# Supplementary material for: Influenza A virus replicates productively in primary human kidney cells and induces factors and mechanisms related to regulated cell death and renal pathology observed in virus-infected patients
Source: Front Cell Infect Microbiol. 2024 Mar 25;14:1363407. doi: 10.3389/fcimb.2024.1363407 (PMC10999593; doi:10.3389/fcimb.2024.1363407)
Supplement: Supplementary file 2 [file Table_1.xlsx]

## Sheet: Supplemental Table S1
	Supplemental Table S1: Transcriptome analysis of primary H1N1pdm09-infected DTC (12 hpi)
	DTC H1N1pdm09 RNAseq - coding transcripts
	ens_gene	ext_gene	target_id	pval	qval	log2 fold change	Fold change	Protein Coding
	ENSG00000119922	IFIT2	ENST00000611722.1	3.66634e-18	1.28295e-15	8.04724	264.521	yes
	ENSG00000105376	ICAM5	ENST00000221980.4	1.86947e-10	3.1846e-08	7.0817	135.458	yes
	ENSG00000065882	TBC1D1	ENST00000508802.5	3.20602e-17	1.01669e-14	6.99164	127.26	yes
	ENSG00000115268	RPS15	ENST00000592588.6	1.32252e-08	1.72061e-06	6.85057	115.406	yes
	ENSG00000078081	LAMP3	ENST00000466939.1	2.0229e-14	5.07761e-12	6.79842	111.309	yes
	ENSG00000112773	TENT5A	ENST00000369754.7	1.75046e-21	7.40144e-19	6.66844	101.718	yes
	ENSG00000177600	RPLP2	ENST00000530797.5	1.73247e-05	0.00111878	6.62574	98.7518	yes
	ENSG00000115267	IFIH1	ENST00000649979.1	3.37408e-05	0.00195374	6.47026	88.6629	yes
	ENSG00000063046	EIF4B	ENST00000416762.7	2.25141e-05	0.00139554	6.44323	87.017	yes
	ENSG00000111912	NCOA7	ENST00000438495.6	2.87855e-06	0.000231049	6.42422	85.878	yes
	ENSG00000151491	EPS8	ENST00000647224.1	0.000323048	0.0127771	6.35209	81.6902	yes
	ENSG00000143569	UBAP2L	ENST00000343815.10	2.46873e-06	0.000201803	6.15922	71.4678	yes
	ENSG00000142089	IFITM3	ENST00000526811.4	0.000822411	0.0264224	6.13241	70.1521	yes
	ENSG00000072274	TFRC	ENST00000392396.7	1.13561e-05	0.000775658	6.04905	66.2133	yes
	ENSG00000118503	TNFAIP3	ENST00000420009.5	6.1148e-05	0.00321038	5.82136	56.5462	yes
	ENSG00000026297	RNASET2	ENST00000478180.6	0.000790759	0.0256023	5.80472	55.898	yes
	ENSG00000102524	TNFSF13B	ENST00000375887.8	0.00082664	0.0265103	5.80252	55.8127	yes
	ENSG00000006652	IFRD1	ENST00000535603.5	0.000121579	0.00574609	5.62815	49.4586	yes
	ENSG00000170345	FOS	ENST00000555686.1	5.30319e-05	0.00286473	5.61505	49.0114	yes
	ENSG00000224389	C4B	ENST00000425700.3	0.000372395	0.0142297	5.44313	43.5055	yes
	ENSG00000183283	DAZAP2	ENST00000551313.1	0.00147977	0.0412703	5.41126	42.5552	yes
	ENSG00000157601	MX1	ENST00000398600.6	8.00419e-05	0.00405258	5.39603	42.1082	yes
	ENSG00000271503	CCL5	ENST00000603197.5	1.47179e-06	0.000129232	5.33333	40.3173	yes
	ENSG00000274233	CCL5	ENST00000613606.2	1.47179e-06	0.000129232	5.33333	40.3173	yes
	ENSG00000173110	HSPA6	ENST00000309758.5	3.07424e-14	7.55636e-12	5.26362	38.4156	yes
	ENSG00000166589	CDH16	ENST00000568632.5	0.00139644	0.0396942	5.23526	37.6679	yes
	ENSG00000066697	MSANTD3	ENST00000374886.7	0.00156163	0.0429795	5.19437	36.6152	yes
	ENSG00000119922	IFIT2	ENST00000371826.3	4.53539e-124	1.78984e-120	5.192	36.5552	yes
	ENSG00000138755	CXCL9	ENST00000264888.5	1.70318e-11	3.18382e-09	5.15102	35.5314	yes
	ENSG00000174943	KCTD13	ENST00000567795.3	0.000215193	0.0091999	5.09301	34.1309	yes
	ENSG00000163517	HDAC11	ENST00000295757.7	0.00173115	0.0464221	4.93539	30.5986	yes
	ENSG00000171855	IFNB1	ENST00000380232.3	1.2219e-06	0.000109139	4.928	30.4422	yes
	ENSG00000088038	CNOT3	ENST00000440571.6	0.00106264	0.0322443	4.8985	29.8261	yes
	ENSG00000169248	CXCL11	ENST00000306621.7	2.99122e-190	3.03545e-186	4.87025	29.2477	yes
	ENSG00000169245	CXCL10	ENST00000306602.2	1.57014e-283	3.71784e-279	4.86292	29.0994	yes
	ENSG00000105371	ICAM4	ENST00000340992.4	0.000994257	0.0306674	4.76067	27.1084	yes
	ENSG00000175198	PCCA	ENST00000376286.8	0.00104677	0.0318856	4.69142	25.8379	yes
	ENSG00000065883	CDK13	ENST00000643915.1	0.000885802	0.0279533	4.67207	25.4937	yes
	ENSG00000135114	OASL	ENST00000257570.9	0	0	4.66173	25.3117	yes
	ENSG00000124256	ZBP1	ENST00000395822.7	5.33914e-06	0.000399648	4.63217	24.7982	yes
	ENSG00000010030	ETV7	ENST00000373737.8	0.000156913	0.00708122	4.55816	23.5582	yes
	ENSG00000154451	GBP5	ENST00000443807.1	7.65819e-34	5.78723e-31	4.55204	23.4586	yes
	ENSG00000170684	ZNF296	ENST00000622376.1	0.00146609	0.0410986	4.54629	23.3652	yes
	ENSG00000229698	HLA-F	ENST00000444891.5	0.000552786	0.0194971	4.48764	22.4344	yes
	ENSG00000134326	CMPK2	ENST00000458098.5	4.21359e-10	6.77971e-08	4.45123	21.8754	yes
	ENSG00000105559	PLEKHA4	ENST00000355496.9	0.000603656	0.0208462	4.4281	21.5274	yes
	ENSG00000183486	MX2	ENST00000330714.7	1.69862e-24	8.3215e-22	4.41332	21.3079	yes
	ENSG00000140612	SEC11A	ENST00000268220.11	0.000869015	0.0275979	4.40278	21.1529	yes
	ENSG00000135114	OASL	ENST00000543677.1	2.16877e-21	9.06227e-19	4.35509	20.465	yes
	ENSG00000154451	GBP5	ENST00000370459.7	4.21579e-15	1.12161e-12	4.34556	20.3303	yes
	ENSG00000134321	RSAD2	ENST00000382040.3	0	0	4.27956	19.4212	yes
	ENSG00000135473	PAN2	ENST00000425394.6	0.00184847	0.0485925	4.25225	19.057	yes
	ENSG00000120885	CLU	ENST00000523500.5	0.000235267	0.0099182	4.24212	18.9236	yes
	ENSG00000116194	ANGPTL1	ENST00000367629.1	3.91059e-10	6.32777e-08	4.21213	18.5343	yes
	ENSG00000173039	RELA	ENST00000533187.5	0.00116146	0.0343796	4.19006	18.253	yes
	ENSG00000072858	SIDT1	ENST00000264852.8	7.62671e-12	1.51755e-09	4.09769	17.121	yes
	ENSG00000010030	ETV7	ENST00000340181.8	1.56532e-08	2.01801e-06	4.08358	16.9543	yes
	ENSG00000105939	ZC3HAV1	ENST00000471652.1	2.80848e-35	2.21667e-32	4.07952	16.9067	yes
	ENSG00000168062	BATF2	ENST00000301887.8	2.78575e-64	5.65389e-61	4.02177	16.2433	yes
	ENSG00000185745	IFIT1	ENST00000546318.2	1.72553e-144	1.02144e-140	3.9838	15.8214	yes
	ENSG00000089127	OAS1	ENST00000551241.5	3.99582e-05	0.00225321	3.93753	15.322	yes
	ENSG00000118946	PCDH17	ENST00000377918.7	3.39316e-28	2.11432e-25	3.80381	13.9657	yes
	ENSG00000171860	C3AR1	ENST00000546241.1	0.000335667	0.0131663	3.79941	13.9231	yes
	ENSG00000122643	NT5C3A	ENST00000381626.6	7.14587e-05	0.00367565	3.76755	13.619	yes
	ENSG00000089127	OAS1	ENST00000553152.1	0.000128367	0.00601486	3.71925	13.1706	yes
	ENSG00000078081	LAMP3	ENST00000265598.7	1.05651e-77	2.88652e-74	3.71683	13.1486	yes
	ENSG00000138646	HERC5	ENST00000264350.7	7.56893e-113	2.56028e-109	3.71525	13.1342	yes
	ENSG00000068976	PYGM	ENST00000164139.3	2.3747e-06	0.000195465	3.65169	12.568	yes
	ENSG00000162654	GBP4	ENST00000355754.6	1.0131e-218	1.19942e-214	3.62026	12.2972	yes
	ENSG00000081479	LRP2	ENST00000649046.1	3.10632e-06	0.000247374	3.60202	12.1427	yes
	ENSG00000138646	HERC5	ENST00000508159.1	1.23748e-130	5.49402e-127	3.56841	11.8631	yes
	ENSG00000166888	STAT6	ENST00000454075.7	0.00143952	0.0405778	3.55244	11.7325	yes
	ENSG00000185745	IFIT1	ENST00000371804.3	1.67247e-252	2.97009e-248	3.54826	11.6986	yes
	ENSG00000084110	HAL	ENST00000541929.5	0.00117327	0.0346685	3.53274	11.5734	yes
	ENSG00000278032	LY6E	ENST00000633551.1	0.00168722	0.045623	3.47727	11.1368	yes
	ENSG00000160932	LY6E	ENST00000523847.5	0.00168722	0.045623	3.47727	11.1368	yes
	ENSG00000111335	OAS2	ENST00000392583.6	4.5386e-240	6.44798e-236	3.46347	11.0309	yes
	ENSG00000180628	PCGF5	ENST00000614189.4	1.14181e-06	0.000102885	3.45288	10.9501	yes
	ENSG00000137198	GMPR	ENST00000259727.4	2.95122e-125	1.23317e-121	3.42944	10.7737	yes
	ENSG00000133106	EPSTI1	ENST00000313624.11	5.37268e-93	1.65934e-89	3.40713	10.6084	yes
	ENSG00000146859	TMEM140	ENST00000275767.3	2.94336e-114	1.04541e-110	3.3049	9.88264	yes
	ENSG00000170345	FOS	ENST00000535987.5	2.61063e-05	0.00157424	3.30435	9.87891	yes
	ENSG00000171860	C3AR1	ENST00000307637.4	4.89815e-19	1.83126e-16	3.30159	9.86003	yes
	ENSG00000130487	KLHDC7B	ENST00000648057.1	0.0016857	0.045623	3.30136	9.85845	yes
	ENSG00000135114	OASL	ENST00000620239.4	1.83592e-31	1.26616e-28	3.2934	9.80423	yes
	ENSG00000134326	CMPK2	ENST00000404168.1	3.94624e-09	5.44313e-07	3.26868	9.63762	yes
	ENSG00000163512	AZI2	ENST00000415852.1	0.00014097	0.00651095	3.25711	9.56064	yes
	ENSG00000168062	BATF2	ENST00000527716.1	1.44134e-16	4.23082e-14	3.24797	9.50027	yes
	ENSG00000172345	STARD5	ENST00000302824.6	9.31769e-37	7.97448e-34	3.23325	9.40387	yes
	ENSG00000119917	IFIT3	ENST00000371811.4	4.33815e-168	3.08161e-164	3.208	9.24067	yes
	ENSG00000137959	IFI44L	ENST00000459784.5	1.7129e-38	1.52095e-35	3.18053	9.06641	yes
	ENSG00000142677	IL22RA1	ENST00000270800.1	8.10942e-06	0.000576629	3.14453	8.84294	yes
	ENSG00000111335	OAS2	ENST00000552756.5	6.34092e-45	7.14963e-42	3.12281	8.71084	yes
	ENSG00000177294	FBXO39	ENST00000321535.4	0.000584901	0.0204069	3.12137	8.70215	yes
	ENSG00000105371	ICAM4	ENST00000393717.2	0.000109056	0.00524849	3.11247	8.6486	yes
	ENSG00000137959	IFI44L	ENST00000370751.9	2.91981e-169	2.30454e-165	3.11176	8.64437	yes
	ENSG00000134326	CMPK2	ENST00000256722.9	1.60375e-29	1.02633e-26	3.0934	8.53505	yes
	ENSG00000105559	PLEKHA4	ENST00000597129.1	5.20465e-11	9.28925e-09	3.06884	8.39101	yes
	ENSG00000130300	PLVAP	ENST00000252590.8	0.00028841	0.0116405	3.04321	8.24321	yes
	ENSG00000104415	WISP1	ENST00000250160.11	0.000516081	0.0184917	3.03426	8.19224	yes
	ENSG00000184979	USP18	ENST00000215794.7	4.12733e-159	2.66532e-155	3.02208	8.12339	yes
	ENSG00000137959	IFI44L	ENST00000450498.1	3.01933e-24	1.45904e-21	3.02138	8.11943	yes
	ENSG00000165949	IFI27	ENST00000616764.4	2.79807e-08	3.49317e-06	3.0112	8.06238	yes
	ENSG00000137965	IFI44	ENST00000370747.8	7.76386e-06	0.000554277	2.99469	7.97058	yes
	ENSG00000110446	SLC15A3	ENST00000536491.1	3.26636e-14	8.0009e-12	2.92806	7.61085	yes
	ENSG00000172403	SYNPO2	ENST00000610556.4	0.00019479	0.00847332	2.9148	7.54125	yes
	ENSG00000110446	SLC15A3	ENST00000537307.1	1.94578e-23	8.97522e-21	2.90861	7.50896	yes
	ENSG00000163565	IFI16	ENST00000295809.11	0.00191798	0.0499062	2.89537	7.44032	yes
	ENSG00000205413	SAMD9	ENST00000379958.2	1.20509e-48	1.6785e-45	2.8916	7.42091	yes
	ENSG00000164309	CMYA5	ENST00000446378.2	4.60577e-15	1.22079e-12	2.88049	7.36401	yes
	ENSG00000226710	C6orf48	ENST00000444974.6	0.0001441	0.00662105	2.87975	7.36021	yes
	ENSG00000234728	C6orf48	ENST00000424962.6	0.0001441	0.00662105	2.87975	7.36021	yes
	ENSG00000206380	C6orf48	ENST00000414536.6	0.0001441	0.00662105	2.87975	7.36021	yes
	ENSG00000117228	GBP1	ENST00000370473.4	1.20262e-169	1.06785e-165	2.86553	7.28803	yes
	ENSG00000140853	NLRC5	ENST00000544641.5	0.000766627	0.0249804	2.86302	7.27535	yes
	ENSG00000105559	PLEKHA4	ENST00000263265.10	4.01056e-69	9.19001e-66	2.81499	7.03714	yes
	ENSG00000157601	MX1	ENST00000419044.5	0.000167409	0.00750619	2.80863	7.00619	yes
	ENSG00000229215	HLA-A	ENST00000551120.4	6.49039e-19	2.40127e-16	2.80791	7.00271	yes
	ENSG00000224320	HLA-A	ENST00000552498.2	6.49039e-19	2.40127e-16	2.80791	7.00271	yes
	ENSG00000111335	OAS2	ENST00000449768.2	3.43875e-61	6.78532e-58	2.79351	6.93312	yes
	ENSG00000089127	OAS1	ENST00000553185.1	0.000394907	0.0148582	2.76909	6.81677	yes
	ENSG00000120549	KIAA1217	ENST00000396446.5	8.97722e-12	1.74712e-09	2.75299	6.74115	yes
	ENSG00000110446	SLC15A3	ENST00000538739.1	1.7226e-14	4.37017e-12	2.74123	6.68638	yes
	ENSG00000152061	RABGAP1L	ENST00000486220.5	1.95519e-09	2.83647e-07	2.7283	6.62675	yes
	ENSG00000079385	CEACAM1	ENST00000161559.10	2.23516e-27	1.2702e-24	2.72703	6.62093	yes
	ENSG00000163565	IFI16	ENST00000447473.6	9.49931e-69	2.1087e-65	2.71255	6.55479	yes
	ENSG00000159164	SV2A	ENST00000369146.7	0.000140092	0.00647879	2.70636	6.52673	yes
	ENSG00000119922	IFIT2	ENST00000638108.1	2.11479e-80	6.00897e-77	2.69107	6.45794	yes
	ENSG00000130813	C19orf66	ENST00000593131.1	0.000197851	0.0085802	2.68907	6.44897	yes
	ENSG00000206505	HLA-A	ENST00000616730.3	4.11541e-19	1.5633e-16	2.67561	6.38908	yes
	ENSG00000196684	HSH2D	ENST00000613986.4	7.3275e-65	1.53091e-61	2.67512	6.38693	yes
	ENSG00000089127	OAS1	ENST00000202917.9	2.68206e-142	1.46554e-138	2.64308	6.24663	yes
	ENSG00000175820	CCDC168	ENST00000322527.3	0.000342334	0.0133761	2.63901	6.22905	yes
	ENSG00000140853	NLRC5	ENST00000538805.5	1.49404e-08	1.93313e-06	2.61915	6.14389	yes
	ENSG00000177409	SAMD9L	ENST00000318238.8	1.01578e-133	5.154e-130	2.60434	6.08115	yes
	ENSG00000170345	FOS	ENST00000303562.8	3.57213e-08	4.39007e-06	2.59841	6.0562	yes
	ENSG00000159200	RCAN1	ENST00000481448.5	0.00130713	0.0376341	2.59747	6.05226	yes
	ENSG00000185201	IFITM2	ENST00000399815.2	5.6136e-133	2.65841e-129	2.59176	6.02832	yes
	ENSG00000177409	SAMD9L	ENST00000446959.5	1.56684e-24	7.72918e-22	2.58762	6.01107	yes
	ENSG00000141574	SECTM1	ENST00000580437.5	1.34037e-25	6.97184e-23	2.57962	5.97783	yes
	ENSG00000177363	LRRN4CL	ENST00000317449.4	0.000231844	0.00980885	2.56727	5.92686	yes
	ENSG00000152689	RASGRP3	ENST00000403687.7	8.11693e-52	1.17671e-48	2.55828	5.89006	yes
	ENSG00000239713	APOBEC3G	ENST00000407997.3	8.04601e-21	3.26599e-18	2.55372	5.87148	yes
	ENSG00000157601	MX1	ENST00000398598.7	6.84671e-120	2.55977e-116	2.53755	5.80602	yes
	ENSG00000089127	OAS1	ENST00000452357.6	3.29185e-17	1.03927e-14	2.53403	5.79186	yes
	ENSG00000156873	PHKG2	ENST00000563588.5	2.2218e-15	6.14107e-13	2.51389	5.71159	yes
	ENSG00000118160	SLC8A2	ENST00000236877.10	0.000867934	0.0275856	2.50234	5.66605	yes
	ENSG00000185338	SOCS1	ENST00000644787.1	1.25371e-17	4.0852e-15	2.50225	5.66567	yes
	ENSG00000122643	NT5C3A	ENST00000409467.6	1.4488e-55	2.40548e-52	2.48864	5.61248	yes
	ENSG00000141574	SECTM1	ENST00000269389.7	2.42392e-48	3.24874e-45	2.48592	5.60193	yes
	ENSG00000136514	RTP4	ENST00000259030.2	2.36696e-60	4.54424e-57	2.48582	5.60152	yes
	ENSG00000163565	IFI16	ENST00000368132.7	2.78036e-22	1.19699e-19	2.47856	5.57342	yes
	ENSG00000168016	TRANK1	ENST00000429976.5	6.44499e-45	7.15344e-42	2.47372	5.55473	yes
	ENSG00000172183	ISG20	ENST00000560741.5	3.91434e-15	1.04532e-12	2.44463	5.44384	yes
	ENSG00000107201	DDX58	ENST00000379868.5	6.63962e-46	8.13181e-43	2.44088	5.42971	yes
	ENSG00000101347	SAMHD1	ENST00000643918.1	1.08393e-16	3.22163e-14	2.4236	5.36507	yes
	ENSG00000172183	ISG20	ENST00000306072.9	2.40172e-31	1.62482e-28	2.42219	5.35983	yes
	ENSG00000181381	DDX60L	ENST00000514748.5	3.0303e-20	1.22305e-17	2.41295	5.32563	yes
	ENSG00000137965	IFI44	ENST00000438486.1	2.47749e-08	3.12156e-06	2.39231	5.24997	yes
	ENSG00000278032	LY6E	ENST00000631568.1	9.03497e-15	2.31696e-12	2.39189	5.24845	yes
	ENSG00000160932	LY6E	ENST00000522971.5	9.03497e-15	2.31696e-12	2.39189	5.24845	yes
	ENSG00000125735	TNFSF14	ENST00000245912.7	2.75215e-05	0.00165118	2.37134	5.17423	yes
	ENSG00000112773	TENT5A	ENST00000369756.3	9.27398e-33	6.72222e-30	2.37048	5.17112	yes
	ENSG00000183508	TENT5C	ENST00000369448.3	6.28277e-34	4.79888e-31	2.36403	5.14807	yes
	ENSG00000179674	ARL14	ENST00000320767.3	9.80295e-07	8.97362e-05	2.35564	5.11823	yes
	ENSG00000260802	SERTM2	ENST00000569275.1	1.14999e-22	5.04254e-20	2.3546	5.11452	yes
	ENSG00000124201	ZNFX1	ENST00000371754.8	4.50655e-12	9.22544e-10	2.31353	4.97098	yes
	ENSG00000115267	IFIH1	ENST00000421365.2	6.32973e-31	4.20217e-28	2.3116	4.96435	yes
	ENSG00000275214	IFI27	ENST00000615978.4	1.73529e-07	1.85922e-05	2.30381	4.93762	yes
	ENSG00000165949	IFI27	ENST00000618863.1	1.73529e-07	1.85922e-05	2.30381	4.93762	yes
	ENSG00000185885	IFITM1	ENST00000328221.5	4.43976e-14	1.06908e-11	2.29964	4.92335	yes
	ENSG00000122643	NT5C3A	ENST00000409787.4	4.39411e-12	9.04741e-10	2.29759	4.91634	yes
	ENSG00000181381	DDX60L	ENST00000505863.1	4.21094e-37	3.64785e-34	2.29696	4.9142	yes
	ENSG00000185338	SOCS1	ENST00000332029.2	7.00278e-46	8.43123e-43	2.27083	4.826	yes
	ENSG00000129048	ACKR4	ENST00000249887.2	1.54582e-12	3.29751e-10	2.26952	4.82162	yes
	ENSG00000109846	CRYAB	ENST00000526180.5	2.22557e-10	3.76413e-08	2.26916	4.82041	yes
	ENSG00000122566	HNRNPA2B1	ENST00000608362.2	1.44402e-11	2.72809e-09	2.26543	4.80799	yes
	ENSG00000004468	CD38	ENST00000226279.7	0.000234153	0.00988298	2.24439	4.73838	yes
	ENSG00000122643	NT5C3A	ENST00000643244.1	0.000232615	0.00982974	2.24211	4.7309	yes
	ENSG00000108771	DHX58	ENST00000251642.7	2.08709e-09	3.00724e-07	2.2339	4.70405	yes
	ENSG00000140105	WARS	ENST00000554601.1	3.83307e-05	0.00217478	2.23268	4.70006	yes
	ENSG00000177409	SAMD9L	ENST00000610760.1	1.11668e-11	2.1381e-09	2.23075	4.69377	yes
	ENSG00000205413	SAMD9	ENST00000620985.4	1.08675e-26	5.98428e-24	2.22675	4.68079	yes
	ENSG00000132530	XAF1	ENST00000361842.7	5.43029e-57	9.64351e-54	2.22246	4.66688	yes
	ENSG00000155096	AZIN1	ENST00000518353.5	0.00184965	0.0485925	2.21658	4.64792	yes
	ENSG00000164342	TLR3	ENST00000504367.1	1.84583e-65	3.97329e-62	2.20629	4.61488	yes
	ENSG00000164342	TLR3	ENST00000513189.1	9.40518e-45	1.01227e-41	2.18424	4.54488	yes
	ENSG00000162772	ATF3	ENST00000341491.8	1.06092e-57	1.98322e-54	2.16908	4.49738	yes
	ENSG00000169136	ATF5	ENST00000600336.1	0.000263445	0.0108865	2.15951	4.46764	yes
	ENSG00000129226	CD68	ENST00000584180.1	0.00104462	0.0318475	2.13433	4.39033	yes
	ENSG00000111331	OAS3	ENST00000551007.1	4.10367e-11	7.37985e-09	2.10742	4.3092	yes
	ENSG00000164342	TLR3	ENST00000296795.7	6.13651e-48	8.07235e-45	2.10101	4.29011	yes
	ENSG00000181381	DDX60L	ENST00000511577.5	1.26479e-43	1.28349e-40	2.09386	4.26889	yes
	ENSG00000120738	EGR1	ENST00000239938.4	1.43849e-36	1.21647e-33	2.08626	4.24645	yes
	ENSG00000196684	HSH2D	ENST00000616645.4	1.34611e-05	0.000897007	2.08044	4.22937	yes
	ENSG00000157601	MX1	ENST00000288383.10	5.30319e-05	0.00286473	2.05667	4.16024	yes
	ENSG00000137752	CASP1	ENST00000533400.5	1.63452e-19	6.37955e-17	2.04395	4.12374	yes
	ENSG00000164053	ATRIP	ENST00000320211.9	4.82137e-05	0.00264468	2.0353	4.09909	yes
	ENSG00000167995	BEST1	ENST00000449131.6	0.00185817	0.0487788	2.03253	4.09122	yes
	ENSG00000166750	SLFN5	ENST00000542451.1	6.62893e-08	7.73212e-06	2.02955	4.08279	yes
	ENSG00000173821	RNF213	ENST00000573038.1	0.000320468	0.0126892	2.02354	4.06579	yes
	ENSG00000162772	ATF3	ENST00000366983.5	3.46833e-06	0.000272838	2.00592	4.01645	yes
	ENSG00000168016	TRANK1	ENST00000645898.1	7.86079e-08	9.00631e-06	2.00586	4.01629	yes
	ENSG00000135899	SP110	ENST00000258381.10	0.000103925	0.00504832	2.00029	4.00082	yes
	ENSG00000198719	DLL1	ENST00000366756.3	0.000902343	0.0283118	1.99915	3.99765	yes
	ENSG00000275555	DLL1	ENST00000616526.2	0.000902343	0.0283118	1.99915	3.99765	yes
	ENSG00000130589	HELZ2	ENST00000467148.1	9.23833e-54	1.49147e-50	1.99297	3.98057	yes
	ENSG00000100226	GTPBP1	ENST00000458073.5	4.50496e-08	5.43311e-06	1.98868	3.96874	yes
	ENSG00000126709	IFI6	ENST00000361157.10	1.08461e-71	2.56818e-68	1.98556	3.96017	yes
	ENSG00000137628	DDX60	ENST00000393743.7	7.40872e-84	2.19283e-80	1.98256	3.95192	yes
	ENSG00000163565	IFI16	ENST00000567661.5	0.00120362	0.0353302	1.98175	3.94972	yes
	ENSG00000111331	OAS3	ENST00000548514.1	4.52152e-27	2.52902e-24	1.96498	3.90408	yes
	ENSG00000130813	C19orf66	ENST00000397881.7	5.43211e-18	1.86411e-15	1.9634	3.89979	yes
	ENSG00000179029	TMEM107	ENST00000449985.6	4.87973e-23	2.19387e-20	1.95659	3.88144	yes
	ENSG00000120217	CD274	ENST00000381577.3	1.58247e-31	1.10207e-28	1.94852	3.85977	yes
	ENSG00000156587	UBE2L6	ENST00000287156.8	6.07281e-75	1.54065e-71	1.94122	3.84032	yes
	ENSG00000243958	PSMB9	ENST00000434471.6	1.52198e-06	0.000132492	1.92798	3.80522	yes
	ENSG00000240508	PSMB9	ENST00000453059.6	1.52198e-06	0.000132492	1.92798	3.80522	yes
	ENSG00000242711	PSMB9	ENST00000427870.6	1.52198e-06	0.000132492	1.92798	3.80522	yes
	ENSG00000111331	OAS3	ENST00000228928.11	3.4161e-75	8.98752e-72	1.92636	3.80095	yes
	ENSG00000185650	ZFP36L1	ENST00000336440.3	3.17486e-13	7.09202e-11	1.9204	3.78529	yes
	ENSG00000243649	CFB	ENST00000475617.5	0.000888134	0.028002	1.91674	3.77568	yes
	ENSG00000101347	SAMHD1	ENST00000646066.1	3.88263e-10	6.29686e-08	1.8856	3.69506	yes
	ENSG00000104889	RNASEH2A	ENST00000221486.5	8.56198e-09	1.1347e-06	1.87243	3.6615	yes
	ENSG00000106785	TRIM14	ENST00000341469.6	8.82754e-75	2.16229e-71	1.86394	3.63999	yes
	ENSG00000107201	DDX58	ENST00000379883.2	3.35862e-53	5.30177e-50	1.85303	3.61259	yes
	ENSG00000141971	MVB12A	ENST00000317040.11	2.70139e-08	3.39034e-06	1.84129	3.58331	yes
	ENSG00000126709	IFI6	ENST00000362020.4	2.78674e-16	8.11295e-14	1.83569	3.56943	yes
	ENSG00000105939	ZC3HAV1	ENST00000464606.5	1.5274e-45	1.77867e-42	1.82789	3.55017	yes
	ENSG00000111912	NCOA7	ENST00000392477.6	5.54113e-16	1.59358e-13	1.82538	3.54399	yes
	ENSG00000273686	B2M	ENST00000617605.4	4.40373e-08	5.35649e-06	1.80619	3.49716	yes
	ENSG00000101347	SAMHD1	ENST00000646673.1	2.76044e-10	4.59222e-08	1.79919	3.48025	yes
	ENSG00000101347	SAMHD1	ENST00000262878.5	7.8317e-39	7.04209e-36	1.77817	3.42991	yes
	ENSG00000105523	FAM83E	ENST00000263266.3	0.00172249	0.0462375	1.77778	3.42898	yes
	ENSG00000168961	LGALS9	ENST00000313648.10	1.42387e-08	1.8457e-06	1.76807	3.40597	yes
	ENSG00000079385	CEACAM1	ENST00000599389.1	0.000377451	0.0143534	1.76151	3.39052	yes
	ENSG00000137313	TRIM26	ENST00000383607.6	2.08989e-05	0.00130555	1.75834	3.38308	yes
	ENSG00000055332	EIF2AK2	ENST00000395127.6	0.00127082	0.0367559	1.75807	3.38246	yes
	ENSG00000166341	DCHS1	ENST00000299441.4	0.000232283	0.00982156	1.72464	3.30498	yes
	ENSG00000110057	UNC93B1	ENST00000227471.6	1.9254e-11	3.56174e-09	1.72119	3.29708	yes
	ENSG00000129226	CD68	ENST00000584502.1	5.98968e-24	2.85555e-21	1.72113	3.29693	yes
	ENSG00000168394	TAP1	ENST00000354258.4	4.10864e-28	2.43215e-25	1.72025	3.29493	yes
	ENSG00000206297	TAP1	ENST00000383235.4	4.10864e-28	2.43215e-25	1.72025	3.29493	yes
	ENSG00000230705	TAP1	ENST00000424897.2	4.10864e-28	2.43215e-25	1.72025	3.29493	yes
	ENSG00000227816	TAP1	ENST00000418205.2	4.10864e-28	2.43215e-25	1.72025	3.29493	yes
	ENSG00000226173	TAP1	ENST00000414467.2	4.10864e-28	2.43215e-25	1.72025	3.29493	yes
	ENSG00000232367	TAP1	ENST00000440894.2	4.10864e-28	2.43215e-25	1.72025	3.29493	yes
	ENSG00000138035	PNPT1	ENST00000447944.6	1.6561e-33	1.23832e-30	1.71166	3.27538	yes
	ENSG00000133401	PDZD2	ENST00000438447.1	1.45612e-55	2.40548e-52	1.70527	3.26089	yes
	ENSG00000173786	CNP	ENST00000393892.7	1.10892e-27	6.45674e-25	1.70322	3.25626	yes
	ENSG00000137496	IL18BP	ENST00000393707.4	8.59002e-11	1.49557e-08	1.70273	3.25517	yes
	ENSG00000234487	HLA-F	ENST00000420024.5	9.22995e-10	1.41609e-07	1.69966	3.24823	yes
	ENSG00000155287	SLC25A28	ENST00000370495.5	1.48261e-23	6.88349e-21	1.69778	3.24402	yes
	ENSG00000115415	STAT1	ENST00000409465.5	5.87054e-26	3.11204e-23	1.69103	3.22887	yes
	ENSG00000102572	STK24	ENST00000539966.5	0.00028002	0.011399	1.68968	3.22585	yes
	ENSG00000243649	CFB	ENST00000483004.1	1.80315e-08	2.30372e-06	1.68616	3.21799	yes
	ENSG00000008441	NFIX	ENST00000397661.6	1.26334e-08	1.64965e-06	1.68402	3.21322	yes
	ENSG00000173821	RNF213	ENST00000508628.6	8.26554e-23	3.69272e-20	1.68104	3.2066	yes
	ENSG00000130589	HELZ2	ENST00000427522.6	3.55274e-57	6.47101e-54	1.67963	3.20346	yes
	ENSG00000132256	TRIM5	ENST00000380034.7	3.35507e-15	9.02755e-13	1.67699	3.1976	yes
	ENSG00000168961	LGALS9	ENST00000584661.5	5.1871e-26	2.77042e-23	1.66345	3.16772	yes
	ENSG00000128016	ZFP36	ENST00000594045.1	3.55881e-05	0.002042	1.65492	3.14907	yes
	ENSG00000137628	DDX60	ENST00000511317.1	0.00058295	0.0203488	1.64593	3.12949	yes
	ENSG00000125347	IRF1	ENST00000245414.8	3.5673e-23	1.61403e-20	1.6448	3.12704	yes
	ENSG00000221963	APOL6	ENST00000409652.4	1.07967e-56	1.87059e-53	1.64287	3.12286	yes
	ENSG00000173821	RNF213	ENST00000319921.4	1.62911e-46	2.03024e-43	1.63308	3.10174	yes
	ENSG00000206452	HLA-C	ENST00000638318.1	0.000634855	0.0216188	1.62943	3.09391	yes
	ENSG00000137877	SPTBN5	ENST00000320955.7	1.79158e-14	4.51733e-12	1.62553	3.08556	yes
	ENSG00000214226	C17orf67	ENST00000397861.6	7.74203e-09	1.02795e-06	1.62131	3.07653	yes
	ENSG00000149257	SERPINH1	ENST00000524558.5	3.15676e-17	1.00556e-14	1.61961	3.07291	yes
	ENSG00000172403	SYNPO2	ENST00000429713.6	1.26569e-08	1.64969e-06	1.61783	3.06914	yes
	ENSG00000163644	PPM1K	ENST00000608933.5	5.15383e-45	5.90488e-42	1.61198	3.05671	yes
	ENSG00000067066	SP100	ENST00000409112.5	6.37732e-17	1.95264e-14	1.60688	3.04592	yes
	ENSG00000002549	LAP3	ENST00000606142.5	1.89922e-32	1.36274e-29	1.60572	3.04347	yes
	ENSG00000155363	MOV10	ENST00000413052.6	0.0011566	0.0343046	1.60171	3.03504	yes
	ENSG00000185404	SP140L	ENST00000458341.1	0.0013105	0.0376856	1.58358	2.99713	yes
	ENSG00000128394	APOBEC3F	ENST00000308521.9	1.66613e-26	9.03465e-24	1.57992	2.98953	yes
	ENSG00000138496	PARP9	ENST00000471785.5	5.30573e-47	6.85259e-44	1.57834	2.98626	yes
	ENSG00000136492	BRIP1	ENST00000259008.6	6.83552e-17	2.08395e-14	1.57459	2.97852	yes
	ENSG00000198691	ABCA4	ENST00000370225.3	0.000290131	0.0116966	1.56561	2.96003	yes
	ENSG00000060491	OGFR	ENST00000370461.5	2.72137e-07	2.78548e-05	1.55723	2.94288	yes
	ENSG00000278032	LY6E	ENST00000632232.1	0.000756193	0.0247109	1.55524	2.93883	yes
	ENSG00000160932	LY6E	ENST00000522528.5	0.000756193	0.0247109	1.55524	2.93883	yes
	ENSG00000131018	SYNE1	ENST00000367255.9	1.10845e-11	2.12808e-09	1.5527	2.93365	yes
	ENSG00000179335	CLK3	ENST00000563418.2	0.000156143	0.00705572	1.54954	2.92723	yes
	ENSG00000120539	MASTL	ENST00000375940.8	2.86421e-05	0.00170675	1.54942	2.92699	yes
	ENSG00000232326	TAP2	ENST00000457634.6	3.61182e-06	0.000282872	1.5483	2.92472	yes
	ENSG00000170581	STAT2	ENST00000314128.8	1.23294e-48	1.68426e-45	1.54123	2.91043	yes
	ENSG00000120217	CD274	ENST00000381573.8	6.94972e-09	9.36762e-07	1.53589	2.89968	yes
	ENSG00000132256	TRIM5	ENST00000396847.7	3.50547e-09	4.9018e-07	1.52368	2.87523	yes
	ENSG00000100626	GALNT16	ENST00000337827.8	0.000192204	0.00840199	1.51364	2.85529	yes
	ENSG00000134470	IL15RA	ENST00000397250.6	7.60587e-09	1.01557e-06	1.51021	2.84852	yes
	ENSG00000152061	RABGAP1L	ENST00000392064.6	2.2972e-32	1.63182e-29	1.50433	2.83694	yes
	ENSG00000265972	TXNIP	ENST00000425134.2	0.000126502	0.00594712	1.49732	2.82318	yes
	ENSG00000138496	PARP9	ENST00000462315.5	1.56413e-36	1.30716e-33	1.49685	2.82225	yes
	ENSG00000134470	IL15RA	ENST00000379977.7	1.56461e-14	3.9883e-12	1.49471	2.81807	yes
	ENSG00000205302	SNX2	ENST00000514949.1	0.00101442	0.0310334	1.4914	2.81161	yes
	ENSG00000114127	XRN1	ENST00000392981.6	4.30433e-11	7.72117e-09	1.48587	2.80085	yes
	ENSG00000173193	PARP14	ENST00000474629.6	2.08012e-35	1.66024e-32	1.47508	2.77999	yes
	ENSG00000096968	JAK2	ENST00000636127.1	1.68818e-05	0.00109416	1.47286	2.77571	yes
	ENSG00000134716	CYP2J2	ENST00000371204.3	3.61092e-13	7.99072e-11	1.46325	2.75729	yes
	ENSG00000135899	SP110	ENST00000258382.9	6.59337e-45	7.20553e-42	1.46132	2.75361	yes
	ENSG00000135111	TBX3	ENST00000349155.6	0.000372934	0.0142327	1.45883	2.74885	yes
	ENSG00000089060	SLC8B1	ENST00000550047.5	0.000170865	0.00763358	1.45815	2.74755	yes
	ENSG00000196116	TDRD7	ENST00000355295.4	4.80503e-42	4.8074e-39	1.45085	2.7337	yes
	ENSG00000087074	PPP1R15A	ENST00000600406.1	7.88946e-11	1.37697e-08	1.43139	2.69707	yes
	ENSG00000116663	FBXO6	ENST00000449067.1	0.000612482	0.0210385	1.42813	2.69097	yes
	ENSG00000124356	STAMBP	ENST00000394070.6	3.03807e-07	3.08299e-05	1.42709	2.68905	yes
	ENSG00000182179	UBA7	ENST00000333486.3	2.17486e-37	1.9073e-34	1.42472	2.68463	yes
	ENSG00000115415	STAT1	ENST00000392323.6	1.29756e-07	1.43347e-05	1.41962	2.67516	yes
	ENSG00000013374	NUB1	ENST00000413040.6	3.54612e-40	3.45066e-37	1.41566	2.66781	yes
	ENSG00000112096	SOD2	ENST00000452684.2	4.46236e-08	5.39089e-06	1.40764	2.65304	yes
	ENSG00000065882	TBC1D1	ENST00000402522.1	0.000874537	0.0277086	1.40507	2.6483	yes
	ENSG00000185201	IFITM2	ENST00000399817.8	0.000609048	0.0209814	1.39688	2.63332	yes
	ENSG00000043143	JADE2	ENST00000361895.6	5.74647e-08	6.78074e-06	1.39646	2.63256	yes
	ENSG00000133313	CNDP2	ENST00000324262.8	2.48068e-12	5.16759e-10	1.3953	2.63042	yes
	ENSG00000002549	LAP3	ENST00000618908.4	1.19474e-08	1.57455e-06	1.39119	2.62295	yes
	ENSG00000281028	AC104662.2	ENST00000512921.4	6.82793e-13	1.46976e-10	1.38894	2.61887	yes
	ENSG00000142961	MOB3C	ENST00000371940.1	1.47759e-12	3.16145e-10	1.38874	2.6185	yes
	ENSG00000137842	TMEM62	ENST00000260403.6	4.96353e-15	1.30394e-12	1.38147	2.60534	yes
	ENSG00000138496	PARP9	ENST00000492382.5	1.59121e-18	5.76694e-16	1.38133	2.60508	yes
	ENSG00000163121	NEURL3	ENST00000451794.5	2.07103e-12	4.35991e-10	1.3807	2.60394	yes
	ENSG00000135148	TRAFD1	ENST00000412615.6	2.86728e-31	1.92149e-28	1.37975	2.60223	yes
	ENSG00000117226	GBP3	ENST00000370481.8	4.06162e-13	8.90484e-11	1.37924	2.60131	yes
	ENSG00000172936	MYD88	ENST00000421516.2	2.2693e-31	1.55e-28	1.37902	2.60092	yes
	ENSG00000100764	PSMC1	ENST00000261303.12	0.000210981	0.00904467	1.37531	2.59424	yes
	ENSG00000105287	PRKD2	ENST00000593363.1	5.8592e-07	5.63205e-05	1.37394	2.59178	yes
	ENSG00000169660	HEXDC	ENST00000337014.10	0.000550502	0.0194358	1.37196	2.58822	yes
	ENSG00000128335	APOL2	ENST00000451256.6	4.46951e-13	9.73901e-11	1.37096	2.58643	yes
	ENSG00000154642	C21orf91	ENST00000400558.7	3.33447e-05	0.00193675	1.36968	2.58413	yes
	ENSG00000110848	CD69	ENST00000536709.1	5.5197e-05	0.00296366	1.36882	2.58258	yes
	ENSG00000189350	TOGARAM2	ENST00000379558.4	0.000412891	0.015372	1.36331	2.57275	yes
	ENSG00000136114	THSD1	ENST00000258613.4	1.45717e-09	2.16096e-07	1.36014	2.56709	yes
	ENSG00000185404	SP140L	ENST00000243810.10	0.000740999	0.0243802	1.35991	2.56669	yes
	ENSG00000067066	SP100	ENST00000431952.1	7.19248e-39	6.55023e-36	1.35579	2.55938	yes
	ENSG00000163121	NEURL3	ENST00000310865.7	1.90632e-08	2.42745e-06	1.35442	2.55694	yes
	ENSG00000172324	OR5A2	ENST00000641673.1	2.86638e-07	2.92128e-05	1.34052	2.53242	yes
	ENSG00000240065	PSMB9	ENST00000374859.2	0.000690602	0.0230459	1.33988	2.53129	yes
	ENSG00000240118	PSMB9	ENST00000383114.8	0.000690602	0.0230459	1.33988	2.53129	yes
	ENSG00000243067	PSMB9	ENST00000422729.6	0.000690602	0.0230459	1.33988	2.53129	yes
	ENSG00000243594	PSMB9	ENST00000383234.8	0.000690602	0.0230459	1.33988	2.53129	yes
	ENSG00000239836	PSMB9	ENST00000444284.6	0.000690602	0.0230459	1.33988	2.53129	yes
	ENSG00000174748	RPL15	ENST00000456530.7	3.08878e-07	3.12107e-05	1.33565	2.52389	yes
	ENSG00000167034	NKX3-1	ENST00000523261.1	0.00179229	0.0475767	1.32725	2.50923	yes
	ENSG00000184988	TMEM106A	ENST00000612339.4	3.74772e-18	1.29233e-15	1.32544	2.5061	yes
	ENSG00000128335	APOL2	ENST00000358502.9	3.27562e-10	5.3862e-08	1.3214	2.49909	yes
	ENSG00000106571	GLI3	ENST00000395925.7	1.75406e-12	3.73052e-10	1.3209	2.49822	yes
	ENSG00000003400	CASP10	ENST00000286186.10	2.05011e-21	8.61715e-19	1.31744	2.49224	yes
	ENSG00000132109	TRIM21	ENST00000254436.7	8.88896e-32	6.25176e-29	1.31082	2.48082	yes
	ENSG00000124216	SNAI1	ENST00000244050.2	0.000182732	0.00806235	1.31003	2.47947	yes
	ENSG00000171346	KRT15	ENST00000254043.7	1.09671e-05	0.000752703	1.30742	2.47499	yes
	ENSG00000060491	OGFR	ENST00000290291.10	1.31942e-05	0.000882536	1.3053	2.47135	yes
	ENSG00000072121	ZFYVE26	ENST00000555452.1	4.6896e-16	1.35417e-13	1.29774	2.45844	yes
	ENSG00000155287	SLC25A28	ENST00000434701.5	6.69502e-24	3.17054e-21	1.29357	2.45134	yes
	ENSG00000216490	IFI30	ENST00000407280.3	2.20471e-11	4.0573e-09	1.29152	2.44785	yes
	ENSG00000096968	JAK2	ENST00000381652.3	1.34461e-25	6.97184e-23	1.28298	2.43341	yes
	ENSG00000151466	SCLT1	ENST00000281142.9	1.34286e-15	3.78531e-13	1.28129	2.43056	yes
	ENSG00000226060	TRIM26	ENST00000433314.5	7.52183e-06	0.000540256	1.27881	2.42638	yes
	ENSG00000228881	TRIM26	ENST00000456770.5	7.52183e-06	0.000540256	1.27881	2.42638	yes
	ENSG00000234127	TRIM26	ENST00000437089.5	7.52183e-06	0.000540256	1.27881	2.42638	yes
	ENSG00000172201	ID4	ENST00000378700.7	2.99086e-14	7.37695e-12	1.2774	2.42401	yes
	ENSG00000173786	CNP	ENST00000393888.1	9.03381e-35	6.97519e-32	1.27549	2.4208	yes
	ENSG00000189190	ZNF600	ENST00000338230.3	0.00047743	0.017312	1.27503	2.42005	yes
	ENSG00000138326	RPS24	ENST00000440692.6	0.000292898	0.0117936	1.27465	2.41941	yes
	ENSG00000183347	GBP6	ENST00000370456.4	4.37828e-05	0.00243548	1.27371	2.41783	yes
	ENSG00000197646	PDCD1LG2	ENST00000397747.4	1.08099e-19	4.266e-17	1.27299	2.41662	yes
	ENSG00000131203	IDO1	ENST00000522495.5	1.79332e-14	4.51733e-12	1.26858	2.40925	yes
	ENSG00000116663	FBXO6	ENST00000376753.8	3.98455e-13	8.76292e-11	1.26767	2.40772	yes
	ENSG00000196247	ZNF107	ENST00000344930.7	2.6601e-17	8.55025e-15	1.26733	2.40715	yes
	ENSG00000179295	PTPN11	ENST00000530818.1	0.00147273	0.0411546	1.26509	2.40343	yes
	ENSG00000092330	TINF2	ENST00000558566.1	1.38029e-16	4.06842e-14	1.25763	2.39102	yes
	ENSG00000284915	TINF2	ENST00000643210.1	1.38029e-16	4.06842e-14	1.25763	2.39102	yes
	ENSG00000204138	PHACTR4	ENST00000373836.4	2.71468e-27	1.53045e-24	1.25251	2.38256	yes
	ENSG00000138642	HERC6	ENST00000264346.11	4.36418e-33	3.19598e-30	1.25202	2.38175	yes
	ENSG00000170775	GPR37	ENST00000303921.2	8.22318e-17	2.47514e-14	1.2414	2.36428	yes
	ENSG00000106829	TLE4	ENST00000376537.8	2.70353e-07	2.77522e-05	1.24061	2.36299	yes
	ENSG00000155367	PPM1J	ENST00000464951.1	2.91053e-05	0.00172867	1.24036	2.36258	yes
	ENSG00000082515	MRPL22	ENST00000523037.5	3.6883e-05	0.00210438	1.24032	2.36251	yes
	ENSG00000114541	FRMD4B	ENST00000478263.5	3.71889e-18	1.28864e-15	1.23964	2.3614	yes
	ENSG00000148926	ADM	ENST00000278175.9	4.6564e-12	9.47758e-10	1.23898	2.36032	yes
	ENSG00000176406	RIMS2	ENST00000339750.3	0.00181026	0.0479106	1.23581	2.35513	yes
	ENSG00000196247	ZNF107	ENST00000360117.7	5.05528e-07	4.89907e-05	1.22505	2.33764	yes
	ENSG00000188313	PLSCR1	ENST00000448787.6	1.09728e-23	5.128e-21	1.22268	2.3338	yes
	ENSG00000115415	STAT1	ENST00000361099.7	2.39525e-06	0.000196929	1.22198	2.33266	yes
	ENSG00000005059	MCUB	ENST00000394650.6	1.90259e-17	6.17124e-15	1.21875	2.32745	yes
	ENSG00000136114	THSD1	ENST00000349258.8	5.73951e-05	0.00305169	1.21759	2.32559	yes
	ENSG00000151364	KCTD14	ENST00000353172.5	8.91961e-20	3.53969e-17	1.21632	2.32353	yes
	ENSG00000086065	CHMP5	ENST00000419016.6	0.00057768	0.0202046	1.20781	2.30987	yes
	ENSG00000196247	ZNF107	ENST00000613690.4	0.000540562	0.0191611	1.20596	2.30691	yes
	ENSG00000184226	PCDH9	ENST00000377861.4	2.60674e-05	0.00157324	1.20383	2.30351	yes
	ENSG00000139618	BRCA2	ENST00000380152.7	1.32981e-15	3.76347e-13	1.20251	2.30139	yes
	ENSG00000127314	RAP1B	ENST00000250559.13	5.47677e-11	9.70181e-09	1.19397	2.28781	yes
	ENSG00000172663	TMEM134	ENST00000308022.6	0.00158512	0.0434577	1.19244	2.28539	yes
	ENSG00000169679	BUB1	ENST00000535254.5	0.00026955	0.0110807	1.18996	2.28146	yes
	ENSG00000121060	TRIM25	ENST00000316881.8	1.80078e-28	1.13202e-25	1.18977	2.28117	yes
	ENSG00000169155	ZBTB43	ENST00000373457.1	6.12012e-05	0.00321081	1.18823	2.27873	yes
	ENSG00000156966	B3GNT7	ENST00000287590.5	5.77114e-24	2.76995e-21	1.18547	2.27438	yes
	ENSG00000129226	CD68	ENST00000250092.10	3.28081e-22	1.40393e-19	1.18504	2.2737	yes
	ENSG00000168404	MLKL	ENST00000308807.11	3.2211e-11	5.86695e-09	1.17877	2.26384	yes
	ENSG00000144655	CSRNP1	ENST00000273153.9	1.10664e-26	6.04696e-24	1.17863	2.26362	yes
	ENSG00000275395	FCGBP	ENST00000616721.5	2.87727e-05	0.00171179	1.17846	2.26334	yes
	ENSG00000206299	TAP2	ENST00000383239.8	1.72185e-10	2.94726e-08	1.1756	2.25888	yes
	ENSG00000196778	OR52K1	ENST00000642020.1	0.000221615	0.00943985	1.17526	2.25834	yes
	ENSG00000173821	RNF213	ENST00000582970.5	9.08038e-25	4.57464e-22	1.17379	2.25603	yes
	ENSG00000114127	XRN1	ENST00000264951.8	2.20136e-15	6.10834e-13	1.17262	2.25421	yes
	ENSG00000188313	PLSCR1	ENST00000462666.5	1.67414e-08	2.15439e-06	1.15857	2.23235	yes
	ENSG00000067066	SP100	ENST00000264052.9	2.34846e-14	5.85343e-12	1.15299	2.22374	yes
	ENSG00000152778	IFIT5	ENST00000371795.4	9.59913e-30	6.19886e-27	1.15224	2.22258	yes
	ENSG00000179627	ZBTB42	ENST00000342537.7	1.65716e-13	3.80959e-11	1.14493	2.21136	yes
	ENSG00000188290	HES4	ENST00000304952.10	1.98527e-05	0.00125397	1.14155	2.20618	yes
	ENSG00000120694	HSPH1	ENST00000320027.9	3.02361e-07	3.07271e-05	1.1411	2.2055	yes
	ENSG00000107262	BAG1	ENST00000634734.1	8.45715e-19	3.11271e-16	1.14075	2.20496	yes
	ENSG00000180616	SSTR2	ENST00000357585.3	5.1272e-08	6.08031e-06	1.14052	2.20461	yes
	ENSG00000188313	PLSCR1	ENST00000487389.5	2.76192e-11	5.06958e-09	1.13946	2.20299	yes
	ENSG00000025708	TYMP	ENST00000395680.5	0.000248183	0.0103765	1.13732	2.19972	yes
	ENSG00000126803	HSPA2	ENST00000394709.2	0.000407648	0.0152246	1.13624	2.19807	yes
	ENSG00000137496	IL18BP	ENST00000497194.6	9.16016e-05	0.00455568	1.13421	2.19498	yes
	ENSG00000223481	TAP2	ENST00000452371.6	7.19524e-18	2.42234e-15	1.13367	2.19417	yes
	ENSG00000225967	TAP2	ENST00000455842.2	7.19524e-18	2.42234e-15	1.13367	2.19417	yes
	ENSG00000157895	C12orf43	ENST00000288757.7	2.54528e-06	0.00020687	1.13313	2.19334	yes
	ENSG00000163840	DTX3L	ENST00000296161.8	1.04185e-25	5.48208e-23	1.13076	2.18974	yes
	ENSG00000185404	SP140L	ENST00000415673.6	4.84278e-07	4.71243e-05	1.12643	2.18317	yes
	ENSG00000179627	ZBTB42	ENST00000555360.1	0.000798376	0.0257804	1.12204	2.17655	yes
	ENSG00000055332	EIF2AK2	ENST00000233057.8	1.68483e-13	3.86071e-11	1.12159	2.17586	yes
	ENSG00000125347	IRF1	ENST00000405885.6	2.48855e-25	1.28097e-22	1.12158	2.17584	yes
	ENSG00000162704	ARPC5	ENST00000359856.10	1.74686e-11	3.25691e-09	1.11621	2.16777	yes
	ENSG00000134830	C5AR2	ENST00000595464.2	8.31284e-05	0.00419093	1.1162	2.16775	yes
	ENSG00000128335	APOL2	ENST00000529194.5	1.51417e-11	2.84547e-09	1.11512	2.16613	yes
	ENSG00000164211	STARD4	ENST00000512160.5	2.65958e-09	3.78604e-07	1.1147	2.16549	yes
	ENSG00000174808	BTC	ENST00000395743.7	3.78889e-17	1.18566e-14	1.11134	2.16047	yes
	ENSG00000155090	KLF10	ENST00000395884.3	9.75179e-05	0.0047939	1.10819	2.15575	yes
	ENSG00000184898	RBM43	ENST00000331426.5	4.76638e-17	1.47208e-14	1.10792	2.15535	yes
	ENSG00000132274	TRIM22	ENST00000379965.7	7.82427e-27	4.34216e-24	1.1045	2.15024	yes
	ENSG00000049759	NEDD4L	ENST00000635997.1	0.000172	0.00767399	1.10347	2.14871	yes
	ENSG00000033030	ZCCHC8	ENST00000543897.5	3.37473e-05	0.00195374	1.10128	2.14545	yes
	ENSG00000067221	STOML1	ENST00000541638.5	4.09705e-17	1.27647e-14	1.09873	2.14166	yes
	ENSG00000164329	TENT2	ENST00000423041.6	7.44054e-05	0.00381066	1.09646	2.13829	yes
	ENSG00000128203	ASPHD2	ENST00000215906.5	5.46651e-18	1.86689e-15	1.09	2.12874	yes
	ENSG00000163132	MSX1	ENST00000382723.4	1.63653e-07	1.76942e-05	1.0822	2.11727	yes
	ENSG00000155629	PIK3AP1	ENST00000339364.9	6.61207e-14	1.56563e-11	1.08116	2.11574	yes
	ENSG00000197111	PCBP2	ENST00000552819.5	6.20667e-07	5.93393e-05	1.07226	2.10272	yes
	ENSG00000132109	TRIM21	ENST00000533692.1	1.07996e-16	3.22163e-14	1.06854	2.09731	yes
	ENSG00000197102	DYNC1H1	ENST00000360184.9	6.29718e-12	1.26014e-09	1.06275	2.08891	yes
	ENSG00000142408	CACNG8	ENST00000270458.2	0.000345578	0.0134584	1.05549	2.07843	yes
	ENSG00000135378	PRRG4	ENST00000257836.3	2.53237e-13	5.72887e-11	1.05404	2.07634	yes
	ENSG00000030110	BAK1	ENST00000442998.6	2.52409e-06	0.000205617	1.05376	2.07593	yes
	ENSG00000006210	CX3CL1	ENST00000565912.1	4.77095e-06	0.000361691	1.05106	2.07205	yes
	ENSG00000003400	CASP10	ENST00000346817.9	7.93659e-06	0.000564905	1.04762	2.06712	yes
	ENSG00000166750	SLFN5	ENST00000299977.8	1.5739e-19	6.1769e-17	1.03862	2.05426	yes
	ENSG00000132792	CTNNBL1	ENST00000361383.10	1.79667e-05	0.00115186	1.03814	2.05357	yes
	ENSG00000101000	PROCR	ENST00000635377.1	1.60204e-05	0.00104309	1.03796	2.05332	yes
	ENSG00000151014	NOCT	ENST00000280614.3	2.22083e-21	9.22554e-19	1.03778	2.05307	yes
	ENSG00000166165	CKB	ENST00000557530.1	3.02386e-05	0.00178553	1.03522	2.04943	yes
	ENSG00000106829	TLE4	ENST00000376544.7	1.59063e-07	1.73033e-05	1.03352	2.04701	yes
	ENSG00000141682	PMAIP1	ENST00000316660.6	1.9805e-06	0.000166688	1.03023	2.04235	yes
	ENSG00000164430	CGAS	ENST00000370315.3	1.05852e-05	0.00073144	1.02947	2.04127	yes
	ENSG00000124201	ZNFX1	ENST00000371752.5	7.86054e-17	2.37606e-14	1.02815	2.03941	yes
	ENSG00000176532	PRR15	ENST00000319694.2	4.30889e-10	6.9093e-08	1.02016	2.02814	yes
	ENSG00000145016	RUBCN	ENST00000296343.9	1.9078e-11	3.54766e-09	1.01808	2.02522	yes
	ENSG00000123609	NMI	ENST00000243346.9	3.44261e-19	1.32187e-16	1.01718	2.02396	yes
	ENSG00000111678	C12orf57	ENST00000537087.5	0.000107589	0.00519196	1.01633	2.02276	yes
	ENSG00000154582	ELOC	ENST00000602840.5	4.16229e-06	0.000319642	1.01257	2.0175	yes
	ENSG00000029363	BCLAF1	ENST00000392348.6	5.4714e-05	0.00294048	1.01107	2.0154	yes
	ENSG00000113594	LIFR	ENST00000453190.6	6.72995e-08	7.83708e-06	1.01068	2.01486	yes
	ENSG00000139531	SUOX	ENST00000394109.7	0.00013843	0.00641867	1.00861	2.01197	yes
	ENSG00000114450	GNB4	ENST00000232564.7	1.43206e-15	4.00497e-13	1.00406	2.00564	yes
	ENSG00000135482	ZC3H10	ENST00000257940.6	1.62999e-11	3.05505e-09	1.00234	2.00325	yes
	ENSG00000197111	PCBP2	ENST00000546463.5	8.01529e-12	1.59041e-09	1.00141	2.00196	yes
	ENSG00000160710	ADAR	ENST00000529168.2	7.20809e-14	1.69545e-11	0.999915	1.99988	yes
	ENSG00000121858	TNFSF10	ENST00000241261.6	2.80625e-18	9.91752e-16	0.999487	1.99929	yes
	ENSG00000169255	B3GALNT1	ENST00000488170.5	0.000750515	0.0245908	0.995919	1.99435	yes
	ENSG00000206190	ATP10A	ENST00000356865.10	1.18517e-22	5.16493e-20	0.99413	1.99188	yes
	ENSG00000056558	TRAF1	ENST00000540010.1	5.25224e-13	1.14096e-10	0.992663	1.98985	yes
	ENSG00000132535	DLG4	ENST00000648172.1	0.000430123	0.0158474	0.987605	1.98289	yes
	ENSG00000135333	EPHA7	ENST00000369303.8	7.14875e-11	1.25696e-08	0.987214	1.98235	yes
	ENSG00000145029	NICN1	ENST00000273598.7	4.8196e-06	0.00036499	0.985964	1.98064	yes
	ENSG00000140691	ARMC5	ENST00000457010.6	2.42872e-06	0.00019922	0.975472	1.96628	yes
	ENSG00000179583	CIITA	ENST00000324288.13	0.000330401	0.01301	0.975129	1.96582	yes
	ENSG00000114541	FRMD4B	ENST00000398540.7	5.44831e-06	0.00040553	0.972374	1.96207	yes
	ENSG00000041357	PSMA4	ENST00000044462.11	1.65877e-07	1.78803e-05	0.970949	1.96013	yes
	ENSG00000086589	RBM22	ENST00000447771.6	0.000985818	0.0304442	0.967736	1.95577	yes
	ENSG00000169871	TRIM56	ENST00000467847.1	5.27006e-06	0.000396147	0.966268	1.95378	yes
	ENSG00000173598	NUDT4	ENST00000337179.9	0.000114275	0.00545901	0.958907	1.94384	yes
	ENSG00000183386	FHL3	ENST00000373016.3	0.000379901	0.0144235	0.957875	1.94245	yes
	ENSG00000132510	KDM6B	ENST00000448097.6	0.000259143	0.0107462	0.950527	1.93258	yes
	ENSG00000120690	ELF1	ENST00000405737.2	1.47235e-09	2.17893e-07	0.950341	1.93233	yes
	ENSG00000182070	OR52A1	ENST00000380367.2	0.000107705	0.00519404	0.94964	1.93139	yes
	ENSG00000171223	JUNB	ENST00000302754.5	1.16805e-18	4.27692e-16	0.948392	1.92972	yes
	ENSG00000043143	JADE2	ENST00000395003.5	8.25539e-18	2.74029e-15	0.947879	1.92903	yes
	ENSG00000104951	IL4I1	ENST00000391826.6	0.000257094	0.0106799	0.94556	1.92594	yes
	ENSG00000110497	AMBRA1	ENST00000314845.7	0.000264491	0.0109085	0.943533	1.92323	yes
	ENSG00000147003	CLTRN	ENST00000380342.3	3.35678e-14	8.16607e-12	0.938744	1.91686	yes
	ENSG00000177238	TRIM72	ENST00000322122.7	0.000130876	0.00610425	0.935879	1.91306	yes
	ENSG00000112343	TRIM38	ENST00000357085.4	4.64643e-20	1.86474e-17	0.935358	1.91236	yes
	ENSG00000150527	MIA2	ENST00000640607.1	2.48714e-07	2.56794e-05	0.931319	1.90702	yes
	ENSG00000163635	ATXN7	ENST00000522345.2	0.00011417	0.00545766	0.930302	1.90567	yes
	ENSG00000014914	MTMR11	ENST00000439741.3	0.000873094	0.0276752	0.929922	1.90517	yes
	ENSG00000148985	PGAP2	ENST00000464229.5	0.000798434	0.0257804	0.92889	1.90381	yes
	ENSG00000138769	CDKL2	ENST00000307465.8	0.000145314	0.00666392	0.927548	1.90204	yes
	ENSG00000188060	RAB42	ENST00000373826.3	9.38161e-12	1.82083e-09	0.927296	1.90171	yes
	ENSG00000197019	SERTAD1	ENST00000357949.4	1.79569e-09	2.62462e-07	0.925333	1.89912	yes
	ENSG00000072121	ZFYVE26	ENST00000347230.8	8.20211e-16	2.33055e-13	0.924	1.89737	yes
	ENSG00000142089	IFITM3	ENST00000399808.4	6.91466e-16	1.98058e-13	0.923641	1.8969	yes
	ENSG00000148053	NTRK2	ENST00000359847.3	3.00405e-06	0.000240036	0.92234	1.89519	yes
	ENSG00000140105	WARS	ENST00000557135.5	4.79984e-17	1.476e-14	0.921957	1.89468	yes
	ENSG00000141441	GAREM1	ENST00000269209.6	3.57901e-07	3.55574e-05	0.921541	1.89414	yes
	ENSG00000196954	CASP4	ENST00000393150.7	2.47901e-15	6.7991e-13	0.920106	1.89225	yes
	ENSG00000102081	FMR1	ENST00000616382.4	1.40786e-11	2.66686e-09	0.919011	1.89082	yes
	ENSG00000272886	DCP1A	ENST00000294241.10	7.39297e-11	1.29669e-08	0.917923	1.88939	yes
	ENSG00000258659	TRIM34	ENST00000429814.2	4.66857e-05	0.00257278	0.917678	1.88907	yes
	ENSG00000136848	DAB2IP	ENST00000373782.7	2.34854e-08	2.96848e-06	0.916851	1.88799	yes
	ENSG00000177576	C18orf32	ENST00000613385.4	4.02461e-09	5.54047e-07	0.916113	1.88702	yes
	ENSG00000157557	ETS2	ENST00000360938.7	6.96791e-16	1.98781e-13	0.914252	1.88459	yes
	ENSG00000186329	TMEM212	ENST00000334567.9	4.5967e-10	7.32123e-08	0.913067	1.88304	yes
	ENSG00000145016	RUBCN	ENST00000273582.9	2.12352e-18	7.54221e-16	0.912984	1.88294	yes
	ENSG00000173575	CHD2	ENST00000626782.2	2.86641e-05	0.00170675	0.910241	1.87936	yes
	ENSG00000137200	CMTR1	ENST00000373451.8	3.6914e-18	1.28539e-15	0.907653	1.87599	yes
	ENSG00000163251	FZD5	ENST00000295417.3	7.33061e-18	2.44474e-15	0.899744	1.86573	yes
	ENSG00000100226	GTPBP1	ENST00000216044.9	1.34074e-18	4.88409e-16	0.898771	1.86448	yes
	ENSG00000132274	TRIM22	ENST00000450670.5	6.12997e-05	0.0032136	0.898029	1.86352	yes
	ENSG00000157557	ETS2	ENST00000456966.1	3.76553e-11	6.82359e-09	0.896734	1.86185	yes
	ENSG00000134339	SAA2	ENST00000414546.6	2.22088e-14	5.55494e-12	0.894914	1.8595	yes
	ENSG00000176046	NUPR1	ENST00000324873.7	0.00166679	0.0452255	0.894463	1.85892	yes
	ENSG00000180425	C11orf71	ENST00000623205.2	5.34267e-05	0.00288387	0.893338	1.85747	yes
	ENSG00000134339	SAA2	ENST00000528349.5	4.44889e-09	6.08915e-07	0.892276	1.8561	yes
	ENSG00000125149	C16orf70	ENST00000219139.7	2.5332e-14	6.2699e-12	0.892167	1.85596	yes
	ENSG00000130303	BST2	ENST00000252593.6	1.56646e-14	3.9883e-12	0.892121	1.8559	yes
	ENSG00000108654	DDX5	ENST00000583212.1	0.000605646	0.0208946	0.890891	1.85432	yes
	ENSG00000038210	PI4K2B	ENST00000264864.7	1.89077e-10	3.21317e-08	0.887485	1.84995	yes
	ENSG00000146955	RAB19	ENST00000356407.3	2.50677e-05	0.00152065	0.886439	1.84861	yes
	ENSG00000020256	ZFP64	ENST00000371518.6	0.00117781	0.0347738	0.885256	1.84709	yes
	ENSG00000160710	ADAR	ENST00000368474.9	0.000653034	0.0221485	0.882616	1.84372	yes
	ENSG00000185201	IFITM2	ENST00000602569.1	6.56908e-14	1.56563e-11	0.878566	1.83855	yes
	ENSG00000151689	INPP1	ENST00000322522.8	8.54886e-10	1.32015e-07	0.878109	1.83796	yes
	ENSG00000139832	RAB20	ENST00000267328.4	0.000109608	0.00526082	0.875774	1.83499	yes
	ENSG00000047365	ARAP2	ENST00000303965.8	3.25262e-13	7.24293e-11	0.874708	1.83364	yes
	ENSG00000102786	INTS6	ENST00000442263.4	5.17673e-08	6.12882e-06	0.874548	1.83343	yes
	ENSG00000165494	PCF11	ENST00000530660.5	2.35158e-05	0.00144292	0.874456	1.83332	yes
	ENSG00000140280	LYSMD2	ENST00000558126.1	0.000287438	0.0116256	0.873689	1.83234	yes
	ENSG00000145349	CAMK2D	ENST00000513132.5	3.28222e-05	0.00190796	0.870798	1.82867	yes
	ENSG00000118503	TNFAIP3	ENST00000619035.4	5.70009e-06	0.000422658	0.870119	1.82781	yes
	ENSG00000122257	RBBP6	ENST00000319715.9	2.1372e-13	4.85034e-11	0.864982	1.82132	yes
	ENSG00000115875	SRSF7	ENST00000409276.5	0.000383785	0.0145476	0.863419	1.81934	yes
	ENSG00000104518	GSDMD	ENST00000262580.8	9.39397e-07	8.63261e-05	0.859253	1.8141	yes
	ENSG00000278718	GSDMD	ENST00000615119.2	9.39397e-07	8.63261e-05	0.859253	1.8141	yes
	ENSG00000105287	PRKD2	ENST00000433867.5	2.96882e-13	6.65269e-11	0.85916	1.81398	yes
	ENSG00000115339	GALNT3	ENST00000392701.7	1.25697e-09	1.88373e-07	0.858983	1.81376	yes
	ENSG00000177917	ARL6IP6	ENST00000326446.9	0.000384564	0.0145538	0.858592	1.81327	yes
	ENSG00000177426	TGIF1	ENST00000618001.4	0.00027188	0.0111571	0.855058	1.80883	yes
	ENSG00000107968	MAP3K8	ENST00000263056.5	4.50907e-06	0.000344041	0.852373	1.80547	yes
	ENSG00000137842	TMEM62	ENST00000564494.1	3.71637e-07	3.6819e-05	0.851847	1.80481	yes
	ENSG00000140464	PML	ENST00000563500.5	1.75631e-05	0.00112905	0.851268	1.80409	yes
	ENSG00000006210	CX3CL1	ENST00000006053.6	3.37518e-15	9.0474e-13	0.850768	1.80346	yes
	ENSG00000100902	PSMA6	ENST00000555764.5	5.70923e-05	0.00304242	0.849732	1.80217	yes
	ENSG00000181785	OR5AS1	ENST00000641320.1	3.64393e-10	5.93684e-08	0.849443	1.8018	yes
	ENSG00000109046	WSB1	ENST00000262394.6	5.77441e-06	0.000427277	0.846007	1.79752	yes
	ENSG00000160710	ADAR	ENST00000649042.1	3.07065e-10	5.07264e-08	0.845148	1.79645	yes
	ENSG00000133874	RNF122	ENST00000256257.1	4.52248e-10	7.23546e-08	0.843432	1.79431	yes
	ENSG00000140105	WARS	ENST00000358655.8	2.80676e-15	7.63901e-13	0.841971	1.7925	yes
	ENSG00000134339	SAA2	ENST00000529528.5	0.00111318	0.0335488	0.838777	1.78853	yes
	ENSG00000108679	LGALS3BP	ENST00000585407.5	3.8823e-06	0.000301728	0.838432	1.78811	yes
	ENSG00000155629	PIK3AP1	ENST00000371110.6	0.000233998	0.0098823	0.836456	1.78566	yes
	ENSG00000105939	ZC3HAV1	ENST00000242351.9	2.37433e-14	5.89722e-12	0.836233	1.78538	yes
	ENSG00000140105	WARS	ENST00000392882.6	1.43356e-07	1.57637e-05	0.835898	1.78497	yes
	ENSG00000172260	NEGR1	ENST00000357731.9	7.53016e-09	1.00735e-06	0.834736	1.78353	yes
	ENSG00000112576	CCND3	ENST00000372991.8	3.79779e-08	4.65131e-06	0.833174	1.7816	yes
	ENSG00000170340	B3GNT2	ENST00000405767.1	0.000190139	0.0083271	0.830435	1.77822	yes
	ENSG00000100342	APOL1	ENST00000426053.5	2.65892e-13	5.99607e-11	0.83038	1.77815	yes
	ENSG00000163736	PPBP	ENST00000296028.3	1.79836e-05	0.00115191	0.829115	1.7766	yes
	ENSG00000136758	YME1L1	ENST00000477432.1	1.01147e-05	0.000703217	0.827426	1.77452	yes
	ENSG00000070190	DAPP1	ENST00000512369.1	4.3157e-07	4.24019e-05	0.827361	1.77444	yes
	ENSG00000172123	SLFN12	ENST00000304905.9	2.00445e-07	2.13472e-05	0.827302	1.77436	yes
	ENSG00000185339	TCN2	ENST00000405742.7	1.30263e-05	0.000873769	0.82523	1.77182	yes
	ENSG00000164951	PDP1	ENST00000518573.1	1.14277e-06	0.000102885	0.824554	1.77099	yes
	ENSG00000155367	PPM1J	ENST00000309276.10	8.66359e-06	0.000612107	0.817319	1.76213	yes
	ENSG00000205659	LIN52	ENST00000555028.5	4.21521e-07	4.14719e-05	0.817062	1.76181	yes
	ENSG00000165997	ARL5B	ENST00000377275.3	7.9414e-07	7.40312e-05	0.816769	1.76146	yes
	ENSG00000164211	STARD4	ENST00000296632.7	9.87785e-07	9.01893e-05	0.816504	1.76113	yes
	ENSG00000204138	PHACTR4	ENST00000373839.7	3.30482e-15	8.92615e-13	0.816316	1.7609	yes
	ENSG00000121858	TNFSF10	ENST00000420541.6	0.000230612	0.00976837	0.814629	1.75885	yes
	ENSG00000101000	PROCR	ENST00000216968.4	9.54433e-05	0.00471148	0.813564	1.75755	yes
	ENSG00000137801	THBS1	ENST00000397591.2	0.00139913	0.0397377	0.813166	1.75706	yes
	ENSG00000131652	THOC6	ENST00000574549.5	3.24819e-05	0.00189127	0.811759	1.75535	yes
	ENSG00000116514	RNF19B	ENST00000373456.11	1.01195e-05	0.000703217	0.809671	1.75281	yes
	ENSG00000111859	NEDD9	ENST00000379433.5	0.000796757	0.0257613	0.808581	1.75149	yes
	ENSG00000165259	HDX	ENST00000373177.2	0.00101314	0.0310287	0.808359	1.75122	yes
	ENSG00000101986	ABCD1	ENST00000218104.5	3.13071e-10	5.15987e-08	0.807734	1.75046	yes
	ENSG00000069493	CLEC2D	ENST00000290855.10	0.000119837	0.00569027	0.807496	1.75017	yes
	ENSG00000168310	IRF2	ENST00000393593.7	6.92673e-14	1.63468e-11	0.804962	1.7471	yes
	ENSG00000062194	GPBP1	ENST00000506184.6	7.13071e-09	9.59338e-07	0.800586	1.74181	yes
	ENSG00000113594	LIFR	ENST00000263409.8	6.10786e-08	7.1596e-06	0.797653	1.73827	yes
	ENSG00000104067	TJP1	ENST00000346128.10	0.00113972	0.0340313	0.794809	1.73485	yes
	ENSG00000108384	RAD51C	ENST00000337432.8	0.000210611	0.00903428	0.794191	1.7341	yes
	ENSG00000140105	WARS	ENST00000556645.5	0.000531268	0.0188977	0.793932	1.73379	yes
	ENSG00000157693	TMEM268	ENST00000374049.4	4.57191e-10	7.29811e-08	0.79336	1.73311	yes
	ENSG00000159259	CHAF1B	ENST00000314103.5	4.63025e-06	0.000352152	0.79261	1.73221	yes
	ENSG00000160888	IER2	ENST00000292433.3	2.17189e-12	4.53764e-10	0.792406	1.73196	yes
	ENSG00000126368	NR1D1	ENST00000246672.3	2.79576e-08	3.49317e-06	0.788223	1.72695	yes
	ENSG00000253958	CLDN23	ENST00000519106.1	0.000995988	0.0307075	0.785038	1.72314	yes
	ENSG00000087074	PPP1R15A	ENST00000200453.5	8.51344e-12	1.66598e-09	0.784396	1.72237	yes
	ENSG00000272886	DCP1A	ENST00000610213.5	6.72027e-12	1.34094e-09	0.783355	1.72113	yes
	ENSG00000116514	RNF19B	ENST00000356990.9	4.41744e-06	0.000338503	0.783344	1.72112	yes
	ENSG00000115339	GALNT3	ENST00000412248.5	0.00157725	0.0433123	0.780371	1.71757	yes
	ENSG00000120337	TNFSF18	ENST00000404377.3	5.2886e-11	9.39189e-09	0.7796	1.71665	yes
	ENSG00000135535	CD164	ENST00000413644.6	1.79282e-05	0.00115043	0.776202	1.71262	yes
	ENSG00000167105	TMEM92	ENST00000507382.1	2.27451e-07	2.37602e-05	0.772135	1.7078	yes
	ENSG00000173285	OR10K1	ENST00000641432.1	0.000139809	0.00646995	0.771958	1.70759	yes
	ENSG00000006747	SCIN	ENST00000297029.9	9.39361e-08	1.05917e-05	0.770069	1.70535	yes
	ENSG00000129682	FGF13	ENST00000315930.10	3.38082e-05	0.00195567	0.769758	1.70498	yes
	ENSG00000154642	C21orf91	ENST00000405964.2	0.000695748	0.0231813	0.768945	1.70402	yes
	ENSG00000111801	BTN3A3	ENST00000244519.6	7.71827e-09	1.02672e-06	0.762594	1.69654	yes
	ENSG00000184371	CSF1	ENST00000329608.10	2.08068e-12	4.35991e-10	0.761123	1.69481	yes
	ENSG00000235941	HSPA1A	ENST00000430065.1	1.17012e-09	1.76474e-07	0.759809	1.69327	yes
	ENSG00000048028	USP28	ENST00000544967.5	2.17791e-07	2.29537e-05	0.759354	1.69273	yes
	ENSG00000173812	EIF1	ENST00000469257.1	7.74488e-07	7.23892e-05	0.758624	1.69188	yes
	ENSG00000169871	TRIM56	ENST00000306085.10	1.28896e-13	2.97277e-11	0.756951	1.68991	yes
	ENSG00000116668	SWT1	ENST00000367500.8	4.13422e-05	0.0023197	0.756942	1.6899	yes
	ENSG00000148841	ITPRIP	ENST00000278071.6	3.49679e-05	0.00201619	0.753969	1.68643	yes
	ENSG00000102921	N4BP1	ENST00000262384.3	3.4901e-13	7.74748e-11	0.753963	1.68642	yes
	ENSG00000231555	HSPA1B	ENST00000445736.1	0.000979692	0.0303103	0.749113	1.68076	yes
	ENSG00000128016	ZFP36	ENST00000597629.1	0.000255506	0.0106326	0.748693	1.68027	yes
	ENSG00000163131	CTSS	ENST00000448301.6	7.20925e-06	0.000521496	0.745225	1.67624	yes
	ENSG00000184557	SOCS3	ENST00000330871.3	1.4751e-06	0.000129363	0.742362	1.67291	yes
	ENSG00000172123	SLFN12	ENST00000394562.5	0.00169417	0.045776	0.741674	1.67211	yes
	ENSG00000155158	TTC39B	ENST00000512701.6	2.35779e-06	0.000194299	0.741609	1.67204	yes
	ENSG00000064012	CASP8	ENST00000323492.11	3.936e-09	5.43957e-07	0.741605	1.67204	yes
	ENSG00000173120	KDM2A	ENST00000530342.2	0.000304958	0.0121837	0.735982	1.66553	yes
	ENSG00000188611	ASAH2	ENST00000395526.8	0.000102524	0.00501224	0.733898	1.66313	yes
	ENSG00000075643	MOCOS	ENST00000261326.5	1.97491e-09	2.85718e-07	0.73267	1.66171	yes
	ENSG00000100664	EIF5	ENST00000216554.7	6.80995e-06	0.000496149	0.728607	1.65704	yes
	ENSG00000230254	HLA-E	ENST00000427936.4	8.16511e-12	1.60223e-09	0.726736	1.65489	yes
	ENSG00000229252	HLA-E	ENST00000415289.4	8.16511e-12	1.60223e-09	0.726736	1.65489	yes
	ENSG00000233904	HLA-E	ENST00000415649.4	8.16511e-12	1.60223e-09	0.726736	1.65489	yes
	ENSG00000206493	HLA-E	ENST00000383597.6	8.16511e-12	1.60223e-09	0.726736	1.65489	yes
	ENSG00000166128	RAB8B	ENST00000321437.8	2.53058e-07	2.609e-05	0.723539	1.65123	yes
	ENSG00000160691	SHC1	ENST00000444664.5	9.01613e-05	0.00449762	0.720488	1.64774	yes
	ENSG00000163661	PTX3	ENST00000295927.3	6.98005e-07	6.58478e-05	0.71948	1.64659	yes
	ENSG00000198604	BAZ1A	ENST00000382422.6	8.84467e-12	1.72605e-09	0.718642	1.64563	yes
	ENSG00000122550	KLHL7	ENST00000339077.9	0.000856972	0.0272872	0.71803	1.64493	yes
	ENSG00000154642	C21orf91	ENST00000284881.8	6.0836e-07	5.82411e-05	0.717252	1.64405	yes
	ENSG00000232810	TNF	ENST00000449264.2	3.18785e-07	3.18046e-05	0.713636	1.63993	yes
	ENSG00000204490	TNF	ENST00000376122.3	3.18785e-07	3.18046e-05	0.713636	1.63993	yes
	ENSG00000230108	TNF	ENST00000443707.2	3.18785e-07	3.18046e-05	0.713636	1.63993	yes
	ENSG00000223952	TNF	ENST00000448781.2	3.18785e-07	3.18046e-05	0.713636	1.63993	yes
	ENSG00000228321	TNF	ENST00000412275.2	3.18785e-07	3.18046e-05	0.713636	1.63993	yes
	ENSG00000206439	TNF	ENST00000383496.4	3.18785e-07	3.18046e-05	0.713636	1.63993	yes
	ENSG00000228849	TNF	ENST00000420425.2	3.18785e-07	3.18046e-05	0.713636	1.63993	yes
	ENSG00000101871	MID1	ENST00000380782.6	0.000785029	0.0254632	0.712146	1.63824	yes
	ENSG00000173200	PARP15	ENST00000483793.5	1.61663e-06	0.000139028	0.711427	1.63742	yes
	ENSG00000267680	ZNF224	ENST00000336976.10	1.65418e-07	1.78579e-05	0.708609	1.63423	yes
	ENSG00000136147	PHF11	ENST00000442195.5	1.55137e-05	0.00101662	0.705734	1.63097	yes
	ENSG00000148841	ITPRIP	ENST00000337478.2	0.00078839	0.025549	0.704653	1.62975	yes
	ENSG00000138769	CDKL2	ENST00000429927.6	0.000562455	0.0197792	0.704445	1.62952	yes
	ENSG00000110848	CD69	ENST00000228434.7	2.72901e-08	3.41897e-06	0.702505	1.62733	yes
	ENSG00000134539	KLRD1	ENST00000381908.7	5.73478e-05	0.00305146	0.701167	1.62582	yes
	ENSG00000205085	FAM71F2	ENST00000641605.1	0.00183679	0.0483964	0.701044	1.62568	yes
	ENSG00000213694	S1PR3	ENST00000358157.2	7.21955e-06	0.000521592	0.700985	1.62561	yes
	ENSG00000168685	IL7R	ENST00000303115.7	8.19079e-08	9.32425e-06	0.699898	1.62439	yes
	ENSG00000168303	MPLKIP	ENST00000306984.7	6.08648e-05	0.00319788	0.698023	1.62228	yes
	ENSG00000105402	NAPA	ENST00000263354.7	0.00114301	0.0340633	0.697651	1.62186	yes
	ENSG00000100084	HIRA	ENST00000263208.5	3.27594e-09	4.59894e-07	0.696701	1.62079	yes
	ENSG00000189403	HMGB1	ENST00000405805.5	0.000462737	0.0168394	0.696048	1.62006	yes
	ENSG00000163512	AZI2	ENST00000479665.5	0.000510411	0.0183301	0.695212	1.61912	yes
	ENSG00000133131	MORC4	ENST00000604604.1	7.20144e-09	9.67021e-07	0.694293	1.61809	yes
	ENSG00000100722	ZC3H14	ENST00000251038.9	0.000112784	0.00540594	0.690875	1.61426	yes
	ENSG00000185499	MUC1	ENST00000611577.4	0.000261259	0.0108087	0.688894	1.61205	yes
	ENSG00000181788	SIAH2	ENST00000482706.1	7.61097e-06	0.000545555	0.688694	1.61182	yes
	ENSG00000162390	ACOT11	ENST00000371316.3	3.96121e-07	3.91901e-05	0.68487	1.60756	yes
	ENSG00000151470	C4orf33	ENST00000425929.5	4.12116e-06	0.000317828	0.682465	1.60488	yes
	ENSG00000205220	PSMB10	ENST00000358514.8	0.000270021	0.0110873	0.681512	1.60382	yes
	ENSG00000102871	TRADD	ENST00000486556.1	0.000103973	0.00504832	0.680384	1.60257	yes
	ENSG00000276836	ARHGAP27	ENST00000618949.2	0.000836015	0.0267627	0.679591	1.60169	yes
	ENSG00000101670	LIPG	ENST00000427224.6	4.09273e-06	0.000316008	0.678358	1.60032	yes
	ENSG00000060140	STYK1	ENST00000075503.7	0.00138736	0.0395152	0.678218	1.60016	yes
	ENSG00000153933	DGKE	ENST00000284061.7	8.59764e-05	0.00431919	0.676017	1.59772	yes
	ENSG00000152457	DCLRE1C	ENST00000378246.6	4.779e-05	0.00262753	0.673503	1.59494	yes
	ENSG00000263528	IKBKE	ENST00000581977.6	7.03629e-08	8.16704e-06	0.66922	1.59021	yes
	ENSG00000187688	TRPV2	ENST00000338560.11	4.46575e-05	0.00247638	0.667741	1.58858	yes
	ENSG00000164465	DCBLD1	ENST00000338728.9	1.64618e-06	0.000140887	0.666682	1.58742	yes
	ENSG00000172818	OVOL1	ENST00000335987.7	0.0001872	0.00821355	0.666665	1.5874	yes
	ENSG00000139180	NDUFA9	ENST00000266544.9	1.01828e-05	0.000706383	0.663447	1.58386	yes
	ENSG00000100600	LGMN	ENST00000334869.8	4.76798e-08	5.70191e-06	0.655375	1.57503	yes
	ENSG00000140464	PML	ENST00000567606.5	1.68491e-10	2.89101e-08	0.655371	1.57502	yes
	ENSG00000009413	REV3L	ENST00000619481.1	1.59321e-06	0.000137347	0.654472	1.57404	yes
	ENSG00000160710	ADAR	ENST00000648871.1	2.41781e-10	4.06988e-08	0.653638	1.57313	yes
	ENSG00000159200	RCAN1	ENST00000381132.6	0.00067856	0.0227903	0.653615	1.57311	yes
	ENSG00000168497	CAVIN2	ENST00000304141.4	0.000748894	0.0245787	0.651993	1.57134	yes
	ENSG00000162244	RPL29	ENST00000475248.5	1.95014e-06	0.000164523	0.651219	1.57049	yes
	ENSG00000076053	RBM7	ENST00000541475.5	0.000683368	0.0229301	0.64976	1.56891	yes
	ENSG00000011422	PLAUR	ENST00000340093.7	5.09047e-08	6.04685e-06	0.644015	1.56267	yes
	ENSG00000150477	KIAA1328	ENST00000586501.1	5.85301e-09	7.94969e-07	0.643857	1.5625	yes
	ENSG00000140464	PML	ENST00000268058.7	2.21656e-09	3.18732e-07	0.64261	1.56115	yes
	ENSG00000005810	MYCBP2	ENST00000544440.6	0.0011428	0.0340633	0.640625	1.559	yes
	ENSG00000115239	ASB3	ENST00000406053.5	0.000204732	0.00883007	0.639563	1.55786	yes
	ENSG00000103966	EHD4	ENST00000220325.8	1.1208e-09	1.69757e-07	0.638728	1.55696	yes
	ENSG00000117475	BLZF1	ENST00000426663.1	7.10415e-05	0.00366164	0.638491	1.5567	yes
	ENSG00000137275	RIPK1	ENST00000380409.2	7.98212e-08	9.10129e-06	0.636277	1.55431	yes
	ENSG00000125968	ID1	ENST00000376112.3	0.00180499	0.0477887	0.635651	1.55364	yes
	ENSG00000117266	CDK18	ENST00000360066.6	8.76234e-05	0.00438951	0.635592	1.55358	yes
	ENSG00000125650	PSPN	ENST00000597721.1	0.000403874	0.0151394	0.630089	1.54766	yes
	ENSG00000150630	VEGFC	ENST00000618562.1	3.29384e-06	0.000260845	0.628923	1.54641	yes
	ENSG00000123992	DNPEP	ENST00000520694.6	2.41369e-06	0.000198215	0.62683	1.54417	yes
	ENSG00000008300	CELSR3	ENST00000164024.4	6.76813e-07	6.41032e-05	0.625405	1.54264	yes
	ENSG00000110719	TCIRG1	ENST00000532635.5	0.000826141	0.0265103	0.624564	1.54174	yes
	ENSG00000163864	NMNAT3	ENST00000645507.1	1.07982e-09	1.639e-07	0.624065	1.54121	yes
	ENSG00000167105	TMEM92	ENST00000300433.7	5.84281e-07	5.6239e-05	0.623484	1.54059	yes
	ENSG00000100147	CCDC134	ENST00000255784.5	3.02353e-06	0.000241322	0.622715	1.53977	yes
	ENSG00000187583	PLEKHN1	ENST00000379409.6	0.000259719	0.0107513	0.622526	1.53957	yes
	ENSG00000116977	LGALS8	ENST00000341872.10	7.67723e-05	0.00391214	0.621831	1.53883	yes
	ENSG00000161091	MFSD12	ENST00000355415.6	5.44248e-05	0.00293106	0.621449	1.53842	yes
	ENSG00000157111	TMEM171	ENST00000454765.6	0.000295868	0.0118874	0.621257	1.53822	yes
	ENSG00000163932	PRKCD	ENST00000330452.7	0.000643981	0.0218802	0.620898	1.53783	yes
	ENSG00000114942	EEF1B2	ENST00000236957.9	1.38855e-05	0.00092183	0.620885	1.53782	yes
	ENSG00000283391	EEF1B2	ENST00000635728.1	1.38855e-05	0.00092183	0.620885	1.53782	yes
	ENSG00000181826	RELL1	ENST00000454158.6	1.38825e-08	1.80282e-06	0.620322	1.53722	yes
	ENSG00000162645	GBP2	ENST00000370466.3	0.000309165	0.0123172	0.617844	1.53458	yes
	ENSG00000086061	DNAJA1	ENST00000330899.4	2.02852e-09	2.92879e-07	0.614034	1.53053	yes
	ENSG00000052126	PLEKHA5	ENST00000538714.5	2.68844e-05	0.00161842	0.612588	1.529	yes
	ENSG00000123240	OPTN	ENST00000378764.6	1.8555e-07	1.98204e-05	0.607362	1.52347	yes
	ENSG00000135655	USP15	ENST00000353364.7	6.49804e-05	0.00339154	0.607211	1.52331	yes
	ENSG00000102265	TIMP1	ENST00000441738.1	5.96724e-05	0.00315108	0.606937	1.52302	yes
	ENSG00000126947	ARMCX1	ENST00000372829.7	3.60566e-06	0.000282702	0.606652	1.52272	yes
	ENSG00000181788	SIAH2	ENST00000312960.3	1.44403e-07	1.58542e-05	0.606143	1.52218	yes
	ENSG00000117525	F3	ENST00000334047.11	6.3299e-07	6.04361e-05	0.605287	1.52128	yes
	ENSG00000177842	ZNF620	ENST00000314529.10	0.00162106	0.0442383	0.602033	1.51785	yes
	ENSG00000171132	PRKCE	ENST00000306156.7	9.03926e-05	0.00450599	0.598425	1.51406	yes
	ENSG00000204217	BMPR2	ENST00000638587.1	0.000556277	0.0196008	0.597478	1.51307	yes
	ENSG00000140464	PML	ENST00000562086.1	5.48503e-06	0.000407562	0.597167	1.51274	yes
	ENSG00000100911	PSME2	ENST00000559056.5	2.56583e-05	0.0015525	0.596396	1.51193	yes
	ENSG00000284889	PSME2	ENST00000645803.1	2.56583e-05	0.0015525	0.596396	1.51193	yes
	ENSG00000101670	LIPG	ENST00000261292.8	2.38655e-05	0.00145894	0.594528	1.50998	yes
	ENSG00000283809	AC007326.4	ENST00000638240.1	1.40224e-05	0.000928314	0.590828	1.50611	yes
	ENSG00000232126	HLA-B	ENST00000450871.6	0.0012491	0.0363498	0.589794	1.50503	yes
	ENSG00000136848	DAB2IP	ENST00000309989.1	1.04422e-06	9.47335e-05	0.588296	1.50347	yes
	ENSG00000120526	NUDCD1	ENST00000427660.6	7.10019e-06	0.000515481	0.587728	1.50288	yes
	ENSG00000164329	TENT2	ENST00000428308.6	0.00017363	0.00773279	0.587401	1.50254	yes
	ENSG00000184678	HIST2H2BE	ENST00000369155.3	5.71538e-06	0.000423349	0.587166	1.50229	yes
	ENSG00000173706	HEG1	ENST00000311127.8	1.00684e-07	1.13165e-05	0.586486	1.50158	yes
	ENSG00000117595	IRF6	ENST00000456314.1	0.00027993	0.011399	0.58441	1.49943	yes
	ENSG00000125384	PTGER2	ENST00000245457.5	9.16458e-05	0.00455568	0.583625	1.49861	yes
	ENSG00000165105	RASEF	ENST00000340717.4	3.08612e-05	0.00181626	0.583237	1.49821	yes
	ENSG00000001629	ANKIB1	ENST00000442183.1	4.4735e-05	0.00247875	0.579573	1.49441	yes
	ENSG00000117475	BLZF1	ENST00000367808.7	2.80681e-08	3.49793e-06	0.57835	1.49314	yes
	ENSG00000198840	MT-ND3	ENST00000361227.2	3.13639e-05	0.00183672	0.577191	1.49194	yes
	ENSG00000149932	TMEM219	ENST00000566848.5	4.63967e-06	0.000352491	0.576498	1.49123	yes
	ENSG00000213533	STIMATE	ENST00000355083.9	1.57986e-06	0.000136527	0.57582	1.49052	yes
	ENSG00000106366	SERPINE1	ENST00000223095.4	4.06136e-07	4.01249e-05	0.575776	1.49048	yes
	ENSG00000138593	SECISBP2L	ENST00000559471.5	1.0132e-06	9.21548e-05	0.575157	1.48984	yes
	ENSG00000166225	FRS2	ENST00000549921.5	0.00148714	0.041427	0.574473	1.48913	yes
	ENSG00000135318	NT5E	ENST00000369651.7	0.00168627	0.045623	0.573802	1.48844	yes
	ENSG00000102081	FMR1	ENST00000439526.6	0.00144017	0.0405802	0.573105	1.48772	yes
	ENSG00000185722	ANKFY1	ENST00000341657.8	3.77161e-08	4.62723e-06	0.572418	1.48701	yes
	ENSG00000127666	TICAM1	ENST00000248244.5	2.80423e-05	0.00167675	0.57143	1.486	yes
	ENSG00000138593	SECISBP2L	ENST00000559424.1	3.26257e-05	0.00189809	0.570775	1.48532	yes
	ENSG00000023445	BIRC3	ENST00000615299.4	1.62557e-06	0.000139628	0.569825	1.48434	yes
	ENSG00000285721	AL031281.2	ENST00000648594.1	0.00144486	0.0406639	0.569184	1.48368	yes
	ENSG00000100906	NFKBIA	ENST00000216797.9	0.000469787	0.0170697	0.567487	1.48194	yes
	ENSG00000164307	ERAP1	ENST00000508227.5	0.000417784	0.0154892	0.565894	1.4803	yes
	ENSG00000065060	UHRF1BP1	ENST00000192788.5	4.92634e-08	5.87152e-06	0.560973	1.47526	yes
	ENSG00000206468	UBD	ENST00000383547.3	5.02656e-08	5.98093e-06	0.56097	1.47526	yes
	ENSG00000162896	PIGR	ENST00000356495.4	6.59007e-05	0.00343201	0.560506	1.47479	yes
	ENSG00000164241	C5orf63	ENST00000535381.5	0.000719895	0.0238421	0.554971	1.46914	yes
	ENSG00000143337	TOR1AIP1	ENST00000447964.1	5.93852e-05	0.00314339	0.554785	1.46895	yes
	ENSG00000169136	ATF5	ENST00000423777.6	0.000432182	0.0158985	0.554537	1.4687	yes
	ENSG00000163131	CTSS	ENST00000368985.7	1.10977e-06	0.000100168	0.554467	1.46863	yes
	ENSG00000075213	SEMA3A	ENST00000436949.5	0.00019509	0.00848116	0.553635	1.46778	yes
	ENSG00000070190	DAPP1	ENST00000296414.11	2.03405e-06	0.000170992	0.550848	1.46495	yes
	ENSG00000161955	TNFSF13	ENST00000380535.8	0.000177968	0.00788153	0.549883	1.46397	yes
	ENSG00000142396	ERVK3-1	ENST00000413518.5	0.000537634	0.0190764	0.549297	1.46337	yes
	ENSG00000136997	MYC	ENST00000377970.6	0.000179176	0.00793007	0.549211	1.46329	yes
	ENSG00000105270	CLIP3	ENST00000360535.8	2.46622e-07	2.55004e-05	0.54744	1.46149	yes
	ENSG00000075891	PAX2	ENST00000361791.7	0.000152268	0.00692952	0.54704	1.46108	yes
	ENSG00000134802	SLC43A3	ENST00000529554.5	0.00109774	0.0331398	0.546765	1.46081	yes
	ENSG00000197142	ACSL5	ENST00000433418.5	0.00037607	0.0143239	0.546716	1.46076	yes
	ENSG00000152234	ATP5F1A	ENST00000398752.10	0.000580404	0.0202799	0.545599	1.45963	yes
	ENSG00000120129	DUSP1	ENST00000239223.3	7.9085e-08	9.03184e-06	0.545376	1.4594	yes
	ENSG00000122068	FYTTD1	ENST00000241502.8	1.08726e-07	1.21246e-05	0.545224	1.45925	yes
	ENSG00000166889	PATL1	ENST00000300146.9	7.21136e-08	8.28899e-06	0.545171	1.45919	yes
	ENSG00000163638	ADAMTS9	ENST00000459780.1	8.28066e-05	0.00417767	0.545141	1.45916	yes
	ENSG00000099139	PCSK5	ENST00000376767.7	0.0012259	0.0358213	0.543585	1.45759	yes
	ENSG00000143337	TOR1AIP1	ENST00000606911.6	0.000247077	0.0103364	0.542958	1.45696	yes
	ENSG00000223532	HLA-B	ENST00000416726.5	3.52441e-05	0.00202834	0.54168	1.45567	yes
	ENSG00000163872	YEATS2	ENST00000305135.9	1.0194e-07	1.14396e-05	0.540225	1.4542	yes
	ENSG00000145349	CAMK2D	ENST00000296402.9	2.00216e-05	0.00126309	0.540087	1.45406	yes
	ENSG00000102554	KLF5	ENST00000377687.5	0.000669399	0.0225466	0.539994	1.45397	yes
	ENSG00000077264	PAK3	ENST00000372007.9	0.00143107	0.0403878	0.538974	1.45294	yes
	ENSG00000075891	PAX2	ENST00000554172.2	0.000356425	0.0137883	0.5386	1.45256	yes
	ENSG00000062194	GPBP1	ENST00000424459.7	3.4029e-05	0.00196685	0.536102	1.45005	yes
	ENSG00000075234	TTC38	ENST00000381031.7	9.10409e-07	8.39882e-05	0.535405	1.44935	yes
	ENSG00000089280	FUS	ENST00000254108.11	0.000476947	0.0173034	0.533677	1.44761	yes
	ENSG00000127311	HELB	ENST00000247815.8	5.44272e-06	0.00040553	0.532863	1.4468	yes
	ENSG00000008441	NFIX	ENST00000360105.8	0.00126177	0.0365688	0.53167	1.4456	yes
	ENSG00000178719	GRINA	ENST00000527194.5	3.20206e-05	0.00186747	0.531466	1.4454	yes
	ENSG00000122068	FYTTD1	ENST00000428738.5	1.17427e-05	0.000798226	0.530738	1.44467	yes
	ENSG00000076108	BAZ2A	ENST00000549884.5	3.31706e-06	0.000262392	0.530394	1.44432	yes
	ENSG00000182704	TSKU	ENST00000612930.1	3.16344e-06	0.000251078	0.530234	1.44416	yes
	ENSG00000170745	KCNS3	ENST00000304101.8	0.000726195	0.0240043	0.528253	1.44218	yes
	ENSG00000124882	EREG	ENST00000244869.2	0.000908616	0.0284709	0.521401	1.43535	yes
	ENSG00000116830	TTF2	ENST00000369466.8	4.53129e-05	0.00250296	0.52034	1.43429	yes
	ENSG00000072958	AP1M1	ENST00000291439.7	6.69759e-05	0.0034778	0.516999	1.43098	yes
	ENSG00000063245	EPN1	ENST00000270460.10	0.000884172	0.0279391	0.516479	1.43046	yes
	ENSG00000224608	HLA-B	ENST00000430299.1	0.00175888	0.0469571	0.51501	1.429	yes
	ENSG00000196911	KPNA5	ENST00000368564.6	1.33818e-06	0.000118526	0.513442	1.42745	yes
	ENSG00000075415	SLC25A3	ENST00000401722.7	5.98992e-05	0.00315414	0.512102	1.42613	yes
	ENSG00000023445	BIRC3	ENST00000263464.7	5.8951e-07	5.6589e-05	0.510663	1.42471	yes
	ENSG00000078401	EDN1	ENST00000379375.5	6.59162e-07	6.25984e-05	0.508566	1.42264	yes
	ENSG00000173221	GLRX	ENST00000379979.8	0.00139964	0.0397377	0.508513	1.42258	yes
	ENSG00000197586	ENTPD6	ENST00000433259.6	0.000853221	0.0272276	0.508322	1.42239	yes
	ENSG00000203814	HIST2H2BF	ENST00000369167.2	0.000998804	0.0307809	0.50636	1.42046	yes
	ENSG00000149289	ZC3H12C	ENST00000528673.5	1.87033e-05	0.00118942	0.50584	1.41995	yes
	ENSG00000086548	CEACAM6	ENST00000199764.6	1.0732e-06	9.71148e-05	0.503983	1.41812	yes
	ENSG00000116863	ADPRHL2	ENST00000373178.4	1.54136e-05	0.00101099	0.502972	1.41713	yes
	ENSG00000108691	CCL2	ENST00000225831.4	6.75672e-06	0.000492776	0.502706	1.41687	yes
	ENSG00000105835	NAMPT	ENST00000417537.1	9.76332e-05	0.00479625	0.50154	1.41572	yes
	ENSG00000108510	MED13	ENST00000583958.1	0.00159457	0.0436662	0.501056	1.41525	yes
	ENSG00000102805	CLN5	ENST00000485938.3	0.00129086	0.0372748	0.499723	1.41394	yes
	ENSG00000113811	SELENOK	ENST00000495461.5	0.00163741	0.0445988	0.499103	1.41333	yes
	ENSG00000120526	NUDCD1	ENST00000239690.8	0.000699578	0.0232649	0.497649	1.41191	yes
	ENSG00000137947	GTF2B	ENST00000370500.9	3.04192e-05	0.00179322	0.497241	1.41151	yes
	ENSG00000163162	RNF149	ENST00000295317.3	7.70251e-06	0.000551005	0.492656	1.40703	yes
	ENSG00000146425	DYNLT1	ENST00000367089.7	1.73595e-06	0.000147858	0.490855	1.40528	yes
	ENSG00000115919	KYNU	ENST00000264170.8	3.34835e-05	0.00194322	0.488738	1.40322	yes
	ENSG00000277594	DDX52	ENST00000615769.2	0.00123669	0.0360921	0.486323	1.40087	yes
	ENSG00000197563	PIGN	ENST00000638183.1	1.82223e-06	0.00015465	0.485897	1.40046	yes
	ENSG00000162777	DENND2D	ENST00000369752.5	9.65814e-05	0.00475774	0.480698	1.39542	yes
	ENSG00000266028	SRGAP2	ENST00000573034.7	8.15656e-05	0.00412385	0.479583	1.39434	yes
	ENSG00000138592	USP8	ENST00000396444.7	0.00116635	0.034507	0.473265	1.38825	yes
	ENSG00000106346	USP42	ENST00000306177.9	0.000530325	0.0188777	0.472357	1.38737	yes
	ENSG00000070214	SLC44A1	ENST00000374720.7	0.000838933	0.026844	0.471163	1.38623	yes
	ENSG00000140464	PML	ENST00000565898.5	0.000128324	0.00601486	0.470589	1.38568	yes
	ENSG00000168679	SLC16A4	ENST00000369781.8	0.00069914	0.0232615	0.46965	1.38477	yes
	ENSG00000188596	CFAP54	ENST00000550977.2	0.00112347	0.0337446	0.467437	1.38265	yes
	ENSG00000189114	BLOC1S3	ENST00000433642.2	0.000184065	0.00810102	0.467155	1.38238	yes
	ENSG00000167034	NKX3-1	ENST00000380871.4	0.000629374	0.021497	0.467055	1.38229	yes
	ENSG00000184260	HIST2H2AC	ENST00000331380.3	0.000209698	0.00900053	0.465506	1.3808	yes
	ENSG00000162783	IER5	ENST00000367577.6	3.0978e-05	0.00181974	0.464221	1.37957	yes
	ENSG00000116717	GADD45A	ENST00000617962.2	0.000268005	0.0110322	0.46017	1.3757	yes
	ENSG00000162627	SNX7	ENST00000306121.7	0.00103737	0.0316673	0.458399	1.37402	yes
	ENSG00000104973	MED25	ENST00000593767.2	7.78027e-05	0.0039533	0.456584	1.37229	yes
	ENSG00000133138	TBC1D8B	ENST00000481617.6	4.84907e-05	0.00265782	0.451045	1.36703	yes
	ENSG00000205302	SNX2	ENST00000379516.6	0.000828057	0.0265385	0.450142	1.36617	yes
	ENSG00000177606	JUN	ENST00000371222.3	3.0983e-05	0.00181974	0.449628	1.36569	yes
	ENSG00000144401	METTL21A	ENST00000411432.5	0.00046168	0.0168096	0.447941	1.36409	yes
	ENSG00000116698	SMG7	ENST00000508461.5	0.000949143	0.0294936	0.446974	1.36318	yes
	ENSG00000231737	PPP1R10	ENST00000424446.6	0.000896492	0.0281531	0.443309	1.35972	yes
	ENSG00000227804	PPP1R10	ENST00000449113.6	0.000896492	0.0281531	0.443309	1.35972	yes
	ENSG00000204569	PPP1R10	ENST00000376511.6	0.000896492	0.0281531	0.443309	1.35972	yes
	ENSG00000206489	PPP1R10	ENST00000383586.8	0.000896492	0.0281531	0.443309	1.35972	yes
	ENSG00000238104	PPP1R10	ENST00000429597.6	0.000896492	0.0281531	0.443309	1.35972	yes
	ENSG00000235291	PPP1R10	ENST00000426299.6	0.000896492	0.0281531	0.443309	1.35972	yes
	ENSG00000230995	PPP1R10	ENST00000420949.6	0.000896492	0.0281531	0.443309	1.35972	yes
	ENSG00000145819	ARHGAP26	ENST00000443674.5	0.00113245	0.0338852	0.443073	1.3595	yes
	ENSG00000233841	HLA-C	ENST00000424832.6	0.000200987	0.00868436	0.442176	1.35865	yes
	ENSG00000152518	ZFP36L2	ENST00000282388.3	1.29424e-05	0.000869783	0.442102	1.35858	yes
	ENSG00000103449	SALL1	ENST00000570206.1	0.000107448	0.00519196	0.438826	1.3555	yes
	ENSG00000157168	NRG1	ENST00000521670.5	0.000117142	0.00557488	0.437657	1.3544	yes
	ENSG00000153147	SMARCA5	ENST00000283131.3	2.04822e-05	0.00128533	0.436484	1.3533	yes
	ENSG00000115963	RND3	ENST00000454202.5	3.79362e-05	0.00215584	0.435185	1.35208	yes
	ENSG00000116977	LGALS8	ENST00000450372.6	7.86282e-05	0.00398954	0.432312	1.34939	yes
	ENSG00000088448	ANKRD10	ENST00000267339.6	0.000443534	0.0162321	0.431578	1.34871	yes
	ENSG00000184292	TACSTD2	ENST00000371225.3	0.00145078	0.0407337	0.430171	1.34739	yes
	ENSG00000108107	RPL28	ENST00000558131.1	0.00036989	0.014193	0.429361	1.34664	yes
	ENSG00000132002	DNAJB1	ENST00000254322.2	3.0045e-05	0.00177854	0.429137	1.34643	yes
	ENSG00000138675	FGF5	ENST00000456523.3	0.00187371	0.0489876	0.428894	1.3462	yes
	ENSG00000161955	TNFSF13	ENST00000338784.8	0.000463608	0.0168575	0.428286	1.34563	yes
	ENSG00000136816	TOR1B	ENST00000259339.6	0.000101655	0.00498003	0.428015	1.34538	yes
	ENSG00000130202	NECTIN2	ENST00000252485.8	4.48153e-05	0.00248126	0.426796	1.34424	yes
	ENSG00000133639	BTG1	ENST00000256015.4	0.000956991	0.0296726	0.426235	1.34372	yes
	ENSG00000163171	CDC42EP3	ENST00000457889.1	0.000569492	0.0199871	0.424686	1.34228	yes
	ENSG00000019582	CD74	ENST00000377795.7	0.00129173	0.0372848	0.4243	1.34192	yes
	ENSG00000146411	SLC2A12	ENST00000275230.5	0.000304709	0.012181	0.423235	1.34093	yes
	ENSG00000026103	FAS	ENST00000355740.6	0.00150368	0.0418057	0.419469	1.33744	yes
	ENSG00000155313	USP25	ENST00000285679.10	4.12686e-05	0.0023174	0.418282	1.33634	yes
	ENSG00000169155	ZBTB43	ENST00000373464.4	0.000245668	0.0102956	0.417632	1.33573	yes
	ENSG00000138685	FGF2	ENST00000608478.1	0.0012505	0.0363695	0.416288	1.33449	yes
	ENSG00000120899	PTK2B	ENST00000346049.9	0.00125469	0.0363932	0.415635	1.33389	yes
	ENSG00000136874	STX17	ENST00000259400.10	0.00062963	0.021497	0.414135	1.3325	yes
	ENSG00000198355	PIM3	ENST00000360612.4	0.000315256	0.0125107	0.413893	1.33228	yes
	ENSG00000168143	FAM83B	ENST00000306858.7	0.000191629	0.00838199	0.413364	1.33179	yes
	ENSG00000111252	SH2B3	ENST00000341259.6	6.32226e-05	0.00331196	0.411862	1.3304	yes
	ENSG00000265972	TXNIP	ENST00000582401.5	0.000463709	0.0168575	0.41028	1.32894	yes
	ENSG00000156508	EEF1A1	ENST00000316292.13	0.00171633	0.0461293	0.410086	1.32877	yes
	ENSG00000196141	SPATS2L	ENST00000449647.5	0.00119915	0.0352574	0.40943	1.32816	yes
	ENSG00000124107	SLPI	ENST00000338380.2	0.000127374	0.00598018	0.409168	1.32792	yes
	ENSG00000129566	TEP1	ENST00000262715.9	0.000121386	0.00574459	0.407984	1.32683	yes
	ENSG00000159202	UBE2Z	ENST00000360943.9	0.000250219	0.0104555	0.404072	1.32324	yes
	ENSG00000170542	SERPINB9	ENST00000380698.4	0.000556943	0.0196145	0.402903	1.32217	yes
	ENSG00000120549	KIAA1217	ENST00000376451.4	0.000147188	0.00673247	0.402895	1.32216	yes
	ENSG00000050344	NFE2L3	ENST00000056233.3	0.000376991	0.0143513	0.401275	1.32067	yes
	ENSG00000129451	KLK10	ENST00000358789.7	0.000219838	0.00938475	0.401142	1.32055	yes
	ENSG00000124134	KCNS1	ENST00000306117.5	0.000792951	0.0256499	0.398537	1.31817	yes
	ENSG00000104689	TNFRSF10A	ENST00000221132.7	0.000274995	0.011246	0.395381	1.31529	yes
	ENSG00000140319	SRP14	ENST00000560773.5	0.000979543	0.0303103	0.395105	1.31504	yes
	ENSG00000181634	TNFSF15	ENST00000374045.4	0.000194518	0.00846665	0.392099	1.3123	yes
	ENSG00000130940	CASZ1	ENST00000377022.7	0.00124547	0.0362858	0.392026	1.31223	yes
	ENSG00000071575	TRIB2	ENST00000155926.8	0.00127273	0.0367962	0.390805	1.31112	yes
	ENSG00000116954	RRAGC	ENST00000373001.3	0.00063001	0.021497	0.387229	1.30788	yes
	ENSG00000156232	WHAMM	ENST00000286760.5	0.000589882	0.0205202	0.38505	1.3059	yes
	ENSG00000159228	CBR1	ENST00000290349.10	0.000393835	0.0148257	0.380865	1.30212	yes
	ENSG00000053747	LAMA3	ENST00000269217.10	0.00130205	0.0375369	0.379929	1.30128	yes
	ENSG00000001629	ANKIB1	ENST00000265742.7	0.000266639	0.0109865	0.378592	1.30007	yes
	ENSG00000184014	DENND5A	ENST00000328194.7	0.000391878	0.0147755	0.374583	1.29646	yes
	ENSG00000109475	RPL34	ENST00000394667.7	0.000653214	0.0221485	0.37141	1.29362	yes
	ENSG00000185950	IRS2	ENST00000375856.4	0.0007634	0.0248981	0.370043	1.29239	yes
	ENSG00000003402	CFLAR	ENST00000395148.6	0.000285774	0.0115801	0.369811	1.29218	yes
	ENSG00000087299	L2HGDH	ENST00000267436.8	0.00174125	0.0466017	0.358488	1.28208	yes
	ENSG00000116698	SMG7	ENST00000515829.6	0.00123276	0.0360069	0.354121	1.27821	yes
	ENSG00000197747	S100A10	ENST00000368809.1	0.00157087	0.0431837	0.347819	1.27264	yes
	ENSG00000162366	PDZK1IP1	ENST00000294338.6	0.0012539	0.0363932	0.347765	1.27259	yes
	ENSG00000175130	MARCKSL1	ENST00000329421.7	0.000929292	0.0289909	0.341928	1.26745	yes
	ENSG00000105699	LSR	ENST00000354900.7	0.00137203	0.0391886	0.341864	1.26739	yes
	ENSG00000197756	RPL37A	ENST00000456586.5	0.000924026	0.0288393	0.341498	1.26707	yes
	ENSG00000174021	GNG5	ENST00000370645.8	0.00138296	0.0394059	0.33533	1.26167	yes
	ENSG00000142534	RPS11	ENST00000270625.6	0.00188463	0.049255	0.331494	1.25832	yes
	ENSG00000180817	PPA1	ENST00000373232.7	0.0015272	0.0423032	0.326669	1.25411	yes
	ENSG00000160049	DFFA	ENST00000377038.7	0.00180142	0.0477477	-0.32226	-1.25029	yes
	ENSG00000107341	UBE2R2	ENST00000263228.3	0.00150594	0.0418523	-0.322796	-1.25075	yes
	ENSG00000180543	TSPYL5	ENST00000322128.4	0.00191195	0.0497856	-0.322809	-1.25076	yes
	ENSG00000165072	MAMDC2	ENST00000377182.4	0.00168004	0.0454981	-0.324041	-1.25183	yes
	ENSG00000109787	KLF3	ENST00000261438.9	0.00147851	0.041261	-0.324434	-1.25217	yes
	ENSG00000075568	TMEM131	ENST00000186436.9	0.00144667	0.0406827	-0.324798	-1.25249	yes
	ENSG00000132824	SERINC3	ENST00000342374.4	0.00151812	0.0421413	-0.324843	-1.25253	yes
	ENSG00000143621	ILF2	ENST00000361891.8	0.00136086	0.0389321	-0.326128	-1.25364	yes
	ENSG00000133985	TTC9	ENST00000256367.2	0.00141165	0.0399669	-0.327382	-1.25473	yes
	ENSG00000136937	NCBP1	ENST00000375147.7	0.00136442	0.0390184	-0.32766	-1.25498	yes
	ENSG00000119681	LTBP2	ENST00000261978.8	0.00176272	0.0470203	-0.328127	-1.25538	yes
	ENSG00000095015	MAP3K1	ENST00000399503.3	0.00120113	0.0352863	-0.329409	-1.2565	yes
	ENSG00000167635	ZNF146	ENST00000443387.2	0.0015493	0.0427397	-0.329625	-1.25669	yes
	ENSG00000143079	CTTNBP2NL	ENST00000271277.10	0.0015472	0.0427044	-0.330671	-1.2576	yes
	ENSG00000162512	SDC3	ENST00000336798.11	0.00136822	0.0390955	-0.332716	-1.25938	yes
	ENSG00000147162	OGT	ENST00000373719.7	0.0012828	0.0370572	-0.33297	-1.2596	yes
	ENSG00000168172	HOOK3	ENST00000307602.8	0.00148831	0.0414434	-0.333159	-1.25977	yes
	ENSG00000143799	PARP1	ENST00000366794.9	0.00130559	0.0376238	-0.333266	-1.25986	yes
	ENSG00000122863	CHST3	ENST00000373115.4	0.00105923	0.0321956	-0.334469	-1.26091	yes
	ENSG00000147416	ATP6V1B2	ENST00000276390.6	0.00144978	0.0407218	-0.335037	-1.26141	yes
	ENSG00000128829	EIF2AK4	ENST00000263791.9	0.00152753	0.0423032	-0.336901	-1.26304	yes
	ENSG00000120709	FAM53C	ENST00000239906.9	0.00170455	0.0459456	-0.337463	-1.26353	yes
	ENSG00000198380	GFPT1	ENST00000361060.5	0.000955478	0.0296515	-0.337955	-1.26396	yes
	ENSG00000280165	PCDH20	ENST00000409204.4	0.00145339	0.0407908	-0.338565	-1.2645	yes
	ENSG00000099942	CRKL	ENST00000354336.7	0.00120091	0.0352863	-0.339326	-1.26517	yes
	ENSG00000183741	CBX6	ENST00000407418.7	0.000986163	0.0304442	-0.339594	-1.2654	yes
	ENSG00000118873	RAB3GAP2	ENST00000358951.6	0.00112898	0.033824	-0.340214	-1.26594	yes
	ENSG00000116120	FARSB	ENST00000281828.6	0.00179938	0.0477292	-0.341748	-1.26729	yes
	ENSG00000196935	SRGAP1	ENST00000631006.2	0.000848481	0.0270885	-0.342217	-1.2677	yes
	ENSG00000084731	KIF3C	ENST00000264712.7	0.00112667	0.0337834	-0.342259	-1.26774	yes
	ENSG00000164251	F2RL1	ENST00000296677.4	0.00116935	0.0345815	-0.342855	-1.26826	yes
	ENSG00000145246	ATP10D	ENST00000273859.7	0.000797559	0.0257755	-0.343297	-1.26865	yes
	ENSG00000084112	SSH1	ENST00000326495.9	0.00139236	0.0395941	-0.343473	-1.26881	yes
	ENSG00000120705	ETF1	ENST00000360541.9	0.001786	0.0474317	-0.344	-1.26927	yes
	ENSG00000170759	KIF5B	ENST00000302418.4	0.000756269	0.0247109	-0.344126	-1.26938	yes
	ENSG00000005812	FBXL3	ENST00000355619.9	0.00186381	0.0488725	-0.344937	-1.2701	yes
	ENSG00000164091	WDR82	ENST00000296490.7	0.00070075	0.0232824	-0.346673	-1.27162	yes
	ENSG00000159263	SIM2	ENST00000290399.10	0.000707167	0.0234736	-0.347397	-1.27226	yes
	ENSG00000067248	DHX29	ENST00000251636.9	0.000984933	0.0304442	-0.347797	-1.27262	yes
	ENSG00000153292	ADGRF1	ENST00000371253.6	0.00182166	0.0481227	-0.348273	-1.27304	yes
	ENSG00000006831	ADIPOR2	ENST00000357103.4	0.00178544	0.0474317	-0.348569	-1.2733	yes
	ENSG00000285070	ADIPOR2	ENST00000645126.1	0.00178544	0.0474317	-0.348569	-1.2733	yes
	ENSG00000132463	GRSF1	ENST00000545193.5	0.00125424	0.0363932	-0.348632	-1.27335	yes
	ENSG00000196950	SLC39A10	ENST00000359634.9	0.00153353	0.0424199	-0.348996	-1.27367	yes
	ENSG00000075420	FNDC3B	ENST00000415807.6	0.00113973	0.0340313	-0.349018	-1.27369	yes
	ENSG00000121644	DESI2	ENST00000302550.15	0.0013977	0.0397141	-0.34904	-1.27371	yes
	ENSG00000107130	NCS1	ENST00000372398.5	0.000611435	0.0210222	-0.350125	-1.27467	yes
	ENSG00000150907	FOXO1	ENST00000379561.5	0.00088283	0.0279187	-0.350652	-1.27514	yes
	ENSG00000159176	CSRP1	ENST00000340006.6	0.000603478	0.0208462	-0.35147	-1.27586	yes
	ENSG00000124177	CHD6	ENST00000373233.7	0.000845082	0.0270042	-0.351597	-1.27597	yes
	ENSG00000012232	EXTL3	ENST00000220562.8	0.000663043	0.022375	-0.352265	-1.27656	yes
	ENSG00000198925	ATG9A	ENST00000396761.6	0.0015926	0.0436314	-0.35287	-1.2771	yes
	ENSG00000213923	CSNK1E	ENST00000359867.7	0.000800279	0.0258077	-0.353107	-1.27731	yes
	ENSG00000134440	NARS	ENST00000256854.9	0.00160003	0.0437651	-0.353764	-1.27789	yes
	ENSG00000180370	PAK2	ENST00000327134.7	0.00122162	0.0357404	-0.354791	-1.2788	yes
	ENSG00000044115	CTNNA1	ENST00000540387.5	0.00162813	0.0443799	-0.354997	-1.27898	yes
	ENSG00000112893	MAN2A1	ENST00000261483.4	0.000529578	0.0188659	-0.356648	-1.28045	yes
	ENSG00000108219	TSPAN14	ENST00000372164.7	0.000698412	0.0232482	-0.357955	-1.28161	yes
	ENSG00000151893	CACUL1	ENST00000369151.7	0.000548422	0.0193817	-0.358075	-1.28171	yes
	ENSG00000139182	CLSTN3	ENST00000266546.10	0.000495509	0.0178763	-0.359079	-1.28261	yes
	ENSG00000146433	TMEM181	ENST00000367090.3	0.000652707	0.0221485	-0.359152	-1.28267	yes
	ENSG00000090905	TNRC6A	ENST00000315183.11	0.00124588	0.0362858	-0.35924	-1.28275	yes
	ENSG00000155096	AZIN1	ENST00000337198.9	0.00115419	0.0342472	-0.359389	-1.28288	yes
	ENSG00000169641	LUZP1	ENST00000418342.5	0.000402314	0.0150952	-0.35939	-1.28288	yes
	ENSG00000183742	MACC1	ENST00000400331.9	0.000419616	0.0155409	-0.360134	-1.28355	yes
	ENSG00000156140	ADAMTS3	ENST00000622135.1	0.00161938	0.0442094	-0.360185	-1.28359	yes
	ENSG00000108819	PPP1R9B	ENST00000612501.1	0.000461578	0.0168096	-0.360855	-1.28419	yes
	ENSG00000069248	NUP133	ENST00000261396.5	0.00146961	0.0411546	-0.361913	-1.28513	yes
	ENSG00000151690	MFSD6	ENST00000281416.11	0.00106531	0.032298	-0.364495	-1.28743	yes
	ENSG00000111371	SLC38A1	ENST00000398637.9	0.0013384	0.038367	-0.365179	-1.28804	yes
	ENSG00000136205	TNS3	ENST00000311160.13	0.000416214	0.0154552	-0.367078	-1.28974	yes
	ENSG00000124181	PLCG1	ENST00000244007.7	0.000632558	0.0215613	-0.36713	-1.28978	yes
	ENSG00000110906	KCTD10	ENST00000228495.10	0.00107107	0.0324312	-0.367519	-1.29013	yes
	ENSG00000153201	RANBP2	ENST00000283195.10	0.000392438	0.0147809	-0.367866	-1.29044	yes
	ENSG00000162702	ZNF281	ENST00000294740.3	0.000947301	0.0294573	-0.368932	-1.2914	yes
	ENSG00000197321	SVIL	ENST00000375400.7	0.00134264	0.0384729	-0.370864	-1.29313	yes
	ENSG00000101290	CDS2	ENST00000460006.5	0.00152899	0.0423272	-0.371217	-1.29344	yes
	ENSG00000240583	AQP1	ENST00000311813.9	0.000298078	0.0119491	-0.371357	-1.29357	yes
	ENSG00000167005	NUDT21	ENST00000300291.9	0.000999762	0.0307971	-0.371674	-1.29385	yes
	ENSG00000145391	SETD7	ENST00000274031.7	0.000256278	0.0106585	-0.372238	-1.29436	yes
	ENSG00000132824	SERINC3	ENST00000255175.5	0.000397622	0.0149366	-0.372262	-1.29438	yes
	ENSG00000077232	DNAJC10	ENST00000616986.4	0.0017264	0.0463123	-0.372853	-1.29491	yes
	ENSG00000198894	CIPC	ENST00000361786.6	0.000908234	0.0284709	-0.373273	-1.29529	yes
	ENSG00000108100	CCNY	ENST00000374704.7	0.000435163	0.0159834	-0.373397	-1.2954	yes
	ENSG00000017797	RALBP1	ENST00000019317.8	0.000275377	0.0112487	-0.373675	-1.29565	yes
	ENSG00000011114	BTBD7	ENST00000334746.9	0.00125131	0.0363695	-0.37422	-1.29614	yes
	ENSG00000277222	BTBD7	ENST00000613725.4	0.00125131	0.0363695	-0.37422	-1.29614	yes
	ENSG00000123124	WWP1	ENST00000265428.4	0.00116155	0.0343796	-0.374661	-1.29653	yes
	ENSG00000126804	ZBTB1	ENST00000554015.5	0.000618392	0.0211903	-0.374984	-1.29683	yes
	ENSG00000104687	GSR	ENST00000221130.10	0.00166396	0.0451833	-0.375248	-1.29706	yes
	ENSG00000036257	CUL3	ENST00000617432.4	0.000545974	0.0193047	-0.375799	-1.29756	yes
	ENSG00000071242	RPS6KA2	ENST00000265678.8	0.000691036	0.0230459	-0.376492	-1.29818	yes
	ENSG00000115677	HDLBP	ENST00000453141.5	0.000312065	0.0124118	-0.376644	-1.29832	yes
	ENSG00000152952	PLOD2	ENST00000282903.9	0.0011418	0.0340633	-0.376779	-1.29844	yes
	ENSG00000161217	PCYT1A	ENST00000292823.6	0.000263642	0.0108883	-0.377126	-1.29875	yes
	ENSG00000173214	MFSD4B	ENST00000368847.4	0.00144819	0.0406931	-0.37824	-1.29976	yes
	ENSG00000127914	AKAP9	ENST00000356239.7	0.00103525	0.0316161	-0.378551	-1.30004	yes
	ENSG00000125845	BMP2	ENST00000378827.4	0.00158189	0.0434195	-0.378663	-1.30014	yes
	ENSG00000183579	ZNRF3	ENST00000544604.6	0.00159762	0.0437274	-0.378944	-1.30039	yes
	ENSG00000138660	AP1AR	ENST00000274000.9	0.00191666	0.04989	-0.379183	-1.30061	yes
	ENSG00000141568	FOXK2	ENST00000335255.9	0.000854676	0.0272618	-0.37922	-1.30064	yes
	ENSG00000037637	FBXO42	ENST00000375592.7	0.000749108	0.0245787	-0.379266	-1.30068	yes
	ENSG00000133216	EPHB2	ENST00000374632.7	0.00167716	0.0454375	-0.379611	-1.30099	yes
	ENSG00000182606	TRAK1	ENST00000487159.5	0.000704525	0.0233969	-0.380245	-1.30156	yes
	ENSG00000215114	UBXN2B	ENST00000399598.6	0.00084365	0.0269706	-0.380316	-1.30163	yes
	ENSG00000136628	EPRS	ENST00000366923.7	0.000258918	0.0107431	-0.380369	-1.30167	yes
	ENSG00000100647	SUSD6	ENST00000342745.4	0.000177654	0.00787251	-0.380436	-1.30174	yes
	ENSG00000107951	MTPAP	ENST00000263063.8	0.00162263	0.0442639	-0.380705	-1.30198	yes
	ENSG00000135373	EHF	ENST00000257831.7	0.000431735	0.0158903	-0.38092	-1.30217	yes
	ENSG00000170558	CDH2	ENST00000269141.7	0.000640413	0.0217768	-0.381386	-1.30259	yes
	ENSG00000164244	PRRC1	ENST00000512635.2	0.000534304	0.0189866	-0.381457	-1.30266	yes
	ENSG00000088205	DDX18	ENST00000263239.6	0.00068533	0.0229742	-0.381715	-1.30289	yes
	ENSG00000102753	KPNA3	ENST00000261667.7	0.000225192	0.00955588	-0.381997	-1.30314	yes
	ENSG00000065548	ZC3H15	ENST00000337859.10	0.00155309	0.0428276	-0.382614	-1.3037	yes
	ENSG00000177463	NR2C2	ENST00000617312.4	0.000504834	0.0181482	-0.382645	-1.30373	yes
	ENSG00000115762	PLEKHB2	ENST00000234115.10	0.000985833	0.0304442	-0.382645	-1.30373	yes
	ENSG00000143157	POGK	ENST00000367875.1	0.000312322	0.0124151	-0.383266	-1.30429	yes
	ENSG00000110660	SLC35F2	ENST00000525815.5	0.000211545	0.00905794	-0.384386	-1.3053	yes
	ENSG00000124209	RAB22A	ENST00000244040.3	0.00015425	0.00700214	-0.385152	-1.306	yes
	ENSG00000119729	RHOQ	ENST00000238738.8	0.000980918	0.030335	-0.385239	-1.30608	yes
	ENSG00000162458	FBLIM1	ENST00000375771.5	0.000237294	0.00997996	-0.385416	-1.30624	yes
	ENSG00000001167	NFYA	ENST00000341376.10	0.00115082	0.0342247	-0.385999	-1.30676	yes
	ENSG00000196715	VKORC1L1	ENST00000648179.1	0.00190958	0.0497605	-0.386182	-1.30693	yes
	ENSG00000136383	ALPK3	ENST00000258888.5	0.000283498	0.0115164	-0.386445	-1.30717	yes
	ENSG00000064651	SLC12A2	ENST00000262461.6	0.000357758	0.0138266	-0.386805	-1.30749	yes
	ENSG00000182831	C16orf72	ENST00000327827.11	0.000401773	0.0150845	-0.38716	-1.30782	yes
	ENSG00000204442	FAM155A	ENST00000375915.3	0.00113701	0.0339789	-0.387571	-1.30819	yes
	ENSG00000197122	SRC	ENST00000358208.8	0.000176113	0.00782684	-0.3878	-1.3084	yes
	ENSG00000127824	TUBA4A	ENST00000248437.8	0.000630065	0.021497	-0.388144	-1.30871	yes
	ENSG00000140367	UBE2Q2	ENST00000267938.8	0.00182293	0.0481383	-0.388909	-1.3094	yes
	ENSG00000188706	ZDHHC9	ENST00000357166.10	0.000497895	0.017926	-0.389557	-1.30999	yes
	ENSG00000048544	MRPS10	ENST00000053468.3	0.000574716	0.0201505	-0.389781	-1.31019	yes
	ENSG00000149948	HMGA2	ENST00000403681.6	0.000144965	0.00665217	-0.389911	-1.31031	yes
	ENSG00000120253	NUP43	ENST00000340413.6	0.00069006	0.0230459	-0.39002	-1.31041	yes
	ENSG00000174373	RALGAPA1	ENST00000637992.1	0.000613826	0.0210745	-0.390358	-1.31072	yes
	ENSG00000125875	TBC1D20	ENST00000354200.4	0.00143516	0.0404873	-0.390939	-1.31125	yes
	ENSG00000169439	SDC2	ENST00000302190.8	0.00183633	0.0483964	-0.393613	-1.31368	yes
	ENSG00000066777	ARFGEF1	ENST00000262215.7	0.000109171	0.00525047	-0.394244	-1.31425	yes
	ENSG00000058668	ATP2B4	ENST00000357681.9	0.000272345	0.0111633	-0.394571	-1.31455	yes
	ENSG00000075785	RAB7A	ENST00000265062.7	0.000193445	0.00843546	-0.394681	-1.31465	yes
	ENSG00000138758	SEPT11	ENST00000264893.10	0.000154565	0.00700726	-0.394897	-1.31485	yes
	ENSG00000146834	MEPCE	ENST00000414441.5	0.000769023	0.0250246	-0.395506	-1.3154	yes
	ENSG00000164252	AGGF1	ENST00000312916.11	0.000733429	0.0241872	-0.395535	-1.31543	yes
	ENSG00000132718	SYT11	ENST00000368324.4	0.00126548	0.0366462	-0.395621	-1.31551	yes
	ENSG00000112701	SENP6	ENST00000370010.6	0.00169766	0.0458355	-0.39583	-1.3157	yes
	ENSG00000263465	SRSF8	ENST00000587424.2	0.000738645	0.0243366	-0.395942	-1.3158	yes
	ENSG00000110237	ARHGEF17	ENST00000263674.3	0.00028755	0.0116256	-0.396077	-1.31592	yes
	ENSG00000137713	PPP2R1B	ENST00000527614.5	0.00072375	0.0239346	-0.396615	-1.31642	yes
	ENSG00000143437	ARNT	ENST00000358595.9	0.00112424	0.0337533	-0.397986	-1.31767	yes
	ENSG00000065534	MYLK	ENST00000360304.7	0.000545155	0.0192854	-0.398399	-1.31804	yes
	ENSG00000068878	PSME4	ENST00000404125.5	0.000556169	0.0196008	-0.398591	-1.31822	yes
	ENSG00000182481	KPNA2	ENST00000330459.7	9.68763e-05	0.00476896	-0.398894	-1.3185	yes
	ENSG00000163125	RPRD2	ENST00000401000.8	0.000454352	0.0165852	-0.400387	-1.31986	yes
	ENSG00000152102	FAM168B	ENST00000389915.3	0.000396359	0.014897	-0.400466	-1.31993	yes
	ENSG00000144681	STAC	ENST00000273183.7	0.000514151	0.0184365	-0.400593	-1.32005	yes
	ENSG00000133704	IPO8	ENST00000256079.8	0.000534662	0.0189898	-0.400647	-1.3201	yes
	ENSG00000144136	SLC20A1	ENST00000272542.7	8.26196e-05	0.0041712	-0.400835	-1.32027	yes
	ENSG00000068796	KIF2A	ENST00000381103.6	0.00124698	0.0363031	-0.400935	-1.32036	yes
	ENSG00000136720	HS6ST1	ENST00000259241.6	0.000670571	0.0225647	-0.401074	-1.32049	yes
	ENSG00000142166	IFNAR1	ENST00000270139.7	0.000345508	0.0134584	-0.402031	-1.32137	yes
	ENSG00000118985	ELL2	ENST00000237853.8	0.00143095	0.0403878	-0.4021	-1.32143	yes
	ENSG00000221968	FADS3	ENST00000531956.5	0.00147128	0.0411546	-0.402541	-1.32183	yes
	ENSG00000260916	CCPG1	ENST00000569205.5	0.00104309	0.0318145	-0.402554	-1.32185	yes
	ENSG00000001461	NIPAL3	ENST00000003912.7	0.000113987	0.00545257	-0.402685	-1.32197	yes
	ENSG00000148730	EIF4EBP2	ENST00000373218.4	0.000114694	0.00547535	-0.402847	-1.32211	yes
	ENSG00000154001	PPP2R5E	ENST00000337537.7	0.000514093	0.0184365	-0.403308	-1.32254	yes
	ENSG00000153292	ADGRF1	ENST00000283297.5	0.000208511	0.00896583	-0.403642	-1.32284	yes
	ENSG00000170113	NIPA1	ENST00000337435.8	0.000800371	0.0258077	-0.403858	-1.32304	yes
	ENSG00000111880	RNGTT	ENST00000369485.8	0.00124226	0.0362248	-0.404129	-1.32329	yes
	ENSG00000173757	STAT5B	ENST00000293328.7	0.000668847	0.0225387	-0.404141	-1.3233	yes
	ENSG00000029725	RABEP1	ENST00000537505.5	0.000730432	0.0241219	-0.404434	-1.32357	yes
	ENSG00000112983	BRD8	ENST00000230901.9	0.00157662	0.0433123	-0.404791	-1.3239	yes
	ENSG00000111450	STX2	ENST00000261653.10	0.000708755	0.0235154	-0.404905	-1.324	yes
	ENSG00000090924	PLEKHG2	ENST00000425673.5	0.000156615	0.00707257	-0.405048	-1.32413	yes
	ENSG00000158006	PAFAH2	ENST00000374282.7	0.00165236	0.0449542	-0.405622	-1.32466	yes
	ENSG00000117505	DR1	ENST00000370272.8	0.000375102	0.0142947	-0.405767	-1.32479	yes
	ENSG00000124164	VAPB	ENST00000475243.5	0.00034428	0.0134364	-0.40578	-1.32481	yes
	ENSG00000196458	ZNF605	ENST00000392321.3	0.00134494	0.0385232	-0.406055	-1.32506	yes
	ENSG00000058262	SEC61A1	ENST00000243253.7	0.000670149	0.0225611	-0.406751	-1.3257	yes
	ENSG00000135457	TFCP2	ENST00000257915.9	0.00133013	0.0381606	-0.407371	-1.32627	yes
	ENSG00000198722	UNC13B	ENST00000378495.7	0.00184418	0.048537	-0.407664	-1.32654	yes
	ENSG00000139651	ZNF740	ENST00000416904.4	0.0015695	0.0431628	-0.407969	-1.32682	yes
	ENSG00000116731	PRDM2	ENST00000343137.8	0.00188751	0.0492938	-0.407981	-1.32683	yes
	ENSG00000149485	FADS1	ENST00000350997.11	0.000593173	0.0206044	-0.408355	-1.32717	yes
	ENSG00000141699	RETREG3	ENST00000309428.9	0.000146542	0.00670721	-0.408542	-1.32734	yes
	ENSG00000146282	RARS2	ENST00000369536.9	0.00110518	0.0333362	-0.408731	-1.32752	yes
	ENSG00000100836	PABPN1	ENST00000397276.6	0.00115909	0.0343551	-0.410146	-1.32882	yes
	ENSG00000138771	SHROOM3	ENST00000296043.6	0.0017163	0.0461293	-0.410209	-1.32888	yes
	ENSG00000146247	PHIP	ENST00000275034.4	5.81161e-05	0.00308541	-0.410467	-1.32912	yes
	ENSG00000156052	GNAQ	ENST00000286548.8	0.000291626	0.0117502	-0.410912	-1.32953	yes
	ENSG00000184992	BRI3BP	ENST00000341446.8	0.000561309	0.0197585	-0.410977	-1.32959	yes
	ENSG00000119402	FBXW2	ENST00000608872.5	0.00112314	0.0337446	-0.411761	-1.33031	yes
	ENSG00000136854	STXBP1	ENST00000373299.4	0.000305182	0.0121858	-0.411936	-1.33047	yes
	ENSG00000019995	ZRANB1	ENST00000359653.4	0.000307579	0.0122678	-0.412046	-1.33057	yes
	ENSG00000119801	YPEL5	ENST00000261353.8	0.000116422	0.00554664	-0.413438	-1.33186	yes
	ENSG00000120942	UBIAD1	ENST00000376810.5	0.000411326	0.0153217	-0.413575	-1.33198	yes
	ENSG00000132155	RAF1	ENST00000251849.8	0.000134385	0.00624333	-0.413697	-1.3321	yes
	ENSG00000205336	ADGRG1	ENST00000562003.5	0.00056617	0.0198901	-0.414028	-1.3324	yes
	ENSG00000240849	TMEM189	ENST00000371652.8	0.0002593	0.0107464	-0.414526	-1.33286	yes
	ENSG00000063046	EIF4B	ENST00000262056.13	0.000183355	0.00807477	-0.414975	-1.33328	yes
	ENSG00000130119	GNL3L	ENST00000360845.2	0.000484693	0.0175217	-0.415024	-1.33332	yes
	ENSG00000166503	HDGFL3	ENST00000299633.6	0.000361079	0.013902	-0.415087	-1.33338	yes
	ENSG00000184349	EFNA5	ENST00000333274.10	9.4129e-05	0.00465955	-0.415644	-1.33389	yes
	ENSG00000162928	PEX13	ENST00000295030.5	0.000252452	0.010524	-0.415995	-1.33422	yes
	ENSG00000099139	PCSK5	ENST00000376752.8	6.62604e-05	0.00344568	-0.416066	-1.33428	yes
	ENSG00000117868	ESYT2	ENST00000251527.9	6.54143e-05	0.00340918	-0.416326	-1.33452	yes
	ENSG00000111817	DSE	ENST00000359564.3	7.01936e-05	0.00362378	-0.416381	-1.33458	yes
	ENSG00000078304	PPP2R5C	ENST00000328724.9	0.000742329	0.0244014	-0.417267	-1.3354	yes
	ENSG00000178919	FOXE1	ENST00000375123.4	4.18602e-05	0.00234506	-0.417344	-1.33547	yes
	ENSG00000164086	DUSP7	ENST00000495880.1	0.000122861	0.00580281	-0.418933	-1.33694	yes
	ENSG00000197329	PELI1	ENST00000358912.4	0.000118005	0.00561079	-0.420075	-1.338	yes
	ENSG00000146587	RBAK	ENST00000396912.1	0.0012987	0.0374556	-0.420425	-1.33832	yes
	ENSG00000164300	SERINC5	ENST00000507668.6	0.000288271	0.0116405	-0.420648	-1.33853	yes
	ENSG00000186660	ZFP91	ENST00000316059.6	3.55091e-05	0.00203912	-0.421121	-1.33897	yes
	ENSG00000111670	GNPTAB	ENST00000299314.11	3.74084e-05	0.00212754	-0.42126	-1.3391	yes
	ENSG00000166860	ZBTB39	ENST00000300101.2	0.00167622	0.0454294	-0.421726	-1.33953	yes
	ENSG00000135108	FBXO21	ENST00000427718.6	0.000721914	0.023885	-0.422205	-1.33997	yes
	ENSG00000165626	BEND7	ENST00000440282.5	0.000192683	0.00841287	-0.422229	-1.34	yes
	ENSG00000157978	LDLRAP1	ENST00000374338.4	0.00169596	0.045807	-0.422741	-1.34047	yes
	ENSG00000007168	PAFAH1B1	ENST00000397195.9	3.41208e-05	0.00197055	-0.424217	-1.34184	yes
	ENSG00000166847	DCTN5	ENST00000300087.6	4.99005e-05	0.0027204	-0.424593	-1.34219	yes
	ENSG00000040275	SPDL1	ENST00000265295.8	0.000482076	0.0174449	-0.425032	-1.3426	yes
	ENSG00000100104	SRRD	ENST00000215917.11	0.00166637	0.0452255	-0.426404	-1.34388	yes
	ENSG00000139146	SINHCAF	ENST00000539409.5	0.000856699	0.0272872	-0.426493	-1.34396	yes
	ENSG00000276371	SINHCAF	ENST00000631598.1	0.000856699	0.0272872	-0.426493	-1.34396	yes
	ENSG00000102893	PHKB	ENST00000566044.5	0.000130168	0.0060752	-0.426635	-1.34409	yes
	ENSG00000127824	TUBA4A	ENST00000398989.2	8.67242e-05	0.00434753	-0.427976	-1.34534	yes
	ENSG00000151612	ZNF827	ENST00000508784.5	0.00118105	0.0348549	-0.428343	-1.34569	yes
	ENSG00000119314	PTBP3	ENST00000374257.5	6.5206e-05	0.00340081	-0.428541	-1.34587	yes
	ENSG00000105997	HOXA3	ENST00000317201.6	0.00112165	0.0337253	-0.428613	-1.34594	yes
	ENSG00000114739	ACVR2B	ENST00000352511.4	0.00136514	0.0390232	-0.42914	-1.34643	yes
	ENSG00000144283	PKP4	ENST00000389759.7	9.35601e-05	0.00463462	-0.429176	-1.34646	yes
	ENSG00000066739	ATG2B	ENST00000359933.5	0.000154267	0.00700214	-0.429937	-1.34717	yes
	ENSG00000198315	ZKSCAN8	ENST00000330236.6	0.000599194	0.0207527	-0.431153	-1.34831	yes
	ENSG00000274636	GLIS2	ENST00000612491.1	0.00138995	0.0395575	-0.431164	-1.34832	yes
	ENSG00000119900	OGFRL1	ENST00000370435.4	0.000333337	0.0131111	-0.431672	-1.3488	yes
	ENSG00000151458	ANKRD50	ENST00000504087.5	5.71693e-05	0.00304425	-0.432356	-1.34944	yes
	ENSG00000105968	H2AFV	ENST00000222690.10	0.000137765	0.00639199	-0.432868	-1.34991	yes
	ENSG00000272325	NUDT3	ENST00000607016.1	4.00148e-05	0.00225412	-0.432884	-1.34993	yes
	ENSG00000146477	SLC22A3	ENST00000275300.2	8.92053e-05	0.00445379	-0.433723	-1.35071	yes
	ENSG00000177494	ZBED2	ENST00000317012.4	0.000226272	0.00959595	-0.433912	-1.35089	yes
	ENSG00000122707	RECK	ENST00000377966.3	0.000743419	0.0244259	-0.433969	-1.35095	yes
	ENSG00000143614	GATAD2B	ENST00000368655.4	0.00183551	0.0483964	-0.434273	-1.35123	yes
	ENSG00000167165	UGT1A6	ENST00000305139.10	0.000365733	0.0140508	-0.434429	-1.35138	yes
	ENSG00000165219	GAPVD1	ENST00000394104.6	0.00113382	0.0339086	-0.434982	-1.35189	yes
	ENSG00000114302	PRKAR2A	ENST00000265563.12	1.84878e-05	0.00117995	-0.4352	-1.3521	yes
	ENSG00000089876	DHX32	ENST00000284690.3	5.21863e-05	0.00282765	-0.435616	-1.35249	yes
	ENSG00000130227	XPO7	ENST00000252512.13	2.3176e-05	0.00142537	-0.435909	-1.35276	yes
	ENSG00000164944	VIRMA	ENST00000297591.9	0.000684303	0.0229506	-0.436603	-1.35341	yes
	ENSG00000109118	PHF12	ENST00000332830.8	0.000304719	0.012181	-0.436884	-1.35368	yes
	ENSG00000160194	NDUFV3	ENST00000354250.6	0.000543949	0.0192523	-0.437105	-1.35389	yes
	ENSG00000116005	PCYOX1	ENST00000264441.9	0.00064585	0.0219302	-0.437254	-1.35402	yes
	ENSG00000120137	PANK3	ENST00000239231.6	0.0017029	0.0459247	-0.437473	-1.35423	yes
	ENSG00000198478	SH3BGRL2	ENST00000369838.5	0.000460839	0.0167961	-0.437543	-1.3543	yes
	ENSG00000170412	GPRC5C	ENST00000392629.2	0.000221661	0.00943985	-0.4392	-1.35585	yes
	ENSG00000134313	KIDINS220	ENST00000473731.5	0.000256951	0.0106799	-0.439959	-1.35657	yes
	ENSG00000170145	SIK2	ENST00000304987.3	2.04827e-05	0.00128533	-0.440409	-1.35699	yes
	ENSG00000198730	CTR9	ENST00000361367.6	3.5878e-05	0.00205366	-0.440778	-1.35734	yes
	ENSG00000162738	VANGL2	ENST00000368061.2	3.11654e-05	0.0018266	-0.440842	-1.3574	yes
	ENSG00000277586	NEFL	ENST00000610854.1	7.20117e-05	0.00370141	-0.440939	-1.35749	yes
	ENSG00000139697	SBNO1	ENST00000602398.2	3.71047e-05	0.00211366	-0.441808	-1.35831	yes
	ENSG00000065150	IPO5	ENST00000357602.7	0.000162134	0.0072961	-0.442238	-1.35871	yes
	ENSG00000187555	USP7	ENST00000381886.8	0.00100701	0.0309397	-0.443138	-1.35956	yes
	ENSG00000149257	SERPINH1	ENST00000358171.7	2.80044e-05	0.0016759	-0.443261	-1.35967	yes
	ENSG00000090863	GLG1	ENST00000422840.6	0.000570114	0.019999	-0.443868	-1.36025	yes
	ENSG00000152127	MGAT5	ENST00000281923.3	4.38483e-05	0.00243722	-0.444175	-1.36054	yes
	ENSG00000157933	SKI	ENST00000378536.4	1.30829e-05	0.000875915	-0.444265	-1.36062	yes
	ENSG00000137831	UACA	ENST00000539319.5	0.00181803	0.0480623	-0.444923	-1.36124	yes
	ENSG00000168092	PAFAH1B2	ENST00000527958.5	0.000174518	0.00776749	-0.444999	-1.36131	yes
	ENSG00000160991	ORAI2	ENST00000478730.6	0.00074994	0.0245854	-0.445054	-1.36137	yes
	ENSG00000090863	GLG1	ENST00000205061.9	1.98595e-05	0.00125397	-0.445403	-1.36169	yes
	ENSG00000116017	ARID3A	ENST00000263620.7	0.000633584	0.0215859	-0.445682	-1.36196	yes
	ENSG00000091436	MAP3K20	ENST00000338983.7	0.00106117	0.0322275	-0.445831	-1.3621	yes
	ENSG00000052802	MSMO1	ENST00000261507.10	0.000222921	0.00947079	-0.445899	-1.36216	yes
	ENSG00000109171	SLAIN2	ENST00000512093.5	7.01952e-05	0.00362378	-0.446839	-1.36305	yes
	ENSG00000165029	ABCA1	ENST00000374736.7	0.00104082	0.0317588	-0.447057	-1.36326	yes
	ENSG00000075292	ZNF638	ENST00000264447.8	2.39376e-05	0.00146167	-0.447842	-1.364	yes
	ENSG00000064703	DDX20	ENST00000369702.4	0.000416658	0.0154636	-0.448503	-1.36462	yes
	ENSG00000013375	PGM3	ENST00000513973.5	0.000246396	0.0103139	-0.448859	-1.36496	yes
	ENSG00000147874	HAUS6	ENST00000380502.7	0.000316286	0.0125446	-0.449297	-1.36537	yes
	ENSG00000168792	ABHD15	ENST00000307201.4	0.00078712	0.0255194	-0.450587	-1.3666	yes
	ENSG00000073711	PPP2R3A	ENST00000264977.7	0.0014064	0.0398659	-0.450864	-1.36686	yes
	ENSG00000163257	DCAF16	ENST00000382247.5	0.000106185	0.00513816	-0.451228	-1.3672	yes
	ENSG00000129116	PALLD	ENST00000507735.6	0.000767805	0.0250073	-0.451279	-1.36725	yes
	ENSG00000189127	ANKRD34B	ENST00000338682.7	0.000717452	0.0237817	-0.45194	-1.36788	yes
	ENSG00000183044	ABAT	ENST00000268251.12	0.000143704	0.00662	-0.45248	-1.36839	yes
	ENSG00000157954	WIPI2	ENST00000401525.7	0.00107107	0.0324312	-0.452642	-1.36854	yes
	ENSG00000173898	SPTBN2	ENST00000617502.4	0.000921367	0.0287816	-0.452728	-1.36863	yes
	ENSG00000146083	RNF44	ENST00000274811.8	1.21761e-05	0.000824786	-0.452867	-1.36876	yes
	ENSG00000132286	TIMM10B	ENST00000254616.10	2.85681e-05	0.00170389	-0.453192	-1.36907	yes
	ENSG00000113812	ACTR8	ENST00000335754.7	0.000695675	0.0231813	-0.454478	-1.37029	yes
	ENSG00000221890	NPTXR	ENST00000333039.2	0.000426012	0.0157286	-0.455907	-1.37164	yes
	ENSG00000019144	PHLDB1	ENST00000356063.9	8.64432e-05	0.0043365	-0.456928	-1.37262	yes
	ENSG00000152484	USP12	ENST00000282344.10	1.08452e-05	0.000745872	-0.457177	-1.37285	yes
	ENSG00000182606	TRAK1	ENST00000341421.7	0.00107577	0.0325597	-0.457184	-1.37286	yes
	ENSG00000168566	SNRNP48	ENST00000342415.5	0.000731059	0.0241314	-0.457698	-1.37335	yes
	ENSG00000240849	TMEM189	ENST00000371656.3	0.000284546	0.0115435	-0.457786	-1.37343	yes
	ENSG00000127526	SLC35E1	ENST00000595753.5	9.35233e-06	0.000653881	-0.457798	-1.37344	yes
	ENSG00000135823	STX6	ENST00000258301.5	2.28942e-05	0.00141416	-0.458129	-1.37376	yes
	ENSG00000136738	STAM	ENST00000377524.7	4.8006e-05	0.00263532	-0.458939	-1.37453	yes
	ENSG00000144426	NBEAL1	ENST00000449802.5	0.000383468	0.0145476	-0.459401	-1.37497	yes
	ENSG00000110400	NECTIN1	ENST00000264025.7	0.000117172	0.00557488	-0.459925	-1.37547	yes
	ENSG00000014123	UFL1	ENST00000369278.4	4.6411e-05	0.00255963	-0.46004	-1.37558	yes
	ENSG00000143924	EML4	ENST00000318522.9	0.00147885	0.041261	-0.460802	-1.37631	yes
	ENSG00000069956	MAPK6	ENST00000261845.6	2.01327e-05	0.00126784	-0.461299	-1.37678	yes
	ENSG00000100296	THOC5	ENST00000490103.5	0.00023981	0.0100796	-0.46165	-1.37712	yes
	ENSG00000189056	RELN	ENST00000343529.9	0.00147242	0.0411546	-0.462325	-1.37776	yes
	ENSG00000054965	FAM168A	ENST00000064778.8	2.58229e-05	0.00156113	-0.462336	-1.37777	yes
	ENSG00000188352	FOCAD	ENST00000380249.5	0.000699896	0.0232649	-0.462475	-1.3779	yes
	ENSG00000280987	MATR3	ENST00000361059.7	0.00173342	0.0464608	-0.462603	-1.37803	yes
	ENSG00000163900	TMEM41A	ENST00000421852.5	0.000183215	0.00807363	-0.463027	-1.37843	yes
	ENSG00000148411	NACC2	ENST00000371753.5	0.000790324	0.0255999	-0.463059	-1.37846	yes
	ENSG00000170191	NANP	ENST00000304788.3	0.00191872	0.049907	-0.463317	-1.37871	yes
	ENSG00000175727	MLXIP	ENST00000319080.11	1.25916e-05	0.000849422	-0.463343	-1.37873	yes
	ENSG00000281178	MLXIP	ENST00000629738.2	1.25916e-05	0.000849422	-0.463343	-1.37873	yes
	ENSG00000144048	DUSP11	ENST00000272444.7	0.00094756	0.0294573	-0.463411	-1.3788	yes
	ENSG00000173473	SMARCC1	ENST00000254480.9	1.43693e-05	0.000947747	-0.463649	-1.37903	yes
	ENSG00000131437	KIF3A	ENST00000378746.8	0.000657874	0.0222746	-0.463728	-1.3791	yes
	ENSG00000237440	ZNF737	ENST00000427401.8	0.000378412	0.0143814	-0.463757	-1.37913	yes
	ENSG00000119408	NEK6	ENST00000373603.5	0.000169555	0.00757983	-0.464466	-1.37981	yes
	ENSG00000119408	NEK6	ENST00000320246.9	0.000169555	0.00757983	-0.464466	-1.37981	yes
	ENSG00000183853	KIRREL1	ENST00000368172.1	3.59857e-05	0.00205817	-0.464772	-1.3801	yes
	ENSG00000008196	TFAP2B	ENST00000393655.3	0.000314848	0.0125082	-0.465017	-1.38033	yes
	ENSG00000101384	JAG1	ENST00000254958.10	1.70405e-05	0.00110243	-0.46521	-1.38052	yes
	ENSG00000185619	PCGF3	ENST00000362003.9	0.000171525	0.00765827	-0.465431	-1.38073	yes
	ENSG00000102221	JADE3	ENST00000611250.4	0.00147351	0.0411605	-0.465965	-1.38124	yes
	ENSG00000108175	ZMIZ1	ENST00000334512.9	0.00190446	0.0496636	-0.466302	-1.38156	yes
	ENSG00000196411	EPHB4	ENST00000360620.7	9.51064e-05	0.00469811	-0.466737	-1.38198	yes
	ENSG00000151892	GFRA1	ENST00000369236.5	0.00160296	0.0438285	-0.466802	-1.38204	yes
	ENSG00000173744	AGFG1	ENST00000310078.12	0.00180493	0.0477887	-0.466826	-1.38207	yes
	ENSG00000197217	ENTPD4	ENST00000358689.8	8.11767e-06	0.000576639	-0.46713	-1.38236	yes
	ENSG00000189339	SLC35E2B	ENST00000611123.1	1.28302e-05	0.000863062	-0.467543	-1.38275	yes
	ENSG00000146592	CREB5	ENST00000357727.6	0.00181204	0.0479397	-0.46769	-1.38289	yes
	ENSG00000078140	UBE2K	ENST00000261427.9	0.00174178	0.0466017	-0.467721	-1.38292	yes
	ENSG00000135018	UBQLN1	ENST00000376395.8	0.00112004	0.0336983	-0.468292	-1.38347	yes
	ENSG00000147872	PLIN2	ENST00000276914.6	0.000133764	0.00621854	-0.468417	-1.38359	yes
	ENSG00000188215	DCUN1D3	ENST00000324344.8	3.88707e-05	0.0022019	-0.468614	-1.38378	yes
	ENSG00000116128	BCL9	ENST00000234739.7	1.61783e-05	0.0010524	-0.469289	-1.38443	yes
	ENSG00000170689	HOXB9	ENST00000311177.6	4.57927e-06	0.000348648	-0.470027	-1.38514	yes
	ENSG00000189337	KAZN	ENST00000400798.6	9.18889e-05	0.00456456	-0.470077	-1.38518	yes
	ENSG00000106617	PRKAG2	ENST00000418337.6	0.00147105	0.0411546	-0.470167	-1.38527	yes
	ENSG00000274180	NATD1	ENST00000611551.1	0.00153813	0.042514	-0.470446	-1.38554	yes
	ENSG00000181588	MEX3D	ENST00000402693.4	5.0902e-05	0.00277075	-0.470624	-1.38571	yes
	ENSG00000158258	CLSTN2	ENST00000458420.7	0.000197268	0.00856192	-0.470718	-1.3858	yes
	ENSG00000197771	MCMBP	ENST00000360003.7	0.00154214	0.0426083	-0.470774	-1.38585	yes
	ENSG00000130559	CAMSAP1	ENST00000389532.8	5.64612e-05	0.00301824	-0.470782	-1.38586	yes
	ENSG00000146085	MUT	ENST00000274813.3	0.00118517	0.0349329	-0.470799	-1.38588	yes
	ENSG00000278540	ACACA	ENST00000614428.4	0.00032717	0.0128971	-0.471614	-1.38666	yes
	ENSG00000275176	ACACA	ENST00000613687.4	0.00032717	0.0128971	-0.471614	-1.38666	yes
	ENSG00000140743	CDR2	ENST00000268383.6	0.000154721	0.00700933	-0.471912	-1.38695	yes
	ENSG00000187720	THSD4	ENST00000355327.7	4.12526e-06	0.000317828	-0.472316	-1.38733	yes
	ENSG00000107882	SUFU	ENST00000369902.7	4.04159e-05	0.00227492	-0.472406	-1.38742	yes
	ENSG00000100815	TRIP11	ENST00000267622.8	3.51678e-05	0.00202607	-0.473239	-1.38822	yes
	ENSG00000111412	C12orf49	ENST00000261318.4	3.44853e-06	0.000271581	-0.473261	-1.38824	yes
	ENSG00000157240	FZD1	ENST00000287934.3	0.000182855	0.00806278	-0.473523	-1.3885	yes
	ENSG00000100345	MYH9	ENST00000401701.1	5.98715e-05	0.00315414	-0.473576	-1.38855	yes
	ENSG00000165406	MARCH8	ENST00000319836.7	0.000335047	0.0131492	-0.474163	-1.38911	yes
	ENSG00000134371	CDC73	ENST00000635846.1	0.00113154	0.0338722	-0.474896	-1.38982	yes
	ENSG00000143970	ASXL2	ENST00000435504.8	0.00028957	0.0116806	-0.475045	-1.38996	yes
	ENSG00000150712	MTMR12	ENST00000382142.7	1.19716e-05	0.00081223	-0.475593	-1.39049	yes
	ENSG00000179454	KLHL28	ENST00000396128.8	0.00177912	0.0473237	-0.476037	-1.39092	yes
	ENSG00000110042	DTX4	ENST00000227451.3	9.31265e-05	0.00461636	-0.476609	-1.39147	yes
	ENSG00000114302	PRKAR2A	ENST00000437821.2	0.00152236	0.0422096	-0.477573	-1.3924	yes
	ENSG00000134717	BTF3L4	ENST00000472944.6	2.29228e-05	0.0014147	-0.477642	-1.39247	yes
	ENSG00000152767	FARP1	ENST00000319562.10	0.00138884	0.0395416	-0.477752	-1.39257	yes
	ENSG00000163558	PRKCI	ENST00000295797.4	0.000148941	0.00680825	-0.478364	-1.39316	yes
	ENSG00000047188	YTHDC2	ENST00000161863.8	0.00149193	0.0415278	-0.478698	-1.39349	yes
	ENSG00000104442	ARMC1	ENST00000276569.7	1.23861e-05	0.00083715	-0.479281	-1.39405	yes
	ENSG00000154229	PRKCA	ENST00000413366.7	2.91482e-05	0.00172978	-0.479406	-1.39417	yes
	ENSG00000003393	ALS2	ENST00000264276.10	1.36741e-05	0.000909494	-0.479435	-1.3942	yes
	ENSG00000137942	FNBP1L	ENST00000260506.12	3.96865e-06	0.00030743	-0.479764	-1.39452	yes
	ENSG00000128059	PPAT	ENST00000264220.6	0.00154742	0.0427044	-0.480069	-1.39481	yes
	ENSG00000196470	SIAH1	ENST00000394725.2	8.20636e-05	0.00414608	-0.480218	-1.39495	yes
	ENSG00000178567	EPM2AIP1	ENST00000322716.7	0.000905044	0.028384	-0.480993	-1.3957	yes
	ENSG00000157837	SPPL3	ENST00000353487.6	4.39581e-05	0.00244141	-0.481693	-1.39638	yes
	ENSG00000112234	FBXL4	ENST00000229971.2	0.000177401	0.00786624	-0.483094	-1.39774	yes
	ENSG00000174705	SH3PXD2B	ENST00000311601.5	2.21763e-06	0.000183601	-0.484277	-1.39888	yes
	ENSG00000188636	RTL6	ENST00000341255.3	4.94793e-05	0.00269989	-0.484436	-1.39904	yes
	ENSG00000173611	SCAI	ENST00000336505.10	0.0013829	0.0394059	-0.484542	-1.39914	yes
	ENSG00000177888	ZBTB41	ENST00000367405.4	0.000102807	0.00501559	-0.484864	-1.39945	yes
	ENSG00000140526	ABHD2	ENST00000352732.9	2.13519e-06	0.00017823	-0.485506	-1.40008	yes
	ENSG00000103222	ABCC1	ENST00000399410.7	0.000252191	0.0105193	-0.485712	-1.40028	yes
	ENSG00000117408	IPO13	ENST00000372343.7	2.90807e-06	0.000233154	-0.486696	-1.40123	yes
	ENSG00000166454	ATMIN	ENST00000299575.4	0.000668345	0.0225325	-0.487228	-1.40175	yes
	ENSG00000170214	ADRA1B	ENST00000306675.4	0.00141654	0.0400892	-0.487716	-1.40222	yes
	ENSG00000136636	KCTD3	ENST00000259154.8	7.11349e-05	0.00366164	-0.487955	-1.40246	yes
	ENSG00000136709	WDR33	ENST00000409658.7	0.001062	0.0322389	-0.488181	-1.40267	yes
	ENSG00000148925	BTBD10	ENST00000278174.9	0.000176889	0.0078484	-0.488297	-1.40279	yes
	ENSG00000109270	LAMTOR3	ENST00000499666.6	0.00129249	0.0372917	-0.488501	-1.40299	yes
	ENSG00000004799	PDK4	ENST00000005178.5	0.00121707	0.0356515	-0.489127	-1.40359	yes
	ENSG00000111110	PPM1H	ENST00000228705.6	2.57172e-06	0.000208779	-0.490363	-1.4048	yes
	ENSG00000186716	BCR	ENST00000305877.12	0.00139211	0.0395941	-0.490461	-1.40489	yes
	ENSG00000122779	TRIM24	ENST00000415680.6	0.000155878	0.00705274	-0.491353	-1.40576	yes
	ENSG00000177169	ULK1	ENST00000321867.5	7.07522e-06	0.00051442	-0.491616	-1.40602	yes
	ENSG00000138443	ABI2	ENST00000261017.9	0.000107525	0.00519196	-0.492245	-1.40663	yes
	ENSG00000171303	KCNK3	ENST00000302909.3	0.00142028	0.0401666	-0.492251	-1.40664	yes
	ENSG00000107249	GLIS3	ENST00000324333.14	5.5766e-05	0.00298743	-0.492827	-1.4072	yes
	ENSG00000133216	EPHB2	ENST00000400191.7	4.15803e-06	0.000319642	-0.493828	-1.40818	yes
	ENSG00000182149	IST1	ENST00000538850.5	9.25265e-05	0.00458982	-0.494002	-1.40835	yes
	ENSG00000113790	EHHADH	ENST00000231887.7	0.000129527	0.00605945	-0.494648	-1.40898	yes
	ENSG00000154127	UBASH3B	ENST00000284273.5	1.57545e-06	0.000136478	-0.495446	-1.40976	yes
	ENSG00000121741	ZMYM2	ENST00000382871.3	6.59102e-06	0.000482673	-0.495447	-1.40976	yes
	ENSG00000131711	MAP1B	ENST00000296755.11	0.000345171	0.0134573	-0.496228	-1.41052	yes
	ENSG00000103942	HOMER2	ENST00000558090.2	0.0017207	0.0462116	-0.496272	-1.41056	yes
	ENSG00000162139	NEU3	ENST00000294064.8	6.75902e-05	0.00350714	-0.496284	-1.41058	yes
	ENSG00000182831	C16orf72	ENST00000574285.2	1.23271e-06	0.000109869	-0.496527	-1.41081	yes
	ENSG00000186918	ZNF395	ENST00000344423.9	4.67497e-05	0.00257431	-0.496849	-1.41113	yes
	ENSG00000108219	TSPAN14	ENST00000372158.5	0.00108321	0.0327529	-0.497081	-1.41136	yes
	ENSG00000146223	RPL7L1	ENST00000304734.9	0.00013981	0.00646995	-0.497145	-1.41142	yes
	ENSG00000156299	TIAM1	ENST00000286827.7	0.000604712	0.0208726	-0.497162	-1.41143	yes
	ENSG00000152102	FAM168B	ENST00000409185.5	1.20265e-06	0.000107764	-0.497224	-1.41149	yes
	ENSG00000070061	ELP1	ENST00000537196.1	9.74169e-05	0.00479225	-0.498191	-1.41244	yes
	ENSG00000171467	ZNF318	ENST00000361428.2	0.000616417	0.0211328	-0.499541	-1.41376	yes
	ENSG00000124568	SLC17A1	ENST00000476801.5	0.00163716	0.0445988	-0.501553	-1.41574	yes
	ENSG00000173065	FAM222B	ENST00000581407.5	8.46956e-05	0.00426087	-0.501782	-1.41596	yes
	ENSG00000126773	PCNX4	ENST00000406854.5	2.69461e-05	0.00162076	-0.503108	-1.41726	yes
	ENSG00000184575	XPOT	ENST00000332707.9	2.16753e-06	0.000180293	-0.503315	-1.41747	yes
	ENSG00000087448	KLHL42	ENST00000381271.6	0.000206715	0.00890478	-0.503426	-1.41758	yes
	ENSG00000101126	ADNP	ENST00000396029.8	5.64523e-05	0.00301824	-0.503497	-1.41765	yes
	ENSG00000005893	LAMP2	ENST00000434600.6	0.000303098	0.0121299	-0.503651	-1.4178	yes
	ENSG00000123689	G0S2	ENST00000367029.4	0.000534022	0.0189861	-0.504002	-1.41814	yes
	ENSG00000134851	TMEM165	ENST00000381334.9	1.04087e-05	0.000720645	-0.504599	-1.41873	yes
	ENSG00000134086	VHL	ENST00000345392.2	0.00077805	0.0252946	-0.505535	-1.41965	yes
	ENSG00000100353	EIF3D	ENST00000216190.12	7.25431e-05	0.00372334	-0.506919	-1.42101	yes
	ENSG00000135070	ISCA1	ENST00000375991.8	0.000620522	0.021253	-0.507609	-1.42169	yes
	ENSG00000176907	TCIM	ENST00000315792.4	3.3434e-06	0.00026418	-0.508122	-1.4222	yes
	ENSG00000127946	HIP1	ENST00000336926.10	0.000162127	0.0072961	-0.509338	-1.4234	yes
	ENSG00000119812	FAM98A	ENST00000238823.12	3.01708e-05	0.00178302	-0.509475	-1.42353	yes
	ENSG00000186318	BACE1	ENST00000392937.10	0.0014076	0.0398838	-0.511465	-1.4255	yes
	ENSG00000244405	ETV5	ENST00000306376.9	5.83572e-06	0.000431364	-0.511851	-1.42588	yes
	ENSG00000173905	GOLIM4	ENST00000470487.5	0.000297812	0.0119491	-0.511957	-1.42598	yes
	ENSG00000121039	RDH10	ENST00000240285.9	0.000385874	0.0145878	-0.51246	-1.42648	yes
	ENSG00000182263	FIGN	ENST00000333129.3	0.000132876	0.00618129	-0.512792	-1.42681	yes
	ENSG00000188064	WNT7B	ENST00000339464.8	0.000208253	0.00896018	-0.514294	-1.4283	yes
	ENSG00000138604	GLCE	ENST00000261858.6	0.00174003	0.04659	-0.514304	-1.4283	yes
	ENSG00000167552	TUBA1A	ENST00000550767.5	3.15374e-05	0.00184232	-0.514918	-1.42891	yes
	ENSG00000160007	ARHGAP35	ENST00000404338.7	0.000330863	0.013021	-0.515054	-1.42905	yes
	ENSG00000165525	NEMF	ENST00000556672.1	0.00105637	0.0321505	-0.515112	-1.4291	yes
	ENSG00000154174	TOMM70	ENST00000284320.5	1.64451e-06	0.000140887	-0.515443	-1.42943	yes
	ENSG00000141098	GFOD2	ENST00000602279.2	4.20532e-05	0.00235402	-0.515671	-1.42966	yes
	ENSG00000102189	EEA1	ENST00000322349.12	0.000712152	0.0236171	-0.515688	-1.42968	yes
	ENSG00000197933	ZNF823	ENST00000341191.10	0.000496134	0.0178869	-0.516229	-1.43021	yes
	ENSG00000154309	DISP1	ENST00000284476.7	0.000383654	0.0145476	-0.516461	-1.43044	yes
	ENSG00000118971	CCND2	ENST00000261254.7	2.82913e-05	0.00169022	-0.516531	-1.43051	yes
	ENSG00000059122	FLYWCH1	ENST00000575679.1	0.000585223	0.0204081	-0.517109	-1.43108	yes
	ENSG00000110367	DDX6	ENST00000617381.4	0.00016455	0.00739328	-0.517149	-1.43112	yes
	ENSG00000174780	SRP72	ENST00000642900.1	0.000200006	0.00864723	-0.517603	-1.43157	yes
	ENSG00000241119	UGT1A9	ENST00000354728.4	1.78424e-05	0.00114596	-0.518408	-1.43237	yes
	ENSG00000164823	OSGIN2	ENST00000647849.1	6.66267e-05	0.0034622	-0.518568	-1.43253	yes
	ENSG00000170903	MSANTD4	ENST00000301919.8	1.4158e-05	0.000934678	-0.518826	-1.43279	yes
	ENSG00000124422	USP22	ENST00000261497.8	8.46943e-05	0.00426087	-0.519766	-1.43372	yes
	ENSG00000179295	PTPN11	ENST00000351677.6	0.00146057	0.0409761	-0.519797	-1.43375	yes
	ENSG00000162614	NEXN	ENST00000330010.12	0.000198326	0.00859028	-0.52017	-1.43412	yes
	ENSG00000168538	TRAPPC11	ENST00000334690.10	7.54579e-05	0.00385672	-0.520175	-1.43413	yes
	ENSG00000197183	NOL4L	ENST00000359676.9	3.92559e-06	0.000304759	-0.520512	-1.43446	yes
	ENSG00000139318	DUSP6	ENST00000308385.6	7.54677e-05	0.00385672	-0.520854	-1.4348	yes
	ENSG00000171992	SYNPO	ENST00000307662.4	0.000236894	0.00996907	-0.521022	-1.43497	yes
	ENSG00000204524	ZNF805	ENST00000354309.4	0.00111377	0.0335524	-0.52239	-1.43633	yes
	ENSG00000137040	RANBP6	ENST00000259569.5	4.99894e-06	0.000377364	-0.523136	-1.43708	yes
	ENSG00000241878	PISD	ENST00000435900.5	0.00176793	0.0471238	-0.524039	-1.43798	yes
	ENSG00000154917	RAB6B	ENST00000285208.8	9.55879e-07	8.7614e-05	-0.524158	-1.43809	yes
	ENSG00000170088	TMEM192	ENST00000506087.5	0.00187003	0.0489102	-0.525085	-1.43902	yes
	ENSG00000169914	OTUD3	ENST00000375120.3	0.000157006	0.00708122	-0.525151	-1.43908	yes
	ENSG00000139318	DUSP6	ENST00000547291.1	4.70442e-05	0.00258852	-0.525244	-1.43918	yes
	ENSG00000152382	TADA1	ENST00000367874.4	0.00015108	0.00689716	-0.525304	-1.43924	yes
	ENSG00000163960	UBXN7	ENST00000296328.8	2.47776e-06	0.000202308	-0.525438	-1.43937	yes
	ENSG00000173273	TNKS	ENST00000310430.10	0.0010174	0.0311109	-0.525665	-1.4396	yes
	ENSG00000277443	MARCKS	ENST00000612661.1	0.000359694	0.0138803	-0.52592	-1.43985	yes
	ENSG00000149639	SOGA1	ENST00000237536.8	0.000268266	0.0110343	-0.526184	-1.44012	yes
	ENSG00000089597	GANAB	ENST00000648273.1	0.00105967	0.0321956	-0.526389	-1.44032	yes
	ENSG00000028277	POU2F2	ENST00000389341.9	3.57738e-05	0.00204935	-0.526803	-1.44073	yes
	ENSG00000100462	PRMT5	ENST00000555454.5	0.00170016	0.0458856	-0.527024	-1.44095	yes
	ENSG00000164818	DNAAF5	ENST00000297440.10	0.000564745	0.0198499	-0.527979	-1.44191	yes
	ENSG00000088812	ATRN	ENST00000262919.9	1.57745e-05	0.00102946	-0.527979	-1.44191	yes
	ENSG00000198791	CNOT7	ENST00000518541.5	0.00173489	0.0464698	-0.528481	-1.44241	yes
	ENSG00000092964	DPYSL2	ENST00000311151.9	0.00084323	0.0269693	-0.528619	-1.44255	yes
	ENSG00000150347	ARID5B	ENST00000279873.11	3.57537e-07	3.55574e-05	-0.528621	-1.44255	yes
	ENSG00000116729	WLS	ENST00000471243.2	0.00160413	0.043833	-0.528831	-1.44276	yes
	ENSG00000155097	ATP6V1C1	ENST00000395862.7	1.19698e-06	0.000107494	-0.529171	-1.4431	yes
	ENSG00000164815	ORC5	ENST00000297431.8	0.000496306	0.0178869	-0.53018	-1.44411	yes
	ENSG00000139505	MTMR6	ENST00000381801.5	0.000272996	0.0111771	-0.53028	-1.44421	yes
	ENSG00000112210	RAB23	ENST00000317483.4	0.000425031	0.0157005	-0.530522	-1.44445	yes
	ENSG00000134775	FHOD3	ENST00000592128.5	0.00018654	0.00819925	-0.531613	-1.44554	yes
	ENSG00000154639	CXADR	ENST00000284878.11	0.0001448	0.00664891	-0.531994	-1.44593	yes
	ENSG00000178726	THBD	ENST00000377103.2	0.0008264	0.0265103	-0.532245	-1.44618	yes
	ENSG00000087338	GMCL1	ENST00000282570.3	0.000272596	0.0111672	-0.532465	-1.4464	yes
	ENSG00000196305	IARS	ENST00000375643.7	0.000719945	0.0238421	-0.532577	-1.44651	yes
	ENSG00000141034	GID4	ENST00000268719.8	9.11085e-05	0.00453849	-0.532615	-1.44655	yes
	ENSG00000075975	MKRN2	ENST00000170447.11	2.27744e-05	0.00140922	-0.532925	-1.44686	yes
	ENSG00000188070	C11orf95	ENST00000433688.2	5.31984e-06	0.000398623	-0.533278	-1.44721	yes
	ENSG00000054793	ATP9A	ENST00000311637.9	0.00019269	0.00841287	-0.533513	-1.44745	yes
	ENSG00000127603	MACF1	ENST00000530275.3	1.34271e-06	0.000118779	-0.534581	-1.44852	yes
	ENSG00000147883	CDKN2B	ENST00000276925.6	0.000124094	0.0058455	-0.534593	-1.44853	yes
	ENSG00000180035	ZNF48	ENST00000622647.3	0.000530442	0.0188777	-0.534933	-1.44888	yes
	ENSG00000133789	SWAP70	ENST00000318950.10	0.000610421	0.021009	-0.535161	-1.4491	yes
	ENSG00000155850	SLC26A2	ENST00000286298.4	4.25775e-05	0.00237961	-0.536062	-1.45001	yes
	ENSG00000139324	TMTC3	ENST00000266712.10	8.40507e-06	0.000595268	-0.536497	-1.45045	yes
	ENSG00000160199	PKNOX1	ENST00000291547.9	2.85594e-05	0.00170389	-0.537228	-1.45118	yes
	ENSG00000123575	FAM199X	ENST00000493442.1	4.94374e-05	0.00269989	-0.53748	-1.45143	yes
	ENSG00000167106	FAM102A	ENST00000373084.8	7.00356e-06	0.000509731	-0.538195	-1.45215	yes
	ENSG00000250120	PCDHA10	ENST00000562220.2	0.00043361	0.0159428	-0.538758	-1.45272	yes
	ENSG00000184207	PGP	ENST00000333503.7	1.11824e-05	0.000764522	-0.538777	-1.45274	yes
	ENSG00000197024	ZNF398	ENST00000426851.6	9.96256e-05	0.00488737	-0.538818	-1.45278	yes
	ENSG00000124766	SOX4	ENST00000244745.3	9.76634e-06	0.000681486	-0.53926	-1.45323	yes
	ENSG00000022567	SLC45A4	ENST00000519067.5	0.000219187	0.00936255	-0.539332	-1.4533	yes
	ENSG00000113805	CNTN3	ENST00000263665.6	0.0018664	0.0489043	-0.539342	-1.45331	yes
	ENSG00000165868	HSPA12A	ENST00000369209.7	8.73382e-07	8.08875e-05	-0.539781	-1.45375	yes
	ENSG00000154310	TNIK	ENST00000436636.6	1.22208e-06	0.000109139	-0.540582	-1.45456	yes
	ENSG00000150593	PDCD4	ENST00000280154.11	0.000360877	0.013902	-0.541055	-1.45504	yes
	ENSG00000121350	PYROXD1	ENST00000240651.13	0.000127684	0.00599077	-0.541155	-1.45514	yes
	ENSG00000135698	MPHOSPH6	ENST00000258169.8	6.95818e-05	0.00359734	-0.541403	-1.45539	yes
	ENSG00000124875	CXCL6	ENST00000226317.9	0.000125495	0.00590365	-0.541984	-1.45597	yes
	ENSG00000198948	MFAP3L	ENST00000361618.3	0.000610638	0.021009	-0.542029	-1.45602	yes
	ENSG00000171105	INSR	ENST00000341500.9	0.000781754	0.0253686	-0.542726	-1.45672	yes
	ENSG00000113161	HMGCR	ENST00000343975.9	0.00133332	0.0382369	-0.543031	-1.45703	yes
	ENSG00000169122	FAM110B	ENST00000361488.7	1.03426e-06	9.39496e-05	-0.543485	-1.45749	yes
	ENSG00000128585	MKLN1	ENST00000352689.10	0.000128775	0.00603001	-0.543512	-1.45752	yes
	ENSG00000182158	CREB3L2	ENST00000330387.10	1.10951e-07	1.23391e-05	-0.54369	-1.4577	yes
	ENSG00000083290	ULK2	ENST00000395544.8	6.78413e-05	0.0035176	-0.544908	-1.45893	yes
	ENSG00000149308	NPAT	ENST00000278612.8	3.89112e-05	0.00220243	-0.544989	-1.45901	yes
	ENSG00000144711	IQSEC1	ENST00000273221.8	0.000123276	0.00581854	-0.545125	-1.45915	yes
	ENSG00000021645	NRXN3	ENST00000428277.6	0.000600138	0.0207629	-0.545282	-1.45931	yes
	ENSG00000197296	FITM2	ENST00000396825.3	5.17448e-05	0.00280959	-0.545671	-1.4597	yes
	ENSG00000153006	SREK1IP1	ENST00000513458.8	0.000321661	0.0127294	-0.545775	-1.4598	yes
	ENSG00000136295	TTYH3	ENST00000258796.11	8.89982e-06	0.000625939	-0.545823	-1.45985	yes
	ENSG00000177181	RIMKLA	ENST00000431473.3	0.00045083	0.0164652	-0.546108	-1.46014	yes
	ENSG00000188419	CHM	ENST00000357749.6	0.000222413	0.00945688	-0.546428	-1.46046	yes
	ENSG00000119547	ONECUT2	ENST00000491143.2	1.63795e-06	0.000140522	-0.546538	-1.46058	yes
	ENSG00000144283	PKP4	ENST00000389757.7	2.59033e-05	0.00156466	-0.548151	-1.46221	yes
	ENSG00000134283	PPHLN1	ENST00000432191.6	0.000243486	0.0102222	-0.548495	-1.46256	yes
	ENSG00000156140	ADAMTS3	ENST00000286657.9	9.98495e-07	9.09334e-05	-0.548547	-1.46261	yes
	ENSG00000181588	MEX3D	ENST00000605173.2	9.78112e-06	0.000681847	-0.548812	-1.46288	yes
	ENSG00000139697	SBNO1	ENST00000267176.8	1.49531e-05	0.000983514	-0.549043	-1.46311	yes
	ENSG00000127603	MACF1	ENST00000446276.5	1.57529e-06	0.000136478	-0.549161	-1.46323	yes
	ENSG00000205531	NAP1L4	ENST00000526842.5	0.00177943	0.0473237	-0.549782	-1.46386	yes
	ENSG00000273562	NAP1L4	ENST00000632755.1	0.00177943	0.0473237	-0.549782	-1.46386	yes
	ENSG00000136045	PWP1	ENST00000412830.7	0.00126601	0.0366468	-0.549953	-1.46404	yes
	ENSG00000179241	LDLRAD3	ENST00000315571.5	0.000678047	0.0227839	-0.55035	-1.46444	yes
	ENSG00000107362	ABHD17B	ENST00000333421.6	0.000956315	0.0296646	-0.551145	-1.46525	yes
	ENSG00000100614	PPM1A	ENST00000395076.8	3.23253e-06	0.000256275	-0.551867	-1.46598	yes
	ENSG00000110367	DDX6	ENST00000534980.6	0.00135019	0.0386426	-0.55188	-1.46599	yes
	ENSG00000106261	ZKSCAN1	ENST00000620510.1	0.000294794	0.011851	-0.552567	-1.46669	yes
	ENSG00000173275	ZNF449	ENST00000339249.4	0.000387749	0.0146354	-0.552907	-1.46704	yes
	ENSG00000032219	ARID4A	ENST00000355431.7	1.33619e-05	0.000892071	-0.553973	-1.46812	yes
	ENSG00000152767	FARP1	ENST00000596580.2	2.1355e-05	0.0013295	-0.554075	-1.46823	yes
	ENSG00000115041	KCNIP3	ENST00000360990.7	0.000264592	0.0109085	-0.55431	-1.46847	yes
	ENSG00000176595	KBTBD11	ENST00000320248.3	0.000113003	0.00540914	-0.554647	-1.46881	yes
	ENSG00000273645	KBTBD11	ENST00000617214.2	0.000113003	0.00540914	-0.554647	-1.46881	yes
	ENSG00000134982	APC	ENST00000508376.6	0.000334414	0.0131389	-0.555096	-1.46927	yes
	ENSG00000165832	TRUB1	ENST00000298746.4	0.000457866	0.016705	-0.555146	-1.46932	yes
	ENSG00000115526	CHST10	ENST00000264249.7	0.000526527	0.0187854	-0.55523	-1.4694	yes
	ENSG00000198728	LDB1	ENST00000361198.9	0.000129574	0.00605945	-0.555375	-1.46955	yes
	ENSG00000136021	SCYL2	ENST00000360820.6	0.000180265	0.0079733	-0.55594	-1.47013	yes
	ENSG00000077420	APBB1IP	ENST00000376236.8	6.54105e-07	6.22013e-05	-0.555963	-1.47015	yes
	ENSG00000157551	KCNJ15	ENST00000328656.8	0.00118471	0.0349329	-0.557031	-1.47124	yes
	ENSG00000070950	RAD18	ENST00000264926.6	0.000385814	0.0145878	-0.557207	-1.47142	yes
	ENSG00000171295	ZNF440	ENST00000304060.9	0.000259689	0.0107513	-0.557429	-1.47164	yes
	ENSG00000213186	TRIM59	ENST00000309784.8	4.52004e-06	0.000344508	-0.557838	-1.47206	yes
	ENSG00000174013	FBXO45	ENST00000440469.1	0.00140587	0.0398659	-0.558092	-1.47232	yes
	ENSG00000120053	GOT1	ENST00000370508.6	8.4079e-07	7.79706e-05	-0.559362	-1.47362	yes
	ENSG00000153944	MSI2	ENST00000284073.6	5.43533e-05	0.00292943	-0.559787	-1.47405	yes
	ENSG00000119938	PPP1R3C	ENST00000238994.5	9.57412e-05	0.0047229	-0.559844	-1.47411	yes
	ENSG00000118762	PKD2	ENST00000237596.6	1.34577e-06	0.000118902	-0.559962	-1.47423	yes
	ENSG00000088888	MAVS	ENST00000416600.6	1.88138e-06	0.00015948	-0.560768	-1.47505	yes
	ENSG00000119927	GPAM	ENST00000348367.8	0.000687814	0.0230358	-0.561283	-1.47558	yes
	ENSG00000119125	GDA	ENST00000358399.7	0.00170152	0.0459047	-0.561289	-1.47559	yes
	ENSG00000136504	KAT7	ENST00000424009.6	7.57869e-06	0.00054379	-0.562545	-1.47687	yes
	ENSG00000139926	FRMD6	ENST00000395718.6	0.000124027	0.0058455	-0.562924	-1.47726	yes
	ENSG00000137393	RNF144B	ENST00000259939.3	3.30012e-08	4.06986e-06	-0.563623	-1.47798	yes
	ENSG00000160712	IL6R	ENST00000368485.7	0.000182266	0.00805177	-0.564053	-1.47842	yes
	ENSG00000110955	ATP5F1B	ENST00000552959.5	0.00100547	0.030906	-0.565786	-1.48019	yes
	ENSG00000162923	WDR26	ENST00000414423.7	0.000865671	0.0275259	-0.566018	-1.48043	yes
	ENSG00000081019	RSBN1	ENST00000612242.4	0.000274681	0.0112396	-0.566086	-1.4805	yes
	ENSG00000281216	KIF26B	ENST00000629409.1	0.00035367	0.0137209	-0.566587	-1.48102	yes
	ENSG00000113161	HMGCR	ENST00000287936.8	6.03827e-05	0.00317569	-0.566658	-1.48109	yes
	ENSG00000106004	HOXA5	ENST00000222726.3	7.10883e-05	0.00366164	-0.566859	-1.48129	yes
	ENSG00000183691	NOG	ENST00000332822.4	3.11598e-05	0.0018266	-0.567399	-1.48185	yes
	ENSG00000109189	USP46	ENST00000451218.6	6.379e-06	0.000468596	-0.568346	-1.48282	yes
	ENSG00000070476	ZXDC	ENST00000336332.5	0.000350103	0.0136122	-0.568441	-1.48292	yes
	ENSG00000116679	IVNS1ABP	ENST00000367498.7	2.65117e-07	2.72541e-05	-0.56892	-1.48341	yes
	ENSG00000141458	NPC1	ENST00000269228.9	1.6254e-07	1.76006e-05	-0.569178	-1.48368	yes
	ENSG00000140450	ARRDC4	ENST00000268042.6	9.03381e-08	1.02184e-05	-0.571089	-1.48564	yes
	ENSG00000130821	SLC6A8	ENST00000253122.9	7.10959e-08	8.21187e-06	-0.57119	-1.48575	yes
	ENSG00000113319	RASGRF2	ENST00000265080.8	2.32929e-06	0.000192173	-0.571392	-1.48596	yes
	ENSG00000176788	BASP1	ENST00000616743.1	3.12468e-06	0.000248279	-0.571471	-1.48604	yes
	ENSG00000102743	SLC25A15	ENST00000338625.8	0.0012634	0.0366009	-0.572195	-1.48678	yes
	ENSG00000115112	TFCP2L1	ENST00000263707.5	3.04393e-08	3.78678e-06	-0.572311	-1.4869	yes
	ENSG00000065809	FAM107B	ENST00000378470.5	4.25324e-08	5.18232e-06	-0.572527	-1.48713	yes
	ENSG00000049759	NEDD4L	ENST00000382850.8	1.1988e-07	1.33058e-05	-0.572645	-1.48725	yes
	ENSG00000163743	RCHY1	ENST00000324439.9	0.000721733	0.023885	-0.573196	-1.48782	yes
	ENSG00000110900	TSPAN11	ENST00000261177.9	0.00170753	0.0459927	-0.573351	-1.48798	yes
	ENSG00000066926	FECH	ENST00000262093.9	0.000930371	0.0290118	-0.573395	-1.48802	yes
	ENSG00000213160	KLHL23	ENST00000392647.6	0.000121519	0.00574609	-0.574296	-1.48895	yes
	ENSG00000177311	ZBTB38	ENST00000637056.1	0.000828265	0.0265385	-0.574391	-1.48905	yes
	ENSG00000254004	ZNF260	ENST00000523638.5	1.86167e-05	0.00118498	-0.575262	-1.48995	yes
	ENSG00000127603	MACF1	ENST00000360115.8	0.00152094	0.0421865	-0.57562	-1.49032	yes
	ENSG00000064651	SLC12A2	ENST00000343225.4	0.00191107	0.049781	-0.575745	-1.49045	yes
	ENSG00000169435	RASSF6	ENST00000307439.9	0.000309553	0.0123238	-0.576162	-1.49088	yes
	ENSG00000084754	HADHA	ENST00000380649.7	0.000215249	0.0091999	-0.578405	-1.4932	yes
	ENSG00000227051	C14orf132	ENST00000555004.2	5.86292e-05	0.003108	-0.578697	-1.4935	yes
	ENSG00000152763	WDR78	ENST00000371026.7	0.00191953	0.0499098	-0.578842	-1.49365	yes
	ENSG00000104164	BLOC1S6	ENST00000220531.7	7.21352e-05	0.00370508	-0.578896	-1.49371	yes
	ENSG00000109654	TRIM2	ENST00000338700.9	0.000355313	0.0137621	-0.578991	-1.4938	yes
	ENSG00000226887	ERVMER34-1	ENST00000440542.1	0.00190034	0.0495924	-0.579611	-1.49445	yes
	ENSG00000149313	AASDHPPT	ENST00000278618.8	0.000418552	0.0155096	-0.580025	-1.49488	yes
	ENSG00000181104	F2R	ENST00000319211.4	1.22536e-08	1.60893e-06	-0.580302	-1.49516	yes
	ENSG00000103160	HSDL1	ENST00000219439.8	3.99669e-05	0.00225321	-0.580548	-1.49542	yes
	ENSG00000183688	RFLNB	ENST00000329099.4	0.000599078	0.0207527	-0.581718	-1.49663	yes
	ENSG00000283979	RFLNB	ENST00000640199.1	0.000599078	0.0207527	-0.581718	-1.49663	yes
	ENSG00000133706	LARS	ENST00000394434.6	0.000430855	0.0158661	-0.582183	-1.49711	yes
	ENSG00000102178	UBL4A	ENST00000369660.8	0.000408023	0.0152306	-0.582338	-1.49727	yes
	ENSG00000078237	TIGAR	ENST00000179259.5	1.25752e-06	0.0001118	-0.582787	-1.49774	yes
	ENSG00000152779	SLC16A12	ENST00000371790.4	7.96848e-05	0.00403942	-0.5828	-1.49775	yes
	ENSG00000164690	SHH	ENST00000297261.6	1.96737e-05	0.00124445	-0.583136	-1.4981	yes
	ENSG00000181754	AMIGO1	ENST00000369864.4	0.00144367	0.0406466	-0.584103	-1.49911	yes
	ENSG00000025293	PHF20	ENST00000374012.7	1.04327e-07	1.16707e-05	-0.584863	-1.4999	yes
	ENSG00000178996	SNX18	ENST00000381410.4	1.30704e-05	0.000875899	-0.585026	-1.50007	yes
	ENSG00000158987	RAPGEF6	ENST00000509018.5	0.000198107	0.00858606	-0.585691	-1.50076	yes
	ENSG00000145439	CBR4	ENST00000306193.7	4.99703e-05	0.00272212	-0.58683	-1.50194	yes
	ENSG00000180008	SOCS4	ENST00000395472.2	2.45736e-07	2.5458e-05	-0.587224	-1.50235	yes
	ENSG00000092421	SEMA6A	ENST00000343348.10	4.42732e-06	0.000338632	-0.587742	-1.50289	yes
	ENSG00000243364	EFNA4	ENST00000368409.7	0.000340614	0.0133382	-0.588091	-1.50326	yes
	ENSG00000171735	CAMTA1	ENST00000303635.11	0.000167199	0.00750282	-0.589135	-1.50434	yes
	ENSG00000008853	RHOBTB2	ENST00000519685.5	0.000516435	0.0184917	-0.589891	-1.50513	yes
	ENSG00000171914	TLN2	ENST00000561311.5	1.7794e-06	0.000151377	-0.590757	-1.50604	yes
	ENSG00000271254	AC240274.1	ENST00000614336.4	0.000127298	0.00598018	-0.591872	-1.5072	yes
	ENSG00000126010	GRPR	ENST00000380289.2	0.000386849	0.0146169	-0.592159	-1.5075	yes
	ENSG00000111785	RIC8B	ENST00000392837.8	2.53788e-05	0.00153821	-0.592958	-1.50834	yes
	ENSG00000163428	LRRC58	ENST00000295628.3	4.42864e-06	0.000338632	-0.593035	-1.50842	yes
	ENSG00000182568	SATB1	ENST00000417717.6	0.00186877	0.0489102	-0.593391	-1.50879	yes
	ENSG00000180730	SHISA2	ENST00000319420.3	1.05569e-06	9.56517e-05	-0.594308	-1.50975	yes
	ENSG00000102934	PLLP	ENST00000219207.9	0.000415	0.0154262	-0.595295	-1.51078	yes
	ENSG00000162692	VCAM1	ENST00000294728.6	0.000102821	0.00501559	-0.595618	-1.51112	yes
	ENSG00000112234	FBXL4	ENST00000369244.6	2.27034e-07	2.37516e-05	-0.596887	-1.51245	yes
	ENSG00000153561	RMND5A	ENST00000283632.4	3.33198e-08	4.10203e-06	-0.59864	-1.51429	yes
	ENSG00000256771	ZNF253	ENST00000355650.4	0.000805163	0.0259504	-0.59869	-1.51434	yes
	ENSG00000135414	GDF11	ENST00000257868.9	6.18716e-06	0.000455446	-0.599071	-1.51474	yes
	ENSG00000145740	SLC30A5	ENST00000621204.4	1.6877e-05	0.00109416	-0.601101	-1.51687	yes
	ENSG00000088766	CRLS1	ENST00000378868.4	0.000231078	0.00978226	-0.601232	-1.51701	yes
	ENSG00000102781	KATNAL1	ENST00000380615.7	2.30586e-05	0.00142061	-0.601763	-1.51757	yes
	ENSG00000129521	EGLN3	ENST00000250457.7	9.07849e-07	8.38609e-05	-0.602138	-1.51796	yes
	ENSG00000065802	ASB1	ENST00000264607.8	1.58626e-06	0.000136914	-0.603812	-1.51973	yes
	ENSG00000042088	TDP1	ENST00000335725.8	4.52489e-05	0.00250137	-0.604667	-1.52063	yes
	ENSG00000213380	COG8	ENST00000562595.5	0.00113117	0.0338722	-0.604958	-1.52093	yes
	ENSG00000122912	SLC25A16	ENST00000609923.5	3.81985e-06	0.000297525	-0.6053	-1.52129	yes
	ENSG00000158186	MRAS	ENST00000621127.4	8.20733e-07	7.62102e-05	-0.605429	-1.52143	yes
	ENSG00000011201	ANOS1	ENST00000262648.7	6.66361e-07	6.31975e-05	-0.606349	-1.5224	yes
	ENSG00000125772	GPCPD1	ENST00000379019.5	5.20832e-05	0.00282422	-0.607484	-1.5236	yes
	ENSG00000149679	CABLES2	ENST00000279101.9	1.71933e-05	0.00111131	-0.607927	-1.52407	yes
	ENSG00000013561	RNF14	ENST00000506938.5	0.000286999	0.0116231	-0.60871	-1.52489	yes
	ENSG00000078804	TP53INP2	ENST00000374809.6	0.000341941	0.0133681	-0.610068	-1.52633	yes
	ENSG00000175575	PAAF1	ENST00000544552.5	0.00120876	0.0354517	-0.610442	-1.52673	yes
	ENSG00000116852	KIF21B	ENST00000332129.6	0.000372652	0.0142319	-0.610968	-1.52728	yes
	ENSG00000107560	RAB11FIP2	ENST00000355624.7	0.000757862	0.0247402	-0.612005	-1.52838	yes
	ENSG00000008513	ST3GAL1	ENST00000521180.5	0.00179883	0.0477292	-0.612393	-1.52879	yes
	ENSG00000063978	RNF4	ENST00000314289.12	0.00148552	0.0413982	-0.612453	-1.52886	yes
	ENSG00000136527	TRA2B	ENST00000453386.6	0.000155315	0.00703172	-0.613554	-1.53002	yes
	ENSG00000055163	CYFIP2	ENST00000521420.5	2.25323e-07	2.36423e-05	-0.613819	-1.5303	yes
	ENSG00000115993	TRAK2	ENST00000332624.7	3.37071e-09	4.72265e-07	-0.615017	-1.53158	yes
	ENSG00000134030	CTIF	ENST00000256413.7	2.86704e-06	0.000230385	-0.615277	-1.53185	yes
	ENSG00000282825	CTIF	ENST00000635228.1	2.86704e-06	0.000230385	-0.615277	-1.53185	yes
	ENSG00000153071	DAB2	ENST00000320816.10	5.98991e-05	0.00315414	-0.615376	-1.53196	yes
	ENSG00000171016	PYGO1	ENST00000302000.10	6.79018e-05	0.00351817	-0.616873	-1.53355	yes
	ENSG00000123094	RASSF8	ENST00000541490.5	0.000657113	0.0222594	-0.618421	-1.53519	yes
	ENSG00000177570	SAMD12	ENST00000409003.5	0.000257347	0.0106842	-0.618994	-1.5358	yes
	ENSG00000077585	GPR137B	ENST00000366592.7	5.64685e-05	0.00301824	-0.619605	-1.53645	yes
	ENSG00000120885	CLU	ENST00000405140.7	7.48573e-06	0.000539299	-0.620402	-1.5373	yes
	ENSG00000165983	PTER	ENST00000378000.5	2.097e-05	0.00130782	-0.620638	-1.53755	yes
	ENSG00000180855	ZNF443	ENST00000301547.9	0.000234489	0.0098913	-0.62118	-1.53813	yes
	ENSG00000188883	KLRG2	ENST00000340940.4	0.000141932	0.00654684	-0.623273	-1.54037	yes
	ENSG00000150764	DIXDC1	ENST00000440460.6	0.00108354	0.0327529	-0.623981	-1.54112	yes
	ENSG00000167693	NXN	ENST00000336868.7	0.00153051	0.0423529	-0.624265	-1.54142	yes
	ENSG00000143631	FLG	ENST00000368799.1	4.31498e-05	0.00240592	-0.624635	-1.54182	yes
	ENSG00000105245	NUMBL	ENST00000252891.8	0.000108836	0.00524149	-0.625059	-1.54227	yes
	ENSG00000003096	KLHL13	ENST00000541812.5	5.95367e-06	0.000439625	-0.625566	-1.54282	yes
	ENSG00000181690	PLAG1	ENST00000316981.7	0.000333838	0.0131235	-0.628298	-1.54574	yes
	ENSG00000147573	TRIM55	ENST00000353317.9	1.10997e-07	1.23391e-05	-0.628838	-1.54632	yes
	ENSG00000203668	CHML	ENST00000366553.2	4.02426e-06	0.000311398	-0.628996	-1.54649	yes
	ENSG00000163637	PRICKLE2	ENST00000564377.6	1.26973e-06	0.000112744	-0.629517	-1.54705	yes
	ENSG00000130147	SH3BP4	ENST00000392011.6	0.000503331	0.0181125	-0.629631	-1.54717	yes
	ENSG00000013016	EHD3	ENST00000322054.9	1.08144e-06	9.77359e-05	-0.630082	-1.54765	yes
	ENSG00000239305	RNF103	ENST00000237455.4	5.58716e-07	5.39245e-05	-0.630321	-1.54791	yes
	ENSG00000177706	FAM20C	ENST00000313766.5	0.000268059	0.0110322	-0.632201	-1.54993	yes
	ENSG00000168268	NT5DC2	ENST00000422318.6	1.52891e-05	0.00100375	-0.63231	-1.55004	yes
	ENSG00000132846	ZBED3	ENST00000255198.2	7.20264e-08	8.28899e-06	-0.632778	-1.55055	yes
	ENSG00000165650	PDZD8	ENST00000334464.6	3.67486e-06	0.000287177	-0.635046	-1.55299	yes
	ENSG00000137502	RAB30	ENST00000534141.5	0.000191542	0.00838199	-0.635631	-1.55362	yes
	ENSG00000122591	FAM126A	ENST00000440481.5	1.55602e-05	0.00101872	-0.63687	-1.55495	yes
	ENSG00000071282	LMCD1	ENST00000426878.2	2.80748e-07	2.86537e-05	-0.638022	-1.55619	yes
	ENSG00000169762	TAPT1	ENST00000405303.6	2.02642e-05	0.00127499	-0.638563	-1.55678	yes
	ENSG00000144711	IQSEC1	ENST00000618604.4	0.000201874	0.0087121	-0.639754	-1.55806	yes
	ENSG00000099875	MKNK2	ENST00000250896.7	2.67433e-06	0.000216246	-0.639756	-1.55807	yes
	ENSG00000123213	NLN	ENST00000380985.9	1.53725e-06	0.000133658	-0.639865	-1.55818	yes
	ENSG00000173530	TNFRSF10D	ENST00000312584.3	1.17854e-09	1.77368e-07	-0.639998	-1.55833	yes
	ENSG00000138078	PREPL	ENST00000378511.7	5.84247e-05	0.00309947	-0.640388	-1.55875	yes
	ENSG00000137486	ARRB1	ENST00000420843.6	0.000282367	0.0114813	-0.642464	-1.56099	yes
	ENSG00000203880	PCMTD2	ENST00000308824.10	0.000269783	0.0110839	-0.643314	-1.56191	yes
	ENSG00000095203	EPB41L4B	ENST00000374557.4	6.05301e-07	5.80264e-05	-0.64597	-1.56479	yes
	ENSG00000103044	HAS3	ENST00000306560.1	2.86413e-10	4.75358e-08	-0.646748	-1.56564	yes
	ENSG00000185483	ROR1	ENST00000545203.2	8.92201e-05	0.00445379	-0.647421	-1.56637	yes
	ENSG00000103742	IGDCC4	ENST00000352385.2	1.27783e-09	1.91097e-07	-0.64772	-1.56669	yes
	ENSG00000164347	GFM2	ENST00000506778.1	0.00177484	0.0472726	-0.649247	-1.56835	yes
	ENSG00000108312	UBTF	ENST00000343638.9	1.80323e-05	0.00115398	-0.649371	-1.56848	yes
	ENSG00000130517	PGPEP1	ENST00000269919.10	5.27509e-09	7.19225e-07	-0.651013	-1.57027	yes
	ENSG00000058056	USP13	ENST00000263966.7	0.000811891	0.0261436	-0.651532	-1.57084	yes
	ENSG00000100330	MTMR3	ENST00000333027.7	3.29286e-07	3.28062e-05	-0.651634	-1.57095	yes
	ENSG00000176018	LYSMD3	ENST00000509384.5	4.29685e-05	0.00239958	-0.652082	-1.57143	yes
	ENSG00000086015	MAST2	ENST00000372008.6	0.000153977	0.00699794	-0.652639	-1.57204	yes
	ENSG00000108306	FBXL20	ENST00000264658.10	9.63911e-10	1.4725e-07	-0.654117	-1.57365	yes
	ENSG00000104290	FZD3	ENST00000240093.7	1.21799e-05	0.000824786	-0.654222	-1.57377	yes
	ENSG00000171951	SCG2	ENST00000305409.2	0.000120623	0.00571992	-0.654699	-1.57429	yes
	ENSG00000116704	SLC35D1	ENST00000235345.5	2.39513e-05	0.00146167	-0.655232	-1.57487	yes
	ENSG00000101928	MOSPD1	ENST00000370783.7	0.000356573	0.0137883	-0.655451	-1.57511	yes
	ENSG00000104290	FZD3	ENST00000537916.2	0.000599644	0.0207582	-0.656048	-1.57576	yes
	ENSG00000274229	SOCS7	ENST00000615473.2	0.000351777	0.0136699	-0.656288	-1.57602	yes
	ENSG00000170412	GPRC5C	ENST00000582444.1	0.000757005	0.0247236	-0.65672	-1.57649	yes
	ENSG00000115758	ODC1	ENST00000405333.5	2.65867e-10	4.43329e-08	-0.657219	-1.57704	yes
	ENSG00000114853	ZBTB47	ENST00000232974.10	6.17334e-06	0.0004549	-0.657788	-1.57766	yes
	ENSG00000169594	BNC1	ENST00000345382.6	8.95442e-06	0.000628875	-0.658531	-1.57847	yes
	ENSG00000129493	HEATR5A	ENST00000543095.6	2.45853e-07	2.5458e-05	-0.659008	-1.579	yes
	ENSG00000122729	ACO1	ENST00000379923.5	1.63607e-09	2.40617e-07	-0.660938	-1.58111	yes
	ENSG00000164535	DAGLB	ENST00000297056.10	1.21797e-08	1.60219e-06	-0.661368	-1.58158	yes
	ENSG00000119787	ATL2	ENST00000378954.8	1.57116e-07	1.71177e-05	-0.662347	-1.58266	yes
	ENSG00000100614	PPM1A	ENST00000325658.3	6.47536e-05	0.00338218	-0.664711	-1.58525	yes
	ENSG00000133069	TMCC2	ENST00000358024.7	0.000254745	0.0106072	-0.665148	-1.58573	yes
	ENSG00000137575	SDCBP	ENST00000260130.8	0.000404759	0.0151566	-0.666154	-1.58684	yes
	ENSG00000132388	UBE2G1	ENST00000396981.6	0.000732679	0.0241736	-0.667	-1.58777	yes
	ENSG00000164221	CCDC112	ENST00000395557.4	0.00112188	0.0337253	-0.66714	-1.58792	yes
	ENSG00000144730	IL17RD	ENST00000296318.11	4.08663e-07	4.03185e-05	-0.668372	-1.58928	yes
	ENSG00000121989	ACVR2A	ENST00000241416.11	0.000409152	0.0152648	-0.66852	-1.58944	yes
	ENSG00000123095	BHLHE41	ENST00000242728.4	8.6244e-11	1.49788e-08	-0.668707	-1.58965	yes
	ENSG00000080493	SLC4A4	ENST00000340595.3	0.00115159	0.0342247	-0.668726	-1.58967	yes
	ENSG00000168159	RNF187	ENST00000305943.7	0.000341603	0.0133622	-0.669253	-1.59025	yes
	ENSG00000285426	RNF187	ENST00000643372.1	0.000341603	0.0133622	-0.669253	-1.59025	yes
	ENSG00000122778	KIAA1549	ENST00000440172.5	0.000422553	0.0156334	-0.671132	-1.59232	yes
	ENSG00000214046	SMIM7	ENST00000487416.6	0.000754602	0.0246905	-0.672768	-1.59413	yes
	ENSG00000204178	MACO1	ENST00000374343.4	1.47394e-05	0.000970358	-0.673828	-1.5953	yes
	ENSG00000109819	PPARGC1A	ENST00000264867.6	0.000831334	0.0266248	-0.675777	-1.59746	yes
	ENSG00000244694	PTCHD4	ENST00000339488.8	0.00125264	0.0363867	-0.67579	-1.59747	yes
	ENSG00000112499	SLC22A2	ENST00000366953.7	2.57858e-07	2.65463e-05	-0.677142	-1.59897	yes
	ENSG00000185219	ZNF445	ENST00000425708.6	7.20602e-06	0.000521496	-0.677924	-1.59984	yes
	ENSG00000283034	ZNF445	ENST00000634579.1	7.20602e-06	0.000521496	-0.677924	-1.59984	yes
	ENSG00000092847	AGO1	ENST00000373204.5	8.13184e-10	1.26399e-07	-0.678188	-1.60013	yes
	ENSG00000113140	SPARC	ENST00000231061.8	4.5703e-08	5.49325e-06	-0.678219	-1.60016	yes
	ENSG00000153822	KCNJ16	ENST00000392671.5	4.15174e-06	0.000319522	-0.678785	-1.60079	yes
	ENSG00000148848	ADAM12	ENST00000368679.8	1.25248e-06	0.000111491	-0.682084	-1.60446	yes
	ENSG00000139973	SYT16	ENST00000568344.5	1.17044e-05	0.000796379	-0.682499	-1.60492	yes
	ENSG00000114416	FXR1	ENST00000484790.5	0.00113418	0.0339086	-0.683189	-1.60569	yes
	ENSG00000103042	SLC38A7	ENST00000219320.8	0.000429396	0.0158371	-0.683887	-1.60646	yes
	ENSG00000147364	FBXO25	ENST00000382824.5	1.50125e-05	0.000986504	-0.685245	-1.60798	yes
	ENSG00000170558	CDH2	ENST00000413878.1	0.00114598	0.0341113	-0.688051	-1.61111	yes
	ENSG00000138613	APH1B	ENST00000261879.9	0.000250543	0.0104628	-0.688116	-1.61118	yes
	ENSG00000266412	NCOA4	ENST00000581486.5	0.000156008	0.00705412	-0.688759	-1.6119	yes
	ENSG00000128602	SMO	ENST00000249373.7	6.69987e-06	0.000489132	-0.691174	-1.6146	yes
	ENSG00000148158	SNX30	ENST00000374232.7	1.2009e-09	1.8035e-07	-0.692381	-1.61595	yes
	ENSG00000129534	MIS18BP1	ENST00000310806.8	0.000519782	0.0185821	-0.692801	-1.61642	yes
	ENSG00000167552	TUBA1A	ENST00000301071.11	7.43134e-11	1.30021e-08	-0.693562	-1.61727	yes
	ENSG00000091039	OSBPL8	ENST00000393249.6	0.00130754	0.0376341	-0.694521	-1.61835	yes
	ENSG00000144677	CTDSPL	ENST00000273179.9	2.42623e-07	2.5197e-05	-0.694947	-1.61882	yes
	ENSG00000127863	TNFRSF19	ENST00000382263.3	0.000131002	0.0061061	-0.695091	-1.61899	yes
	ENSG00000168386	FILIP1L	ENST00000383694.3	5.3351e-10	8.47827e-08	-0.69617	-1.6202	yes
	ENSG00000109814	UGDH	ENST00000514106.5	0.000146381	0.00670419	-0.696477	-1.62054	yes
	ENSG00000155229	MMS19	ENST00000327238.14	0.000442567	0.016205	-0.697501	-1.62169	yes
	ENSG00000164338	UTP15	ENST00000543251.5	0.000355079	0.0137605	-0.700021	-1.62453	yes
	ENSG00000181852	RNF41	ENST00000615206.4	2.03494e-07	2.16071e-05	-0.701926	-1.62667	yes
	ENSG00000099204	ABLIM1	ENST00000392952.7	0.000579509	0.0202586	-0.702135	-1.62691	yes
	ENSG00000153822	KCNJ16	ENST00000587892.1	0.00117488	0.0347018	-0.702294	-1.62709	yes
	ENSG00000169083	AR	ENST00000374690.8	3.92234e-05	0.00221657	-0.702315	-1.62711	yes
	ENSG00000169756	LIMS1	ENST00000393310.5	0.00170979	0.0459927	-0.702544	-1.62737	yes
	ENSG00000120594	PLXDC2	ENST00000377252.4	0.00114625	0.0341113	-0.703473	-1.62842	yes
	ENSG00000029993	HMGB3	ENST00000325307.11	0.000623669	0.0213402	-0.703793	-1.62878	yes
	ENSG00000113971	NPHP3	ENST00000337331.9	0.000516473	0.0184917	-0.705561	-1.63078	yes
	ENSG00000138764	CCNG2	ENST00000502280.5	2.25886e-06	0.000186797	-0.706474	-1.63181	yes
	ENSG00000134245	WNT2B	ENST00000369686.9	1.1887e-06	0.000106885	-0.707923	-1.63345	yes
	ENSG00000117751	PPP1R8	ENST00000311772.9	1.74751e-05	0.00112737	-0.710123	-1.63594	yes
	ENSG00000039123	MTREX	ENST00000230640.9	0.00062509	0.0213786	-0.710578	-1.63646	yes
	ENSG00000154736	ADAMTS5	ENST00000284987.5	2.61904e-05	0.00157798	-0.710581	-1.63646	yes
	ENSG00000146674	IGFBP3	ENST00000275521.10	0.00181422	0.0479797	-0.712461	-1.6386	yes
	ENSG00000181904	C5orf24	ENST00000394976.3	1.10065e-05	0.000754681	-0.712644	-1.63881	yes
	ENSG00000135069	PSAT1	ENST00000376588.3	0.000976451	0.0302363	-0.713296	-1.63955	yes
	ENSG00000104833	TUBB4A	ENST00000264071.6	1.45042e-09	2.15545e-07	-0.713336	-1.63959	yes
	ENSG00000125965	GDF5	ENST00000374369.7	1.45715e-06	0.000128263	-0.7142	-1.64057	yes
	ENSG00000163485	ADORA1	ENST00000618295.1	8.1514e-06	0.000577879	-0.716242	-1.6429	yes
	ENSG00000104427	ZC2HC1A	ENST00000263849.8	1.84263e-05	0.00117708	-0.716289	-1.64295	yes
	ENSG00000198431	TXNRD1	ENST00000525566.5	2.15666e-05	0.00134149	-0.717449	-1.64427	yes
	ENSG00000154080	CHST9	ENST00000618847.4	0.000493502	0.017813	-0.718762	-1.64577	yes
	ENSG00000182670	TTC3	ENST00000355666.5	4.98747e-09	6.81317e-07	-0.721578	-1.64898	yes
	ENSG00000144959	NCEH1	ENST00000543711.5	0.0010933	0.0330338	-0.721614	-1.64903	yes
	ENSG00000130939	UBE4B	ENST00000343090.10	2.35223e-05	0.00144292	-0.724989	-1.65289	yes
	ENSG00000177076	ACER2	ENST00000340967.2	0.00038447	0.0145538	-0.725468	-1.65344	yes
	ENSG00000170456	DENND5B	ENST00000536562.5	0.000281463	0.0114512	-0.725762	-1.65377	yes
	ENSG00000150756	FAM173B	ENST00000280330.12	0.00130809	0.0376346	-0.726916	-1.6551	yes
	ENSG00000151233	GXYLT1	ENST00000398675.7	2.24281e-08	2.85005e-06	-0.727527	-1.6558	yes
	ENSG00000148468	FAM171A1	ENST00000378116.8	6.33409e-11	1.11648e-08	-0.72893	-1.65741	yes
	ENSG00000189007	ADAT2	ENST00000606514.5	0.000528258	0.0188378	-0.729702	-1.6583	yes
	ENSG00000077063	CTTNBP2	ENST00000160373.7	3.12099e-06	0.000248264	-0.730611	-1.65934	yes
	ENSG00000074054	CLASP1	ENST00000409078.7	2.33756e-07	2.43473e-05	-0.732004	-1.66094	yes
	ENSG00000101134	DOK5	ENST00000262593.9	0.00175705	0.0469396	-0.733281	-1.66242	yes
	ENSG00000269113	TRABD2B	ENST00000606738.2	2.67587e-06	0.000216246	-0.733883	-1.66311	yes
	ENSG00000114770	ABCC5	ENST00000427120.6	0.000181135	0.0080068	-0.734978	-1.66437	yes
	ENSG00000095002	MSH2	ENST00000543555.5	0.000189005	0.00828427	-0.737438	-1.66721	yes
	ENSG00000145934	TENM2	ENST00000519204.5	0.00116078	0.0343796	-0.738626	-1.66859	yes
	ENSG00000114126	TFDP2	ENST00000499676.5	5.0617e-12	1.02147e-09	-0.740379	-1.67062	yes
	ENSG00000172728	FUT10	ENST00000327671.9	0.000857961	0.0273052	-0.740798	-1.6711	yes
	ENSG00000076351	SLC46A1	ENST00000612814.4	0.0018253	0.048183	-0.742815	-1.67344	yes
	ENSG00000152990	ADGRA3	ENST00000334304.9	3.35331e-06	0.000264669	-0.743259	-1.67395	yes
	ENSG00000163590	PPM1L	ENST00000498165.5	0.000819065	0.0263444	-0.746462	-1.67767	yes
	ENSG00000278550	SLC43A2	ENST00000613070.4	1.56852e-05	0.00102502	-0.753186	-1.68551	yes
	ENSG00000170456	DENND5B	ENST00000389082.9	4.85577e-07	4.7186e-05	-0.754134	-1.68662	yes
	ENSG00000106799	TGFBR1	ENST00000552516.5	0.00111897	0.0336806	-0.755194	-1.68786	yes
	ENSG00000115419	GLS	ENST00000320717.7	2.48972e-09	3.55136e-07	-0.755971	-1.68877	yes
	ENSG00000134709	HOOK1	ENST00000371208.3	3.65165e-09	5.08618e-07	-0.758816	-1.6921	yes
	ENSG00000165097	KDM1B	ENST00000297792.9	1.27867e-05	0.000860949	-0.760781	-1.69441	yes
	ENSG00000144827	ABHD10	ENST00000273359.7	1.88325e-05	0.00119657	-0.762846	-1.69683	yes
	ENSG00000096384	HSP90AB1	ENST00000620073.4	9.27741e-08	1.04773e-05	-0.763413	-1.6975	yes
	ENSG00000143179	UCK2	ENST00000642653.1	4.41674e-08	5.36314e-06	-0.76356	-1.69767	yes
	ENSG00000075711	DLG1	ENST00000422288.5	0.000276069	0.011264	-0.765052	-1.69943	yes
	ENSG00000173320	STOX2	ENST00000308497.8	1.68331e-05	0.001093	-0.76666	-1.70133	yes
	ENSG00000171604	CXXC5	ENST00000511048.1	6.62581e-06	0.000484721	-0.770032	-1.70531	yes
	ENSG00000071282	LMCD1	ENST00000397386.7	9.4341e-05	0.00466354	-0.770515	-1.70588	yes
	ENSG00000130517	PGPEP1	ENST00000252813.5	0.000747326	0.0245429	-0.773116	-1.70896	yes
	ENSG00000138764	CCNG2	ENST00000316355.9	7.6176e-05	0.00388454	-0.773386	-1.70928	yes
	ENSG00000170854	RIOX2	ENST00000333396.11	4.30762e-05	0.00240371	-0.775574	-1.71187	yes
	ENSG00000108828	VAT1	ENST00000587062.1	0.0018212	0.0481227	-0.77558	-1.71188	yes
	ENSG00000152409	JMY	ENST00000396137.4	1.21303e-11	2.30394e-09	-0.777775	-1.71448	yes
	ENSG00000055147	FAM114A2	ENST00000351797.8	0.00176957	0.0471497	-0.779482	-1.71651	yes
	ENSG00000113391	FAM172A	ENST00000395965.7	7.00942e-07	6.60364e-05	-0.780141	-1.7173	yes
	ENSG00000157680	DGKI	ENST00000453654.6	0.00186234	0.0488521	-0.781432	-1.71884	yes
	ENSG00000070961	ATP2B1	ENST00000393164.6	3.67492e-09	5.10857e-07	-0.781968	-1.71947	yes
	ENSG00000152952	PLOD2	ENST00000360060.7	7.10337e-07	6.68328e-05	-0.78551	-1.7237	yes
	ENSG00000149806	FAU	ENST00000529639.5	7.84764e-05	0.00398468	-0.785891	-1.72416	yes
	ENSG00000078747	ITCH	ENST00000535650.7	3.1055e-07	3.13351e-05	-0.788412	-1.72717	yes
	ENSG00000169126	ARMC4	ENST00000305242.9	0.000536972	0.0190624	-0.791292	-1.73062	yes
	ENSG00000138356	AOX1	ENST00000374700.6	4.32438e-05	0.00240927	-0.793123	-1.73282	yes
	ENSG00000169760	NLGN1	ENST00000457714.5	0.001886	0.0492726	-0.794395	-1.73435	yes
	ENSG00000054523	KIF1B	ENST00000635499.1	0.000105771	0.00512515	-0.794586	-1.73458	yes
	ENSG00000136536	MARCH7	ENST00000539065.5	0.00123859	0.0361328	-0.795324	-1.73547	yes
	ENSG00000155975	VPS37A	ENST00000324849.8	0.000729994	0.0241187	-0.795555	-1.73575	yes
	ENSG00000153714	LURAP1L	ENST00000319264.3	8.92923e-10	1.37292e-07	-0.797846	-1.7385	yes
	ENSG00000158636	EMSY	ENST00000334736.7	0.000325546	0.0128634	-0.797913	-1.73858	yes
	ENSG00000145817	YIPF5	ENST00000274496.9	1.96636e-05	0.00124445	-0.7997	-1.74074	yes
	ENSG00000011304	PTBP1	ENST00000356948.10	0.00041603	0.0154552	-0.799821	-1.74089	yes
	ENSG00000001084	GCLC	ENST00000616923.5	0.000360542	0.013902	-0.801525	-1.74294	yes
	ENSG00000139636	LMBR1L	ENST00000551782.5	0.000167686	0.00751045	-0.801537	-1.74296	yes
	ENSG00000172461	FUT9	ENST00000302103.5	4.79903e-05	0.00263532	-0.803611	-1.74546	yes
	ENSG00000149557	FEZ1	ENST00000366139.3	6.79796e-05	0.00351963	-0.803994	-1.74593	yes
	ENSG00000106780	MEGF9	ENST00000373930.3	9.82033e-12	1.89562e-09	-0.806937	-1.74949	yes
	ENSG00000139971	ARMH4	ENST00000267485.7	1.54888e-07	1.69009e-05	-0.808882	-1.75185	yes
	ENSG00000138449	SLC40A1	ENST00000261024.6	9.46589e-07	8.68746e-05	-0.811364	-1.75487	yes
	ENSG00000185567	AHNAK2	ENST00000557457.1	1.30104e-10	2.25413e-08	-0.812004	-1.75565	yes
	ENSG00000106799	TGFBR1	ENST00000547314.5	3.82365e-05	0.00217117	-0.814207	-1.75833	yes
	ENSG00000135679	MDM2	ENST00000523991.5	0.000883134	0.0279187	-0.814432	-1.75861	yes
	ENSG00000171604	CXXC5	ENST00000302517.7	3.62299e-12	7.48137e-10	-0.818131	-1.76312	yes
	ENSG00000163867	ZMYM6	ENST00000357182.8	0.000598081	0.0207527	-0.818229	-1.76324	yes
	ENSG00000084453	SLCO1A2	ENST00000307378.10	6.91079e-09	9.33285e-07	-0.819214	-1.76444	yes
	ENSG00000143198	MGST3	ENST00000367883.3	3.73476e-05	0.00212579	-0.819784	-1.76514	yes
	ENSG00000171016	PYGO1	ENST00000645724.1	0.000736797	0.0242869	-0.826168	-1.77297	yes
	ENSG00000198729	PPP1R14C	ENST00000361131.4	5.29464e-06	0.000397154	-0.830787	-1.77866	yes
	ENSG00000134215	VAV3	ENST00000370056.8	0.000581443	0.0203062	-0.830985	-1.7789	yes
	ENSG00000159167	STC1	ENST00000290271.6	6.26885e-10	9.84324e-08	-0.831887	-1.78001	yes
	ENSG00000110066	KMT5B	ENST00000615954.4	0.000278129	0.011335	-0.832477	-1.78074	yes
	ENSG00000166450	PRTG	ENST00000389286.8	1.70517e-06	0.00014541	-0.83706	-1.78641	yes
	ENSG00000156011	PSD3	ENST00000327040.12	0.00158341	0.0434409	-0.837877	-1.78742	yes
	ENSG00000052126	PLEKHA5	ENST00000299275.10	0.00111888	0.0336806	-0.840115	-1.79019	yes
	ENSG00000132613	MTSS1L	ENST00000338779.10	8.08268e-10	1.25911e-07	-0.841799	-1.79228	yes
	ENSG00000197872	FAM49A	ENST00000381323.7	6.44621e-05	0.00337192	-0.84206	-1.79261	yes
	ENSG00000146243	IRAK1BP1	ENST00000369940.6	6.98014e-07	6.58478e-05	-0.84283	-1.79357	yes
	ENSG00000115758	ODC1	ENST00000234111.8	0.000429905	0.0158474	-0.84674	-1.79843	yes
	ENSG00000134909	ARHGAP32	ENST00000310343.13	6.01985e-09	8.16069e-07	-0.847084	-1.79886	yes
	ENSG00000106003	LFNG	ENST00000222725.9	5.31925e-07	5.14786e-05	-0.849471	-1.80184	yes
	ENSG00000157985	AGAP1	ENST00000428334.6	1.01273e-05	0.000703217	-0.851818	-1.80477	yes
	ENSG00000151233	GXYLT1	ENST00000280876.6	5.75909e-08	6.78436e-06	-0.858763	-1.81348	yes
	ENSG00000138131	LOXL4	ENST00000260702.3	3.13917e-05	0.00183683	-0.859202	-1.81403	yes
	ENSG00000182568	SATB1	ENST00000338745.10	0.000551099	0.0194473	-0.860544	-1.81572	yes
	ENSG00000115616	SLC9A2	ENST00000233969.2	0.00122285	0.0357562	-0.864546	-1.82077	yes
	ENSG00000033867	SLC4A7	ENST00000419036.5	0.000119967	0.0056926	-0.865417	-1.82187	yes
	ENSG00000162599	NFIA	ENST00000403491.7	0.000356275	0.0137883	-0.867936	-1.82505	yes
	ENSG00000061273	HDAC7	ENST00000450805.5	0.00186085	0.0488311	-0.869809	-1.82742	yes
	ENSG00000137834	SMAD6	ENST00000288840.9	0.000197309	0.00856192	-0.874137	-1.83291	yes
	ENSG00000173068	BNC2	ENST00000380672.8	1.50724e-06	0.000131694	-0.879719	-1.84002	yes
	ENSG00000254726	MEX3A	ENST00000532414.2	4.14742e-14	1.0055e-11	-0.883643	-1.84503	yes
	ENSG00000116641	DOCK7	ENST00000404627.3	1.85608e-05	0.00118354	-0.885369	-1.84724	yes
	ENSG00000155016	CYP2U1	ENST00000332884.10	1.77371e-07	1.89753e-05	-0.889874	-1.85301	yes
	ENSG00000171033	PKIA	ENST00000396418.6	0.000344446	0.0134364	-0.8944	-1.85884	yes
	ENSG00000100485	SOS2	ENST00000216373.9	7.10433e-06	0.000515481	-0.895859	-1.86072	yes
	ENSG00000211455	STK38L	ENST00000389032.7	9.15394e-05	0.00455568	-0.898752	-1.86445	yes
	ENSG00000165023	DIRAS2	ENST00000375765.4	1.8063e-09	2.63471e-07	-0.909872	-1.87888	yes
	ENSG00000100422	CERK	ENST00000216264.12	4.79555e-15	1.26636e-12	-0.916625	-1.88769	yes
	ENSG00000164938	TP53INP1	ENST00000448464.6	0.000315016	0.0125082	-0.917593	-1.88896	yes
	ENSG00000172667	ZMAT3	ENST00000311417.6	7.92544e-07	7.39794e-05	-0.91816	-1.8897	yes
	ENSG00000167767	KRT80	ENST00000313234.9	7.59457e-07	7.11715e-05	-0.919994	-1.89211	yes
	ENSG00000116991	SIPA1L2	ENST00000366630.5	0.00183059	0.0483045	-0.920052	-1.89218	yes
	ENSG00000114737	CISH	ENST00000348721.3	2.80613e-06	0.000226002	-0.920458	-1.89272	yes
	ENSG00000135108	FBXO21	ENST00000622495.4	3.4305e-06	0.000270461	-0.923006	-1.89606	yes
	ENSG00000122512	PMS2	ENST00000265849.11	0.000354174	0.0137329	-0.923924	-1.89727	yes
	ENSG00000108924	HLF	ENST00000573945.5	0.000337078	0.013207	-0.933969	-1.91052	yes
	ENSG00000142875	PRKACB	ENST00000370685.7	1.29913e-05	0.000872248	-0.946683	-1.92744	yes
	ENSG00000121966	CXCR4	ENST00000241393.3	6.0914e-10	9.59429e-08	-0.949281	-1.93091	yes
	ENSG00000110944	IL23A	ENST00000228534.5	0.000275362	0.0112487	-0.950007	-1.93188	yes
	ENSG00000165821	SALL2	ENST00000614342.1	9.93278e-09	1.31148e-06	-0.952962	-1.93584	yes
	ENSG00000169184	MN1	ENST00000302326.4	0.00149656	0.0416242	-0.953787	-1.93695	yes
	ENSG00000072422	RHOBTB1	ENST00000357917.4	4.65022e-07	4.54372e-05	-0.95419	-1.93749	yes
	ENSG00000138448	ITGAV	ENST00000261023.7	0.000152277	0.00692952	-0.967117	-1.95493	yes
	ENSG00000167191	GPRC5B	ENST00000300571.6	0.000592456	0.0205896	-0.970618	-1.95968	yes
	ENSG00000161682	FAM171A2	ENST00000293443.11	0.000541272	0.0191671	-0.987338	-1.98252	yes
	ENSG00000178573	MAF	ENST00000393350.1	4.97062e-06	0.000375626	-0.99323	-1.99064	yes
	ENSG00000061918	GUCY1B1	ENST00000264424.12	0.000159263	0.00717845	-0.995953	-1.9944	yes
	ENSG00000077684	JADE1	ENST00000610919.4	0.000662956	0.022375	-0.998308	-1.99766	yes
	ENSG00000205269	TMEM170B	ENST00000379426.1	7.63996e-07	7.15026e-05	-1.00226	-2.00314	yes
	ENSG00000151500	THYN1	ENST00000341541.7	0.000607602	0.0209418	-1.00849	-2.0118	yes
	ENSG00000164484	TMEM200A	ENST00000617887.4	0.000109537	0.00526082	-1.03567	-2.05007	yes
	ENSG00000156508	EEF1A1	ENST00000309268.10	7.97251e-05	0.00403942	-1.03841	-2.05396	yes
	ENSG00000138622	HCN4	ENST00000261917.3	1.13227e-09	1.71129e-07	-1.05781	-2.08177	yes
	ENSG00000170153	RNF150	ENST00000515673.6	2.19234e-05	0.0013613	-1.06633	-2.0941	yes
	ENSG00000124207	CSE1L	ENST00000396192.7	0.00175903	0.0469571	-1.08299	-2.11843	yes
	ENSG00000196876	SCN8A	ENST00000545061.5	0.000911304	0.02853	-1.0834	-2.11903	yes
	ENSG00000115009	CCL20	ENST00000646475.1	4.97454e-15	1.30394e-12	-1.08472	-2.12096	yes
	ENSG00000160678	S100A1	ENST00000368698.3	0.000102848	0.00501559	-1.08728	-2.12473	yes
	ENSG00000049759	NEDD4L	ENST00000456173.6	2.67312e-06	0.000216246	-1.08806	-2.12587	yes
	ENSG00000076641	PAG1	ENST00000220597.4	4.29049e-17	1.33089e-14	-1.09031	-2.1292	yes
	ENSG00000089009	RPL6	ENST00000549847.5	4.7611e-06	0.00036133	-1.09159	-2.13109	yes
	ENSG00000011523	CEP68	ENST00000377990.6	0.000358082	0.0138316	-1.0971	-2.13924	yes
	ENSG00000149212	SESN3	ENST00000536441.6	3.98407e-10	6.432e-08	-1.10003	-2.14359	yes
	ENSG00000114796	KLHL24	ENST00000454652.6	6.94164e-17	2.10726e-14	-1.10332	-2.14848	yes
	ENSG00000064309	CDON	ENST00000531738.5	2.10865e-07	2.22898e-05	-1.10601	-2.15249	yes
	ENSG00000154556	SORBS2	ENST00000448662.6	0.000103461	0.00503495	-1.12437	-2.18007	yes
	ENSG00000153487	ING1	ENST00000375774.3	0.000102875	0.00501559	-1.20384	-2.30353	yes
	ENSG00000116990	MYCL	ENST00000397332.2	0.00176416	0.0470409	-1.21323	-2.31857	yes
	ENSG00000165209	STRBP	ENST00000447404.6	0.000373231	0.0142327	-1.24829	-2.37559	yes
	ENSG00000152133	GPATCH11	ENST00000409774.5	3.54094e-10	5.79563e-08	-1.33267	-2.51869	yes
	ENSG00000180354	MTURN	ENST00000324489.5	1.26149e-08	1.64965e-06	-1.35317	-2.55473	yes
	ENSG00000107562	CXCL12	ENST00000374429.6	0.000272322	0.0111633	-1.41099	-2.6592	yes
	ENSG00000073910	FRY	ENST00000642040.1	6.45583e-05	0.00337446	-1.62831	-3.09151	yes
	ENSG00000122545	SEPT7	ENST00000635172.1	0.000799239	0.0257946	-1.88221	-3.68638	yes
	ENSG00000140025	EFCAB11	ENST00000538485.6	0.00156014	0.0429708	-3.46229	-11.0218	yes
	ENSG00000197857	ZNF44	ENST00000355684.5	0.00184971	0.0485925	-3.59698	-12.1004	yes
	ENSG00000119812	FAM98A	ENST00000403368.1	0.00140086	0.0397564	-3.637	-12.4408	yes
	ENSG00000175115	PACS1	ENST00000528935.1	0.00119111	0.0350355	-3.65704	-12.6148	yes
	ENSG00000152582	SPEF2	ENST00000356031.7	0.00186534	0.0488945	-3.69869	-12.9843	yes
	ENSG00000178462	TUBAL3	ENST00000380419.7	0.000167485	0.00750619	-3.70789	-13.0673	yes
	ENSG00000036672	USP2	ENST00000260187.6	0.00118315	0.0349025	-3.7138	-13.1209	yes
	ENSG00000138835	RGS3	ENST00000317613.10	0.00128271	0.0370572	-3.71965	-13.1742	yes
	ENSG00000143498	TAF1A	ENST00000352967.8	0.000869725	0.0276054	-3.72551	-13.2279	yes
	ENSG00000135336	ORC3	ENST00000546266.5	0.0015143	0.0420681	-3.7271	-13.2425	yes
	ENSG00000072310	SREBF1	ENST00000355815.8	0.00142819	0.0403547	-3.74903	-13.4453	yes
	ENSG00000151092	NGLY1	ENST00000428257.5	0.0011265	0.0337834	-3.75634	-13.5136	yes
	ENSG00000214050	FBXO16	ENST00000380254.6	0.00102561	0.0313487	-3.82163	-14.1393	yes
	ENSG00000251369	ZNF550	ENST00000457177.5	0.00147419	0.0411631	-3.83018	-14.2233	yes
	ENSG00000100890	KIAA0391	ENST00000605201.1	0.000516733	0.0184917	-3.86238	-14.5443	yes
	ENSG00000114209	PDCD10	ENST00000473645.6	0.00120188	0.0352936	-3.92396	-15.1785	yes
	ENSG00000115694	STK25	ENST00000450497.5	0.00120503	0.035357	-3.92424	-15.1815	yes
	ENSG00000239789	MRPS17	ENST00000443449.1	0.00115928	0.0343551	-3.93845	-15.3317	yes
	ENSG00000164180	TMEM161B	ENST00000509387.5	0.000935524	0.0291341	-3.96429	-15.6088	yes
	ENSG00000114416	FXR1	ENST00000445140.6	0.0015607	0.0429708	-4.0037	-16.041	yes
	ENSG00000146410	MTFR2	ENST00000451457.6	0.000299344	0.0119864	-4.05681	-16.6426	yes
	ENSG00000074935	TUBE1	ENST00000368662.9	4.91343e-05	0.00268688	-4.05914	-16.6695	yes
	ENSG00000148396	SEC16A	ENST00000431893.3	0.000308398	0.0122935	-4.06719	-16.7628	yes
	ENSG00000092445	TYRO3	ENST00000559066.5	4.15655e-05	0.00233039	-4.07739	-16.8817	yes
	ENSG00000129691	ASH2L	ENST00000545394.2	0.00167462	0.0454206	-4.08639	-16.9874	yes
	ENSG00000130254	SAFB2	ENST00000590262.1	0.000587993	0.0204763	-4.08781	-17.0041	yes
	ENSG00000152556	PFKM	ENST00000359794.10	0.001111	0.0334975	-4.09274	-17.0623	yes
	ENSG00000119414	PPP6C	ENST00000415905.5	0.000306299	0.0122236	-4.09985	-17.1466	yes
	ENSG00000146966	DENND2A	ENST00000491728.5	0.000441601	0.016178	-4.10538	-17.2125	yes
	ENSG00000105649	RAB3A	ENST00000464076.3	0.000885479	0.0279533	-4.11776	-17.3607	yes
	ENSG00000112183	RBM24	ENST00000379052.9	0.000261819	0.0108256	-4.12775	-17.4815	yes
	ENSG00000149485	FADS1	ENST00000542506.5	0.00162444	0.0442964	-4.14651	-17.7102	yes
	ENSG00000174306	ZHX3	ENST00000441102.6	0.000679595	0.0228143	-4.14947	-17.7466	yes
	ENSG00000111912	NCOA7	ENST00000417494.5	8.58341e-06	0.000607293	-4.16973	-17.9976	yes
	ENSG00000108963	DPH1	ENST00000571418.5	0.000116173	0.00553849	-4.18505	-18.1897	yes
	ENSG00000131236	CAP1	ENST00000372802.5	8.87319e-05	0.00444089	-4.18886	-18.2378	yes
	ENSG00000101343	CRNKL1	ENST00000377327.8	0.000765781	0.0249643	-4.19001	-18.2524	yes
	ENSG00000115459	ELMOD3	ENST00000409331.6	0.000523457	0.0186947	-4.205	-18.443	yes
	ENSG00000173950	XXYLT1	ENST00000437101.5	0.00157737	0.0433123	-4.2245	-18.694	yes
	ENSG00000142186	SCYL1	ENST00000527009.5	0.00140921	0.0399137	-4.25588	-19.105	yes
	ENSG00000162643	WDR63	ENST00000294664.10	0.000152222	0.00692952	-4.27421	-19.3493	yes
	ENSG00000109576	AADAT	ENST00000507375.5	0.000132611	0.00617364	-4.29038	-19.5674	yes
	ENSG00000050327	ARHGEF5	ENST00000471847.2	2.46304e-06	0.000201617	-4.31065	-19.8442	yes
	ENSG00000108479	GALK1	ENST00000592997.5	0.000662313	0.0223716	-4.35992	-20.5337	yes
	ENSG00000186654	PRR5	ENST00000336985.10	0.000625992	0.0213991	-4.36714	-20.6367	yes
	ENSG00000278299	TBC1D3C	ENST00000622206.1	0.00184831	0.0485925	-4.3808	-20.833	yes
	ENSG00000164048	ZNF589	ENST00000354698.7	0.000277357	0.01131	-4.3979	-21.0814	yes
	ENSG00000107833	NPM3	ENST00000370110.5	8.95926e-06	0.000628875	-4.40033	-21.117	yes
	ENSG00000109911	ELP4	ENST00000638184.1	0.000529326	0.0188659	-4.41315	-21.3054	yes
	ENSG00000284194	SCO2	ENST00000543927.5	2.48461e-05	0.0015085	-4.42665	-21.5058	yes
	ENSG00000167552	TUBA1A	ENST00000295766.9	0.000845896	0.0270181	-4.43059	-21.5645	yes
	ENSG00000085224	ATRX	ENST00000395603.7	0.000345812	0.0134601	-4.47232	-22.1975	yes
	ENSG00000127328	RAB3IP	ENST00000247833.11	1.3725e-06	0.000121112	-4.48039	-22.322	yes
	ENSG00000213185	FAM24B	ENST00000368898.7	7.49521e-05	0.00383589	-4.48153	-22.3396	yes
	ENSG00000215301	DDX3X	ENST00000644876.1	0.00126669	0.0366515	-4.48733	-22.4296	yes
	ENSG00000012504	NR1H4	ENST00000551379.5	0.000239947	0.0100796	-4.4945	-22.5413	yes
	ENSG00000137522	RNF121	ENST00000393713.7	0.00109982	0.0331884	-4.49569	-22.5599	yes
	ENSG00000033050	ABCF2	ENST00000441774.1	0.000246323	0.0103139	-4.50548	-22.7136	yes
	ENSG00000124406	ATP8A1	ENST00000381668.9	0.0004727	0.0171588	-4.53496	-23.1824	yes
	ENSG00000189195	BTBD8	ENST00000636805.1	0.00166295	0.045173	-4.56769	-23.7143	yes
	ENSG00000136161	RCBTB2	ENST00000344532.7	0.00105879	0.0321956	-4.57066	-23.7633	yes
	ENSG00000198046	ZNF667	ENST00000591790.5	6.23892e-08	7.30118e-06	-4.58397	-23.9835	yes
	ENSG00000147124	ZNF41	ENST00000377065.8	0.0010702	0.0324312	-4.59627	-24.1889	yes
	ENSG00000276935	MBOAT7	ENST00000617012.4	0.00138157	0.0393979	-4.60325	-24.3062	yes
	ENSG00000273592	MBOAT7	ENST00000619855.4	0.00138157	0.0393979	-4.60325	-24.3062	yes
	ENSG00000141510	TP53	ENST00000617185.4	0.000163298	0.00734171	-4.6195	-24.5815	yes
	ENSG00000127527	EPS15L1	ENST00000594975.5	4.86371e-05	0.00266379	-4.62086	-24.6046	yes
	ENSG00000126106	TMEM53	ENST00000372237.7	7.31594e-06	0.000527602	-4.62987	-24.7589	yes
	ENSG00000122257	RBBP6	ENST00000348022.6	0.00101172	0.031013	-4.63915	-24.9186	yes
	ENSG00000141971	MVB12A	ENST00000543795.5	7.76099e-05	0.00394924	-4.65755	-25.2384	yes
	ENSG00000275045	GTF2H2	ENST00000619997.4	7.81335e-06	0.00055725	-4.67622	-25.5672	yes
	ENSG00000122390	NAA60	ENST00000575076.5	0.000599137	0.0207527	-4.69006	-25.8137	yes
	ENSG00000137812	KNL1	ENST00000399668.6	5.46836e-05	0.00294048	-4.69702	-25.9385	yes
	ENSG00000150093	ITGB1	ENST00000488494.5	1.49552e-07	1.63695e-05	-4.70185	-26.0254	yes
	ENSG00000183621	ZNF438	ENST00000413025.5	0.00131372	0.0377356	-4.7117	-26.2038	yes
	ENSG00000007392	LUC7L	ENST00000443357.5	4.50174e-06	0.000343851	-4.72585	-26.462	yes
	ENSG00000150764	DIXDC1	ENST00000615255.1	9.20197e-05	0.00456787	-4.73243	-26.583	yes
	ENSG00000131089	ARHGEF9	ENST00000253401.10	0.000480361	0.0173917	-4.73275	-26.5889	yes
	ENSG00000185760	KCNQ5	ENST00000403813.6	0.000637699	0.0217053	-4.7372	-26.6709	yes
	ENSG00000204628	RACK1	ENST00000509535.5	2.15493e-06	0.000179455	-4.74053	-26.7327	yes
	ENSG00000165533	TTC8	ENST00000554686.5	0.000659268	0.0223005	-4.7422	-26.7635	yes
	ENSG00000197912	SPG7	ENST00000644671.1	0.00131204	0.0377025	-4.80359	-27.9271	yes
	ENSG00000106258	CYP3A5	ENST00000222982.8	3.36075e-05	0.00194882	-4.8337	-28.516	yes
	ENSG00000008311	AASS	ENST00000393376.5	2.44761e-05	0.00149113	-4.84036	-28.6479	yes
	ENSG00000062485	CS	ENST00000548567.5	0.000416894	0.0154643	-4.84305	-28.7013	yes
	ENSG00000100065	CARD10	ENST00000403299.5	3.539e-06	0.00027809	-4.88087	-29.4638	yes
	ENSG00000044115	CTNNA1	ENST00000518825.5	0.000194003	0.00845459	-4.88345	-29.5165	yes
	ENSG00000198300	PEG3	ENST00000649428.1	0.0001656	0.00743579	-4.88683	-29.5858	yes
	ENSG00000148702	HABP2	ENST00000351270.3	5.4065e-06	0.000403838	-4.90247	-29.9081	yes
	ENSG00000080503	SMARCA2	ENST00000357248.8	0.00058686	0.0204552	-4.90685	-29.9991	yes
	ENSG00000105698	USF2	ENST00000343550.9	0.000690829	0.0230459	-4.92424	-30.3629	yes
	ENSG00000023287	RB1CC1	ENST00000025008.9	0.000696662	0.0232008	-4.93313	-30.5506	yes
	ENSG00000047579	DTNBP1	ENST00000344537.9	0.000229963	0.00974666	-4.9358	-30.6073	yes
	ENSG00000164347	GFM2	ENST00000296805.7	2.30903e-05	0.00142133	-4.97579	-31.4674	yes
	ENSG00000123243	ITIH5	ENST00000613909.4	2.26612e-07	2.37425e-05	-4.98843	-31.7445	yes
	ENSG00000156873	PHKG2	ENST00000328273.11	0.000151199	0.00689817	-5.00031	-32.0069	yes
	ENSG00000276787	FAN1	ENST00000621063.1	1.24706e-08	1.6344e-06	-5.00703	-32.1563	yes
	ENSG00000150477	KIAA1328	ENST00000280020.9	1.90683e-08	2.42745e-06	-5.00822	-32.1828	yes
	ENSG00000063761	ADCK1	ENST00000238561.9	0.000445164	0.0162833	-5.01491	-32.3324	yes
	ENSG00000131503	ANKHD1	ENST00000297183.10	0.00154305	0.042617	-5.03374	-32.7572	yes
	ENSG00000135315	CEP162	ENST00000403245.7	0.000124699	0.00587011	-5.03632	-32.8157	yes
	ENSG00000173153	ESRRA	ENST00000405666.5	2.9048e-07	2.95619e-05	-5.03749	-32.8425	yes
	ENSG00000114738	MAPKAPK3	ENST00000621469.4	0.000519657	0.0185821	-5.04166	-32.9375	yes
	ENSG00000180537	RNF182	ENST00000544682.5	4.90364e-05	0.00268359	-5.06038	-33.3677	yes
	ENSG00000112624	BICRAL	ENST00000314073.9	4.37123e-07	4.2829e-05	-5.06443	-33.4615	yes
	ENSG00000039650	PNKP	ENST00000631020.2	0.000325772	0.0128634	-5.12808	-34.9709	yes
	ENSG00000043514	TRIT1	ENST00000537440.5	0.000362406	0.013938	-5.12973	-35.0109	yes
	ENSG00000174669	SLC29A2	ENST00000357440.6	8.571e-08	9.72809e-06	-5.15872	-35.7214	yes
	ENSG00000183597	TANGO2	ENST00000447208.6	2.97751e-05	0.0017655	-5.1708	-36.022	yes
	ENSG00000135297	MTO1	ENST00000415954.6	1.34016e-05	0.000893882	-5.17246	-36.0634	yes
	ENSG00000132334	PTPRE	ENST00000254667.7	5.09579e-06	0.00038386	-5.17299	-36.0764	yes
	ENSG00000159788	RGS12	ENST00000336727.7	0.000387109	0.014619	-5.18878	-36.4735	yes
	ENSG00000078304	PPP2R5C	ENST00000350249.7	2.79101e-06	0.000225039	-5.19091	-36.5276	yes
	ENSG00000100767	PAPLN	ENST00000644200.1	1.70155e-06	0.000145276	-5.19715	-36.6857	yes
	ENSG00000108654	DDX5	ENST00000225792.9	4.96117e-06	0.000375311	-5.2032	-36.8399	yes
	ENSG00000108433	GOSR2	ENST00000640608.1	0.00130644	0.0376329	-5.20495	-36.8846	yes
	ENSG00000141179	PCTP	ENST00000325214.10	0.000779151	0.0253073	-5.2127	-37.0834	yes
	ENSG00000175387	SMAD2	ENST00000402690.6	0.00047776	0.0173151	-5.23218	-37.5874	yes
	ENSG00000179152	TCAIM	ENST00000342649.8	0.000285439	0.0115732	-5.24239	-37.8545	yes
	ENSG00000215301	DDX3X	ENST00000629496.3	0.0010013	0.0308311	-5.25734	-38.2488	yes
	ENSG00000140534	TICRR	ENST00000268138.11	5.28173e-11	9.39189e-09	-5.25775	-38.2597	yes
	ENSG00000128739	SNRPN	ENST00000400097.5	0.000140966	0.00651095	-5.26168	-38.364	yes
	ENSG00000105939	ZC3HAV1	ENST00000460845.5	2.27442e-15	6.26215e-13	-5.27557	-38.7351	yes
	ENSG00000132603	NIP7	ENST00000254941.6	0.000482499	0.0174513	-5.30222	-39.4573	yes
	ENSG00000011638	TMEM159	ENST00000451578.6	4.75638e-08	5.69763e-06	-5.33486	-40.3603	yes
	ENSG00000283997	TMEM159	ENST00000639177.1	4.75638e-08	5.69763e-06	-5.33486	-40.3603	yes
	ENSG00000077254	USP33	ENST00000357428.5	4.36557e-05	0.00243032	-5.44081	-43.4357	yes
	ENSG00000115694	STK25	ENST00000442307.5	4.06754e-05	0.0022859	-5.44227	-43.4797	yes
	ENSG00000141258	SGSM2	ENST00000574563.5	0.000423682	0.0156588	-5.46237	-44.0897	yes
	ENSG00000049167	ERCC8	ENST00000265038.9	2.04268e-07	2.1657e-05	-5.47353	-44.4321	yes
	ENSG00000126858	RHOT1	ENST00000358365.7	0.00123414	0.0360325	-5.48574	-44.8096	yes
	ENSG00000058091	CDK14	ENST00000380050.7	3.25004e-16	9.42312e-14	-5.48942	-44.9242	yes
	ENSG00000116580	GON4L	ENST00000615926.4	0.00171996	0.0462094	-5.52385	-46.009	yes
	ENSG00000158079	PTPDC1	ENST00000650567.1	0.000472722	0.0171588	-5.54013	-46.5315	yes
	ENSG00000138081	FBXO11	ENST00000402508.5	0.000777921	0.0252946	-5.56771	-47.4295	yes
	ENSG00000131115	ZNF227	ENST00000621083.4	0.00101201	0.031013	-5.58219	-47.9077	yes
	ENSG00000107643	MAPK8	ENST00000374182.7	6.1015e-08	7.1596e-06	-5.5862	-48.0413	yes
	ENSG00000198862	LTN1	ENST00000614971.4	7.14153e-08	8.23537e-06	-5.60943	-48.8209	yes
	ENSG00000186815	TPCN1	ENST00000550785.5	1.56129e-06	0.000135583	-5.62842	-49.4678	yes
	ENSG00000198105	ZNF248	ENST00000357328.8	0.00022246	0.00945688	-5.63526	-49.703	yes
	ENSG00000182013	PNMA8A	ENST00000313683.14	2.84989e-18	1.00219e-15	-5.63954	-49.8507	yes
	ENSG00000079387	SENP1	ENST00000448372.5	0.00119001	0.0350225	-5.67715	-51.1671	yes
	ENSG00000198242	RPL23A	ENST00000472628.1	8.60477e-05	0.00431972	-5.68463	-51.4334	yes
	ENSG00000108509	CAMTA2	ENST00000572543.5	4.06703e-08	4.96395e-06	-5.70239	-52.0702	yes
	ENSG00000163485	ADORA1	ENST00000337894.8	4.216e-19	1.593e-16	-5.72781	-52.9959	yes
	ENSG00000111642	CHD4	ENST00000646462.1	5.24431e-05	0.0028394	-5.73425	-53.233	yes
	ENSG00000006744	ELAC2	ENST00000584650.5	1.80766e-06	0.000153597	-5.76013	-54.1967	yes
	ENSG00000138079	SLC3A1	ENST00000409741.5	2.18938e-06	0.000181591	-5.81508	-56.3007	yes
[truncated: 738 more rows]
