# Supplementary material for: Influenza A virus replicates productively in primary human kidney cells and induces factors and mechanisms related to regulated cell death and renal pathology observed in virus-infected patients
Source: Front Cell Infect Microbiol. 2024 Mar 25;14:1363407. doi: 10.3389/fcimb.2024.1363407 (PMC10999593; doi:10.3389/fcimb.2024.1363407)
Supplement: Supplementary file 3 [file Table_2.xlsx]

## Sheet: Supplemental Table S2
	Supplemental Table S2: proteome analysis of primary H1N1pdm09-infected DTC (12 hpi)
	DTC H1N1pdm09 mass spectrometry
	ens_gene	gene_symbol	log2 fold change	Fold change	pval
	ENSG00000134321	RSAD2	5.4665	44.2162	0.0243904
	ENSG00000265190	ANXA8	3.70785	13.067	0.0270139
	ENSG00000112367	FIG4	3.54479	11.6705	0.0329328
	ENSG00000119922	IFIT2	3.4105	10.6332	0.0211973
	ENSG00000185745	IFIT1	2.45501	5.48318	0.0210928
	ENSG00000158816	VWA5B1	2.45185	5.47117	0.0349079
	ENSG00000119917	IFIT3	2.28966	4.8894	0.0171252
	ENSG00000135114	OASL	2.26107	4.79346	0.028687
	ENSG00000161800	RACGAP1	2.18158	4.53649	0.00883997
	ENSG00000172183	ISG20	2.09019	4.25804	0.020523
	ENSG00000162654	GBP4	1.93289	3.81819	0.0263623
	ENSG00000205221	VIT	1.73925	3.33862	0.0216382
	ENSG00000138642	HERC6	1.27013	2.41183	0.0218037
	ENSG00000169122	FAM110B	1.10423	2.14985	0.0348414
	ENSG00000130589	HELZ2	1.04839	2.06822	0.00696938
	ENSG00000173327	MAP3K11	1.03977	2.05591	0.0276584
	ENSG00000270379	HEATR9	0.968296	1.95653	0.038287
	ENSG00000148773	MKI67	0.965907	1.95329	0.0494267
	ENSG00000181381	DDX60L	0.956054	1.94	0.0437274
	ENSG00000115267	IFIH1	0.951886	1.9344	0.0324159
	ENSG00000100364	KIAA0930	0.842153	1.79272	0.0381147
	ENSG00000163565	IFI16	0.80232	1.7439	0.044757
	ENSG00000126653	NSRP1	0.796022	1.73631	0.0397246
	ENSG00000213928	IRF9	0.768121	1.70305	0.0352552
	ENSG00000122643	NT5C3	0.71085	1.63677	0.0176178
	ENSG00000075275	CELSR1	0.70532	1.63051	0.00281019
	ENSG00000056972	TRAF3IP2	0.633903	1.55176	0.000271834
	ENSG00000067066	SP100	0.628808	1.54629	0.00662629
	ENSG00000084072	PPIE	0.627104	1.54446	0.0109986
	ENSG00000132274	TRIM22	0.617047	1.53373	0.00242233
	ENSG00000166750	SLFN5	0.589206	1.50442	0.00106059
	ENSG00000156587	UBE2L6	0.585777	1.50085	0.0398913
	ENSG00000152518	ZFP36L2	0.570294	1.48483	0.0194411
	ENSG00000073111	MCM2	0.570039	1.48456	0.0294922
	ENSG00000013374	NUB1	0.544789	1.45881	0.0132144
	ENSG00000123136	DDX39A	0.538851	1.45281	0.0327894
	ENSG00000121858	TNFSF10	0.497564	1.41183	0.0355652
	ENSG00000173193	PARP14	0.487441	1.40196	0.034564
	ENSG00000121851	POLR3GL	0.475577	1.39047	0.0080221
	ENSG00000204520	MICA	0.47488	1.3898	0.0179616
	ENSG00000145555	MYO10	0.447354	1.36354	0.0214298
	ENSG00000175793	SFN	0.44343	1.35983	0.00390852
	ENSG00000183527	PSMG1	0.442819	1.35926	0.0334305
	ENSG00000196116	TDRD7	0.435666	1.35253	0.0409667
	ENSG00000101347	SAMHD1	0.432691	1.34975	0.0233396
	ENSG00000100749	VRK1	0.420802	1.33867	0.0322242
	ENSG00000103005	USB1	0.41854	1.33657	0.0390367
	ENSG00000119318	RAD23B	0.413262	1.33169	0.0156198
	ENSG00000277117	ICOSLG	0.409991	1.32868	0.00293702
	ENSG00000198825	INPP5F	0.39905	1.31864	0.0331489
	ENSG00000068079	IFI35	0.397718	1.31742	0.00555285
	ENSG00000124226	RNF114	0.379424	1.30082	0.0212434
	ENSG00000100288	CHKB	0.376104	1.29783	0.0321615
	ENSG00000111371	SLC38A1	0.36498	1.28786	0.024411
	ENSG00000175575	PAAF1	0.364646	1.28757	0.0253741
	ENSG00000204434	POTEKP	0.358567	1.28215	0.00727502
	ENSG00000141034	GID4	0.356737	1.28053	0.0487592
	ENSG00000170581	STAT2	0.355357	1.2793	0.0484815
	ENSG00000107758	PPP3CB	0.354235	1.27831	0.0042998
	ENSG00000143753	DEGS1	0.350899	1.27536	0.014004
	ENSG00000101343	CRNKL1	0.348502	1.27324	0.00912682
	ENSG00000173267	SNCG	0.348069	1.27286	0.0446017
	ENSG00000113583	C5orf15	0.347668	1.2725	0.047182
	ENSG00000104756	KCTD9	0.344477	1.26969	0.00851377
	ENSG00000175595	ERCC4	0.338779	1.26469	0.00785176
	ENSG00000132256	TRIM5	0.335542	1.26185	0.0224627
	ENSG00000004866	ST7	0.331828	1.25861	0.023667
	ENSG00000114316	USP4	0.331541	1.25836	0.00149716
	ENSG00000168404	MLKL	0.327513	1.25485	0.0234946
	ENSG00000109689	STIM2	0.326406	1.25389	0.0062824
	ENSG00000240065	PSMB9	0.322107	1.25016	0.0301141
	ENSG00000011028	MRC2	-0.320472	-1.24874	0.0252879
	ENSG00000259494	MRPL46	-0.331881	-1.25865	0.0167361
	ENSG00000114744	COMMD2	-0.337529	-1.26359	0.0320417
	ENSG00000087502	ERGIC2	-0.340366	-1.26608	0.03087
	ENSG00000141480	ARRB2	-0.342388	-1.26785	0.043478
	ENSG00000185650	ZFP36L1	-0.343166	-1.26854	0.0262777
	ENSG00000008018	PSMB1	-0.34317	-1.26854	0.0292604
	ENSG00000171475	WIPF2	-0.343944	-1.26922	0.0159232
	ENSG00000129680	MAP7D3	-0.347121	-1.27202	0.0425573
	ENSG00000001561	ENPP4	-0.347703	-1.27253	0.0433026
	ENSG00000101940	WDR13	-0.359084	-1.28261	0.0447636
	ENSG00000197746	PSAP	-0.363044	-1.28614	0.0144201
	ENSG00000138303	ASCC1	-0.366992	-1.28966	0.0338393
	ENSG00000133872	TMEM66	-0.373461	-1.29546	0.0402197
	ENSG00000262664	OVCA2	-0.378166	-1.29969	0.0263752
	ENSG00000162522	KIAA1522	-0.381534	-1.30273	0.0444999
	ENSG00000042286	AIFM2	-0.381855	-1.30302	0.00454025
	ENSG00000156642	NPTN	-0.383814	-1.30479	0.028241
	ENSG00000129315	CCNT1	-0.385085	-1.30594	0.0171206
	ENSG00000274523	WBSCR16	-0.385316	-1.30615	0.000142342
	ENSG00000103274	NUBP1	-0.385862	-1.30664	0.021019
	ENSG00000127837	AAMP	-0.390701	-1.31103	0.00510248
	ENSG00000136003	ISCU	-0.392892	-1.31302	0.0458186
	ENSG00000099977	DDT	-0.39389	-1.31393	0.0214256
	ENSG00000189143	CLDN4	-0.396089	-1.31594	0.026497
	ENSG00000162851	TFB2M	-0.40139	-1.32078	0.0212177
	ENSG00000130429	ARPC1B	-0.40199	-1.32133	0.0140562
	ENSG00000063660	GPC1	-0.405451	-1.3245	0.0337952
	ENSG00000107819	SFXN3	-0.409426	-1.32816	0.0442031
	ENSG00000136270	TBRG4	-0.40957	-1.32829	0.00299608
	ENSG00000184708	EIF4ENIF1	-0.412401	-1.3309	0.01521
	ENSG00000111725	PRKAB1	-0.42424	-1.34187	0.0400735
	ENSG00000029639	TFB1M	-0.424385	-1.342	0.00302103
	ENSG00000100632	ERH	-0.424846	-1.34243	0.044481
	ENSG00000120594	PLXDC2	-0.427506	-1.34491	0.0420631
	ENSG00000117298	ECE1	-0.431355	-1.3485	0.0300515
	ENSG00000175387	SMAD2	-0.438836	-1.35551	0.00162511
	ENSG00000153560	UBP1	-0.444939	-1.36126	0.00933172
	ENSG00000151458	ANKRD50	-0.446114	-1.36237	0.0454372
	ENSG00000171314	PGAM1	-0.454613	-1.37042	0.0140478
	ENSG00000114999	TTL	-0.455808	-1.37155	0.0123523
	ENSG00000088832	FKBP1A	-0.457723	-1.37337	0.0366615
	ENSG00000167461	RAB8A	-0.459636	-1.37519	0.0149735
	ENSG00000088986	DYNLL1	-0.461218	-1.3767	0.00305534
	ENSG00000178502	KLHL11	-0.463646	-1.37902	0.0133767
	ENSG00000165912	PACSIN3	-0.46912	-1.38426	0.0116936
	ENSG00000165355	FBXO33	-0.474708	-1.38964	0.0471566
	ENSG00000137801	THBS1	-0.476075	-1.39095	0.0165095
	ENSG00000035862	TIMP2	-0.47719	-1.39203	0.03117
	ENSG00000168118	RAB4A	-0.494738	-1.40906	0.0296632
	ENSG00000105675	ATP4A	-0.500978	-1.41517	0.0449595
	ENSG00000163430	FSTL1	-0.50914	-1.4232	0.0202883
	ENSG00000166710	B2M	-0.513241	-1.42725	0.0214337
	ENSG00000131238	PPT1	-0.513577	-1.42759	0.0376653
	ENSG00000166949	SMAD3	-0.51652	-1.4305	0.0451382
	ENSG00000185753	CXorf38	-0.51701	-1.43099	0.0142247
	ENSG00000162616	DNAJB4	-0.517495	-1.43147	0.00958283
	ENSG00000135486	HNRNPA1	-0.517905	-1.43187	0.0295834
	ENSG00000083857	FAT1	-0.52112	-1.43507	0.00877294
	ENSG00000178951	ZBTB7A	-0.528	-1.44193	0.0369601
	ENSG00000101384	JAG1	-0.541181	-1.45516	0.025671
	ENSG00000137575	SDCBP	-0.546523	-1.46056	0.00841475
	ENSG00000123131	PRDX4	-0.554609	-1.46877	0.0361169
	ENSG00000185000	DGAT1	-0.555836	-1.47002	0.0243385
	ENSG00000196141	SPATS2L	-0.556377	-1.47057	0.0376756
	ENSG00000115073	ACTR1B	-0.55797	-1.4722	0.00813199
	ENSG00000112210	RAB23	-0.558758	-1.473	0.0181239
	ENSG00000122203	KIAA1191	-0.559659	-1.47392	0.0124871
	ENSG00000120889	TNFRSF10B	-0.560295	-1.47457	0.00627992
	ENSG00000189056	RELN	-0.56104	-1.47533	0.0370853
	ENSG00000159685	CHCHD6	-0.563491	-1.47784	0.0201828
	ENSG00000138061	CYP1B1	-0.56632	-1.48074	0.00750442
	ENSG00000130545	CRB3	-0.576297	-1.49102	0.042075
	ENSG00000108100	CCNY	-0.578107	-1.49289	0.0447821
	ENSG00000176018	LYSMD3	-0.581136	-1.49603	0.0342177
	ENSG00000168092	PAFAH1B2	-0.582333	-1.49727	0.0307566
	ENSG00000101199	ARFGAP1	-0.596872	-1.51243	0.0253409
	ENSG00000170627	GTSF1	-0.604758	-1.52072	0.00255824
	ENSG00000173933	RBM4	-0.607746	-1.52388	0.0120703
	ENSG00000106723	SPIN1	-0.640386	-1.55875	0.0217566
	ENSG00000120333	MRPS14	-0.651895	-1.57123	0.0321817
	ENSG00000143878	RHOB	-0.656063	-1.57578	0.0452748
	ENSG00000090316	MAEA	-0.657727	-1.57759	0.0116866
	ENSG00000134248	LAMTOR5	-0.658465	-1.5784	0.0353991
	ENSG00000178074	C2orf69	-0.684136	-1.60674	0.047639
	ENSG00000010295	IFFO1	-0.686084	-1.60891	0.0150106
	ENSG00000162366	PDZK1IP1	-0.719359	-1.64645	0.0153524
	ENSG00000177674	AGTRAP	-0.726781	-1.65494	0.00353776
	ENSG00000166136	NDUFB8	-0.730664	-1.6594	0.0395788
	ENSG00000139174	PRICKLE1	-0.749218	-1.68088	0.0123064
	ENSG00000115084	SLC35F5	-0.754986	-1.68762	0.0208118
	ENSG00000166128	RAB8B	-0.757307	-1.69033	0.00294669
	ENSG00000181555	SETD2	-0.76621	-1.7008	0.0132302
	ENSG00000171858	RPS21	-0.78052	-1.71775	0.0386626
	ENSG00000136816	TOR1B	-0.789852	-1.7289	0.0323856
	ENSG00000117139	KDM5B	-0.79267	-1.73228	0.0474815
	ENSG00000106003	LFNG	-0.795472	-1.73564	0.00234665
	ENSG00000096717	SIRT1	-0.807974	-1.75075	0.0147051
	ENSG00000177733	HNRNPA0	-0.819232	-1.76447	0.0111774
	ENSG00000180332	KCTD4	-0.84432	-1.79542	0.0136407
	ENSG00000115295	CLIP4	-0.845739	-1.79718	0.0187812
	ENSG00000106603	COA1	-0.852537	-1.80567	0.0398175
	ENSG00000136463	TACO1	-0.882796	-1.84395	0.0459688
	ENSG00000172270	BSG	-0.8965	-1.86154	0.0111675
	ENSG00000154582	TCEB1;ELOC	-0.905376	-1.87303	0.00831079
	ENSG00000114902	SPCS1	-0.932389	-1.90843	0.0128035
	ENSG00000182117	NOP10	-0.971949	-1.96149	0.0154511
	ENSG00000004779	NDUFAB1	-1.00222	-2.00308	0.00422668
	ENSG00000167642	SPINT2	-1.07703	-2.10969	0.00194452
	ENSG00000169692	AGPAT2	-1.09979	-2.14324	0.0166481
	ENSG00000173914	RBM4B	-1.137	-2.19923	0.0233995
	ENSG00000106541	AGR2	-1.15939	-2.23363	0.0294951
	ENSG00000198804	COX1	-1.16901	-2.24857	0.0305359
	ENSG00000174021	GNG5	-1.17389	-2.2562	0.0167132
	ENSG00000176171	BNIP3	-1.18966	-2.28099	0.0142313
	ENSG00000101150	TPD52L2	-1.21209	-2.31673	0.0246397
	ENSG00000140153	WDR20	-1.23092	-2.34717	0.0125762
	ENSG00000124762	CDKN1A	-1.24428	-2.369	0.00584527
	ENSG00000121350	PYROXD1	-1.27126	-2.41373	0.0139561
	ENSG00000125726	CD70	-1.29313	-2.45059	0.0310821
	ENSG00000198715	GLMP	-1.33365	-2.52039	0.00986719
	ENSG00000197563	PIGN	-1.46139	-2.75374	0.0230703
	ENSG00000228253	ATP8	-1.49576	-2.82012	0.00851996
	ENSG00000177954	RPS27	-1.53698	-2.90186	0.00355217
	ENSG00000104863	LIN7B	-1.8312	-3.55832	0.0244771
	ENSG00000116871	MAP7D1	-1.84604	-3.59513	0.00593892
	ENSG00000239672	NME1	-1.98733	-3.96502	0.0146547
	ENSG00000147679	UTP23	-2.01928	-4.05381	0.00856172
