# Supplementary material for: Influenza A virus replicates productively in primary human kidney cells and induces factors and mechanisms related to regulated cell death and renal pathology observed in virus-infected patients
Source: Front Cell Infect Microbiol. 2024 Mar 25;14:1363407. doi: 10.3389/fcimb.2024.1363407 (PMC10999593; doi:10.3389/fcimb.2024.1363407)
Supplement: Supplementary file 4 [file Table_3.xlsx]

## Sheet: Supplemental Table S3
Supplemental Table S3: Pathway and GO analysis of up- and down-regulated proteins (1) and transcripts (2) in H1N1pdm09-infected primary DTC.
	1) Proteomics: Pathway- and GO analysis
	Proteomics: up-regulated, Pathway analysis (KEGG, Reactome, Wikipathways)
	p-value	q-value	pathway	source	external_id	members_input_overlap	size
	4.95506e-17	5.25237e-15	Interferon Signaling	Reactome	R-HSA-913531	RSAD2; SAMHD1; STAT2; IFIT3; IRF9; IFI35; OASL; TRIM22; GBP4; UBE2L6; ISG20; TRIM5; IFIT2; IFIT1; SP100	162
	2.02767e-13	1.07467e-11	Interferon alpha/beta signaling	Reactome	R-HSA-909733	SAMHD1; STAT2; IRF9; IFI35; OASL; RSAD2; ISG20; IFIT3; IFIT2; IFIT1	72
	2.93328e-10	1.03643e-08	Cytokine Signaling in Immune system	Reactome	R-HSA-1280215	UBE2L6; SAMHD1; STAT2; TRIM5; IRF9; IFI35; OASL; TRIM22; GBP4; IFIT2; ISG20; IFIT3; RSAD2; IFIT1; SP100	471
	5.81275e-09	1.54038e-07	Immune System	Reactome	R-HSA-168256	IFIH1; UBE2L6; ICOSLG; IFIT3; RSAD2; IFIT1; STAT2; IFI16; IFIT2; RNF114; MICA; IFI35; OASL; TRIM22; GBP4; HERC6; PPP3CB; DEGS1; SAMHD1; IRF9; ISG20; PPIE; MYO10; TRIM5; SP100	1828
	2.17044e-08	4.60133e-07	Immune response to tuberculosis	Wikipathways	WP4197	IRF9; IFI35; IFIT3; STAT2; IFIT1	22
	2.22753e-06	3.9353e-05	Interferon gamma signaling	Reactome	R-HSA-877300	IRF9; OASL; TRIM22; GBP4; TRIM5; SP100	96
	1.39556e-05	0.000211328	Type II interferon signaling (IFNG)	Wikipathways	WP619	IRF9; IFIT2; PSMB9; STAT2	37
	0.000102715	0.00136097	Type I interferon induction and signaling during SARS-CoV-2 infection	Wikipathways	WP4868	IFIH1; IRF9; STAT2	23
	0.000254839	0.00300143	SARS coronavirus and innate immunity	Wikipathways	WP4912	IRF9; IFIH1; STAT2	31
	0.000307569	0.00326023	Host-pathogen interaction of human coronaviruses - interferon induction	Wikipathways	WP4880	IFIH1; IRF9; STAT2	33
	0.000433067	0.00417319	Antiviral mechanism by IFN-stimulated genes	Reactome	R-HSA-1169410	UBE2L6; OASL; IFIT1	37
	0.00061821	0.00546086	Influenza A - Homo sapiens (human)	KEGG	path:hsa05164	IRF9; IFIH1; TNFSF10; STAT2; RSAD2	172
	0.000699091	0.00570028	Type III interferon signaling	Wikipathways	WP2113	IRF9; STAT2	10
	0.00183564	0.0138984	Synthesis of PIPs at the early endosome membrane	Reactome	R-HSA-1660516	FIG4; INPP5F	16
	0.00347948	0.021206	Regulation of necroptotic cell death	Reactome	R-HSA-5675482	TNFSF10; MLKL	22
	0.00347948	0.021206	RIPK1-mediated regulated necrosis	Reactome	R-HSA-5213460	TNFSF10; MLKL	22
	0.00360669	0.021206	Hepatitis C - Homo sapiens (human)	KEGG	path:hsa05160	IRF9; STAT2; IFIT1; RSAD2	157
	0.00377353	0.021206	Necroptosis - Homo sapiens (human)	KEGG	path:hsa04217	IRF9; TNFSF10; STAT2; MLKL	159
	0.00380108	0.021206	Negative regulators of DDX58/IFIH1 signaling	Reactome	R-HSA-936440	UBE2L6; IFIH1	23
	0.0059667	0.0303185	NOD-like receptor signaling pathway - Homo sapiens (human)	KEGG	path:hsa04621	IRF9; IFI16; STAT2; GBP4	181
	0.00600649	0.0303185	Regulated Necrosis	Reactome	R-HSA-5218859	TNFSF10; MLKL	29
	0.00641904	0.0309281	ISG15 antiviral mechanism	Reactome	R-HSA-1169408	UBE2L6; IFIT1	30
	0.00693554	0.0319638	Nucleotide Excision Repair	Reactome	R-HSA-5696398	RAD23B; PPIE; ERCC4	97
	0.00746136	0.0329544	Kaposi sarcoma-associated herpesvirus infection - Homo sapiens (human)	KEGG	path:hsa05167	PPP3CB; IRF9; STAT2; MICA	193
	0.00839908	0.0356121	C-type lectin receptor signaling pathway - Homo sapiens (human)	KEGG	path:hsa04625	PPP3CB; IRF9; STAT2	104
	0.00965306	0.0393548	Overview of interferons-mediated signaling pathway	Wikipathways	WP4558	IRF9; STAT2	37
	Proteomics: up-regulated: GO Biological Process
	Enrichment FDR	Fold Enrichment	Pathway	nGenes	Pathway Genes	Genes	URL
	6.80366e-11	16.7574	Defense response to virus	14	293	TRAF3IP2 SAMHD1 IFIH1 IFIT3 IFIT2 TRIM5 TRIM22 RSAD2 OASL IFI16 MLKL STAT2 ISG20 IFIT1	http://amigo.geneontology.org/amigo/term/GO:0051607
	6.80366e-11	16.7574	Defense response to symbiont	14	293	TRAF3IP2 SAMHD1 IFIH1 IFIT3 IFIT2 TRIM5 TRIM22 RSAD2 OASL IFI16 MLKL STAT2 ISG20 IFIT1	http://amigo.geneontology.org/amigo/term/GO:0140546
	8.88825e-10	28.5128	Type I interferon signaling pathway	10	123	SP100 IFI35 SAMHD1 IFIT3 IFIT2 RSAD2 OASL STAT2 ISG20 IFIT1	http://amigo.geneontology.org/amigo/term/GO:0060337
	8.88825e-10	28.2829	Cellular response to type I interferon	10	124	SP100 IFI35 SAMHD1 IFIT3 IFIT2 RSAD2 OASL STAT2 ISG20 IFIT1	http://amigo.geneontology.org/amigo/term/GO:0071357
	1.05983e-09	27.1866	Response to type I interferon	10	129	SP100 IFI35 SAMHD1 IFIT3 IFIT2 RSAD2 OASL STAT2 ISG20 IFIT1	http://amigo.geneontology.org/amigo/term/GO:0034340
	1.17389e-09	12.5253	Response to virus	14	392	TRAF3IP2 SAMHD1 IFIH1 IFIT3 IFIT2 TRIM5 TRIM22 RSAD2 OASL IFI16 MLKL STAT2 ISG20 IFIT1	http://amigo.geneontology.org/amigo/term/GO:0009615
	4.35093e-09	5.49542	Response to cytokine	22	1404	NUB1 TRAF3IP2 SP100 IFI35 MCM2 SAMHD1 PPP3CB IFIH1 RAD23B IFIT3 IFIT2 TRIM5 TRIM22 RSAD2 OASL ZFP36L2 GBP4 IFI16 STAT2 ISG20 PARP14 IFIT1	http://amigo.geneontology.org/amigo/term/GO:0034097
	4.58225e-07	5.09438	Cellular response to cytokine stimulus	19	1308	TRAF3IP2 SP100 IFI35 MCM2 SAMHD1 RAD23B IFIT3 IFIT2 TRIM5 TRIM22 RSAD2 OASL ZFP36L2 GBP4 IFI16 STAT2 ISG20 PARP14 IFIT1	http://amigo.geneontology.org/amigo/term/GO:0071345
	2.93133e-06	13.9047	Regulation of viral process	9	227	SP100 PPIE TRIM5 TRIM22 RSAD2 OASL IFI16 ISG20 IFIT1	http://amigo.geneontology.org/amigo/term/GO:0050792
	3.37664e-06	4.44526	Defense response to other organism	19	1499	NUB1 TRAF3IP2 SP100 IFI35 SAMHD1 IFIH1 IFIT3 IFIT2 TRIM5 TRIM22 RSAD2 OASL GBP4 IFI16 MLKL STAT2 ISG20 PARP14 IFIT1	http://amigo.geneontology.org/amigo/term/GO:0098542
	7.47032e-06	4.73929	Innate immune response	17	1258	NUB1 SP100 IFI35 SAMHD1 IFIH1 IFIT3 IFIT2 TRIM5 TRIM22 RSAD2 OASL GBP4 IFI16 STAT2 ISG20 PARP14 IFIT1	http://amigo.geneontology.org/amigo/term/GO:0045087
	7.47032e-06	15.3315	Regulation of viral life cycle	8	183	PPIE TRIM5 TRIM22 RSAD2 OASL IFI16 ISG20 IFIT1	http://amigo.geneontology.org/amigo/term/GO:1903900
	8.43727e-06	19.6396	Negative regulation of viral process	7	125	SP100 TRIM5 RSAD2 OASL IFI16 ISG20 IFIT1	http://amigo.geneontology.org/amigo/term/GO:0048525
	2.72499e-05	23.1236	Regulation of viral genome replication	6	91	PPIE RSAD2 OASL IFI16 ISG20 IFIT1	http://amigo.geneontology.org/amigo/term/GO:0045069
	4.77084e-05	5.08799	Cytokine-mediated signaling pathway	14	965	TRAF3IP2 SP100 IFI35 SAMHD1 IFIT3 IFIT2 TRIM5 TRIM22 RSAD2 OASL STAT2 ISG20 PARP14 IFIT1	http://amigo.geneontology.org/amigo/term/GO:0019221
	6.20898e-05	3.56907	Response to external biotic stimulus	19	1867	NUB1 TRAF3IP2 SP100 IFI35 SAMHD1 IFIH1 IFIT3 IFIT2 TRIM5 TRIM22 RSAD2 OASL GBP4 IFI16 MLKL STAT2 ISG20 PARP14 IFIT1	http://amigo.geneontology.org/amigo/term/GO:0043207
	6.20898e-05	3.57098	Response to other organism	19	1866	NUB1 TRAF3IP2 SP100 IFI35 SAMHD1 IFIH1 IFIT3 IFIT2 TRIM5 TRIM22 RSAD2 OASL GBP4 IFI16 MLKL STAT2 ISG20 PARP14 IFIT1	http://amigo.geneontology.org/amigo/term/GO:0051707
	7.89096e-05	3.49787	Response to biotic stimulus	19	1905	NUB1 TRAF3IP2 SP100 IFI35 SAMHD1 IFIH1 IFIT3 IFIT2 TRIM5 TRIM22 RSAD2 OASL GBP4 IFI16 MLKL STAT2 ISG20 PARP14 IFIT1	http://amigo.geneontology.org/amigo/term/GO:0009607
	7.89096e-05	28.2829	Negative regulation of viral genome replication	5	62	RSAD2 OASL IFI16 ISG20 IFIT1	http://amigo.geneontology.org/amigo/term/GO:0045071
	0.000221523	15.2482	Viral genome replication	6	138	PPIE RSAD2 OASL IFI16 ISG20 IFIT1	http://amigo.geneontology.org/amigo/term/GO:0019079
	0.000293014	4.23999	Viral process	14	1158	SP100 PPIE SAMHD1 IFIH1 TRIM5 TRIM22 RSAD2 OASL IFI16 MLKL STAT2 ISG20 PAAF1 IFIT1	http://amigo.geneontology.org/amigo/term/GO:0016032
	0.00142258	5.93302	Regulation of response to biotic stimulus	9	532	TRAF3IP2 IFI35 SAMHD1 TRIM5 OASL IFI16 STAT2 PARP14 IFIT1	http://amigo.geneontology.org/amigo/term/GO:0002831
	0.00210299	7.86844	Response to interferon-gamma	7	312	NUB1 SP100 TRIM5 TRIM22 OASL GBP4 PARP14	http://amigo.geneontology.org/amigo/term/GO:0034341
	0.00229108	6.40562	Viral life cycle	8	438	PPIE TRIM5 TRIM22 RSAD2 OASL IFI16 ISG20 IFIT1	http://amigo.geneontology.org/amigo/term/GO:0019058
	0.00408826	3.29967	Regulation of immune response	14	1488	TRAF3IP2 IFI35 SAMHD1 PPP3CB IFIH1 TRIM5 RSAD2 OASL MYO10 ICOSLG IFI16 STAT2 PARP14 IFIT1	http://amigo.geneontology.org/amigo/term/GO:0050776
	0.00499122	140.283	Negative regulation of helicase activity	2	5	MCM2 IFIT1	http://amigo.geneontology.org/amigo/term/GO:0051097
	0.00568016	10.9596	Negative regulation of binding	5	160	SP100 IFIT2 IFI16 ERCC4 IFIT1	http://amigo.geneontology.org/amigo/term/GO:0051100
	0.00615265	10.6923	Interferon-gamma-mediated signaling pathway	5	164	SP100 TRIM5 TRIM22 OASL PARP14	http://amigo.geneontology.org/amigo/term/GO:0060333
	0.00959003	7.30641	Cellular response to interferon-gamma	6	288	SP100 TRIM5 TRIM22 OASL GBP4 PARP14	http://amigo.geneontology.org/amigo/term/GO:0071346
	0.0117011	9.18083	Locomotory behavior	5	191	CELSR1 PPP3CB FIG4 SNCG INPP5F	http://amigo.geneontology.org/amigo/term/GO:0007626
	0.013677	3.50071	Protein modification by small protein conjugation	11	1102	NUB1 TRAF3IP2 KCTD9 USP4 IFIH1 RNF114 TRIM5 TRIM22 HERC6 GID4 UBE2L6	http://amigo.geneontology.org/amigo/term/GO:0032446
	0.0146078	12.6381	Negative regulation of innate immune response	4	111	SAMHD1 IFI16 STAT2 PARP14	http://amigo.geneontology.org/amigo/term/GO:0045824
	0.0166586	3.1619	Protein modification by small protein conjugation or removal	12	1331	NUB1 TRAF3IP2 KCTD9 USP4 IFIH1 RAD23B RNF114 TRIM5 TRIM22 HERC6 GID4 UBE2L6	http://amigo.geneontology.org/amigo/term/GO:0070647
	0.0212161	20.2331	Negative regulation of DNA binding	3	52	SP100 IFI16 ERCC4	http://amigo.geneontology.org/amigo/term/GO:0043392
	0.0277059	3.43158	Protein ubiquitination	10	1022	NUB1 TRAF3IP2 KCTD9 USP4 RNF114 TRIM5 TRIM22 HERC6 GID4 UBE2L6	http://amigo.geneontology.org/amigo/term/GO:0016567
	0.0277059	53.955	Negative regulation of tyrosine phosphorylation of STAT protein	2	13	PARP14 INPP5F	http://amigo.geneontology.org/amigo/term/GO:0042532
	0.0332229	5.52296	Protein polyubiquitination	6	381	TRAF3IP2 RNF114 TRIM5 TRIM22 HERC6 UBE2L6	http://amigo.geneontology.org/amigo/term/GO:0000209
	0.0333562	16.7004	Positive regulation of pattern recognition receptor signaling pathway	3	63	IFI35 RSAD2 OASL	http://amigo.geneontology.org/amigo/term/GO:0062208
	0.034301	46.761	Regulation of helicase activity	2	15	MCM2 IFIT1	http://amigo.geneontology.org/amigo/term/GO:0051095
	0.0363858	9.29027	Regulation of type I interferon production	4	151	IFIH1 POLR3GL UBE2L6 IFI16	http://amigo.geneontology.org/amigo/term/GO:0032479
	0.0363858	9.29027	Type I interferon production	4	151	IFIH1 POLR3GL UBE2L6 IFI16	http://amigo.geneontology.org/amigo/term/GO:0032606
	0.0381391	5.2475	Regulation of innate immune response	6	401	IFI35 SAMHD1 TRIM5 IFI16 STAT2 PARP14	http://amigo.geneontology.org/amigo/term/GO:0045088
	0.0400607	15.0303	Negative regulation of cytokine-mediated signaling pathway	3	70	SAMHD1 STAT2 PARP14	http://amigo.geneontology.org/amigo/term/GO:0001960
	0.0430051	8.71323	Negative regulation of response to biotic stimulus	4	161	SAMHD1 IFI16 STAT2 PARP14	http://amigo.geneontology.org/amigo/term/GO:0002832
	0.0449659	14.2179	Negative regulation of response to cytokine stimulus	3	74	SAMHD1 STAT2 PARP14	http://amigo.geneontology.org/amigo/term/GO:0060761
	0.0470139	36.9166	Negative regulation of type I interferon-mediated signaling pathway	2	19	SAMHD1 STAT2	http://amigo.geneontology.org/amigo/term/GO:0060339
	Proteomics: down-regulated, Pathway analysis (KEGG, Reactome, Wikipathways)
	p-value	q-value	pathway	source	external_id	members_input_overlap	size
	1.20614e-05	0.00401644	Neutrophil degranulation	Reactome	R-HSA-6798695	DYNLL1; TIMP2; DGAT1; ENPP4; PRDX4; PSAP; SDCBP; B2M; ACTR1B; PGAM1; PAFAH1B2; PSMB1; AGPAT2	487
	0.00013356	0.0173289	FOXO-mediated transcription of cell cycle genes	Reactome	R-HSA-9617828	CDKN1A; SMAD2; SMAD3	16
	0.000206114	0.0173289	Endocytosis - Homo sapiens (human)	KEGG	path:hsa04144	RAB8A; RAB4A; ARPC1B; SMAD2; SMAD3; ARRB2; ARFGAP1; WIPF2	252
	0.000226359	0.0173289	Energy Metabolism	Wikipathways	WP1541	SIRT1; TFB1M; TFB2M; PRKAB1	47
	0.000370018	0.0173289	Signaling by TGFB family members	Reactome	R-HSA-9006936	CCNT1; SMAD3; SMAD2; FKBP1A; FSTL1	96
	0.000400035	0.0173289	RUNX3 regulates CDKN1A transcription	Reactome	R-HSA-8941855	CDKN1A; SMAD3	5
	0.000400035	0.0173289	TFAP2 (AP-2) family regulates transcription of cell cycle factors	Reactome	R-HSA-8866911	CDKN1A; KDM5B	5
	0.000416311	0.0173289	TGF-beta Receptor Signaling	Wikipathways	WP560	FKBP1A; SMAD3; SMAD2; THBS1	55
	0.000526184	0.0181439	SMAD2/SMAD3:SMAD4 heterotrimer regulates transcription	Reactome	R-HSA-2173796	CCNT1; SMAD2; SMAD3	25
	0.000544861	0.0181439	TGF-beta receptor signaling in skeletal dysplasias	Wikipathways	WP4816	FKBP1A; SMAD3; SMAD2; THBS1	59
	0.000658175	0.0195197	FOXO-mediated transcription	Reactome	R-HSA-9614085	SIRT1; CDKN1A; SMAD2; SMAD3	62
	0.000742792	0.0195197	Tight junction - Homo sapiens (human)	KEGG	path:hsa04530	RAB8B; RAB8A; PRKAB1; ARPC1B; CRB3; CLDN4	169
	0.000787263	0.0195197	RAB geranylgeranylation	Reactome	R-HSA-8873719	RAB8B; RAB8A; RAB23; RAB4A	65
	0.000820648	0.0195197	Neovascularisation processes	Wikipathways	WP4331	JAG1; SMAD2; SMAD3	29
	0.000933287	0.020719	Signaling by TGF-beta Receptor Complex	Reactome	R-HSA-170834	CCNT1; FKBP1A; SMAD2; SMAD3	68
	0.00104903	0.0215206	Innate Immune System	Reactome	R-HSA-168249	DYNLL1; TIMP2; AGPAT2; DGAT1; ARPC1B; ENPP4; PRDX4; PSAP; SDCBP; B2M; ACTR1B; PGAM1; WIPF2; PAFAH1B2; PSMB1; AAMP	1065
	0.00109865	0.0215206	TGF-beta receptor signaling activates SMADs	Reactome	R-HSA-2173789	FKBP1A; SMAD2; SMAD3	32
	0.00121747	0.0218665	p53 signaling pathway - Homo sapiens (human)	KEGG	path:hsa04115	AIFM2; TNFRSF10B; CDKN1A; THBS1	73
	0.0013133	0.0218665	Melatonin metabolism and effects	Wikipathways	WP3298	SIRT1; CYP1B1; ECE1	34
	0.0013133	0.0218665	Translocation of SLC2A4 (GLUT4) to the plasma membrane	Reactome	R-HSA-1445148	RAB8A; PRKAB1; RAB4A	34
	0.00141631	0.0224586	RHO GTPases Activate Rhotekin and Rhophilins	Reactome	R-HSA-5666185	RHOB; LIN7B	9
	0.00151289	0.0224794	FoxO signaling pathway - Homo sapiens (human)	KEGG	path:hsa04068	SMAD3; CDKN1A; PRKAB1; SIRT1; BNIP3	131
	0.00155263	0.0224794	Factors and pathways affecting insulin-like growth factor (IGF1)-Akt signaling	Wikipathways	WP3850	PRKAB1; SMAD2; SMAD3	36
	0.00181764	0.0236067	Transcriptional activity of SMAD2/SMAD3:SMAD4 heterotrimer	Reactome	R-HSA-2173793	CCNT1; SMAD2; SMAD3	38
	0.00181764	0.0236067	TBC/RABGAPs	Reactome	R-HSA-8854214	RAB8B; RAB8A; RAB4A	38
	0.00184317	0.0236067	Apelin signaling pathway - Homo sapiens (human)	KEGG	path:hsa04371	SMAD3; JAG1; SMAD2; GNG5; PRKAB1	137
	0.00193751	0.023896	Metabolism of proteins	Reactome	R-HSA-392499	DYNLL1; SPCS1; RAB4A; SMAD2; SMAD3; MRPS14; ARRB2; ARFGAP1; THBS1; RPS27; RAB8B; RAB8A; COMMD2; FSTL1; WDR20; TTL; KLHL11; RPS21; PIGN; RAB23; GNG5; MRPL46; PSMB1	1935
	0.00226533	0.0269413	MTOR signalling	Reactome	R-HSA-165159	LAMTOR5; FKBP1A; PRKAB1	41
	0.00252763	0.0284643	Androgen receptor signaling pathway	Wikipathways	WP138	RHOB; SIRT1; CDKN1A; SMAD3	89
	0.00256435	0.0284643	Signaling by Activin	Reactome	R-HSA-1502540	SMAD2; SMAD3	12
	0.00323967	0.0348003	Cellular senescence - Homo sapiens (human)	KEGG	path:hsa04218	SIRT1; CDKN1A; ZFP36L1; SMAD2; SMAD3	156
	0.00350642	0.0359061	TGF-B Signaling in Thyroid Cells for Epithelial-Mesenchymal Transition	Wikipathways	WP3859	SMAD2; SMAD3	14
	0.00370771	0.0359061	Epithelial to mesenchymal transition in colorectal cancer	Wikipathways	WP4239	JAG1; CLDN4; SMAD2; CRB3; SMAD3	161
	0.00375813	0.0359061	Membrane Trafficking	Reactome	R-HSA-199991	RAB8B; RAB8A; DYNLL1; RAB4A; PRKAB1; ARFGAP1; ARRB2; TOR1B; PACSIN3; PAFAH1B2	578
	0.00377392	0.0359061	Transcriptional regulation by RUNX3	Reactome	R-HSA-8878159	CDKN1A; JAG1; SMAD3	49
	0.00471125	0.0421167	Apoptosis-related network due to altered Notch3 in ovarian cancer	Wikipathways	WP2864	TNFRSF10B; CDKN1A; THBS1	53
	0.00471125	0.0421167	Mitochondrial biogenesis	Reactome	R-HSA-1592230	TFB2M; PRKAB1; TFB1M	53
	0.00480611	0.0421167	Immune System	Reactome	R-HSA-168256	KLHL11; MRC2; CD70; TIMP2; AAMP; AGPAT2; DGAT1; ARPC1B; ENPP4; PRDX4; PSAP; SMAD3; PGAM1; B2M; ACTR1B; FKBP1A; DYNLL1; WIPF2; SDCBP; PSMB1; PAFAH1B2	1828
	0.00496556	0.0423983	The Overlap Between Signal Transduction Pathways that Contribute to a Range of LMNA Laminopathies	Wikipathways	WP4879	CDKN1A; SMAD2; SMAD3	54
	0.00517549	0.0430859	Canonical and non-canonical TGF-B signaling	Wikipathways	WP3874	SMAD2; SMAD3	17
	0.00577765	0.0469258	Complex I biogenesis	Reactome	R-HSA-6799198	NDUFAB1; COA1; NDUFB8	57
	0.00592609	0.0469854	Vesicle-mediated transport	Reactome	R-HSA-5653656	RAB8B; RAB8A; DYNLL1; RAB4A; PRKAB1; ARFGAP1; ARRB2; TOR1B; PACSIN3; PAFAH1B2	617
	0.00612337	0.0474205	Gastrin signaling pathway	Wikipathways	WP4659	RHOB; CDKN1A; JAG1; ARRB2	114
	0.00645366	0.0488425	Mitochondrial Gene Expression	Wikipathways	WP391	TFB2M; TFB1M	19
	0.00677337	0.050123	Platelet activation, signaling and aggregation	Reactome	R-HSA-76002	PSAP; THBS1; GNG5; ARRB2; AAMP; RHOB	263
	0.00714108	0.0516952	Signaling by NODAL	Reactome	R-HSA-1181150	SMAD2; SMAD3	20
	0.00786015	0.0540995	Downregulation of SMAD2/3:SMAD4 transcriptional activity	Reactome	R-HSA-2173795	SMAD2; SMAD3	21
	0.00796758	0.0540995	Genotoxicity pathway	Wikipathways	WP4286	RPS27; CDKN1A; PRKAB1	64
	0.00817206	0.0540995	Post-translational protein modification	Reactome	R-HSA-597592	RAB8B; KLHL11; RAB23; DYNLL1; RAB4A; COMMD2; ARFGAP1; PIGN; SMAD3; RAB8A; ARRB2; SMAD2; WDR20; TTL; FSTL1; THBS1; PSMB1	1425
	0.00843489	0.0540995	Signal Transduction	Reactome	R-HSA-162582	LIN7B; DYNLL1; CDKN1A; SMAD2; SMAD3; TNFRSF10B; ARRB2; ECE1; CCNT1; FSTL1; PRICKLE1; THBS1; AAMP; JAG1; RPS27; PRKAB1; HNRNPA1; LAMTOR5; RHOB; LFNG; ARPC1B; PSAP; GNG5; FKBP1A; WIPF2	2432
	Proteomics: down-regulated: GO Biological Process
	Enrichment FDR	Fold Enrichment	Pathway	nGenes	Pathway Genes	Genes	URL
	0.00418293	10.0613	Regulation of transforming growth factor beta receptor signaling pathway	7	130	FKBP1A SIRT1 SDCBP THBS1 SMAD3 SMAD2 ZBTB7A	http://amigo.geneontology.org/amigo/term/GO:0017015
	0.00418293	2.47866	Cellular protein localization	26	1960	IFFO1 GPC1 NUBP1 LIN7B AGR2 RAB23 SPCS1 CDKN1A CRB3 LAMTOR5 TOR1B SDCBP PRICKLE1 RHOB NPTN RAB8B SMAD3 RAB8A RPS21 BSG RPS27 ZBTB7A SETD2 EIF4ENIF1 RELN GLMP	http://amigo.geneontology.org/amigo/term/GO:0034613
	0.00418293	2.55573	Cellular macromolecule localization	27	1974	IFFO1 GPC1 NUBP1 LIN7B AGR2 RAB23 SPCS1 CDKN1A CRB3 LAMTOR5 TOR1B SDCBP PRICKLE1 RHOB NPTN RAB8B SMAD3 RAB8A RPS21 BSG RPS27 ZBTB7A SETD2 EIF4ENIF1 ZFP36L1 RELN GLMP	http://amigo.geneontology.org/amigo/term/GO:0070727
	0.00418293	3.73705	Response to growth factor	15	750	GPC1 FKBP1A SIRT1 KDM5B HNRNPA1 SDCBP THBS1 ARRB2 NPTN FSTL1 SMAD3 SPINT2 SMAD2 ZBTB7A ZFP36L1	http://amigo.geneontology.org/amigo/term/GO:0070848
	0.00418293	3.88198	Cellular response to growth factor stimulus	15	722	GPC1 FKBP1A SIRT1 KDM5B HNRNPA1 SDCBP THBS1 ARRB2 NPTN FSTL1 SMAD3 SPINT2 SMAD2 ZBTB7A ZFP36L1	http://amigo.geneontology.org/amigo/term/GO:0071363
	0.00418293	6.4186	Response to transforming growth factor beta	9	262	FKBP1A SIRT1 SDCBP THBS1 ARRB2 SMAD3 SMAD2 ZBTB7A ZFP36L1	http://amigo.geneontology.org/amigo/term/GO:0071559
	0.00418293	6.56903	Cellular response to transforming growth factor beta stimulus	9	256	FKBP1A SIRT1 SDCBP THBS1 ARRB2 SMAD3 SMAD2 ZBTB7A ZFP36L1	http://amigo.geneontology.org/amigo/term/GO:0071560
	0.00418293	6.04701	Regulation of cellular response to growth factor stimulus	10	309	GPC1 FKBP1A SIRT1 SDCBP THBS1 NPTN FSTL1 SMAD3 SMAD2 ZBTB7A	http://amigo.geneontology.org/amigo/term/GO:0090287
	0.00418293	9.83434	Regulation of cellular response to transforming growth factor beta stimulus	7	133	FKBP1A SIRT1 SDCBP THBS1 SMAD3 SMAD2 ZBTB7A	http://amigo.geneontology.org/amigo/term/GO:1903844
	0.00482225	7.25641	Transforming growth factor beta receptor signaling pathway	8	206	FKBP1A SIRT1 SDCBP THBS1 ARRB2 SMAD3 SMAD2 ZBTB7A	http://amigo.geneontology.org/amigo/term/GO:0007179
	0.00536565	2.53502	Response to endogenous stimulus	24	1769	TIMP2 GPC1 FKBP1A SIRT1 KDM5B CDKN1A ARPC1B LAMTOR5 HNRNPA1 SDCBP THBS1 ARRB2 NPTN FSTL1 RAB8B SMAD3 RAB8A SPINT2 BSG SMAD2 AGTRAP ZBTB7A ZFP36L1 CLDN4	http://amigo.geneontology.org/amigo/term/GO:0009719
	0.00536565	3.37431	Tube morphogenesis	16	886	SIRT1 JAG1 AGR2 KDM5B AAMP THBS1 CYP1B1 PRICKLE1 RHOB UBP1 SMAD3 SPINT2 BSG SMAD2 SETD2 ZFP36L1	http://amigo.geneontology.org/amigo/term/GO:0035239
	0.00760825	46.7131	SMAD protein complex assembly	3	12	FKBP1A SMAD3 SMAD2	http://amigo.geneontology.org/amigo/term/GO:0007183
	0.0126952	2.84788	Regulation of catabolic process	18	1181	TIMP2 SIRT1 PRKAB1 LAMTOR5 TBRG4 SDCBP PRICKLE1 PACSIN3 SMAD3 RAB8A PAFAH1B2 PGAM1 BNIP3 HNRNPA0 ZBTB7A EIF4ENIF1 ZFP36L1 PSAP	http://amigo.geneontology.org/amigo/term/GO:0009894
	0.0153478	2.90356	Tube development	17	1094	SIRT1 JAG1 AGR2 KDM5B CDKN1A AAMP THBS1 CYP1B1 PRICKLE1 RHOB UBP1 SMAD3 SPINT2 BSG SMAD2 SETD2 ZFP36L1	http://amigo.geneontology.org/amigo/term/GO:0035295
	0.0176184	2.9807	Regulation of cellular catabolic process	16	1003	TIMP2 SIRT1 PRKAB1 LAMTOR5 TBRG4 SDCBP PRICKLE1 PACSIN3 RAB8A PAFAH1B2 PGAM1 BNIP3 HNRNPA0 EIF4ENIF1 ZFP36L1 PSAP	http://amigo.geneontology.org/amigo/term/GO:0031329
	0.0182079	10.6166	Negative regulation of transforming growth factor beta receptor signaling pathway	5	88	FKBP1A SIRT1 SMAD3 SMAD2 ZBTB7A	http://amigo.geneontology.org/amigo/term/GO:0030512
	0.0182079	8.00796	Cellular response to fibroblast growth factor stimulus	6	140	GPC1 KDM5B HNRNPA1 THBS1 NPTN ZFP36L1	http://amigo.geneontology.org/amigo/term/GO:0044344
	0.0182079	2.81854	Circulatory system development	17	1127	FKBP1A SIRT1 JAG1 ECE1 CDKN1A AAMP THBS1 CYP1B1 PRICKLE1 ARRB2 RHOB UBP1 SMAD3 BSG SMAD2 SETD2 ZFP36L1	http://amigo.geneontology.org/amigo/term/GO:0072359
	0.0185449	5.43571	Regulation of transmembrane receptor protein serine/threonine kinase signaling pathway	8	275	FKBP1A SIRT1 SDCBP THBS1 FSTL1 SMAD3 SMAD2 ZBTB7A	http://amigo.geneontology.org/amigo/term/GO:0090092
	0.0206894	14.9482	Positive regulation of epithelial to mesenchymal transition	4	50	JAG1 SDCBP SMAD3 SMAD2	http://amigo.geneontology.org/amigo/term/GO:0010718
	0.0206894	7.62663	Response to fibroblast growth factor	6	147	GPC1 KDM5B HNRNPA1 THBS1 NPTN ZFP36L1	http://amigo.geneontology.org/amigo/term/GO:0071774
	0.0206894	7.52426	Negative regulation of transmembrane receptor protein serine/threonine kinase signaling pathway	6	149	FKBP1A SIRT1 FSTL1 SMAD3 SMAD2 ZBTB7A	http://amigo.geneontology.org/amigo/term/GO:0090101
	0.021961	93.4262	Transcription initiation from mitochondrial promoter	2	4	TFB1M TFB2M	http://amigo.geneontology.org/amigo/term/GO:0006391
	0.0226794	2.68512	Anatomical structure formation involved in morphogenesis	17	1183	GPC1 FKBP1A SIRT1 JAG1 LFNG AAMP THBS1 CYP1B1 PRICKLE1 RHOB UBP1 SMAD3 SPINT2 BSG SMAD2 SETD2 RELN	http://amigo.geneontology.org/amigo/term/GO:0048646
	0.0226794	26.6932	Pericardium development	3	21	SMAD3 SMAD2 SETD2	http://amigo.geneontology.org/amigo/term/GO:0060039
	0.0252519	4.40228	Transmembrane receptor protein serine/threonine kinase signaling pathway	9	382	FKBP1A SIRT1 SDCBP THBS1 ARRB2 FSTL1 SMAD3 SMAD2 ZBTB7A	http://amigo.geneontology.org/amigo/term/GO:0007178
	0.0285498	5.63779	Endothelial cell migration	7	232	SIRT1 AAMP THBS1 CYP1B1 RHOB FSTL1 BSG	http://amigo.geneontology.org/amigo/term/GO:0043542
	0.0288992	4.822	Protein localization to nucleus	8	310	RAB23 CDKN1A LAMTOR5 TOR1B PRICKLE1 SMAD3 ZBTB7A EIF4ENIF1	http://amigo.geneontology.org/amigo/term/GO:0034504
	0.0291653	8.65058	Positive regulation of endothelial cell migration	5	108	SIRT1 AAMP THBS1 RHOB BSG	http://amigo.geneontology.org/amigo/term/GO:0010595
	0.0291653	74.741	Golgi vesicle fusion to target membrane	2	5	RAB8B RAB8A	http://amigo.geneontology.org/amigo/term/GO:0048210
	0.030712	22.4223	Embryonic placenta morphogenesis	3	25	SPINT2 SETD2 ZFP36L1	http://amigo.geneontology.org/amigo/term/GO:0060669
	0.0314816	2.5514	Immune effector process	17	1245	ENPP4 TIMP2 DYNLL1 SIRT1 JAG1 LFNG ACTR1B PRDX4 CD70 ARPC1B SDCBP ARRB2 PAFAH1B2 AGPAT2 PGAM1 WIPF2 PSAP	http://amigo.geneontology.org/amigo/term/GO:0002252
	0.0314816	2.6551	RNA processing	16	1126	TFB1M CCNT1 HNRNPA1 TBRG4 UTP23 TFB2M SMAD3 RPS21 RBM4B RBM4 SMAD2 HNRNPA0 RPS27 ZBTB7A NOP10 ZFP36L1	http://amigo.geneontology.org/amigo/term/GO:0006396
	0.0314866	2.3154	Positive regulation of multicellular organismal process	20	1614	ENPP4 SIRT1 JAG1 PRKAB1 KDM5B LAMTOR5 SDCBP THBS1 CYP1B1 ARRB2 RHOB NPTN RAB8B SMAD3 AGPAT2 BSG SMAD2 SETD2 ZFP36L1 RELN	http://amigo.geneontology.org/amigo/term/GO:0051240
	0.0320611	2.44963	Positive regulation of developmental process	18	1373	TIMP2 GPC1 SIRT1 JAG1 AGR2 KDM5B SDCBP THBS1 CYP1B1 ARRB2 RHOB NPTN SMAD3 RBM4 SMAD2 BNIP3 ZFP36L1 RELN	http://amigo.geneontology.org/amigo/term/GO:0051094
	0.0329217	2.35893	Cellular response to endogenous stimulus	19	1505	GPC1 FKBP1A SIRT1 KDM5B LAMTOR5 HNRNPA1 SDCBP THBS1 ARRB2 NPTN FSTL1 RAB8B SMAD3 RAB8A SPINT2 SMAD2 AGTRAP ZBTB7A ZFP36L1	http://amigo.geneontology.org/amigo/term/GO:0071495
	0.0329217	6.2984	Mitochondrial gene expression	6	178	TFB1M MRPS14 TBRG4 TACO1 TFB2M MRPL46	http://amigo.geneontology.org/amigo/term/GO:0140053
	0.0336298	2.28426	Secretion	20	1636	ENPP4 TIMP2 DYNLL1 LIN7B AGR2 ACTR1B KDM5B PRDX4 PPT1 SDCBP THBS1 RAB8B RAB8A PAFAH1B2 AGPAT2 PGAM1 BSG SMAD2 PSAP NME1	http://amigo.geneontology.org/amigo/term/GO:0046903
	0.0347901	2.69499	Protein localization to organelle	15	1040	IFFO1 RAB23 SPCS1 CDKN1A LAMTOR5 TOR1B PRICKLE1 RAB8B SMAD3 RPS21 RPS27 ZBTB7A SETD2 EIF4ENIF1 GLMP	http://amigo.geneontology.org/amigo/term/GO:0033365
	0.0349975	3.13599	Tissue morphogenesis	12	715	FAT1 FKBP1A JAG1 KDM5B PRICKLE1 ARRB2 RHOB SMAD3 SPINT2 BSG SMAD2 SETD2	http://amigo.geneontology.org/amigo/term/GO:0048729
	0.0352313	5.08937	Cellular respiration	7	257	NDUFAB1 AIFM2 ISCU BNIP3 MT-CO1 MT-ATP8	http://amigo.geneontology.org/amigo/term/GO:0045333
	0.0353937	6.06008	Import into nucleus	6	185	RAB23 CDKN1A HNRNPA1 PRICKLE1 SMAD3 EIF4ENIF1	http://amigo.geneontology.org/amigo/term/GO:0051170
	0.0365217	10.832	Cranial skeletal system development	4	69	RAB23 SMAD3 SMAD2 SETD2	http://amigo.geneontology.org/amigo/term/GO:1904888
	0.0375376	2.9056	Localization within membrane	13	836	GPC1 LIN7B AGR2 CRB3 SDCBP ANKRD50 RAB8B RAB8A RPS21 BSG RPS27 RELN PSAP	http://amigo.geneontology.org/amigo/term/GO:0051668
	0.0375376	2.29786	Export from cell	19	1545	ENPP4 TIMP2 DYNLL1 LIN7B ATP4A ACTR1B KDM5B PRDX4 PPT1 SDCBP THBS1 RAB8B RAB8A PAFAH1B2 AGPAT2 PGAM1 BSG SMAD2 PSAP	http://amigo.geneontology.org/amigo/term/GO:0140352
	0.0385741	3.84822	Reproductive structure development	9	437	SIRT1 KDM5B PRDX4 ARRB2 SPINT2 BSG SETD2 ZFP36L1 PSAP	http://amigo.geneontology.org/amigo/term/GO:0048608
	0.0388503	18.0825	Regulation of fibroblast growth factor receptor signaling pathway	3	31	GPC1 THBS1 NPTN	http://amigo.geneontology.org/amigo/term/GO:0040036
	0.0388503	3.82198	Reproductive system development	9	440	SIRT1 KDM5B PRDX4 ARRB2 SPINT2 BSG SETD2 ZFP36L1 PSAP	http://amigo.geneontology.org/amigo/term/GO:0061458
	0.0429308	7.13177	Respiratory electron transport chain	5	131	NDUFAB1 AIFM2 ISCU MT-CO1	http://amigo.geneontology.org/amigo/term/GO:0022904
	0.0429308	2.14187	Response to oxygen-containing compound	21	1832	DYNLL1 SIRT1 JAG1 CDKN1A ARPC1B LAMTOR5 THBS1 CYP1B1 ARRB2 RHOB RAB8B RAB8A BSG SMAD2 BNIP3 AGTRAP HNRNPA0 ZFP36L1 CLDN4 NME1 OVCA2	http://amigo.geneontology.org/amigo/term/GO:1901700
	0.0457178	46.7131	Protein maturation by protein folding	2	8	FKBP1A PRDX4	http://amigo.geneontology.org/amigo/term/GO:0022417
	0.0457178	46.7131	Stress-induced premature senescence	2	8	SIRT1 CDKN1A	http://amigo.geneontology.org/amigo/term/GO:0090400
	0.0457178	16.487	Positive regulation of cyclin-dependent protein kinase activity	3	34	CCNY CDKN1A CCNT1	http://amigo.geneontology.org/amigo/term/GO:1904031
	0.0457368	2.78564	Regulation of cellular localization	13	872	GPC1 FKBP1A DYNLL1 AGR2 RAB23 TTL LAMTOR5 ISCU NPTN SMAD3 RBM4 SETD2 ZFP36L1	http://amigo.geneontology.org/amigo/term/GO:0060341
	0.0477526	2.28023	Leukocyte activation	18	1475	ENPP4 TIMP2 FKBP1A DYNLL1 LFNG ACTR1B PRDX4 CDKN1A CD70 SDCBP THBS1 SMAD3 PAFAH1B2 AGPAT2 PGAM1 ZBTB7A ZFP36L1 PSAP	http://amigo.geneontology.org/amigo/term/GO:0045321
	0.0483694	2.10171	Protein transport	21	1867	DYNLL1 ARFGAP1 LIN7B RAB23 SPCS1 CDKN1A PPT1 SDCBP PRICKLE1 ARRB2 RHOB ANKRD50 RAB8B SMAD3 RAB8A RAB4A RPS21 BSG SMAD2 RPS27 EIF4ENIF1	http://amigo.geneontology.org/amigo/term/GO:0015031
	0.0498182	3.27237	Generation of precursor metabolites and energy	10	571	NDUFAB1 AIFM2 ISCU TACO1 PGAM1 BNIP3 ZBTB7A MT-CO1 MT-ATP8	http://amigo.geneontology.org/amigo/term/GO:0006091
	0.0498182	2.49803	Enzyme linked receptor protein signaling pathway	15	1122	GPC1 FKBP1A SIRT1 AGR2 AAMP ARPC1B HNRNPA1 SDCBP THBS1 ARRB2 NPTN FSTL1 SMAD3 SMAD2 ZBTB7A	http://amigo.geneontology.org/amigo/term/GO:0007167
	0.0498182	2.19148	Macromolecule catabolic process	19	1620	TIMP2 GPC1 MAEA SIRT1 PPT1 TBRG4 SDCBP PRICKLE1 ARRB2 ELOC FBXO33 PACSIN3 SMAD3 RPS21 BNIP3 HNRNPA0 RPS27 EIF4ENIF1 ZFP36L1	http://amigo.geneontology.org/amigo/term/GO:0009057
	0.0498182	2.25879	Secretion by cell	18	1489	ENPP4 TIMP2 DYNLL1 LIN7B ACTR1B KDM5B PRDX4 PPT1 SDCBP THBS1 RAB8B RAB8A PAFAH1B2 AGPAT2 PGAM1 BSG SMAD2 PSAP	http://amigo.geneontology.org/amigo/term/GO:0032940
	0.0498182	41.5228	Embryonic foregut morphogenesis	2	9	SMAD3 SMAD2	http://amigo.geneontology.org/amigo/term/GO:0048617
	0.0498182	3.96504	Regulation of binding	8	377	FKBP1A CDKN1A LAMTOR5 ARRB2 SMAD3 SMAD2 ZBTB7A NME1	http://amigo.geneontology.org/amigo/term/GO:0051098
	2) Transcriptomics: Pathway- and GO analysis
	Transcriptomics: up-regulated, Pathway analysis (KEGG, Reactome, Wikipathways)
	p-value	q-value	pathway	source	external_id	members_input_overlap	size
	6.37717e-49	7.4294e-46	Interferon Signaling	Reactome	R-HSA-913531	TRIM38; TRIM14; HLA-C; HLA-B; IFI27; MX2; HLA-F; HLA-E; TRIM34; UBE2L6; B2M; GBP1; IFIT5; IFIT3; IFIT2; IFIT1; MID1; RSAD2; DDX58; STAT2; STAT1; CIITA; ADAR; EGR1; TRIM21; IFNB1; OAS1; GBP3; OAS3; OAS2; JAK2; GBP2; PML; HLA-A; IFITM3; IFITM2; IFITM1; CAMK2D; TRIM25; TRIM26; PRKCD; GBP5; OASL; UBA7; HERC5; TRIM22; IRF1; USP18; GBP4; IFI30; IRF2; XAF1; SAMHD1; IRF6; SOCS3; IFI6; PTPN11; EIF2AK2; SO…	162
	5.3548e-40	3.11917e-37	Cytokine Signaling in Immune system	Reactome	R-HSA-1280215	TRIM14; IFI27; PTK2B; LIFR; MAP3K8; OAS1; OAS3; OAS2; RELA; IFITM3; IFITM2; IFITM1; SHC1; CAMK2D; TRIM25; TRIM26; TRIM21; TRIM22; XAF1; SOCS1; SOCS3; PTPN11; B2M; BST2; TNFSF13; TRIM38; FUS; TNFSF15; TNFSF14; HLA-C; HLA-B; HLA-A; NFKBIA; MX2; HLA-F; HLA-E; TRIM34; UBE2L6; IFIT5; IFIT3; RSAD2; IFIT1; DDX58; ADAR; EGR1; JUN; JAK2; IL22RA1; MYD88; FOS; GBP3; GBP2; GBP1; GBP6; GBP5; GBP4; UBA7; HERC5…	471
	1.49348e-34	5.79967e-32	Interferon alpha/beta signaling	Reactome	R-HSA-909733	HLA-C; HLA-B; IFI27; MX2; HLA-F; HLA-E; MX1; IFIT5; IFIT3; IFIT2; IFIT1; RSAD2; IRF1; STAT2; STAT1; ADAR; EGR1; IFNB1; OAS1; OAS3; OAS2; HLA-A; IFITM3; IFITM2; IFITM1; GBP2; OASL; SAMHD1; USP18; IRF2; XAF1; SOCS1; IRF6; SOCS3; IFI6; PTPN11; BST2; ISG20	72
	7.18475e-30	2.09256e-27	Interferon gamma signaling	Reactome	R-HSA-877300	TRIM38; TRIM14; HLA-C; HLA-B; HLA-A; HLA-F; HLA-E; TRIM34; B2M; MID1; STAT1; CIITA; TRIM21; OAS1; GBP3; OAS3; OAS2; JAK2; GBP2; PML; GBP1; OASL; CAMK2D; TRIM25; TRIM26; PRKCD; GBP5; GBP4; TRIM22; IFI30; IRF2; IRF1; SOCS1; IRF6; SOCS3; PTPN11; GBP6; TRIM5; SP100	96
	1.71454e-28	3.99488e-26	Immune System	Reactome	R-HSA-168256	HLA-F; DTX3L; TAP2; HSPA6; IFI27; AP1M1; C5AR2; PTK2B; LIFR; CGAS; IKBKE; TRIM14; ASB3; B2M; DYNLT1; OAS1; OAS3; OAS2; JAK2; RELA; IFITM3; IFITM2; IFITM1; SHC1; TAP1; CAMK2D; TRIM25; MUC1; CEACAM6; TRIM21; TRIM22; CTSS; RNF19B; CASP10; XAF1; SOCS1; SOCS3; PTPN11; CSF1; TLR3; BST2; RNF213; PAK3; IL7R; RASGRP3; TRIM38; FUS; TNFSF15; TNFSF14; HLA-C; HLA-B; HLA-A; NFKBIA; MX2; SAA2; HLA-E; TRIM34; UB…	1828
	1.66094e-20	3.225e-18	Type II interferon signaling (IFNG)	Wikipathways	WP619	TAP1; IRF2; IRF1; SOCS1; STAT1; SOCS3; CXCL9; CIITA; GBP1; EIF2AK2; PRKCD; IFNB1; IFIT2; IFI6; JAK2; PSMB9; OAS1; CXCL10; HLA-B; PTPN11; STAT2	37
	1.97268e-18	3.28311e-16	Influenza A - Homo sapiens (human)	KEGG	path:hsa05164	CCL2; IFIH1; TNFSF10; CCL5; NFKBIA; MX2; MX1; TNFRSF10A; IKBKE; RSAD2; TICAM1; DDX58; STAT2; STAT1; CIITA; ADAR; TRADD; IFNB1; OAS1; OAS3; OAS2; JAK2; PML; RELA; MYD88; TRIM25; TNF; CXCL10; SOCS3; CASP1; CCND3; EIF2AK2; CASP8; BAK1; TLR3; KPNA5; FAS; DNAJB1	172
	2.25918e-15	3.28993e-13	TNF signaling pathway - Homo sapiens (human)	KEGG	path:hsa04668	CCL2; CCL5; NFKBIA; BIRC3; RIPK1; TNFAIP3; MLKL; MAP3K8; FAS; JUN; TRADD; IFNB1; CFLAR; EDN1; RELA; TRAF1; JUNB; FOS; DAB2IP; CX3CL1; TNF; VEGFC; CXCL10; CASP10; IRF1; SOCS3; CSF1; CASP8	112
	3.97275e-13	5.14251e-11	Host-pathogen interaction of human coronaviruses - interferon induction	Wikipathways	WP4880	TICAM1; DDX58; EIF2AK2; STAT2; STAT1; FOS; NFKBIA; JUN; IFIH1; RIPK1; OAS3; OAS2; IKBKE; OAS1; MYD88	33
	7.52722e-13	8.07184e-11	NOD-like receptor signaling pathway - Homo sapiens (human)	KEGG	path:hsa04621	CCL2; CCL5; GSDMD; NFKBIA; BIRC3; NAMPT; RIPK1; TNFAIP3; IKBKE; TXNIP; TICAM1; STAT2; STAT1; JUN; OAS3; IFNB1; OAS1; IFI16; OAS2; RELA; MYD88; TRPV2; GBP3; GBP2; GBP1; PRKCD; GBP5; GBP4; TNF; CASP4; CASP1; CASP8	181
	7.62148e-13	8.07184e-11	Measles - Homo sapiens (human)	KEGG	path:hsa05162	HSPA2; IFIH1; HSPA6; NFKBIA; MX2; MX1; HSPA1B; HSPA1A; TNFAIP3; IKBKE; DDX58; STAT2; STAT1; FAS; ADAR; JUN; TRADD; IFNB1; OAS1; OAS3; OAS2; RELA; MYD88; FOS; CCND3; EIF2AK2; CASP8; BAK1	139
	1.37237e-12	1.33234e-10	Coronavirus disease - COVID-19 - Homo sapiens (human)	KEGG	path:hsa05171	CCL2; RPS11; RPL37A; RPS15; RPLP2; NFKBIA; MX2; IFIH1; MX1; CGAS; IKBKE; DDX58; RPL29; RPL28; STAT1; ADAR; JUN; IFNB1; OAS1; OAS3; OAS2; C4B; RELA; MYD88; RPS24; FOS; RPL15; TNF; CXCL10; STAT2; CASP1; C3AR1; RPL34; EIF2AK2; CFB; TLR3	232
	2.78036e-12	2.49163e-10	Epstein-Barr virus infection - Homo sapiens (human)	KEGG	path:hsa05169	TAP1; TAP2; HLA-C; HLA-B; HLA-A; NFKBIA; HLA-F; HLA-E; RIPK1; B2M; TNFAIP3; IKBKE; DDX58; STAT2; STAT1; GADD45A; JUN; TRADD; IFNB1; OAS1; OAS3; OAS2; PSMC1; MYC; MYD88; TNF; CXCL10; RELA; CCND3; EIF2AK2; CASP8; BAK1; FAS	202
	1.42231e-11	1.18357e-09	Antigen processing and presentation - Homo sapiens (human)	KEGG	path:hsa04612	CD74; HSPA2; TAP2; KLRD1; LGMN; HLA-C; HLA-B; HLA-A; PSME2; HLA-F; HLA-E; HSPA1B; B2M; TNF; TAP1; IFI30; CIITA; CTSS; HSPA1A; HSPA6	78
	1.54109e-11	1.19691e-09	Apoptosis	Wikipathways	WP254	IRF2; IRF1; TNFSF10; PMAIP1; IRF6; CASP1; JUN; TRAF1; NFKBIA; BIRC3; CASP4; TRADD; BAK1; RIPK1; CFLAR; TNF; CASP8; CASP10; FAS; RELA; MYC	87
	1.69316e-11	1.23283e-09	Hepatitis C - Homo sapiens (human)	KEGG	path:hsa05160	NFKBIA; MX2; MX1; RIPK1; IKBKE; RSAD2; IFIT1; TICAM1; DDX58; STAT2; STAT1; FAS; TRADD; IFNB1; OAS1; CFLAR; OAS3; OAS2; MYC; CLDN23; TNF; CXCL10; RELA; SOCS3; EIF2AK2; CASP8; BAK1; TLR3	157
	5.0676e-11	3.4728e-09	Antiviral mechanism by IFN-stimulated genes	Reactome	R-HSA-1169410	OAS1; DDX58; STAT1; TRIM25; EIF2AK2; MX2; OASL; MX1; UBE2L6; UBA7; OAS3; OAS2; HERC5; IFIT1	37
	5.9079e-11	3.82372e-09	Human immunodeficiency virus 1 infection - Homo sapiens (human)	KEGG	path:hsa05170	TAP1; TAP2; HLA-C; HLA-B; HLA-A; AP1M1; HLA-F; HLA-E; RIPK1; PTK2B; ELOC; CGAS; FAS; JUN; TRADD; IFNB1; RELA; MYD88; NFKBIA; FOS; GNB4; TNF; SAMHD1; APOBEC3G; APOBEC3F; B2M; CASP8; BAK1; GNG5; BST2; TRIM5; PAK3	212
	6.4703e-11	3.96731e-09	SARS-CoV-2 innate immunity evasion and cell-specific immune response	Wikipathways	WP5039	CCL2; IFITM1; STAT1; DHX58; CCL5; CXCL9; TRIM25; DDX58; TRADD; MX1; RIPK1; PPBP; CXCL11; CXCL10; IFNB1; IFIT2; STAT2	60
	1.57823e-10	9.19319e-09	Immune response to tuberculosis	Wikipathways	WP4197	TAP1; IRF1; SOCS1; STAT2; STAT1; IFITM1; MX1; OAS1; JAK2; IFIT3; IFIT1	22
	1.10693e-09	6.14083e-08	DDX58/IFIH1-mediated induction of interferon-alpha/beta	Reactome	R-HSA-168928	UBE2L6; IFIH1; HERC5; TRIM25; NFKBIA; DDX58; TNFAIP3; IFNB1; RIPK1; UBA7; PCBP2; CASP8; CASP10; IKBKE; NLRC5; RELA	61
	3.05463e-09	1.61757e-07	Oncostatin M Signaling Pathway	Wikipathways	WP2374	CCL2; EGR1; NFKBIA; SHC1; SOCS3; FOS; PTPN11; JUNB; PRKCE; PRKCD; STAT1; PTK2B; JAK2; LIFR; RELA; SERPINE1	65
	3.2351e-09	1.63865e-07	Necroptosis - Homo sapiens (human)	KEGG	path:hsa04217	TNFSF10; HMGB1; BIRC3; RIPK1; TNFRSF10A; TNFAIP3; MLKL; CHMP5; TICAM1; STAT2; STAT1; FAS; TRADD; IFNB1; CFLAR; JAK2; PYGM; STAT6; CAMK2D; TNF; CASP1; EIF2AK2; CASP8; TLR3; ZBP1	159
	6.01379e-09	2.7582e-07	Regulated Necrosis	Reactome	R-HSA-5218859	IRF2; IRF1; TNFSF10; FAS; GSDMD; CASP8; RIPK1; CFLAR; TNFRSF10A; TRADD; MLKL	29
	6.15564e-09	2.7582e-07	Type I interferon induction and signaling during SARS-CoV-2 infection	Wikipathways	WP4868	IFIH1; STAT2; STAT1; EIF2AK2; DDX58; OAS1; OAS3; OAS2; IKBKE; MYD88	23
	6.15564e-09	2.7582e-07	Negative regulators of DDX58/IFIH1 signaling	Reactome	R-HSA-936440	IFIH1; HERC5; TRIM25; DDX58; TNFAIP3; UBE2L6; UBA7; PCBP2; IKBKE; NLRC5	23
	7.58177e-09	3.27139e-07	Novel intracellular components of RIG-I-like receptor (RLR) pathway	Wikipathways	WP3865	RIPK1; IFIH1; DHX58; TRIM25; NFKBIA; DDX58; TRADD; IFNB1; AZI2; TNF; CASP8; CASP10; IKBKE; CXCL10; RELA	60
	1.03362e-08	4.30058e-07	Kaposi sarcoma-associated herpesvirus infection - Homo sapiens (human)	KEGG	path:hsa05167	HLA-C; HLA-B; HLA-A; NFKBIA; HLA-F; HLA-E; IKBKE; IFNB1; TICAM1; STAT2; STAT1; FAS; JUN; TRADD; FGF2; RCAN1; JAK2; RELA; FOS; GNB4; MYC; EIF2AK2; CASP8; BAK1; TLR3; ZFP36; GNG5	193
	1.61218e-08	6.4765e-07	Apoptosis Modulation and Signaling	Wikipathways	WP1772	CASP10; CASP4; TNFSF10; NFKBIA; CASP1; JUN; FOS; BIRC3; TNFRSF10A; TRADD; BAK1; RIPK1; CFLAR; HSPA1A; CASP8; FAS; PMAIP1; MYD88	92
	1.85349e-08	7.19772e-07	Cytosolic DNA-sensing pathway	Wikipathways	WP4655	CASP10; DDX58; CASP1; TRIM25; ADAR; NFKBIA; CCL5; TRADD; IFNB1; RIPK1; CASP8; CGAS; IKBKE; CXCL10; RELA; ZBP1	73
	4.16735e-08	1.51718e-06	Regulation by c-FLIP	Reactome	R-HSA-3371378	TNFSF10; FAS; TRADD; RIPK1; CFLAR; TNFRSF10A; CASP8	11
	4.16735e-08	1.51718e-06	CASP8 activity is inhibited	Reactome	R-HSA-5218900	TNFSF10; FAS; TRADD; RIPK1; CFLAR; TNFRSF10A; CASP8	11
	5.49948e-08	1.94148e-06	Caspase activation via Death Receptors in the presence of ligand	Reactome	R-HSA-140534	TICAM1; TNFSF10; FAS; TRADD; RIPK1; CFLAR; TNFRSF10A; CASP8	16
	7.06093e-08	2.37512e-06	Herpes simplex virus 1 infection - Homo sapiens (human)	KEGG	path:hsa05168	TAP1; CD74; IFIH1; TAP2; CCL5; HLA-C; HLA-B; HLA-A; NFKBIA; BIRC3; HLA-F; HLA-E; B2M; CGAS; ZNF600; TICAM1; SRSF7; STAT2; STAT1; FAS; TNFSF14; ZNF620; TRADD; IFNB1; OAS1; OAS3; OAS2; JAK2; IKBKE; PML; ZNF107; MYD88; ZNF224; DDX58; TNF; CCL2; RELA; NECTIN2; SOCS3; PTPN11; EIF2AK2; CASP8; BAK1; TLR3; BST2; SP100	498
	7.13554e-08	2.37512e-06	RIG-I-like receptor signaling pathway - Homo sapiens (human)	KEGG	path:hsa04622	CASP10; IFIH1; DHX58; TRIM25; NFKBIA; DDX58; TRADD; IFNB1; RIPK1; TNF; CASP8; IKBKE; CXCL10; RELA; AZI2	70
	1.00603e-07	3.25562e-06	Toll-like Receptor Signaling Pathway	Wikipathways	WP75	TICAM1; MAP3K8; NFKBIA; STAT1; CCL5; CXCL9; FOS; JUN; CASP8; IFNB1; RIPK1; TLR3; TNF; IKBKE; CXCL11; CXCL10; RELA; MYD88	103
	1.17272e-07	3.69247e-06	Toll-like receptor signaling pathway - Homo sapiens (human)	KEGG	path:hsa04620	TICAM1; MAP3K8; STAT1; CCL5; CXCL9; NFKBIA; JUN; CASP8; IFNB1; RIPK1; TLR3; TNF; IKBKE; CXCL11; CXCL10; RELA; MYD88; FOS	104
	1.25218e-07	3.75924e-06	Innate Immune System	Reactome	R-HSA-168249	IFIH1; KLRD1; HLA-C; PLAUR; HMGB1; NFKBIA; BIRC3; SAA2; HLA-E; RIPK1; HSPA1B; HSPA1A; CASP8; CGAS; IKBKE; TXNIP; NLRC5; HLA-B; TRIM56; RNASET2; FUS; HSPA6; EEF1A1; STAT6; DDX58; CTSS; RAP1B; ZBP1; PTX3; DYNLT1; IFI16; IFNB1; CEACAM1; PPBP; PCBP2; C4B; SRP14; RELA; MYD88; HLA-A; GSDMD; AP1M1; SHC1; FOS; TRIM25; MUC1; CEACAM6; PRKCE; PRKCD; ARPC5; TRIM21; UBA7; PIGR; JUN; HERC5; CASP10; DYNC1H1; CL…	1065
	1.25846e-07	3.75924e-06	ISG15 antiviral mechanism	Reactome	R-HSA-1169408	DDX58; STAT1; TRIM25; EIF2AK2; MX2; MX1; UBE2L6; UBA7; HERC5; IFIT1	30
	2.02187e-07	5.88871e-06	Endosomal/Vacuolar pathway	Reactome	R-HSA-1236977	HLA-C; HLA-B; HLA-A; HLA-F; HLA-E; B2M; CTSS	13
	2.50247e-07	7.07889e-06	Regulation of toll-like receptor signaling pathway	Wikipathways	WP1449	TICAM1; MAP3K8; NFKBIA; SOCS1; STAT1; CCL5; CXCL9; FOS; JUN; TNFAIP3; IFNB1; RIPK1; TLR3; TNF; CASP8; CXCL10; IKBKE; CXCL11; TRAFD1; RELA; MYD88	145
	2.55205e-07	7.07889e-06	Regulation of TNFR1 signaling	Reactome	R-HSA-5357905	TRAF1; CLIP3; BIRC3; TNFAIP3; RIPK1; CFLAR; TNF; TRADD; CASP8	25
	3.75389e-07	1.01704e-05	Apoptosis - Homo sapiens (human)	KEGG	path:hsa04210	TRAF1; TNFSF10; PMAIP1; FOS; GADD45A; NFKBIA; DAB2IP; TRADD; BAK1; RIPK1; CFLAR; TNFRSF10A; JUN; CASP8; CASP10; FAS; BIRC3; CTSS; RELA; TNF	136
	6.80102e-07	1.80072e-05	Dimerization of procaspase-8	Reactome	R-HSA-69416	TNFSF10; FAS; CASP8; RIPK1; TNFRSF10A; TRADD	10
	9.17329e-07	2.37486e-05	Human cytomegalovirus infection - Homo sapiens (human)	KEGG	path:hsa05163	CCL2; TAP1; TAP2; CCL5; HLA-C; HLA-B; HLA-A; NFKBIA; HLA-F; HLA-E; RIPK1; B2M; TRADD; CGAS; FAS; PTGER2; IFNB1; CX3CL1; MYC; GNB4; TNF; RELA; PTK2B; CASP8; BAK1; GNG5	225
	1.10699e-06	2.74391e-05	Regulation of necroptotic cell death	Reactome	R-HSA-5675482	TNFSF10; FAS; CASP8; RIPK1; CFLAR; TNFRSF10A; TRADD; MLKL	22
	1.10699e-06	2.74391e-05	RIPK1-mediated regulated necrosis	Reactome	R-HSA-5213460	TNFSF10; FAS; CASP8; RIPK1; CFLAR; TNFRSF10A; TRADD; MLKL	22
	1.32362e-06	3.21253e-05	Lipid and atherosclerosis - Homo sapiens (human)	KEGG	path:hsa05417	CYP2J2; HSPA2; TNFSF10; HSPA6; CCL5; NFKBIA; RAP1B; HSPA1B; HSPA1A; IKBKE; TICAM1; FAS; JUN; IFNB1; JAK2; RELA; MYD88; SOD2; FOS; CAMK2D; TNF; CCL2; CASP1; TNFRSF10A; CASP8	215
	1.6221e-06	3.85662e-05	Hepatitis B - Homo sapiens (human)	KEGG	path:hsa05161	TICAM1; DDX58; STAT2; STAT1; STAT6; FAS; NFKBIA; JUN; IFIH1; CASP8; IFNB1; CASP10; TLR3; PTK2B; TNF; JAK2; IKBKE; MYC; MYD88; RELA; FOS	162
	2.26606e-06	5.27993e-05	Hepatitis B infection	Wikipathways	WP4666	STAT6; IFIH1; STAT2; STAT1; TICAM1; FAS; FOS; JUN; DDX58; CASP8; IFNB1; CASP10; TLR3; PTK2B; TNF; JAK2; IKBKE; RELA; MYD88; MYC	152
	2.37379e-06	5.42248e-05	Antigen Presentation: Folding, assembly and peptide loading of class I MHC	Reactome	R-HSA-983170	TAP1; TAP2; HLA-C; HLA-B; HLA-A; HLA-F; HLA-E; B2M	24
	2.48479e-06	5.56688e-05	Cytosolic sensors of pathogen-associated DNA	Reactome	R-HSA-1834949	STAT6; TRIM56; ZBP1; NFKBIA; TRIM21; RIPK1; IFI16; CGAS; RELA; MYD88	40
	2.63532e-06	5.79273e-05	NF-kappa B signaling pathway - Homo sapiens (human)	KEGG	path:hsa04064	TRAF1; DDX58; TNFSF14; TRIM25; NFKBIA; BIRC3; TRADD; RIPK1; CFLAR; TNF; TNFAIP3; GADD45A; RELA; MYD88; TICAM1; TNFSF13B	104
	2.79582e-06	6.03173e-05	NF-kB activation through FADD/RIP-1 pathway mediated by caspase-8 and -10	Reactome	R-HSA-933543	CASP10; IFIH1; TRIM25; DDX58; CASP8; RIPK1	12
	3.1713e-06	6.71738e-05	TNF related weak inducer of apoptosis (TWEAK) Signaling Pathway	Wikipathways	WP2036	CCL2; TRAF1; CCL5; JUN; NFKBIA; BIRC3; CASP8; RIPK1; TNF; RELA	41
	4.70146e-06	9.64842e-05	Caspase activation via extrinsic apoptotic signalling pathway	Reactome	R-HSA-5357769	TICAM1; TNFSF10; FAS; CASP8; RIPK1; CFLAR; TNFRSF10A; TRADD	26
	4.76493e-06	9.64842e-05	TNF signaling	Reactome	R-HSA-75893	TRAF1; CLIP3; BIRC3; TRADD; RIPK1; CFLAR; TNF; TNFAIP3; CASP8	34
	4.8035e-06	9.64842e-05	OAS antiviral response	Reactome	R-HSA-8983711	OAS1; OAS3; OAS2; OASL; DDX58	8
	5.43431e-06	0.000107305	Cytosolic DNA-sensing pathway - Homo sapiens (human)	KEGG	path:hsa04623	DDX58; CASP1; ZBP1; ADAR; NFKBIA; CCL5; IFNB1; RIPK1; CGAS; IKBKE; CXCL10; RELA	63
	6.45185e-06	0.000125273	Proteasome Degradation	Wikipathways	WP183	PSMB9; PSMB10; HLA-C; HLA-B; HLA-A; PSME2; HLA-F; HLA-E; UBA7; PSMA6; PSMA4; PSMC1	64
	6.7776e-06	0.000129441	IL-4 signaling pathway	Wikipathways	WP395	STAT6; STAT1; SOCS1; SHC1; SOCS3; FOS; PTPN11; NFKBIA; IRS2; JAK2; RELA	54
	7.71865e-06	0.000145036	Prolactin Signaling Pathway	Wikipathways	WP2037	IRF1; STAT1; SOCS1; SHC1; SOCS3; FOS; PTPN11; NFKBIA; JUN; IRS2; JAK2; MYC; RELA	76
	1.03902e-05	0.000192137	STING pathway in Kawasaki-like disease and COVID-19	Wikipathways	WP4961	F3; NFKBIA; GSDMD; IFNB1; CGAS; IKBKE; RELA	21
	1.17337e-05	0.00021359	Legionellosis - Homo sapiens (human)	KEGG	path:hsa05134	HSPA2; HSPA6; CASP1; EEF1A1; NFKBIA; CASP8; HSPA1B; HSPA1A; TNF; RELA; MYD88	57
	1.22538e-05	0.000219626	Programmed Cell Death	Reactome	R-HSA-5357801	TICAM1; IRF1; TNFSF10; PMAIP1; IRF2; FAS; HMGB1; GSDMD; PRKCD; TRADD; BAK1; RIPK1; CFLAR; TNFRSF10A; TJP1; CASP8; MLKL; STK24	142
	1.40725e-05	0.000248402	Toll-like Receptor Cascades	Reactome	R-HSA-168898	TICAM1; MAP3K8; CTSS; FUS; LGMN; FOS; BIRC3; HMGB1; NFKBIA; JUN; CASP8; RIPK1; TLR3; IKBKE; UNC93B1; RELA; MYD88	130
	1.99341e-05	0.000340287	SARS coronavirus and innate immunity	Wikipathways	WP4912	TICAM1; DDX58; STAT2; STAT1; IFIH1; IFNB1; TLR3; IKBKE	31
	2.00998e-05	0.000340287	Antigen processing-Cross presentation	Reactome	R-HSA-1236975	TAP1; TAP2; HLA-C; HLA-B; HLA-A; HLA-F; HLA-E; B2M; CTSS	40
	2.04464e-05	0.000340287	Ebstein-Barr virus LMP1 signaling	Wikipathways	WP262	TRAF1; CCL5; NFKBIA; TRADD; IFNB1; TNF; RELA	23
	2.04464e-05	0.000340287	Signaling by CSF3 (G-CSF)	Reactome	R-HSA-9674555	STAT1; SOCS1; SHC1; SOCS3; PTPN11; JAK2; ELOC	23
	2.07726e-05	0.000340847	VEGFA-VEGFR2 Signaling Pathway	Wikipathways	WP3888	CCL2; RPS11; MOV10; RCAN1; PLAUR; HMGB1; NFKBIA; RAP1B; FRS2; HSPA1A; ELOC; TXNIP; STAT6; CNP; UBAP2L; FAS; EGR1; ADAMTS9; JUN; NAPA; RPLP2; RELA; SOD2; SHC1; SIAH2; EPN1; PRKCE; PRKCD; DNAJA1; F3; STAT1; IER5; PTPN11; PTK2B; ARMCX1; PRKD2	433
	3.05458e-05	0.000494248	IL-2 signaling pathway	Wikipathways	WP49	SOCS3; STAT1; FOS; PTPN11; JUN; PTK2B; MYC; SHC1; NMI	42
	3.32644e-05	0.00052784	IL-18 signaling pathway	Wikipathways	WP4754	CCL2; RPS11; TIMP1; CCL5; NFKBIA; BIRC3; B2M; STOML1; EPS8; IL18BP; FAS; PTX3; JUN; CFLAR; RELA; MYD88; TRAF1; FOS; PRKCD; TNF; TNFAIP3; IRF1; IRF6; SOCS3; CASP8; ATF3	274
	3.36255e-05	0.00052784	Toxoplasmosis - Homo sapiens (human)	KEGG	path:hsa05145	HSPA2; LAMA3; SOCS1; HSPA6; STAT1; CIITA; NFKBIA; BIRC3; CASP8; HSPA1B; HSPA1A; TNF; JAK2; RELA; MYD88	112
	3.39811e-05	0.00052784	TLR3-mediated TICAM1-dependent programmed cell death	Reactome	R-HSA-9013957	RIPK1; TLR3; CASP8; TICAM1	6
	3.70716e-05	0.000564261	Viral protein interaction with cytokine and cytokine receptor - Homo sapiens (human)	KEGG	path:hsa04061	CCL2; TNFSF10; TNFSF14; CXCL9; CCL5; PPBP; CSF1; CX3CL1; TNFRSF10A; TNF; ACKR4; CXCL11; CXCL10; IL22RA1	100
	3.72945e-05	0.000564261	IL-6 signaling pathway	Wikipathways	WP364	IRF1; STAT1; SHC1; SOCS3; PTPN11; JUNB; PRKCD; JAK2; TIMP1	43
	4.15198e-05	0.000620136	Gastrin signaling pathway	Wikipathways	WP4659	TJP1; NFKBIA; SHC1; FOS; BIRC3; PTPN11; EGR1; PRKCE; PRKCD; SERPINE1; JUN; JAK2; RELA; MYC; PRKD2	114
	4.64012e-05	0.000684271	Chagas disease - Homo sapiens (human)	KEGG	path:hsa05142	CCL2; TICAM1; CCL5; FAS; NFKBIA; JUN; CASP8; IFNB1; CFLAR; TNF; RELA; MYD88; SERPINE1; FOS	102
	4.94778e-05	0.000720521	Regulation of IFNA signaling	Reactome	R-HSA-912694	STAT1; SOCS1; STAT2; SOCS3; PTPN11; IFNB1; USP18	26
	5.20538e-05	0.000748675	Human papillomavirus infection - Homo sapiens (human)	KEGG	path:hsa05165	HLA-C; HLA-B; HLA-A; MX2; HLA-F; HLA-E; MX1; IKBKE; IFNB1; TICAM1; STAT2; STAT1; FAS; TRADD; THBS1; PSMC1; RELA; LAMA3; OASL; TNF; FZD5; IRF1; CCND3; EIF2AK2; CASP8; BAK1; TCIRG1; TLR3; HES4	331
	6.42318e-05	0.000912562	Host-pathogen interaction of human coronaviruses - MAPK signaling	Wikipathways	WP4877	IFITM3; IFITM2; IFITM1; FOS; IFI27; JUNB; JUN; BST2	36
	6.58062e-05	0.000923666	Non-genomic actions of 1,25 dihydroxyvitamin D3	Wikipathways	WP4341	CCL2; STAT2; STAT1; CAMK2D; JUN; PRKCE; PRKCD; IFI44L; OAS2; TNF; RSAD2	68
	7.68066e-05	0.00104459	TNFR1-induced proapoptotic signaling	Reactome	R-HSA-5357786	RIPK1; TNF; CASP8; TRADD	7
	7.68066e-05	0.00104459	TRAIL signaling	Reactome	R-HSA-75158	CASP10; TNFRSF10A; TNFSF10; CASP8	7
	7.7111e-05	0.00104459	Death Receptor Signalling	Reactome	R-HSA-73887	TRAF1; RIPK1; TNFSF10; FAS; NFKBIA; BIRC3; TRADD; CLIP3; CFLAR; TNFRSF10A; TNF; TNFAIP3; CASP8; CASP10; RELA; MYD88	134
	7.91467e-05	0.00105984	HSF1-dependent transactivation	Reactome	R-HSA-3371571	HSPA2; HSPA6; CAMK2D; DNAJB1; HSPA1B; HSPA1A; SERPINH1; HSPH1	37
	8.05875e-05	0.00106687	Signaling by Interleukins	Reactome	R-HSA-449147	IL7R; FUS; NFKBIA; PTK2B; LIFR; IL18BP; STAT6; MAP3K8; STAT1; JUN; JAK2; RELA; MYD88; SHC1; FOS; LGALS9; IL22RA1; SOCS1; SOCS3; CASP1; PTPN11; CSF1; IL15RA	240
	9.86601e-05	0.00129145	Pathogenic Escherichia coli infection - Homo sapiens (human)	KEGG	path:hsa05130	ARPC5; CASP4; TNFSF10; FOS; CLDN23; FAS; PTPN11; NFKBIA; JUN; TRADD; BAK1; RIPK1; TNFRSF10A; TJP1; CASP8; CASP1; RELA; MYD88; TNF; PAK3	197
	0.000105896	0.00137076	Attenuation phase	Reactome	R-HSA-3371568	HSPA2; HSPA6; DNAJB1; HSPA1B; HSPA1A; SERPINH1; HSPH1	29
	0.000117646	0.00150613	Regulation of mRNA stability by proteins that bind AU-rich elements	Reactome	R-HSA-450531	TNFSF13; PRKCD; HSPA1A; ZFP36L1; HSPA1B; ZFP36; XRN1; DCP1A	39
	0.000133082	0.00168523	Adaptive Immune System	Reactome	R-HSA-1280218	CD74; TAP1; TAP2; BTN3A3; RASGRP3; HLA-C; HLA-B; HLA-A; AP1M1; HLA-F; HLA-E; RBBP6; UBE2L6; B2M; ELOC; FBXO6; PIK3AP1; KLRD1; ASB3; MAP3K8; DTX3L; NECTIN2; ICAM5; ICAM4; WSB1; RELA; IFITM1; NFKBIA; SIAH2; TRIM21; IFI30; RAP1B; UBA7; HERC5; HERC6; PDCD1LG2; CTSS; RNF19B; SOCS1; SOCS3; LGMN; CD274; PTPN11; DAPP1; CLEC2D; NEDD4L; UBE2Z; RNF213; PAK3	719
	0.000140579	0.00172746	Salmonella infection - Homo sapiens (human)	KEGG	path:hsa05132	TNFSF10; JUN; NFKBIA; BIRC3; RIPK1; TNFRSF10A; MLKL; S100A10; GSDMD; TRADD; MYC; MYD88; DYNLT1; FOS; ARPC5; TNF; DYNC1H1; RELA; CASP4; CASP1; CASP8; BAK1; PAK3	249
	0.000140866	0.00172746	Regulation of IFNG signaling	Reactome	R-HSA-877312	SOCS1; PTPN11; JAK2; SOCS3; STAT1	14
	0.000140866	0.00172746	TRAF3-dependent IRF activation pathway	Reactome	R-HSA-918233	TRIM25; IFIH1; IKBKE; DDX58; IFNB1	14
	0.000142632	0.0017309	Class I MHC mediated antigen processing & presentation	Reactome	R-HSA-983169	TAP1; DTX3L; TAP2; HLA-C; HLA-B; HLA-A; HLA-F; HLA-E; UBE2L6; B2M; ELOC; FBXO6; ASB3; WSB1; SIAH2; TRIM21; UBA7; HERC5; HERC6; CTSS; RNF19B; SOCS1; SOCS3; RBBP6; NEDD4L; UBE2Z; RNF213	316
	0.000151256	0.00179546	AGE-RAGE signaling pathway in diabetic complications - Homo sapiens (human)	KEGG	path:hsa04933	CCL2; F3; STAT1; PRKCE; EGR1; JUN; PRKCD; TNF; JAK2; VEGFC; EDN1; RELA; SERPINE1	100
	0.000151871	0.00179546	Vitamin B12 metabolism	Wikipathways	WP1533	CCL2; LRP2; SOD2; CCL5; SAA2; TCN2; TNF; RELA; SERPINE1	51
	0.000152576	0.00179546	Toll Like Receptor 3 (TLR3) Cascade	Reactome	R-HSA-168164	TICAM1; MAP3K8; FUS; FOS; JUN; NFKBIA; BIRC3; CASP8; RIPK1; TLR3; IKBKE; RELA	87
	0.000159642	0.00185653	Viral carcinogenesis - Homo sapiens (human)	KEGG	path:hsa05203	TRAF1; EIF2AK2; PMAIP1; HLA-C; HLA-B; HLA-A; NFKBIA; JUN; HLA-F; TRADD; BAK1; GTF2B; CASP8; HLA-E; HDAC11; PSMC1; RELA; SCIN; CCND3; SP100	204
	0.000160952	0.00185653	SHC1 events in ERBB2 signaling	Reactome	R-HSA-1250196	SHC1; PRKCE; PRKCD; EREG; BTC; NRG1	22
	0.000190573	0.00217664	Signaling by Receptor Tyrosine Kinases	Reactome	R-HSA-9006934	USP8; FUS; JUNB; RAP1B; FRS2; PTK2B; STAT6; DLG4; STAT1; EGR1; NTRK2; THBS1; JAK2; NRG1; SHC1; FOS; EPN1; PRKCE; PRKCD; SH2B3; VEGFC; FGF5; PCSK5; FGF2; GALNT3; F3; SOCS1; ID4; IRS2; ID1; TCIRG1; EREG; BTC; PTPN11; PAK3	464
	0.000203354	0.00230007	Graft-versus-host disease - Homo sapiens (human)	KEGG	path:hsa05332	KLRD1; HLA-C; HLA-B; HLA-A; HLA-F; HLA-E; TNF; FAS	42
	0.000238435	0.00264549	Pathways of nucleic acid metabolism and innate immune sensing	Wikipathways	WP4705	DDX58; IFIH1; IFNB1	4
	0.000238435	0.00264549	Microbial modulation of RIPK1-mediated regulated necrosis	Reactome	R-HSA-9686347	RIPK1; CASP8; MLKL	4
	0.000259493	0.0028416	Role of Altered Glycolysation of MUC1 in Tumour Microenvironment	Wikipathways	WP4480	RELA; TNF; NFKBIA; MUC1	9
	0.000260988	0.0028416	T-cell receptor (TCR) signaling pathway	Wikipathways	WP69	MAP3K8; SHC1; FOS; FAS; PTPN11; NFKBIA; JUN; PRKCD; PTK2B; SH2B3; RELA; IL15RA	92
	0.000271427	0.00292789	Physiological and pathological hypertrophy of the heart	Wikipathways	WP1528	FOS; CAMK2D; PRKCE; JUN; LIFR; EDN1	24
	0.000287651	0.00300746	Chemokine signaling pathway	Wikipathways	WP3929	PTK2B; STAT2; STAT1; CCL5; CXCL9; GNB4; NFKBIA; RAP1B; PRKCD; CX3CL1; PPBP; GNG5; JAK2; CXCL11; CXCL10; RELA; SHC1	165
	0.000287778	0.00300746	TRAF6 mediated NF-kB activation	Reactome	R-HSA-933542	TRIM25; RELA; NFKBIA; IFIH1; DDX58	16
	0.000289129	0.00300746	Allograft Rejection	Wikipathways	WP2328	STAT1; CXCL9; HLA-B; HLA-A; HLA-F; CASP8; HLA-C; TNF; HLA-E; C4B; FAS; CXCL11	93
	0.000289129	0.00300746	TNF-alpha signaling pathway	Wikipathways	WP231	CCL2; TRAF1; MAP3K8; TRADD; JUN; NFKBIA; BIRC3; CASP8; RIPK1; CFLAR; TNF; TNFAIP3	93
	0.000319804	0.00329709	IL-17 signaling pathway - Homo sapiens (human)	KEGG	path:hsa04657	CCL2; TNFAIP3; FOS; NFKBIA; JUN; TRADD; TNF; CASP8; IKBKE; CXCL10; USP25; RELA	94
	0.000322857	0.00329937	Ub-specific processing proteases	Reactome	R-HSA-5689880	USP8; IFIH1; PSMA4; SIAH2; PSMB10; BIRC3; NFKBIA; PSME2; DDX58; USP42; RIPK1; USP25; USP15; PSMA6; PSMB9; USP28; PSMC1; USP18; ATXN7; MYC	214
	0.000345323	0.00349827	HSF1 activation	Reactome	R-HSA-3371511	HSPH1; DNAJB1; HSPA1B; HSPA1A; SERPINH1; HSPA6	25
	0.000419	0.00420806	Nanoparticle triggered regulated necrosis	Wikipathways	WP2513	RIPK1; TICAM1; TRADD; CASP8	10
	0.00045519	0.00449734	MAPK family signaling cascades	Reactome	R-HSA-5683057	RASGRP3; RAP1B; FRS2; SPTBN5; DLG4; DNAJB1; JUN; CAMK2D; JAK2; NRG1; MYC; DUSP1; SHC1; CDC42EP3; DAB2IP; FGF5; FGF2; PSPN; CCND3; IRS2; EREG; BTC; PAK3	270
	0.000455525	0.00449734	Thymic Stromal LymphoPoietin (TSLP) Signaling Pathway	Wikipathways	WP2203	IL7R; STAT6; STAT1; PTPN11; NFKBIA; JAK2; MYC; RELA	47
	0.000469698	0.00459831	Toll Like Receptor 4 (TLR4) Cascade	Reactome	R-HSA-166016	TICAM1; MAP3K8; FUS; FOS; BIRC3; HMGB1; NFKBIA; JUN; CASP8; RIPK1; IKBKE; RELA; MYD88	112
	0.000490289	0.00475989	Apoptosis	Reactome	R-HSA-109581	TICAM1; TNFSF10; PMAIP1; FAS; HMGB1; PRKCD; TRADD; BAK1; RIPK1; CFLAR; TNFRSF10A; TJP1; CASP8; STK24	127
	0.000528623	0.00507146	Inactivation of CSF3 (G-CSF) signaling	Reactome	R-HSA-9705462	SOCS1; JAK2; SOCS3; STAT1; ELOC	18
	0.000531089	0.00507146	Allograft rejection - Homo sapiens (human)	KEGG	path:hsa05330	HLA-C; HLA-B; HLA-A; HLA-F; HLA-E; TNF; FAS	38
	0.000565361	0.00535484	Parkin-Ubiquitin Proteasomal System pathway	Wikipathways	WP2359	HSPA2; HSPA6; SIAH2; CASP1; CASP8; UBE2L6; HSPA1B; HSPA1A; PSMC1; GPR37	73
	0.000578547	0.00543554	FasL/ CD95L signaling	Reactome	R-HSA-75157	CASP10; FAS; CASP8	5
	0.000609866	0.00568395	Chemokine signaling pathway - Homo sapiens (human)	KEGG	path:hsa04062	CCL2; STAT2; STAT1; CCL5; CXCL9; GNB4; NFKBIA; RAP1B; PRKCD; PPBP; CX3CL1; PTK2B; GNG5; JAK2; CXCL11; CXCL10; RELA; SHC1	192
	0.000621223	0.00571676	Ebola Virus Pathway on Host	Wikipathways	WP4217	DDX58; SOCS3; STAT1; HLA-C; HLA-B; HLA-A; EIF2AK2; DAB2IP; HLA-F; HLA-E; IKBKE; RELA; BST2; SCIN	130
	0.000637876	0.00571676	MAPK signaling pathway - Homo sapiens (human)	KEGG	path:hsa04010	RASGRP3; HSPA6; HSPA2; RAP1B; HSPA1B; HSPA1A; TRADD; MAP3K8; GADD45A; JUN; NTRK2; FGF2; RELA; MYD88; DUSP1; FOS; TNF; VEGFC; FGF5; MYC; CSF1; CACNG8; EREG; FAS	294
	0.000637922	0.00571676	Interleukin-6 signaling	Reactome	R-HSA-1059683	PTPN11; JAK2; SOCS3; STAT1	11
	0.000637922	0.00571676	Signaling by Leptin	Reactome	R-HSA-2586552	PTPN11; JAK2; SOCS3; IRS2	11
	0.000637922	0.00571676	RIP-mediated NFkB activation via ZBP1	Reactome	R-HSA-1810476	RIPK1; ZBP1; RELA; NFKBIA	11
	0.00064774	0.00576043	Cellular responses to stress	Reactome	R-HSA-2262752	HSPA2; RPS11; BAG1; MOV10; HSPA6; RPS15; RPLP2; HSPA1B; HSPA1A; RPL37A; ELOC; TXNIP; NR1D1; PPP1R15A; RPL29; RPL28; DNAJB1; JUN; ETS2; KDM6B; RELA; RPS24; SOD2; RRAGC; FOS; CAMK2D; PRKCD; RPL15; HELZ2; HSPH1; DNAJA1; HIRA; RPL34; ID1; TCIRG1; ATF5; SERPINH1; ATF3	554
	0.000669336	0.00590739	Cytokine-cytokine receptor interaction - Homo sapiens (human)	KEGG	path:hsa04060	TNFSF13; CCL2; TNFSF10; TNFSF15; TNFSF14; TNFSF18; TNFRSF10A; LIFR; TNFSF13B; FAS; CCL5; IFNB1; PPBP; CX3CL1; IL22RA1; IL7R; TNF; CXCL11; CXCL10; CXCL9; CSF1; ACKR4; BMPR2; IL15RA	295
	0.000694286	0.00608153	Growth hormone receptor signaling	Reactome	R-HSA-982772	SOCS1; SOCS3; JAK2; STAT1; IRS2	19
	0.000742779	0.0064099	TRIF(TICAM1)-mediated TLR4 signaling	Reactome	R-HSA-937061	TICAM1; MAP3K8; FUS; FOS; JUN; NFKBIA; BIRC3; CASP8; RIPK1; IKBKE; RELA	89
	0.000742779	0.0064099	PD-L1 expression and PD-1 checkpoint pathway in cancer - Homo sapiens (human)	KEGG	path:hsa05235	TICAM1; STAT1; FOS; CD274; PTPN11; NFKBIA; JUN; JAK2; BATF2; RELA; MYD88	89
	0.000772395	0.00661647	MAPK Signaling Pathway	Wikipathways	WP382	RELA; RASGRP3; MAP3K8; MYC; HSPA2; HSPA6; FOS; GADD45A; JUN; RAP1B; NTRK2; PRKCD; CACNG8; HSPA1B; HSPA1A; TNF; FAS; FGF13; FGF5; DUSP1; FGF2	246
	0.000781444	0.00664512	Leishmaniasis - Homo sapiens (human)	KEGG	path:hsa05140	MARCKSL1; STAT1; FOS; EEF1A1; NFKBIA; JUN; TNF; JAK2; RELA; MYD88	77
	0.000810175	0.00683952	C-type lectin receptor signaling pathway - Homo sapiens (human)	KEGG	path:hsa04625	IRF1; STAT2; STAT1; CASP1; PTPN11; NFKBIA; JUN; PRKCD; CASP8; TNF; IKBKE; RELA	104
	0.000816736	0.00684531	MyD88-independent TLR4 cascade	Reactome	R-HSA-166166	TICAM1; MAP3K8; FUS; FOS; JUN; NFKBIA; BIRC3; CASP8; RIPK1; IKBKE; RELA	90
	0.000868101	0.0071221	NGF-stimulated transcription	Reactome	R-HSA-9031628	EGR1; FUS; FOS; ID4; JUNB; ID1; F3	40
	0.000868101	0.0071221	IL-5 signaling pathway	Wikipathways	WP127	SHC1; STAT1; FOS; PTPN11; JUN; JAK2; MYC	40
	0.000868101	0.0071221	Fibrin Complement Receptor 3 Signaling Pathway	Wikipathways	WP4136	CCL2; TICAM1; IFNB1; TLR3; TNF; CXCL10; MYD88	40
	0.000895899	0.00729876	HSP90 chaperone cycle for steroid hormone receptors (SHR)	Reactome	R-HSA-3371497	HSPA2; HSPA1A; DNAJA1; DNAJB1; HSPA1B	20
	0.00105128	0.00850514	Endocytosis - Homo sapiens (human)	KEGG	path:hsa04144	USP8; HSPA2; EHD4; ARAP2; NEDD4L; HLA-C; HLA-B; HLA-A; STAMBP; EPN1; HLA-F; HLA-E; HSPA1B; HSPA1A; TFRC; ARPC5; PML; SNX2; MVB12A; CHMP5; HSPA6	252
	0.00106481	0.00855519	Cellular responses to external stimuli	Reactome	R-HSA-8953897	HSPA2; RPS11; BAG1; MOV10; HSPA6; RPS15; RPLP2; HSPA1B; HSPA1A; RPL37A; ELOC; TXNIP; NR1D1; PPP1R15A; RPL29; RPL28; DNAJB1; JUN; ETS2; KDM6B; RELA; RPS24; SOD2; RRAGC; FOS; CAMK2D; PRKCD; RPL15; HELZ2; HSPH1; DNAJA1; HIRA; RPL34; ID1; TCIRG1; ATF5; SERPINH1; ATF3	569
	0.00109319	0.00866368	AGE-RAGE pathway	Wikipathways	WP2324	SHC1; STAT1; NFKBIA; JUN; PRKCD; CASP8; JAK2; RELA; MYD88	66
	0.00109319	0.00866368	Thyroid stimulating hormone (TSH) signaling pathway	Wikipathways	WP2032	STAT1; FOS; TTF2; CCND3; EGR1; JUN; RAP1B; JAK2; MYC	66
	0.00112311	0.00884071	Activated NTRK2 signals through FRS2 and FRS3	Reactome	R-HSA-9028731	PTPN11; NTRK2; FRS2	6
	0.00113504	0.00887468	Pathways in cancer - Homo sapiens (human)	KEGG	path:hsa05200	IL7R; RASGRP3; PMAIP1; EDN1; NFKBIA; BIRC3; LAMA3; ELOC; STAT6; STAT2; STAT1; FAS; JUN; PTGER2; GLI3; JAK2; PML; MYC; TRAF1; BRCA2; FOS; CAMK2D; GNB4; DLL1; VEGFC; FGF5; FGF2; FZD5; RELA; CCND3; CASP8; BAK1; GNG5; NKX3-1; GADD45A; IL15RA	531
	0.00121115	0.00940659	Deubiquitination	Reactome	R-HSA-5688426	USP8; IFIH1; PSMB10; NFKBIA; BIRC3; RIPK1; USP28; USP25; DDX58; USP42; PSMA6; PSMA4; PSMC1; MYC; STAMBP; SIAH2; TRIM25; PSME2; USP15; USP18; TNFAIP3; PSMB9; ATXN7	290
	0.00129758	0.00994526	Trafficking and processing of endosomal TLR	Reactome	R-HSA-1679131	UNC93B1; TLR3; CTSS; LGMN	13
	0.00129758	0.00994526	ZBP1(DAI) mediated induction of type I IFNs	Reactome	R-HSA-1606322	RIPK1; ZBP1; RELA; NFKBIA	13
	0.00135466	0.0103149	Type I diabetes mellitus - Homo sapiens (human)	KEGG	path:hsa04940	HLA-C; HLA-B; HLA-A; HLA-F; HLA-E; TNF; FAS	43
	0.00142541	0.0107831	Interleukin-6 family signaling	Reactome	R-HSA-6783589	PTPN11; JAK2; SOCS3; STAT1; LIFR	22
	0.00150761	0.0113314	Adipocytokine signaling pathway - Homo sapiens (human)	KEGG	path:hsa04920	SOCS3; PTPN11; NFKBIA; TRADD; ACSL5; TNF; JAK2; IRS2; RELA	69
	0.00153707	0.0114788	Signaling by NTRKs	Reactome	R-HSA-166520	JUNB; FUS; FOS; PCSK5; PTPN11; EGR1; IRS2; FRS2; F3; NTRK2; ID1; ID4; SHC1	127
	0.00165151	0.0122548	Signal transduction through IL1R	Wikipathways	WP4496	NFKBIA; JUN; IFNB1; TNF; RELA; MYD88	33
	0.00169196	0.0124756	Brain-derived neurotrophic factor (BDNF) signaling pathway	Wikipathways	WP2380	NFKBIA; SHC1; STAT1; FOS; PTPN11; EGR1; JUN; PRKCD; IRS2; FRS2; PTK2B; JAK2; NTRK2; RELA	144
	0.00176027	0.0127373	SHC1 events in ERBB4 signaling	Reactome	R-HSA-1250347	NRG1; EREG; BTC; SHC1	14
	0.00176027	0.0127373	Neuroinflammation	Wikipathways	WP4919	RELA; NFKBIA; JUN; FOS	14
	0.00176027	0.0127373	MAPK pathway in congenital thyroid cancer	Wikipathways	WP4928	MYC; JUN; SHC1; FOS	14
	0.00184793	0.0132892	Glucocorticoid Receptor Pathway	Wikipathways	WP2880	CCL2; CAVIN2; CDC42EP3; BIRC3; JUN; TNFAIP3; SERPINB9; PRRG4; ARL5B	71
	0.0018992	0.0134705	Natural killer cell mediated cytotoxicity - Homo sapiens (human)	KEGG	path:hsa04650	TNFSF10; KLRD1; HLA-C; HLA-B; HLA-A; PTK2B; HLA-E; IFNB1; TNFRSF10A; TNF; FAS; PTPN11; SHC1	131
	0.00190784	0.0134705	Pyroptosis	Reactome	R-HSA-5620971	IRF2; IRF1; GSDMD	7
	0.00190784	0.0134705	STING mediated induction of host immune responses	Reactome	R-HSA-1834941	STAT6; IFI16; CGAS	7
	0.00203451	0.0142783	Adipogenesis	Wikipathways	WP236	STAT6; SOCS1; STAT2; STAT1; GADD45A; NAMPT; IRS2; SOCS3; KLF5; TNF; LIFR; FAS; SERPINE1	131
	0.0021226	0.0148074	Kit receptor signaling pathway	Wikipathways	WP304	SOCS1; SHC1; STAT1; FOS; PTPN11; JUNB; JAK2; SNAI1	59
	0.00217767	0.0151011	TGF-beta Signaling Pathway	Wikipathways	WP366	NEDD9; KLF10; SHC1; FOS; JUNB; JUN; THBS1; NEDD4L; ATF3; DCP1A; PML; MYC; TGIF1	132
	0.00232601	0.0160343	Interleukin-4 and Interleukin-13 signaling	Reactome	R-HSA-6785807	STAT6; JAK2; STAT1; SOCS1	15
	0.00260787	0.0176637	Downstream signaling of activated FGFR3	Reactome	R-HSA-5654708	FGF5; FRS2; PTPN11; FGF2; SHC1	25
	0.00260787	0.0176637	Cancer immunotherapy by PD-1 blockade	Wikipathways	WP4585	CD274; HLA-A; JUN; PTPN11; PDCD1LG2	25
	0.00260787	0.0176637	SARS-CoV-2 mitochondrial interactions	Wikipathways	WP5038	TLR3; IFIH1; TICAM1; DDX58; IKBKE	26
	0.00271224	0.0182645	Human T-cell leukemia virus 1 infection - Homo sapiens (human)	KEGG	path:hsa05166	EGR1; FOS; HLA-C; HLA-B; HLA-A; NFKBIA; JUN; HLA-F; HLA-E; ETS2; B2M; TNF; CCND3; MSX1; MYC; IL15RA; RELA; ZFP36	219
	0.00287827	0.0192712	Eukaryotic Translation Elongation	Reactome	R-HSA-156842	RPS24; RPL37A; RPL29; RPL28; RPS15; RPLP2; RPL34; RPS11; EEF1B2; RPL15; EEF1A1	105
	0.00291924	0.0194338	Chemokine receptors bind chemokines	Reactome	R-HSA-380108	CCL2; CCL5; CXCL9; ACKR4; PPBP; CXCL11; CXCL10; CX3CL1	62
	0.00296326	0.0195561	TICAM1-dependent activation of IRF3/IRF7	Reactome	R-HSA-9013973	TLR3; IKBKE; TICAM1	8
	0.00297119	0.0195561	Pertussis - Homo sapiens (human)	KEGG	path:hsa05133	TICAM1; IRF1; CASP1; FOS; JUN; TNF; C4B; RELA; MYD88	76
	0.00300542	0.0196703	NAD+ metabolism	Wikipathways	WP3644	CD38; NMNAT3; NT5E; NAMPT	16
	0.00312543	0.0203415	EPO Receptor Signaling	Wikipathways	WP581	SOCS1; JAK2; SHC1; STAT1; IRS2	26
	0.00323096	0.0209115	Modulators of TCR signaling and T cell activation	Wikipathways	WP5072	MAP3K8; SOCS1; NFKBIA; ZFP36L1; TNFAIP3; PCBP2; SH2B3; RELA	63
	0.0033106	0.0211915	TNFR2 non-canonical NF-kB pathway	Reactome	R-HSA-5668541	TNFSF13; TNFSF15; TNFSF14; TNFSF18; BIRC3; TNF; TNFSF13B	50
	0.0033106	0.0211915	Signaling by ERBB2	Reactome	R-HSA-1227986	USP8; SHC1; PRKCE; PRKCD; EREG; BTC; NRG1	50
	0.00380878	0.0241154	Leptin Insulin Overlap	Wikipathways	WP3935	SOCS1; JAK2; SOCS3; IRS2	17
	0.00380878	0.0241154	Regulation of RUNX1 Expression and Activity	Reactome	R-HSA-8934593	PML; PTPN11; MOV10; CCND3	17
	0.00386808	0.0243585	Constitutive Signaling by Aberrant PI3K in Cancer	Reactome	R-HSA-2219530	PTPN11; IRS2; FRS2; EREG; BTC; NRG1; FGF5; FGF2; PIK3AP1	79
	0.00398294	0.0249469	MAPK6/MAPK4 signaling	Reactome	R-HSA-5687128	CDC42EP3; CCND3; JUN; MYC; DNAJB1; PAK3	39
	0.00431514	0.0265986	Macrophage markers	Wikipathways	WP4146	CD74; F3; CD68	9
	0.00431514	0.0265986	Supression of HMGB1 mediated inflammation by THBD	Wikipathways	WP4479	HMGB1; NFKBIA; RELA	9
	0.00431514	0.0265986	TRIF-mediated programmed cell death	Reactome	R-HSA-2562578	RIPK1; TICAM1; CASP8	9
	0.00445296	0.0273037	Osteoclast differentiation - Homo sapiens (human)	KEGG	path:hsa04380	JUNB; SOCS1; STAT2; STAT1; FOS; NFKBIA; JUN; SOCS3; IFNB1; TNF; RELA; CSF1	128
	0.00453261	0.0275026	Oxidative Damage	Wikipathways	WP3941	TRAF1; C3AR1; BAK1; TNF; C4B; GADD45A	40
	0.00453261	0.0275026	Interleukin-2 family signaling	Reactome	R-HSA-451927	SHC1; STAT1; PTK2B; LGALS9; JAK2; IL15RA	40
	0.00461572	0.0278617	Apoptosis-related network due to altered Notch3 in ovarian cancer	Wikipathways	WP2864	IL7R; TRAF1; SOCS3; THBS1; PTK2B; TNF; NRG1	53
	0.00474597	0.0283541	PI-3K cascade:FGFR3	Reactome	R-HSA-5654710	FGF5; PTPN11; FGF2; FRS2	18
	0.00474597	0.0283541	TNFR1-induced NFkappaB signaling pathway	Reactome	R-HSA-5357956	RIPK1; TNF; BIRC3; TRADD	18
	0.00498055	0.0296038	JAK-STAT signaling pathway - Homo sapiens (human)	KEGG	path:hsa04630	IL7R; STAT6; SOCS1; STAT2; STAT1; PTPN11; SOCS3; IFNB1; JAK2; CCND3; MYC; IL15RA; IL22RA1; LIFR	162
	0.00511887	0.0299183	TRAF6 mediated IRF7 activation	Reactome	R-HSA-933541	TRIM25; IFIH1; IKBKE; DDX58; IFNB1	29
	0.00511887	0.0299183	TNFs bind their physiological receptors	Reactome	R-HSA-5669034	TNFSF13; TNFSF13B; TNFSF18; TNFSF15; TNFSF14	29
	0.00512694	0.0299183	Interferon type I signaling pathways	Wikipathways	WP585	SOCS1; STAT2; STAT1; PTPN11; SOCS3; IRS2; EIF4B	54
	0.00513619	0.0299183	Signaling by FGFR3	Reactome	R-HSA-5654741	SHC1; PTPN11; FRS2; FGF5; FGF2; GALNT3	41
	0.00519528	0.030112	DNA damage response	Wikipathways	WP707	PMAIP1; GADD45A; CCND3; CASP8; ATRIP; FAS; PML; MYC	68
	0.00530281	0.030583	B Cell Receptor Signaling Pathway	Wikipathways	WP23	RASGRP3; NFKBIA; SHC1; PTPN11; DAPP1; JUN; PRKCD; MYC; RELA; PIK3AP1	98
	0.00541559	0.0310796	Signaling by NTRK1 (TRKA)	Reactome	R-HSA-187037	JUNB; FUS; FOS; ID4; EGR1; IRS2; FRS2; F3; NTRK2; ID1; SHC1	114
	0.00567954	0.0324346	TGF-beta Receptor Signaling	Wikipathways	WP560	STAT1; FOS; JUN; THBS1; TNF; SERPINE1; TGIF1	55
	0.00582642	0.0331111	Apoptosis Modulation by HSP70	Wikipathways	WP384	RIPK1; FAS; HSPA1A; CASP8	19
	0.00594686	0.0332983	Downstream signaling of activated FGFR2	Reactome	R-HSA-5654696	FGF5; FRS2; PTPN11; FGF2; SHC1	30
	0.00598492	0.0332983	PI3K events in ERBB4 signaling	Reactome	R-HSA-1250342	NRG1; EREG; BTC	10
	0.00598492	0.0332983	Nef mediated downregulation of MHC class I complex cell surface expression	Reactome	R-HSA-164940	HLA-A; AP1M1; B2M	10
	0.00598492	0.0332983	Vif-mediated degradation of APOBEC3G	Reactome	R-HSA-180585	APOBEC3G; APOBEC3F; ELOC	10
	0.00600226	0.0332983	Neutrophil degranulation	Reactome	R-HSA-6798695	HSPA6; HLA-C; HLA-B; HMGB1; AP1M1; GSDMD; HSPA1B; HSPA1A; RNASET2; EEF1A1; CDK13; PTX3; DYNLT1; CEACAM1; PPBP; SRP14; HLA-A; PLAUR; CEACAM6; PRKCD; ARPC5; CD68; PIGR; RAP1B; DYNC1H1; CTSS; SLPI; C3AR1; B2M; TCIRG1; BST2	487
	0.00611249	0.0337491	Peptide chain elongation	Reactome	R-HSA-156902	RPS24; RPL37A; RPL29; RPL28; RPS15; RPLP2; RPL34; RPS11; RPL15; EEF1A1	100
	0.00619608	0.0340492	Prolactin signaling pathway - Homo sapiens (human)	KEGG	path:hsa04917	IRF1; STAT1; SOCS1; SHC1; SOCS3; FOS; JAK2; RELA	70
	0.00651698	0.0356445	Fas ligand pathway and stress induction of heat shock proteins	Wikipathways	WP314	FAS; JUN; CASP8; CASP10; CFLAR; TNF	43
	0.00686475	0.0370441	Downstream signaling of activated FGFR1	Reactome	R-HSA-5654687	FGF5; FRS2; PTPN11; FGF2; SHC1	31
	0.00686475	0.0370441	Toll-like Receptor Signaling related to MyD88	Wikipathways	WP3858	IKBKE; TLR3; RELA; MYD88; TICAM1	31
	0.00705905	0.0370441	Nanomaterial induced apoptosis	Wikipathways	WP2507	FAS; CFLAR; CASP8; BAK1	20
	0.00705905	0.0370441	Purinergic signaling in leishmaniasis infection	Reactome	R-HSA-9660826	TXNIP; C3AR1; NT5E; CASP1	20
	0.00705905	0.0370441	Cell recruitment (pro-inflammatory response)	Reactome	R-HSA-9664424	TXNIP; C3AR1; NT5E; CASP1	20
	0.00705905	0.0370441	TP53 network	Wikipathways	WP1742	GADD45A; MYC; TNFSF10; PMAIP1	20
	0.00705905	0.0370441	FRS-mediated FGFR3 signaling	Reactome	R-HSA-5654706	FGF5; PTPN11; FGF2; FRS2	20
	0.00705905	0.0370441	Signaling by NTRK2 (TRKB)	Reactome	R-HSA-9006115	PTPN11; SHC1; NTRK2; FRS2	20
	0.00705905	0.0370441	TICAM1, RIP1-mediated IKK complex recruitment	Reactome	R-HSA-168927	RIPK1; TLR3; BIRC3; TICAM1	20
	0.00730013	0.0381374	TP53 Regulates Transcription of Cell Death Genes	Reactome	R-HSA-5633008	PMAIP1; CASP1; FAS; CASP10; TNFRSF10A; TMEM219	44
	0.00733679	0.0381579	p53 transcriptional gene network	Wikipathways	WP4963	CCL2; PMAIP1; GADD45A; THBS1; CX3CL1; FAS; PML; SERPINE1	72
	0.00744506	0.0385489	Neurotrophin signaling pathway - Homo sapiens (human)	KEGG	path:hsa04722	SHC1; CAMK2D; PTPN11; NFKBIA; JUN; RAP1B; NTRK2; FRS2; SH2B3; RELA; PRKCD	119
	0.00764311	0.0393992	Yersinia infection - Homo sapiens (human)	KEGG	path:hsa05135	CCL2; TICAM1; FOS; NFKBIA; JUN; ARPC5; IFNB1; PTK2B; TNF; CASP1; RELA; MYD88	137
	0.00786625	0.0403708	Cytoplasmic Ribosomal Proteins	Wikipathways	WP477	RPS11; RPL37A; RPL29; RPL28; RPS15; RPLP2; RPL34; RPS24; RPL15	88
	0.00796322	0.040648	p53 signaling pathway - Homo sapiens (human)	KEGG	path:hsa04115	PMAIP1; FAS; CCND3; CASP8; THBS1; TNFRSF10A; GADD45A; SERPINE1	73
	0.00799004	0.040648	SUMOylation of immune response proteins	Reactome	R-HSA-4755510	RELA; NFKBIA; IKBKE	11
	0.00814903	0.0412766	DAP12 interactions	Reactome	R-HSA-2172127	KLRD1; HLA-C; HLA-B; HLA-E; B2M; SHC1	45
	0.00834367	0.0418981	Complement and Coagulation Cascades	Wikipathways	WP558	F3; PLAUR; CFB; C4B; C3AR1; CLU; SERPINE1	59
	0.00834367	0.0418981	TGF-beta receptor signaling in skeletal dysplasias	Wikipathways	WP4816	STAT1; FOS; JUN; THBS1; TNF; SERPINE1; TGIF1	59
	0.00845223	0.0422611	PI-3K cascade:FGFR1	Reactome	R-HSA-5654689	FGF5; PTPN11; FGF2; FRS2	21
	0.00887303	0.0438012	IkBA variant leads to EDA-ID	Reactome	R-HSA-5603029	RELA; NFKBIA	4
	0.00887303	0.0438012	Diseases associated with the TLR signaling cascade	Reactome	R-HSA-5602358	RELA; NFKBIA	4
	0.00887303	0.0438012	Diseases of Immune System	Reactome	R-HSA-5260271	RELA; NFKBIA	4
	0.00896555	0.0440008	Cellular senescence - Homo sapiens (human)	KEGG	path:hsa04218	CCND3; RELA; HLA-C; HLA-B; HLA-A; HLA-F; HLA-E; ZFP36L1; SERPINE1; ZFP36L2; GADD45A; MYC; LIN52	156
	0.00898901	0.0440008	Alpha 6 Beta 4 signaling pathway	Wikipathways	WP244	PTPN11; LAMA3; PRKCD; IRS2; SHC1	33
	0.00906661	0.0440108	Proteasome - Homo sapiens (human)	KEGG	path:hsa03050	PSMA4; PSMB10; PSME2; PSMA6; PSMB9; PSMC1	46
	0.00906661	0.0440108	Type II diabetes mellitus - Homo sapiens (human)	KEGG	path:hsa04930	SOCS1; SOCS3; PRKCE; PRKCD; IRS2; TNF	46
	0.00945977	0.0457288	SRP-dependent cotranslational protein targeting to membrane	Reactome	R-HSA-1799339	SEC11A; RPS24; RPL37A; RPL29; RPL28; RPS15; RPLP2; RPL34; RPS11; RPL15; SRP14	123
	0.00997593	0.0476634	Nuclear Events (kinase and transcription factor activation)	Reactome	R-HSA-198725	EGR1; FUS; FOS; ID4; JUNB; ID1; F3	61
	Transcriptomics: up-regulated, GO Biological Process
	Enrichment FDR	Fold Enrichment	Pathway	nGenes	Pathway Genes	Genes	URL
	4.72702e-46	3.91022	Response to cytokine	151	1404	CFLAR CD38 CX3CL1 NUB1 CD74 BIRC3 FAS PSMA4 EIF2AK2 TRAF1 CASP8 SP100 TFRC LAMP3 EDN1 CEACAM1 OAS1 JAK2 PSMC1 PSMA6 NFKBIA SAMHD1 MID1 TIMP1 TNFSF13B KLF5 TRADD CLIP3 TLE4 DDX58 MAP3K8 CCL2 TCIRG1 SH2B3 OAS3 OAS2 SOD2 TRIM38 LIFR IFIH1 STAT1 SRSF7 KYNU GBP3 GBP1 F3 IRF6 TNFAIP3 IFIT3 IFIT2 DUSP1 CD274 TNFSF18 ELF1 EGR1 PTK2B TRIM25 HNRNPA2B1 NMI ZBP1 EREG IRF1 TNFSF14 NR1D1 IFI6 RAP1B ZFP36 ACKR4…	http://amigo.geneontology.org/amigo/term/GO:0034097
	1.6618e-41	3.86365	Cellular response to cytokine stimulus	139	1308	CFLAR CX3CL1 CD74 BIRC3 FAS PSMA4 TRAF1 CASP8 SP100 TFRC EDN1 CEACAM1 OAS1 JAK2 PSMC1 PSMA6 NFKBIA SAMHD1 MID1 TIMP1 TNFSF13B KLF5 TRADD CLIP3 TLE4 MAP3K8 CCL2 TCIRG1 SH2B3 OAS3 OAS2 SOD2 TRIM38 LIFR STAT1 SRSF7 GBP3 GBP1 F3 IRF6 TNFAIP3 IFIT3 IFIT2 DUSP1 TNFSF18 ELF1 EGR1 PTK2B TRIM25 HNRNPA2B1 NMI ZBP1 EREG IRF1 TNFSF14 NR1D1 IFI6 RAP1B ZFP36 ACKR4 PLVAP BST2 TRIM21 TRIM5 TRIM22 XAF1 RSAD2 IL15…	http://amigo.geneontology.org/amigo/term/GO:0071345
	7.68601e-38	8.18969	Defense response to virus	66	293	BIRC3 EIF2AK2 OAS1 SAMHD1 ZC3HAV1 DDX58 DHX58 UNC93B1 OAS3 OAS2 SELENOK IFIH1 STAT1 GBP3 GBP1 TNFAIP3 IFIT3 IFIT2 TRIM25 NT5C3A ZBP1 IRF1 IFI6 TICAM1 APOBEC3F BST2 TRIM5 TRIM22 RSAD2 OASL USP15 RTP4 DDX60 IFI44L PARP9 HERC5 CXCL9 PML ARMC5 NLRC5 PMAIP1 IFITM3 IFIT5 MOV10 MX1 ADAR IFI16 DTX3L TLR3 CGAS IRF2 MLKL CXCL10 TRIM56 STAT2 IFNB1 ISG20 RELA MX2 IFITM2 IFIT1 IFITM1 PLSCR1 PCBP2 APOBEC3G TRI…	http://amigo.geneontology.org/amigo/term/GO:0051607
	7.68601e-38	8.18969	Defense response to symbiont	66	293	BIRC3 EIF2AK2 OAS1 SAMHD1 ZC3HAV1 DDX58 DHX58 UNC93B1 OAS3 OAS2 SELENOK IFIH1 STAT1 GBP3 GBP1 TNFAIP3 IFIT3 IFIT2 TRIM25 NT5C3A ZBP1 IRF1 IFI6 TICAM1 APOBEC3F BST2 TRIM5 TRIM22 RSAD2 OASL USP15 RTP4 DDX60 IFI44L PARP9 HERC5 CXCL9 PML ARMC5 NLRC5 PMAIP1 IFITM3 IFIT5 MOV10 MX1 ADAR IFI16 DTX3L TLR3 CGAS IRF2 MLKL CXCL10 TRIM56 STAT2 IFNB1 ISG20 RELA MX2 IFITM2 IFIT1 IFITM1 PLSCR1 PCBP2 APOBEC3G TRI…	http://amigo.geneontology.org/amigo/term/GO:0140546
	2.99043e-37	3.0918	Response to biotic stimulus	162	1905	CX3CL1 NUB1 CD74 BIRC3 RNASET2 BAK1 PSMA4 EIF2AK2 STYK1 CASP8 SP100 PAK3 EDN1 CEACAM1 CHMP5 OAS1 JAK2 APOL1 PSMC1 PSMA6 NFKBIA SAMHD1 MID1 FMR1 N4BP1 IL4I1 ZC3HAV1 SERPINE1 TRIM14 DDX58 CCL2 DHX58 UNC93B1 SLC15A3 OAS3 OAS2 SOD2 TRIM38 TENT5A SELENOK IFIH1 STAT1 KYNU RNF19B LGALS8 GBP3 GBP1 IRF6 TNFAIP3 IFIT3 IFIT2 CD274 EGR1 CLU PTK2B TRIM25 NT5C3A OPTN NMI SLPI ZBP1 EREG IRF1 NR1D1 IFI6 TICAM1 Z…	http://amigo.geneontology.org/amigo/term/GO:0009607
	2.99043e-37	6.86336	Response to virus	74	392	BIRC3 EIF2AK2 OAS1 SAMHD1 FMR1 ZC3HAV1 DDX58 DHX58 UNC93B1 OAS3 OAS2 SELENOK IFIH1 STAT1 LGALS8 GBP3 GBP1 TNFAIP3 IFIT3 IFIT2 CLU TRIM25 NT5C3A NMI ZBP1 IRF1 IFI6 TICAM1 APOBEC3F BST2 TRIM5 TRIM22 RSAD2 OASL USP15 RTP4 DDX60 IFI44L IFI44 PARP9 HERC5 CXCL9 PML ARMC5 NLRC5 PMAIP1 IFITM3 IFIT5 MOV10 MX1 ADAR IFI16 DTX3L TLR3 CGAS IRF2 MLKL LGALS9 CXCL10 TRIM56 STAT2 IFNB1 ISG20 MYD88 RELA MX2 IFITM2…	http://amigo.geneontology.org/amigo/term/GO:0009615
	2.99043e-37	3.11578	Response to external biotic stimulus	160	1867	CX3CL1 NUB1 CD74 BIRC3 RNASET2 BAK1 PSMA4 EIF2AK2 STYK1 CASP8 SP100 PAK3 EDN1 CEACAM1 CHMP5 OAS1 JAK2 APOL1 PSMC1 PSMA6 NFKBIA SAMHD1 MID1 FMR1 N4BP1 ZC3HAV1 SERPINE1 TRIM14 DDX58 CCL2 DHX58 UNC93B1 SLC15A3 OAS3 OAS2 SOD2 TRIM38 TENT5A SELENOK IFIH1 STAT1 KYNU RNF19B LGALS8 GBP3 GBP1 IRF6 TNFAIP3 IFIT3 IFIT2 CD274 EGR1 CLU PTK2B TRIM25 NT5C3A OPTN NMI SLPI ZBP1 EREG IRF1 NR1D1 IFI6 TICAM1 ZFP36 A…	http://amigo.geneontology.org/amigo/term/GO:0043207
	2.99043e-37	3.11745	Response to other organism	160	1866	CX3CL1 NUB1 CD74 BIRC3 RNASET2 BAK1 PSMA4 EIF2AK2 STYK1 CASP8 SP100 PAK3 EDN1 CEACAM1 CHMP5 OAS1 JAK2 APOL1 PSMC1 PSMA6 NFKBIA SAMHD1 MID1 FMR1 N4BP1 ZC3HAV1 SERPINE1 TRIM14 DDX58 CCL2 DHX58 UNC93B1 SLC15A3 OAS3 OAS2 SOD2 TRIM38 TENT5A SELENOK IFIH1 STAT1 KYNU RNF19B LGALS8 GBP3 GBP1 IRF6 TNFAIP3 IFIT3 IFIT2 CD274 EGR1 CLU PTK2B TRIM25 NT5C3A OPTN NMI SLPI ZBP1 EREG IRF1 NR1D1 IFI6 TICAM1 ZFP36 A…	http://amigo.geneontology.org/amigo/term/GO:0051707
	6.21296e-36	4.18203	Cytokine-mediated signaling pathway	111	965	CFLAR CX3CL1 CD74 BIRC3 FAS PSMA4 TRAF1 CASP8 SP100 EDN1 CEACAM1 OAS1 JAK2 PSMC1 PSMA6 NFKBIA SAMHD1 MID1 TIMP1 TNFSF13B TRADD CLIP3 MAP3K8 CCL2 SH2B3 OAS3 OAS2 SOD2 TRIM38 LIFR STAT1 GBP1 F3 IRF6 TNFAIP3 IFIT3 IFIT2 TNFSF18 ELF1 EGR1 PTK2B TRIM25 HNRNPA2B1 NMI ZBP1 EREG IRF1 TNFSF14 IFI6 RAP1B ACKR4 PLVAP BST2 TRIM21 TRIM5 TRIM22 XAF1 RSAD2 IL15RA OASL MYC RIPK1 IL18BP CASP1 PARP9 FGF2 CXCL9 PML…	http://amigo.geneontology.org/amigo/term/GO:0019221
	8.47297e-35	3.3471	Defense response to other organism	138	1499	CX3CL1 NUB1 CD74 BIRC3 RNASET2 PSMA4 EIF2AK2 STYK1 CASP8 SP100 PAK3 EDN1 CEACAM1 OAS1 JAK2 APOL1 PSMC1 PSMA6 SAMHD1 MID1 N4BP1 ZC3HAV1 SERPINE1 TRIM14 DDX58 CCL2 DHX58 UNC93B1 SLC15A3 OAS3 OAS2 TRIM38 SELENOK IFIH1 STAT1 KYNU RNF19B LGALS8 GBP3 GBP1 IRF6 TNFAIP3 IFIT3 IFIT2 EGR1 CLU PTK2B TRIM25 NT5C3A OPTN NMI SLPI ZBP1 EREG IRF1 IFI6 TICAM1 APOBEC3F NECTIN2 BST2 TRIM21 TRIM5 TRIM22 XAF1 RSAD2 K…	http://amigo.geneontology.org/amigo/term/GO:0098542
	8.10797e-32	3.497	Innate immune response	121	1258	CX3CL1 NUB1 CD74 BIRC3 RNASET2 PSMA4 EIF2AK2 STYK1 CASP8 SP100 PAK3 EDN1 CEACAM1 OAS1 JAK2 APOL1 PSMC1 PSMA6 SAMHD1 MID1 N4BP1 ZC3HAV1 TRIM14 DDX58 CCL2 DHX58 UNC93B1 SLC15A3 OAS3 OAS2 TRIM38 IFIH1 STAT1 KYNU RNF19B GBP3 GBP1 IRF6 TNFAIP3 IFIT3 IFIT2 EGR1 CLU PTK2B TRIM25 OPTN NMI SLPI ZBP1 EREG IRF1 IFI6 TICAM1 APOBEC3F NECTIN2 BST2 TRIM21 TRIM5 TRIM22 XAF1 RSAD2 KLRD1 OASL TRAFD1 DAB2IP MYC DDX…	http://amigo.geneontology.org/amigo/term/GO:0045087
	1.34202e-23	10.1462	Response to type I interferon	36	129	SP100 OAS1 SAMHD1 OAS3 OAS2 STAT1 IRF6 IFIT3 IFIT2 EGR1 ZBP1 IRF1 IFI6 BST2 XAF1 RSAD2 OASL NLRC5 IFITM3 IFIT5 MX1 ADAR GBP2 IRF2 TRIM56 STAT2 IFNB1 ISG20 MYD88 PTPN11 MX2 USP18 IFITM2 IFIT1 IFITM1 IKBKE	http://amigo.geneontology.org/amigo/term/GO:0034340
	2.96259e-23	10.3456	Type I interferon signaling pathway	35	123	SP100 OAS1 SAMHD1 OAS3 OAS2 STAT1 IRF6 IFIT3 IFIT2 EGR1 ZBP1 IRF1 IFI6 BST2 XAF1 RSAD2 OASL NLRC5 IFITM3 IFIT5 MX1 ADAR GBP2 IRF2 STAT2 IFNB1 ISG20 MYD88 PTPN11 MX2 USP18 IFITM2 IFIT1 IFITM1 IKBKE	http://amigo.geneontology.org/amigo/term/GO:0060337
	3.73572e-23	10.2621	Cellular response to type I interferon	35	124	SP100 OAS1 SAMHD1 OAS3 OAS2 STAT1 IRF6 IFIT3 IFIT2 EGR1 ZBP1 IRF1 IFI6 BST2 XAF1 RSAD2 OASL NLRC5 IFITM3 IFIT5 MX1 ADAR GBP2 IRF2 STAT2 IFNB1 ISG20 MYD88 PTPN11 MX2 USP18 IFITM2 IFIT1 IFITM1 IKBKE	http://amigo.geneontology.org/amigo/term/GO:0071357
	1.46941e-21	3.10826	Viral process	99	1158	CFLAR CD74 BAK1 PSMA4 NEDD4L EIF2AK2 CASP8 CDK13 SP100 TFRC AP1M1 LAMP3 CHMP5 OAS1 PCSK5 NFKBIA SAMHD1 FMR1 N4BP1 ZC3HAV1 TRIM14 DDX58 RPL28 DDX5 CCL2 DHX58 RPL34 OAS3 OAS2 TRIM38 IFIH1 RPS15 STAT1 TRIM25 RBBP6 HNRNPA2B1 OPTN SLPI ZBP1 TICAM1 ZFP36 APOBEC3F NECTIN2 BST2 TRIM21 TRIM5 TRIM22 RSAD2 OASL USP15 SP110 MYC RIPK1 GTF2B RPS24 PARP9 PML MVB12A IFITM3 RPS11 DYNLT1 IFIT5 ELOC MOV10 MX1 SHC1 …	http://amigo.geneontology.org/amigo/term/GO:0016032
	3.20675e-21	6.88706	Regulation of viral process	43	227	CD74 EIF2AK2 SP100 LAMP3 OAS1 FMR1 N4BP1 ZC3HAV1 TRIM14 DDX5 OAS3 OAS2 TRIM38 STAT1 TRIM25 SLPI ZFP36 APOBEC3F NECTIN2 BST2 TRIM21 TRIM5 TRIM22 RSAD2 OASL PML IFITM3 DYNLT1 IFIT5 MX1 ADAR IFI16 PTX3 LGALS9 IFNB1 ISG20 CIITA IFITM2 IFIT1 IFITM1 PLSCR1 APOBEC3G TRIM34	http://amigo.geneontology.org/amigo/term/GO:0050792
	4.16778e-21	7.74827	Regulation of viral life cycle	39	183	CD74 EIF2AK2 LAMP3 OAS1 FMR1 N4BP1 ZC3HAV1 TRIM14 DDX5 OAS3 OAS2 TRIM38 TRIM25 SLPI APOBEC3F NECTIN2 BST2 TRIM21 TRIM5 TRIM22 RSAD2 OASL PML IFITM3 IFIT5 MX1 ADAR IFI16 PTX3 LGALS9 IFNB1 ISG20 CIITA IFITM2 IFIT1 IFITM1 PLSCR1 APOBEC3G TRIM34	http://amigo.geneontology.org/amigo/term/GO:1903900
	6.75851e-21	4.37381	Regulation of response to biotic stimulus	64	532	CX3CL1 BIRC3 PSMA4 CASP8 PAK3 CEACAM1 OAS1 JAK2 PSMC1 PSMA6 SAMHD1 N4BP1 IL4I1 ZC3HAV1 DDX58 DHX58 OAS3 SELENOK STAT1 TNFAIP3 CD274 OPTN NMI ZBP1 EREG IRF1 APOBEC3F NECTIN2 TRIM21 TRIM5 KLRD1 OASL TRAFD1 USP15 DDX60 PARP9 HERC5 PML NLRC5 GBP5 ADAR IFI16 DTX3L PRKCD ERAP1 CGAS LGALS9 SERPINB9 STAT2 IFNB1 RELA PARP14 PTPN11 SOCS3 USP18 SOCS1 MUC1 IFIT1 PLSCR1 HMGB1 PCBP2 PSMB10 APOBEC3G IKBKE	http://amigo.geneontology.org/amigo/term/GO:0002831
	8.52588e-21	2.62305	Regulation of response to stress	122	1691	CX3CL1 PLAUR CD74 BIRC3 FAS BCLAF1 BAK1 PSMA4 EIF2AK2 TRAF1 CASP8 SEMA3A PAK3 EDN1 CEACAM1 DNAJA1 PPP1R15A OAS1 FUS JAK2 PSMC1 PSMA6 NFKBIA SAMHD1 MID1 ABCD1 FMR1 STK24 TRADD N4BP1 NAMPT SERPINE1 DDX58 BAG1 DDX5 DHX58 CRYAB SH2B3 OAS3 NCOA7 SOD2 SELENOK STAT1 GADD45A F3 TNFAIP3 DUSP1 TNFSF18 HSPH1 CLU PTK2B OPTN NMI SNAI1 ZBP1 EREG IRF1 PTGER2 NR1D1 HELB ZFP36 APOBEC3F NECTIN2 DNAJB1 TRIM21 TRIM5…	http://amigo.geneontology.org/amigo/term/GO:0080134
	1.03913e-20	5.70995	Response to interferon-gamma	49	312	CX3CL1 NUB1 CD74 SP100 EDN1 OAS1 JAK2 MID1 CCL2 OAS3 OAS2 TRIM38 STAT1 KYNU GBP3 GBP1 IRF6 TRIM25 NMI IRF1 BST2 TRIM21 TRIM5 TRIM22 OASL MYC CASP1 PARP9 RAB20 PML NLRC5 IFITM3 CAMK2D GBP5 GBP2 GBP4 PRKCD TLR3 IRF2 LGALS9 PARP14 CIITA GBP6 SOCS3 IFITM2 SOCS1 IFITM1 IFI30 TRIM34	http://amigo.geneontology.org/amigo/term/GO:0034341
	8.81489e-20	9.30746	Negative regulation of viral process	32	125	EIF2AK2 SP100 OAS1 N4BP1 ZC3HAV1 TRIM14 OAS3 OAS2 STAT1 TRIM25 SLPI ZFP36 APOBEC3F BST2 TRIM21 TRIM5 RSAD2 OASL PML IFITM3 IFIT5 MX1 IFI16 PTX3 IFNB1 ISG20 CIITA IFITM2 IFIT1 IFITM1 PLSCR1 APOBEC3G	http://amigo.geneontology.org/amigo/term/GO:0048525
	1.52501e-19	2.86434	Regulation of response to external stimulus	101	1282	MYCBP2 CX3CL1 PLAUR CD74 BIRC3 PSMA4 CASP8 SEMA3A PAK3 EDN1 CEACAM1 SLC8B1 OAS1 JAK2 LGMN PSMC1 PSMA6 NFKBIA SAMHD1 STK24 TRADD N4BP1 PRKD2 ZC3HAV1 SERPINE1 DDX58 CCL2 DHX58 SH2B3 OAS3 SELENOK STAT1 F3 TNFAIP3 DUSP1 TNFSF18 PTK2B OPTN NMI ZBP1 EREG IRF1 PTGER2 TNFSF14 NR1D1 ZFP36 APOBEC3F NECTIN2 TRIM21 TRIM5 KLRD1 C5AR2 OASL TRAFD1 NT5E USP15 RIPK1 DDX60 CASP1 THBS1 PARP9 HERC5 FGF2 PML NLRC5 AD…	http://amigo.geneontology.org/amigo/term/GO:0032101
	1.06901e-16	12.901	Negative regulation of viral genome replication	22	62	EIF2AK2 OAS1 N4BP1 ZC3HAV1 OAS3 OAS2 SLPI APOBEC3F BST2 RSAD2 OASL IFITM3 IFIT5 MX1 IFI16 IFNB1 ISG20 IFITM2 IFIT1 IFITM1 PLSCR1 APOBEC3G	http://amigo.geneontology.org/amigo/term/GO:0045071
	1.10229e-16	2.43965	Regulation of programmed cell death	113	1684	CASP10 CFLAR CD38 CX3CL1 SCIN PLAUR CD74 BIRC3 FAS BCLAF1 BAK1 EIF2AK2 TRAF1 CASP8 SP100 TFRC PAX2 PAK3 LAMP3 EDN1 LRP2 DNAJA1 CEACAM6 JAK2 LGMN NFKBIA TIMP1 TRADD TNFRSF10A CLIP3 USP42 SERPINE1 GLI3 BAG1 CCL2 CRYAB AMBRA1 SOD2 STAT1 GADD45A TNFAIP3 IFIT3 IFIT2 DUSP1 CD274 TNFSF18 EGR1 CLU PTK2B TNFSF10 SNAI1 ZBP1 TNFSF14 ID1 IFI6 ZFP36 IDO1 THOC6 CTNNBL1 BTG1 RNF122 TBX3 EPHA7 YME1L1 DAB2IP MYC …	http://amigo.geneontology.org/amigo/term/GO:0043067
	1.1671e-16	2.46227	Regulation of apoptotic process	111	1639	CASP10 CFLAR CD38 CX3CL1 SCIN PLAUR CD74 BIRC3 FAS BCLAF1 BAK1 EIF2AK2 TRAF1 CASP8 SP100 TFRC PAX2 PAK3 LAMP3 EDN1 LRP2 DNAJA1 CEACAM6 JAK2 LGMN NFKBIA TIMP1 TRADD TNFRSF10A CLIP3 USP42 SERPINE1 GLI3 BAG1 CCL2 CRYAB AMBRA1 SOD2 STAT1 GADD45A TNFAIP3 IFIT3 IFIT2 DUSP1 CD274 TNFSF18 EGR1 CLU PTK2B TNFSF10 SNAI1 ZBP1 TNFSF14 ID1 IFI6 ZFP36 IDO1 THOC6 CTNNBL1 BTG1 RNF122 TBX3 EPHA7 YME1L1 DAB2IP MYC …	http://amigo.geneontology.org/amigo/term/GO:0042981
	1.89552e-16	2.5411	Regulation of immune response	104	1488	CD38 CD74 BIRC3 PSMA4 CASP8 CLEC2D TFRC PAK3 CEACAM1 OAS1 JAK2 LGMN PSMC1 PSMA6 NFKBIA SAMHD1 TNFSF13B N4BP1 IL4I1 PRKD2 ICAM4 ICAM5 ZC3HAV1 DDX58 DHX58 UNC93B1 SLC15A3 OAS3 BTN3A3 SELENOK IFIH1 STAT1 GBP1 TNFAIP3 CD274 TNFSF18 ELF1 CLU NMI ZBP1 EREG IRF1 PTGER2 NR1D1 TICAM1 APOBEC3F NECTIN2 TRIM21 TRIM5 RSAD2 KLRD1 C5AR2 OASL TRAFD1 USP15 DAB2IP RIPK1 DDX60 PARP9 HERC5 PML NLRC5 ADM GBP5 PIK3AP1…	http://amigo.geneontology.org/amigo/term/GO:0050776
	1.89552e-16	5.3021	Cellular response to interferon-gamma	42	288	CX3CL1 SP100 EDN1 OAS1 JAK2 MID1 CCL2 OAS3 OAS2 TRIM38 STAT1 GBP3 GBP1 IRF6 TRIM25 NMI IRF1 TRIM21 TRIM5 TRIM22 OASL MYC CASP1 PARP9 RAB20 PML NLRC5 CAMK2D GBP5 GBP2 GBP4 PRKCD TLR3 IRF2 LGALS9 PARP14 CIITA GBP6 SOCS3 SOCS1 IFI30 TRIM34	http://amigo.geneontology.org/amigo/term/GO:0071346
	2.19164e-16	2.34245	Regulation of cell death	119	1847	CASP10 CFLAR CD38 CX3CL1 SCIN PLAUR CD74 BIRC3 FAS BCLAF1 BAK1 EIF2AK2 TRAF1 CASP8 SP100 TFRC PAX2 PAK3 LAMP3 EDN1 LRP2 DNAJA1 CEACAM6 JAK2 LGMN PSMC1 NFKBIA TIMP1 TRADD TNFRSF10A CLIP3 USP42 SERPINE1 GLI3 BAG1 CCL2 CRYAB AMBRA1 NCOA7 SOD2 STAT1 GADD45A TNFAIP3 IFIT3 IFIT2 DUSP1 CD274 TNFSF18 EGR1 CLU PTK2B TNFSF10 SNAI1 ZBP1 TNFSF14 ID1 IFI6 ZFP36 IDO1 THOC6 CTNNBL1 BTG1 RNF122 TBX3 EPHA7 YME1L1…	http://amigo.geneontology.org/amigo/term/GO:0010941
	6.88892e-16	2.90009	Positive regulation of intracellular signal transduction	82	1028	CASP10 CFLAR CX3CL1 CD74 BIRC3 BCLAF1 EIF2AK2 TRAF1 CASP8 TFRC SEMA3A EDN1 LRP2 JAK2 MID1 TRADD PRKD2 ZC3HAV1 TRIM14 DDX5 CCL2 DHX58 SLC15A3 TRIM38 RPS15 GADD45A RRAGC F3 PTK2B TRIM25 TNFSF10 NMI EREG TNFSF14 RAP1B TICAM1 BST2 TRIM21 TRIM5 TRIM22 C5AR2 OASL USP15 DAB2IP RIPK1 DDX60 CASP1 THBS1 FGF5 FGF2 GAREM1 SECTM1 PMAIP1 DYNLT1 NTRK2 IFIT5 PIK3AP1 NRG1 SHC1 MSX1 FZD5 TLR3 CGAS FRS2 NKX3-1 LGAL…	http://amigo.geneontology.org/amigo/term/GO:1902533
	9.52449e-16	2.31815	Positive regulation of cell communication	117	1835	CASP10 CFLAR CD38 CX3CL1 PLAUR CD74 BIRC3 FAS BCLAF1 BAK1 PSMA4 EIF2AK2 TRAF1 CASP8 TFRC SEMA3A EDN1 LRP2 JAK2 LGMN PSMC1 PSMA6 MID1 FMR1 TRADD SALL1 PRKD2 PLEKHA4 ZC3HAV1 TRIM14 DDX5 CCL2 DHX58 SLC15A3 TRIM38 RPS15 GADD45A RRAGC F3 SLC8A2 TNFAIP3 PTK2B TRIM25 TNFSF10 NMI ZBP1 EREG TNFSF14 RAP1B TICAM1 NECTIN2 BST2 TRIM21 TRIM5 TRIM22 DLG4 RSAD2 C5AR2 OASL USP15 DAB2IP RIPK1 DDX60 CASP1 THBS1 PAR…	http://amigo.geneontology.org/amigo/term/GO:0010647
	9.86883e-16	2.41055	Positive regulation of signal transduction	109	1644	CASP10 CFLAR CX3CL1 PLAUR CD74 BIRC3 FAS BCLAF1 BAK1 PSMA4 EIF2AK2 TRAF1 CASP8 TFRC SEMA3A EDN1 LRP2 JAK2 PSMC1 PSMA6 MID1 TRADD SALL1 PRKD2 PLEKHA4 ZC3HAV1 TRIM14 DDX5 CCL2 DHX58 SLC15A3 TRIM38 RPS15 GADD45A RRAGC F3 TNFAIP3 PTK2B TRIM25 TNFSF10 NMI ZBP1 EREG TNFSF14 RAP1B TICAM1 NECTIN2 BST2 TRIM21 TRIM5 TRIM22 DLG4 RSAD2 C5AR2 OASL USP15 DAB2IP RIPK1 DDX60 CASP1 THBS1 PARP9 USP8 FGF5 FGF2 PML …	http://amigo.geneontology.org/amigo/term/GO:0009967
	1.19353e-15	2.30934	Positive regulation of signaling	117	1842	CASP10 CFLAR CD38 CX3CL1 PLAUR CD74 BIRC3 FAS BCLAF1 BAK1 PSMA4 EIF2AK2 TRAF1 CASP8 TFRC SEMA3A EDN1 LRP2 JAK2 LGMN PSMC1 PSMA6 MID1 FMR1 TRADD SALL1 PRKD2 PLEKHA4 ZC3HAV1 TRIM14 DDX5 CCL2 DHX58 SLC15A3 TRIM38 RPS15 GADD45A RRAGC F3 SLC8A2 TNFAIP3 PTK2B TRIM25 TNFSF10 NMI ZBP1 EREG TNFSF14 RAP1B TICAM1 NECTIN2 BST2 TRIM21 TRIM5 TRIM22 DLG4 RSAD2 C5AR2 OASL USP15 DAB2IP RIPK1 DDX60 CASP1 THBS1 PAR…	http://amigo.geneontology.org/amigo/term/GO:0023056
	2.49927e-15	7.2233	Regulation of type I interferon production	30	151	OAS1 ZC3HAV1 DDX58 DHX58 OAS3 OAS2 IFIH1 STAT1 TNFAIP3 TRIM25 NMI ZBP1 IRF1 TICAM1 TRIM21 HERC5 NLRC5 UBE2L6 IFI16 TLR3 CGAS STAT6 TRIM56 MYD88 RELA PTPN11 UBA7 HMGB1 PCBP2 IKBKE	http://amigo.geneontology.org/amigo/term/GO:0032479
	2.49927e-15	7.2233	Type I interferon production	30	151	OAS1 ZC3HAV1 DDX58 DHX58 OAS3 OAS2 IFIH1 STAT1 TNFAIP3 TRIM25 NMI ZBP1 IRF1 TICAM1 TRIM21 HERC5 NLRC5 UBE2L6 IFI16 TLR3 CGAS STAT6 TRIM56 MYD88 RELA PTPN11 UBA7 HMGB1 PCBP2 IKBKE	http://amigo.geneontology.org/amigo/term/GO:0032606
	4.29786e-15	9.58873	Regulation of viral genome replication	24	91	EIF2AK2 OAS1 N4BP1 ZC3HAV1 DDX5 OAS3 OAS2 SLPI APOBEC3F BST2 RSAD2 OASL IFITM3 IFIT5 MX1 ADAR IFI16 IFNB1 ISG20 IFITM2 IFIT1 IFITM1 PLSCR1 APOBEC3G	http://amigo.geneontology.org/amigo/term/GO:0045069
	7.74061e-15	5.97172	Regulation of response to cytokine stimulus	34	207	CFLAR CD74 BIRC3 TRAF1 CASP8 EDN1 OAS1 JAK2 SAMHD1 TRADD CLIP3 DDX58 SH2B3 OAS3 LIFR IFIH1 STAT1 TNFAIP3 ELF1 ZBP1 RIPK1 CASP1 PARP9 NLRC5 ADAR STAT2 PARP14 PTPN11 CSF1 SOCS3 USP18 SOCS1 CASP4 IKBKE	http://amigo.geneontology.org/amigo/term/GO:0060759
	8.615e-15	2.96304	Regulation of defense response	74	908	CX3CL1 BIRC3 PSMA4 CASP8 PAK3 CEACAM1 OAS1 JAK2 PSMC1 PSMA6 NFKBIA SAMHD1 TRADD N4BP1 SERPINE1 DDX58 DHX58 OAS3 SELENOK STAT1 TNFAIP3 TNFSF18 OPTN NMI ZBP1 EREG IRF1 PTGER2 NR1D1 ZFP36 APOBEC3F NECTIN2 TRIM21 TRIM5 KLRD1 TRAFD1 NT5E RIPK1 CASP1 PARP9 HERC5 PML NLRC5 ADM GBP5 PIK3AP1 ADAR IFI16 DTX3L PRKCD ERAP1 TLR3 CGAS LGALS9 SERPINB9 STAT2 IFNB1 MYD88 RELA PARP14 NUPR1 PTPN11 SOCS3 USP18 SOCS1…	http://amigo.geneontology.org/amigo/term/GO:0031347
	8.615e-15	4.26132	Regulation of innate immune response	47	401	BIRC3 PSMA4 CASP8 PAK3 CEACAM1 OAS1 JAK2 PSMC1 PSMA6 SAMHD1 N4BP1 DHX58 OAS3 STAT1 TNFAIP3 NMI ZBP1 EREG IRF1 NECTIN2 TRIM21 TRIM5 KLRD1 TRAFD1 PARP9 NLRC5 GBP5 ADAR IFI16 PRKCD ERAP1 CGAS LGALS9 SERPINB9 STAT2 IFNB1 RELA PARP14 PTPN11 SOCS3 USP18 SOCS1 MUC1 PLSCR1 HMGB1 PSMB10 IKBKE	http://amigo.geneontology.org/amigo/term/GO:0045088
	8.63931e-15	2.24356	Regulation of intracellular signal transduction	117	1896	CASP10 CFLAR CX3CL1 PLAUR CD74 BIRC3 FAS BCLAF1 ARAP2 EIF2AK2 TRAF1 CASP8 TFRC SEMA3A EDN1 CEACAM1 LRP2 DNAJA1 JAK2 NFKBIA MID1 TRADD PRKD2 ZC3HAV1 TRIM14 DDX5 CCL2 DHX58 SLC15A3 SH2B3 SOD2 TRIM38 SELENOK RPS15 STAT1 GADD45A RRAGC GBP1 F3 SLC8A2 TNFAIP3 DUSP1 CLU PTK2B TRIM25 TNFSF10 OPTN NMI SNAI1 STAMBP EREG TNFSF14 NR1D1 RAP1B TICAM1 BST2 TRIM21 TRIM5 TRIM22 C5AR2 OASL EPHA7 USP15 BRIP1 DAB2IP…	http://amigo.geneontology.org/amigo/term/GO:1902531
	1.69395e-14	2.35649	Macromolecule catabolic process	105	1620	ANKIB1 MYCBP2 NUB1 RNASET2 BCLAF1 ZCCHC8 PSMA4 USP28 NEDD4L CASP8 PYGM TRIB2 RBM7 LAMP3 CEACAM1 LRP2 FUS GTPBP1 LGMN ZC3H14 PSMC1 PSMA6 FMR1 TIMP1 CLN5 N4BP1 RNASEH2A ZC3HAV1 USP42 RPL28 DDX5 RPL34 TCIRG1 OAS2 TENT5A XRN1 RPS15 RNF19B FBXO6 SMG7 TNFAIP3 CLU PTK2B TRIM25 RBBP6 NR1D1 ZFP36 HELZ2 RNF122 PAN2 USP15 YME1L1 DAB2IP RIPK1 PNPT1 RPS24 USP8 FGF2 PML PMAIP1 MVB12A RPS11 NOCT ZFP36L2 ELOC AZ…	http://amigo.geneontology.org/amigo/term/GO:0009057
	2.29507e-14	6.65072	Interferon-gamma-mediated signaling pathway	30	164	SP100 OAS1 JAK2 MID1 OAS3 OAS2 TRIM38 STAT1 GBP1 IRF6 TRIM25 NMI IRF1 TRIM21 TRIM5 TRIM22 OASL PARP9 PML NLRC5 CAMK2D GBP2 PRKCD IRF2 PARP14 CIITA SOCS3 SOCS1 IFI30 TRIM34	http://amigo.geneontology.org/amigo/term/GO:0060333
	5.17341e-14	3.98436	Viral life cycle	48	438	CD74 NEDD4L EIF2AK2 TFRC LAMP3 CHMP5 OAS1 PCSK5 FMR1 N4BP1 ZC3HAV1 TRIM14 DDX5 CCL2 OAS3 OAS2 TRIM38 TRIM25 SLPI APOBEC3F NECTIN2 BST2 TRIM21 TRIM5 TRIM22 RSAD2 OASL PML MVB12A IFITM3 DYNLT1 IFIT5 MX1 ADAR IFI16 PTX3 LGALS9 IFNB1 ISG20 CIITA IFITM2 IFIT1 IFITM1 PLSCR1 DYNC1H1 PCBP2 APOBEC3G TRIM34	http://amigo.geneontology.org/amigo/term/GO:0019058
	5.64935e-14	5.96632	Regulation of cytokine-mediated signaling pathway	32	195	CFLAR CD74 BIRC3 TRAF1 CASP8 EDN1 OAS1 JAK2 SAMHD1 TRADD CLIP3 SH2B3 OAS3 LIFR STAT1 TNFAIP3 ELF1 ZBP1 RIPK1 CASP1 PARP9 NLRC5 ADAR STAT2 PARP14 PTPN11 CSF1 SOCS3 USP18 SOCS1 CASP4 IKBKE	http://amigo.geneontology.org/amigo/term/GO:0001959
	6.2024e-14	2.47166	Cellular macromolecule catabolic process	93	1368	ANKIB1 NUB1 RNASET2 BCLAF1 ZCCHC8 PSMA4 USP28 NEDD4L CASP8 TRIB2 RBM7 LAMP3 LRP2 FUS GTPBP1 LGMN ZC3H14 PSMC1 PSMA6 FMR1 N4BP1 RNASEH2A ZC3HAV1 USP42 RPL28 DDX5 RPL34 TCIRG1 OAS2 TENT5A XRN1 RPS15 RNF19B FBXO6 SMG7 TNFAIP3 CLU PTK2B TRIM25 RBBP6 NR1D1 ZFP36 HELZ2 RNF122 PAN2 USP15 YME1L1 DAB2IP RIPK1 PNPT1 RPS24 USP8 PML PMAIP1 MVB12A RPS11 NOCT ZFP36L2 ELOC USP25 MOV10 UBE2L6 UBE2Z TNFSF13 RPL29…	http://amigo.geneontology.org/amigo/term/GO:0044265
	7.07303e-14	2.49699	Negative regulation of gene expression	91	1325	CX3CL1 BCLAF1 BAK1 PSMA4 EIF2AK2 TRIB2 BAZ2A EDN1 CEACAM1 OAS1 FUS GTPBP1 LGMN ZC3H14 PSMC1 PSMA6 ABCD1 FMR1 N4BP1 ZC3HAV1 SERPINE1 DDX58 RPL28 DDX5 DHX58 RPL34 CRYAB OAS3 TENT5A XRN1 IFIH1 RPS15 SRSF7 SMG7 GBP1 TNFAIP3 CD274 TRIM25 HNRNPA2B1 NMI ZNFX1 ZFP36 BST2 HELZ2 C5AR2 PAN2 ZC3H10 BRIP1 MYC RIPK1 THBS1 PNPT1 RPS24 PARP9 HERC5 FGF2 PML NLRC5 RPS11 NOCT ZFP36L2 SMARCA5 MOV10 UBE2L6 ADAR TNFSF…	http://amigo.geneontology.org/amigo/term/GO:0010629
	8.49254e-14	5.01947	Regulation of I-kappaB kinase/NF-kappaB signaling	37	268	CASP10 CFLAR CX3CL1 CD74 BIRC3 TRAF1 CASP8 TFRC TRADD ZC3HAV1 TRIM14 TRIM38 STAT1 TNFAIP3 TRIM25 TNFSF10 OPTN NR1D1 TICAM1 BST2 TRIM21 TRIM5 TRIM22 DAB2IP RIPK1 CASP1 SECTM1 IFIT5 TLR3 LGALS9 PRKCE MYD88 RELA C18orf32 TMEM106A TRIM34 IKBKE	http://amigo.geneontology.org/amigo/term/GO:0043122
	1.1488e-13	7.11338	Viral genome replication	27	138	EIF2AK2 OAS1 FMR1 N4BP1 ZC3HAV1 DDX5 CCL2 OAS3 OAS2 SLPI APOBEC3F BST2 RSAD2 OASL IFITM3 IFIT5 MX1 ADAR IFI16 IFNB1 ISG20 IFITM2 IFIT1 IFITM1 PLSCR1 PCBP2 APOBEC3G	http://amigo.geneontology.org/amigo/term/GO:0019079
	4.32005e-13	4.53014	I-kappaB kinase/NF-kappaB signaling	39	313	CASP10 CFLAR CX3CL1 CD74 BIRC3 TRAF1 CASP8 TFRC NFKBIA TRADD ZC3HAV1 TRIM14 TRIM38 STAT1 TNFAIP3 TRIM25 TNFSF10 OPTN NR1D1 TICAM1 BST2 TRIM21 TRIM5 TRIM22 DAB2IP RIPK1 CASP1 SECTM1 IFIT5 AZI2 TLR3 LGALS9 PRKCE MYD88 RELA C18orf32 TMEM106A TRIM34 IKBKE	http://amigo.geneontology.org/amigo/term/GO:0007249
	4.50753e-13	3.15693	Heterocycle catabolic process	60	691	TYMP RNASET2 BCLAF1 ZCCHC8 PSMA4 RBM7 FUS GTPBP1 ZC3H14 PSMC1 PSMA6 SAMHD1 ABCD1 FMR1 RNASEH2A IL4I1 ZC3HAV1 RPL28 DDX5 RPL34 OAS2 TENT5A XRN1 RPS15 KYNU SMG7 NT5C3A ZFP36 APOBEC3F HELZ2 IDO1 NT5E PAN2 PNPT1 RPS24 RPS11 NOCT ZFP36L2 MOV10 TNFSF13 RPL29 PRKCD TENT2 PATL1 ISG20 MYD88 NUDT4 CNP RPL15 RPLP2 TENT5C ZFP36L1 PLEKHN1 HMGB1 ENTPD6 RPL37A PSMB10 APOBEC3G IKBKE DCP1A	http://amigo.geneontology.org/amigo/term/GO:0046700
	6.95766e-13	3.12527	Cellular nitrogen compound catabolic process	60	698	TYMP RNASET2 BCLAF1 ZCCHC8 PSMA4 RBM7 FUS GTPBP1 ZC3H14 PSMC1 PSMA6 SAMHD1 ABCD1 FMR1 RNASEH2A IL4I1 ZC3HAV1 RPL28 DDX5 RPL34 OAS2 TENT5A XRN1 RPS15 KYNU SMG7 NT5C3A ZFP36 APOBEC3F HELZ2 IDO1 NT5E PAN2 PNPT1 RPS24 RPS11 NOCT ZFP36L2 MOV10 TNFSF13 RPL29 PRKCD TENT2 PATL1 ISG20 MYD88 NUDT4 CNP RPL15 RPLP2 TENT5C ZFP36L1 PLEKHN1 HMGB1 ENTPD6 RPL37A PSMB10 APOBEC3G IKBKE DCP1A	http://amigo.geneontology.org/amigo/term/GO:0044270
	8.19444e-13	5.60734	Positive regulation of I-kappaB kinase/NF-kappaB signaling	31	201	CASP10 CFLAR CX3CL1 CD74 BIRC3 CASP8 TFRC TRADD ZC3HAV1 TRIM14 TRIM38 TRIM25 TNFSF10 TICAM1 BST2 TRIM21 TRIM5 TRIM22 RIPK1 CASP1 SECTM1 IFIT5 TLR3 LGALS9 PRKCE MYD88 RELA C18orf32 TMEM106A TRIM34 IKBKE	http://amigo.geneontology.org/amigo/term/GO:0043123
	9.52515e-13	3.21796	Nucleobase-containing compound catabolic process	57	644	TYMP RNASET2 BCLAF1 ZCCHC8 PSMA4 RBM7 FUS GTPBP1 ZC3H14 PSMC1 PSMA6 SAMHD1 ABCD1 FMR1 RNASEH2A ZC3HAV1 RPL28 DDX5 RPL34 OAS2 TENT5A XRN1 RPS15 SMG7 NT5C3A ZFP36 APOBEC3F HELZ2 NT5E PAN2 PNPT1 RPS24 RPS11 NOCT ZFP36L2 MOV10 TNFSF13 RPL29 PRKCD TENT2 PATL1 ISG20 MYD88 NUDT4 CNP RPL15 RPLP2 TENT5C ZFP36L1 PLEKHN1 HMGB1 ENTPD6 RPL37A PSMB10 APOBEC3G IKBKE DCP1A	http://amigo.geneontology.org/amigo/term/GO:0034655
	1.40837e-12	3.07244	Aromatic compound catabolic process	60	710	TYMP RNASET2 BCLAF1 ZCCHC8 PSMA4 RBM7 FUS GTPBP1 ZC3H14 PSMC1 PSMA6 SAMHD1 ABCD1 FMR1 RNASEH2A IL4I1 ZC3HAV1 RPL28 DDX5 RPL34 OAS2 TENT5A XRN1 RPS15 KYNU SMG7 NT5C3A ZFP36 APOBEC3F HELZ2 IDO1 NT5E PAN2 PNPT1 RPS24 RPS11 NOCT ZFP36L2 MOV10 TNFSF13 RPL29 PRKCD TENT2 PATL1 ISG20 MYD88 NUDT4 CNP RPL15 RPLP2 TENT5C ZFP36L1 PLEKHN1 HMGB1 ENTPD6 RPL37A PSMB10 APOBEC3G IKBKE DCP1A	http://amigo.geneontology.org/amigo/term/GO:0019439
	2.43331e-12	16.4194	Response to interferon-beta	14	31	OAS1 STAT1 IRF1 BST2 XAF1 PNPT1 IFITM3 IFI16 TLR3 IFNB1 IFITM2 IFITM1 PLSCR1 IKBKE	http://amigo.geneontology.org/amigo/term/GO:0035456
	3.95298e-12	2.14102	Regulation of cell population proliferation	107	1817	CFLAR CD38 CX3CL1 SCIN CD74 BAK1 EIF2AK2 CDK13 TFRC PAX2 EDN1 CEACAM1 LRP2 CEACAM6 JAK2 LGMN NFKBIA TIMP1 TNFSF13B KLF5 IL4I1 MED25 PRKD2 NAMPT GLI3 CCL2 AMBRA1 TCIRG1 SH2B3 SOD2 CCND3 LIFR SELENOK STAT1 F3 IRF6 TNFAIP3 IFIT3 CD274 TNFSF18 EGR1 CLU PTK2B NMI STAMBP EREG IRF1 ID1 NR1D1 TICAM1 ZFP36 BST2 BTG1 C5AR2 TBX3 CD164 BRIP1 DAB2IP MYC THBS1 FGF5 FGF2 CXCL9 BRCA2 PML GAREM1 NTRK2 ADM VEGFC A…	http://amigo.geneontology.org/amigo/term/GO:0042127
	7.81422e-12	2.95187	Organic cyclic compound catabolic process	60	739	TYMP RNASET2 BCLAF1 ZCCHC8 PSMA4 RBM7 FUS GTPBP1 ZC3H14 PSMC1 PSMA6 SAMHD1 ABCD1 FMR1 RNASEH2A IL4I1 ZC3HAV1 RPL28 DDX5 RPL34 OAS2 TENT5A XRN1 RPS15 KYNU SMG7 NT5C3A ZFP36 APOBEC3F HELZ2 IDO1 NT5E PAN2 PNPT1 RPS24 RPS11 NOCT ZFP36L2 MOV10 TNFSF13 RPL29 PRKCD TENT2 PATL1 ISG20 MYD88 NUDT4 CNP RPL15 RPLP2 TENT5C ZFP36L1 PLEKHN1 HMGB1 ENTPD6 RPL37A PSMB10 APOBEC3G IKBKE DCP1A	http://amigo.geneontology.org/amigo/term/GO:1901361
	1.06482e-11	2.67732	Cytokine production	69	937	CX3CL1 CD74 EIF2AK2 CASP8 TRIB2 CEACAM1 OAS1 JAK2 PCSK5 ABCD1 N4BP1 PRKD2 ZC3HAV1 SERPINE1 DDX58 DHX58 OAS3 OAS2 BTN3A3 SELENOK IFIH1 STAT1 GBP1 F3 TNFAIP3 CD274 EGR1 CLU TRIM25 NMI ZBP1 EREG IRF1 TICAM1 ZFP36 BST2 TRIM21 RSAD2 C5AR2 RIPK1 CASP1 THBS1 HERC5 PML NLRC5 GBP5 UBE2L6 FZD5 IFI16 TLR3 CGAS STAT6 LGALS9 TRIM56 IFNB1 C3AR1 MYD88 RELA HEG1 PTPN11 UBA7 TSKU TMEM106A SOCS1 HMGB1 PCBP2 PDCD1L…	http://amigo.geneontology.org/amigo/term/GO:0001816
	1.44942e-11	3.79852	Response to tumor necrosis factor	42	402	CFLAR CX3CL1 NUB1 BIRC3 FAS PSMA4 TRAF1 CASP8 EDN1 JAK2 PSMC1 PSMA6 NFKBIA TNFSF13B TRADD CLIP3 CCL2 STAT1 GBP3 GBP1 TNFAIP3 TNFSF18 PTK2B TNFSF14 NR1D1 ZFP36 PLVAP DAB2IP RIPK1 IL18BP CASP1 THBS1 ZFP36L2 TNFSF13 GBP2 NMNAT3 NKX3-1 RELA TNFSF15 ZFP36L1 CASP4 PSMB10	http://amigo.geneontology.org/amigo/term/GO:0034612
	2.20115e-11	2.65838	Regulation of cytokine production	68	930	CX3CL1 CD74 EIF2AK2 CASP8 TRIB2 CEACAM1 OAS1 JAK2 ABCD1 N4BP1 PRKD2 ZC3HAV1 SERPINE1 DDX58 DHX58 OAS3 OAS2 BTN3A3 SELENOK IFIH1 STAT1 GBP1 F3 TNFAIP3 CD274 EGR1 CLU TRIM25 NMI ZBP1 EREG IRF1 TICAM1 ZFP36 BST2 TRIM21 RSAD2 C5AR2 RIPK1 CASP1 THBS1 HERC5 PML NLRC5 GBP5 UBE2L6 FZD5 IFI16 TLR3 CGAS STAT6 LGALS9 TRIM56 IFNB1 C3AR1 MYD88 RELA HEG1 PTPN11 UBA7 TSKU TMEM106A SOCS1 HMGB1 PCBP2 PDCD1LG2 S1P…	http://amigo.geneontology.org/amigo/term/GO:0001817
	2.20115e-11	3.0529	Apoptotic signaling pathway	55	655	CASP10 CFLAR CD38 CX3CL1 PLAUR CD74 FAS BCLAF1 BAK1 USP28 TRAF1 CASP8 SP100 DNAJA1 PPP1R15A JAK2 STK24 TRADD TNFRSF10A SERPINE1 DDX5 SOD2 SELENOK TNFAIP3 CLU TNFSF10 SNAI1 IFI6 TICAM1 DAB2IP RIPK1 CASP1 THBS1 BRCA2 PML PMAIP1 ITPRIP NRG1 ATF3 MSX1 IFI16 PRKCD TLR3 NKX3-1 IFNB1 RELA NUPR1 JUN GRINA SIAH2 MUC1 ASAH2 CASP4 ACSL5 IKBKE	http://amigo.geneontology.org/amigo/term/GO:0097190
	2.28901e-11	3.8989	Cellular response to tumor necrosis factor	40	373	CFLAR CX3CL1 BIRC3 FAS PSMA4 TRAF1 CASP8 EDN1 JAK2 PSMC1 PSMA6 NFKBIA TNFSF13B TRADD CLIP3 CCL2 STAT1 GBP3 GBP1 TNFAIP3 TNFSF18 PTK2B TNFSF14 NR1D1 ZFP36 PLVAP DAB2IP RIPK1 IL18BP CASP1 THBS1 ZFP36L2 TNFSF13 GBP2 NKX3-1 RELA TNFSF15 ZFP36L1 CASP4 PSMB10	http://amigo.geneontology.org/amigo/term/GO:0071356
	3.30202e-11	2.41363	Positive regulation of immune system process	79	1190	CD38 CX3CL1 CD74 PSMA4 CASP8 TFRC PAK3 EDN1 CEACAM1 LGMN PSMC1 PSMA6 TNFSF13B IL4I1 PRKD2 SERPINE1 GLI3 DDX58 MAP3K8 CCL2 DHX58 BTN3A3 SELENOK GBP1 CD274 TNFSF18 ELF1 HSPH1 CLU PTK2B NMI ZBP1 EREG TNFSF14 TICAM1 NECTIN2 PLVAP TRIM5 RSAD2 IL15RA KLRD1 C5AR2 RIPK1 DDX60 THBS1 PARP9 NLRC5 VEGFC GBP5 KLF10 TNFSF13 ARPC5 FZD5 IFI16 PRKCD CGAS STAT6 IL7R LGALS9 CXCL10 FOS PRKCE IFNB1 C3AR1 MYD88 RELA J…	http://amigo.geneontology.org/amigo/term/GO:0002684
	3.30202e-11	3.09797	Positive regulation of response to external stimulus	53	622	CX3CL1 CD74 PSMA4 PAK3 EDN1 JAK2 LGMN PSMC1 PSMA6 NFKBIA TRADD PRKD2 ZC3HAV1 SERPINE1 DHX58 F3 TNFSF18 PTK2B OPTN NMI ZBP1 EREG TNFSF14 NECTIN2 TRIM5 KLRD1 OASL USP15 RIPK1 DDX60 THBS1 PARP9 FGF2 NLRC5 VEGFC GBP5 IFI16 PRKCD TLR3 CGAS LGALS9 CXCL10 IFNB1 C3AR1 RELA NUPR1 CSF1 MUC1 PLSCR1 HMGB1 BMPR2 PSMB10 IKBKE	http://amigo.geneontology.org/amigo/term/GO:0032103
	7.09206e-11	2.56508	Negative regulation of apoptotic process	69	978	CFLAR CD38 CX3CL1 PLAUR CD74 BIRC3 FAS EIF2AK2 CASP8 TFRC PAX2 LAMP3 EDN1 LRP2 DNAJA1 CEACAM6 JAK2 LGMN NFKBIA TIMP1 TRADD TNFRSF10A SERPINE1 GLI3 BAG1 CCL2 CRYAB AMBRA1 SOD2 TNFAIP3 IFIT3 DUSP1 TNFSF18 CLU PTK2B TNFSF10 SNAI1 TNFSF14 ID1 IFI6 THOC6 TBX3 YME1L1 MYC RIPK1 THBS1 NTRK2 ITPRIP NRG1 UBE2Z SHC1 ADAR MSX1 PRKCD IL7R ATF5 SERPINB9 MYD88 RELA RNF213 BTC NUPR1 GRINA SIAH2 SOCS3 MUC1 IRS2 A…	http://amigo.geneontology.org/amigo/term/GO:0043066
	7.09206e-11	2.44556	Negative regulation of cell death	75	1115	CFLAR CD38 CX3CL1 PLAUR CD74 BIRC3 FAS EIF2AK2 CASP8 TFRC PAX2 LAMP3 EDN1 LRP2 DNAJA1 CEACAM6 JAK2 LGMN PSMC1 NFKBIA TIMP1 TRADD TNFRSF10A SERPINE1 GLI3 BAG1 CCL2 CRYAB AMBRA1 NCOA7 SOD2 TNFAIP3 IFIT3 DUSP1 TNFSF18 CLU PTK2B TNFSF10 SNAI1 TNFSF14 ID1 IFI6 THOC6 TBX3 YME1L1 MYC RIPK1 THBS1 FGF2 DYNLT1 NTRK2 ITPRIP NRG1 UBE2Z SHC1 ADAR MSX1 PRKCD IL7R ATF5 SERPINB9 GPR37 MYD88 RELA RNF213 BTC NUPR1…	http://amigo.geneontology.org/amigo/term/GO:0060548
	9.15447e-11	3.33819	RNA catabolic process	46	501	RNASET2 BCLAF1 ZCCHC8 PSMA4 RBM7 FUS GTPBP1 ZC3H14 PSMC1 PSMA6 FMR1 RNASEH2A ZC3HAV1 RPL28 DDX5 RPL34 OAS2 TENT5A XRN1 RPS15 SMG7 ZFP36 HELZ2 PAN2 PNPT1 RPS24 RPS11 NOCT ZFP36L2 MOV10 TNFSF13 RPL29 PRKCD TENT2 PATL1 ISG20 MYD88 RPL15 RPLP2 TENT5C ZFP36L1 PLEKHN1 RPL37A PSMB10 IKBKE DCP1A	http://amigo.geneontology.org/amigo/term/GO:0006401
	1.31649e-10	4.61916	Pattern recognition receptor signaling pathway	31	244	BIRC3 CASP8 OAS1 LGMN NFKBIA ZC3HAV1 DDX58 DHX58 UNC93B1 SLC15A3 OAS3 IFIH1 TNFAIP3 NMI IRF1 NR1D1 TICAM1 RSAD2 OASL USP15 DAB2IP RIPK1 DDX60 PIK3AP1 CTSS TLR3 PRKCE MYD88 RELA HMGB1 IKBKE	http://amigo.geneontology.org/amigo/term/GO:0002221
	1.56701e-10	2.42164	Negative regulation of multicellular organismal process	74	1111	CD38 CX3CL1 PLAUR CD74 EPN1 SP100 TRIB2 SEMA3A PAX2 EDN1 CEACAM1 OAS1 JAK2 LGMN PROCR ABCD1 TIMP1 N4BP1 SERPINE1 GLI3 DDX58 DHX58 SH2B3 OAS3 IFIH1 STAT1 GADD45A GBP1 F3 TNFAIP3 CD274 TNFSF18 PTK2B TRIM25 NMI IRF1 ID1 NR1D1 ZFP36 FGF13 BST2 C5AR2 EPHA7 DAB2IP MYC THBS1 HERC5 FGF2 BRCA2 PML NLRC5 DYNLT1 ADM UBE2L6 SHC1 ACOT11 ADAMTS9 PRKCD TLR3 FRS2 NKX3-1 LGALS9 CXCL10 IFNB1 PTPN11 UBA7 TSKU TACST…	http://amigo.geneontology.org/amigo/term/GO:0051241
	1.96522e-10	2.50614	Negative regulation of programmed cell death	69	1001	CFLAR CD38 CX3CL1 PLAUR CD74 BIRC3 FAS EIF2AK2 CASP8 TFRC PAX2 LAMP3 EDN1 LRP2 DNAJA1 CEACAM6 JAK2 LGMN NFKBIA TIMP1 TRADD TNFRSF10A SERPINE1 GLI3 BAG1 CCL2 CRYAB AMBRA1 SOD2 TNFAIP3 IFIT3 DUSP1 TNFSF18 CLU PTK2B TNFSF10 SNAI1 TNFSF14 ID1 IFI6 THOC6 TBX3 YME1L1 MYC RIPK1 THBS1 NTRK2 ITPRIP NRG1 UBE2Z SHC1 ADAR MSX1 PRKCD IL7R ATF5 SERPINB9 MYD88 RELA RNF213 BTC NUPR1 GRINA SIAH2 SOCS3 MUC1 IRS2 A…	http://amigo.geneontology.org/amigo/term/GO:0043069
	2.27697e-10	7.3449	Positive regulation of type I interferon production	20	99	OAS1 ZC3HAV1 DDX58 DHX58 OAS3 OAS2 IFIH1 STAT1 ZBP1 IRF1 TICAM1 IFI16 TLR3 CGAS STAT6 TRIM56 MYD88 RELA PTPN11 HMGB1	http://amigo.geneontology.org/amigo/term/GO:0032481
	2.51401e-10	4.64135	Regulation of cysteine-type endopeptidase activity involved in apoptotic process	30	235	CASP10 CFLAR PLAUR BIRC3 FAS BAK1 CASP8 PAX2 LAMP3 JAK2 TRADD TNFRSF10A CRYAB F3 TNFSF10 TNFSF14 IFI6 EPHA7 MYC RIPK1 CASP1 THBS1 PML PMAIP1 NKX3-1 LGALS9 SERPINB9 TNFSF15 SIAH2 HMGB1	http://amigo.geneontology.org/amigo/term/GO:0043281
	2.51401e-10	8.39014	Cellular response to virus	18	78	BIRC3 OAS1 FMR1 ZC3HAV1 DDX58 DHX58 OAS3 IFIH1 LGALS8 IFI6 OASL USP15 DDX60 ADAR LGALS9 CXCL10 IFNB1 IKBKE	http://amigo.geneontology.org/amigo/term/GO:0098586
	2.86625e-10	4.34116	Regulation of cysteine-type endopeptidase activity	32	268	CASP10 CFLAR PLAUR BIRC3 FAS BAK1 CASP8 PAX2 LAMP3 JAK2 LGMN TRADD TNFRSF10A CRYAB F3 TNFSF10 TNFSF14 IFI6 EPHA7 MYC RIPK1 CASP1 THBS1 PML PMAIP1 IFI16 NKX3-1 LGALS9 SERPINB9 TNFSF15 SIAH2 HMGB1	http://amigo.geneontology.org/amigo/term/GO:2000116
	7.00605e-10	3.62618	Regulation of apoptotic signaling pathway	38	381	CFLAR CX3CL1 PLAUR CD74 FAS BCLAF1 TRAF1 CASP8 SP100 DNAJA1 TRADD TNFRSF10A SERPINE1 SOD2 TNFAIP3 CLU TNFSF10 SNAI1 IFI6 DAB2IP RIPK1 THBS1 PML PMAIP1 ITPRIP NRG1 ATF3 MSX1 PRKCD NKX3-1 IFNB1 RELA NUPR1 GRINA SIAH2 MUC1 ASAH2 ACSL5	http://amigo.geneontology.org/amigo/term/GO:2001233
	8.72159e-10	2.50341	MAPK cascade	65	944	CFLAR CX3CL1 CD74 FAS PSMA4 EIF2AK2 TRAF1 SEMA3A PAK3 EDN1 CEACAM1 DNAJA1 JAK2 PSMC1 PSMA6 MID1 PRKD2 MAP3K8 CCL2 CRYAB SH2B3 GADD45A GBP1 DUSP1 PTK2B EREG PSPN RAP1B ZFP36 FGF13 PLVAP TRIM5 DLG4 C5AR2 EPHA7 DAB2IP MYC RIPK1 SPTBN5 FGF5 FGF2 GAREM1 NTRK2 ZFP36L2 RASGRP3 NRG1 SHC1 ATF3 RNF149 FZD5 PRKCD TLR3 FRS2 LGALS9 GPR37 PRKCE MYD88 BTC PTPN11 RELL1 TMEM106A ZFP36L1 IRS2 HMGB1 PSMB10	http://amigo.geneontology.org/amigo/term/GO:0000165
	9.66669e-10	1.96779	Negative regulation of response to stimulus	105	1940	CFLAR CX3CL1 PLAUR CD74 FAS PSMA4 EPN1 CASP8 SEMA3A EDN1 CEACAM1 LRP2 DNAJA1 PPP1R15A OAS1 LGMN PSMC1 PSMA6 NFKBIA SAMHD1 TRADD TNFRSF10A IL4I1 NAMPT SERPINE1 GLI3 TLE4 CCL2 DHX58 SH2B3 OAS3 NCOA7 SOD2 STAT1 GBP1 F3 TNFAIP3 DUSP1 TNFSF18 EGR1 CLU TNFSF10 OPTN NMI SNAI1 STAMBP EREG PTGER2 NR1D1 IFI6 HELB TICAM1 ZFP36 TRIM21 KLRD1 C5AR2 TRAFD1 NT5E DAB2IP MYC RIPK1 THBS1 FGF2 NLRC5 ITPRIP ADM USP25…	http://amigo.geneontology.org/amigo/term/GO:0048585
	2.22748e-09	2.69858	Response to bacterium	55	741	CX3CL1 CASP8 EDN1 CHMP5 OAS1 JAK2 NFKBIA SERPINE1 CCL2 DHX58 OAS3 OAS2 SOD2 TENT5A TNFAIP3 CD274 OPTN SLPI NR1D1 TICAM1 ZFP36 CD68 TRIM5 CMPK2 DAB2IP IL18BP CASP1 IFI44 CXCL9 NLRC5 IL22RA1 ADM NOCT SHC1 GBP2 GBP4 FZD5 PPBP PRKCD ERAP1 TLR3 IL7R LGALS9 CXCL10 CXCL11 FOS SERPINB9 PRKCE MYD88 RELA CNP JUN GBP6 HMGB1 PDCD1LG2	http://amigo.geneontology.org/amigo/term/GO:0009617
	2.72754e-09	1.98203	Positive regulation of molecular function	99	1816	CASP10 CFLAR CX3CL1 PLAUR CD74 FAS BAK1 ARAP2 EIF2AK2 TRAF1 CASP8 TBC1D1 SP100 TFRC PAK3 EDN1 DNAJA1 PPP1R15A JAK2 LGMN EIF5 PSMA6 NFKBIA FMR1 CLN5 TRADD TNFRSF10A MED25 PRKD2 NAPA TRIM14 DDX58 CCL2 AMBRA1 NEDD9 TRIM38 CCND3 F3 SLC8A2 TNFSF18 EGR1 CLU PTK2B TRIM25 TNFSF10 HNRNPA2B1 EREG HSPA2 TICAM1 FGF13 DNAJB1 TRIM21 TRIM5 TRIM22 DLG4 TBC1D8B EPHA7 DAB2IP MYC RIPK1 CASP1 GTF2B PARP9 FGF2 PML PM…	http://amigo.geneontology.org/amigo/term/GO:0044093
	5.68263e-09	8.94031	Regulation of viral entry into host cell	15	61	CD74 TRIM14 TRIM38 TRIM25 NECTIN2 TRIM21 TRIM5 TRIM22 IFITM3 PTX3 LGALS9 CIITA IFITM2 IFITM1 TRIM34	http://amigo.geneontology.org/amigo/term/GO:0046596
	1.06947e-08	3.43533	Response to lipopolysaccharide	36	381	CX3CL1 CASP8 EDN1 CHMP5 JAK2 NFKBIA SERPINE1 CCL2 SOD2 TNFAIP3 CD274 SLPI NR1D1 TICAM1 ZFP36 CD68 TRIM5 CMPK2 DAB2IP IL18BP CASP1 CXCL9 ADM NOCT PPBP LGALS9 CXCL10 CXCL11 FOS PRKCE MYD88 RELA CNP JUN HMGB1 PDCD1LG2	http://amigo.geneontology.org/amigo/term/GO:0032496
	1.08109e-08	3.17531	MRNA catabolic process	40	458	BCLAF1 PSMA4 FUS GTPBP1 ZC3H14 PSMC1 PSMA6 FMR1 ZC3HAV1 RPL28 DDX5 RPL34 TENT5A XRN1 RPS15 SMG7 ZFP36 HELZ2 PAN2 PNPT1 RPS24 RPS11 NOCT ZFP36L2 MOV10 TNFSF13 RPL29 PRKCD TENT2 PATL1 MYD88 RPL15 RPLP2 TENT5C ZFP36L1 PLEKHN1 RPL37A PSMB10 IKBKE DCP1A	http://amigo.geneontology.org/amigo/term/GO:0006402
	1.32718e-08	2.59695	Immune response-regulating signaling pathway	54	756	CD38 BIRC3 PSMA4 CASP8 PAK3 CEACAM1 OAS1 LGMN PSMC1 PSMA6 NFKBIA PRKD2 ZC3HAV1 DDX58 DHX58 UNC93B1 SLC15A3 OAS3 BTN3A3 IFIH1 GBP1 TNFAIP3 ELF1 NMI IRF1 NR1D1 TICAM1 NECTIN2 RSAD2 KLRD1 C5AR2 OASL USP15 DAB2IP RIPK1 DDX60 PIK3AP1 SHC1 ARPC5 PIGR CTSS PRKCD TLR3 FOS PRKCE C3AR1 MYD88 RELA JUN MUC1 PLSCR1 HMGB1 PSMB10 IKBKE	http://amigo.geneontology.org/amigo/term/GO:0002764
	1.38651e-08	3.32975	Response to molecule of bacterial origin	37	404	CX3CL1 CASP8 EDN1 CHMP5 JAK2 NFKBIA SERPINE1 CCL2 SOD2 TNFAIP3 CD274 SLPI NR1D1 TICAM1 ZFP36 CD68 TRIM5 CMPK2 DAB2IP IL18BP CASP1 CXCL9 ADM NOCT FZD5 PPBP LGALS9 CXCL10 CXCL11 FOS PRKCE MYD88 RELA CNP JUN HMGB1 PDCD1LG2	http://amigo.geneontology.org/amigo/term/GO:0002237
	1.68866e-08	2.0343	Negative regulation of cell communication	86	1537	CFLAR CD38 CX3CL1 PLAUR CD74 FAS PSMA4 EPN1 CASP8 EDN1 CEACAM1 LRP2 DNAJA1 PPP1R15A OAS1 LGMN PSMC1 PSMA6 NFKBIA SAMHD1 FMR1 TRADD TNFRSF10A SERPINE1 GLI3 TLE4 DHX58 SH2B3 OAS3 SOD2 STAT1 GBP1 TNFAIP3 PCDH17 DUSP1 EGR1 CLU PTK2B TNFSF10 OPTN NMI SNAI1 STAMBP EREG NR1D1 IFI6 RAP1B TICAM1 DAB2IP MYC RIPK1 THBS1 FGF2 NLRC5 ITPRIP ADM NRG1 C12orf43 RCAN1 ADAR ATF3 RNF149 PRKCD TLR3 NKX3-1 STAT2 RELA …	http://amigo.geneontology.org/amigo/term/GO:0010648
	1.83845e-08	2.03034	Negative regulation of signaling	86	1540	CFLAR CD38 CX3CL1 PLAUR CD74 FAS PSMA4 EPN1 CASP8 EDN1 CEACAM1 LRP2 DNAJA1 PPP1R15A OAS1 LGMN PSMC1 PSMA6 NFKBIA SAMHD1 FMR1 TRADD TNFRSF10A SERPINE1 GLI3 TLE4 DHX58 SH2B3 OAS3 SOD2 STAT1 GBP1 TNFAIP3 PCDH17 DUSP1 EGR1 CLU PTK2B TNFSF10 OPTN NMI SNAI1 STAMBP EREG NR1D1 IFI6 RAP1B TICAM1 DAB2IP MYC RIPK1 THBS1 FGF2 NLRC5 ITPRIP ADM NRG1 C12orf43 RCAN1 ADAR ATF3 RNF149 PRKCD TLR3 NKX3-1 STAT2 RELA …	http://amigo.geneontology.org/amigo/term/GO:0023057
	1.95999e-08	10.0563	Positive regulation of interferon-beta production	13	47	OAS1 ZC3HAV1 DDX58 DHX58 OAS3 OAS2 IFIH1 IRF1 TICAM1 TLR3 TRIM56 PTPN11 HMGB1	http://amigo.geneontology.org/amigo/term/GO:0032728
	2.26571e-08	8.92985	Regulation of extrinsic apoptotic signaling pathway via death domain receptors	14	57	CFLAR FAS CASP8 SP100 TRADD TNFRSF10A SERPINE1 TNFAIP3 TNFSF10 RIPK1 THBS1 PMAIP1 ITPRIP ATF3	http://amigo.geneontology.org/amigo/term/GO:1902041
	2.45793e-08	2.57612	Vasculature development	53	748	CFLAR CX3CL1 TYMP BAK1 EPN1 CASP8 SP100 EDN1 CEACAM1 LRP2 PCSK5 CCDC134 KLF5 PRKD2 SERPINE1 GLI3 CCL2 SOD2 STAT1 ANGPTL1 GADD45A LGALS8 F3 TNFAIP3 EGR1 PTK2B EREG ID1 BTG1 TBX3 DAB2IP THBS1 FGF2 PML NTRK2 ADM VEGFC SHC1 FZD5 ADAMTS9 ERAP1 TLR3 NKX3-1 CXCL10 JUNB C3AR1 HEG1 RNF213 JUN SOCS3 ZFP36L1 HMGB1 BMPR2	http://amigo.geneontology.org/amigo/term/GO:0001944
	2.51403e-08	1.8994	Positive regulation of RNA metabolic process	99	1895	CD38 CX3CL1 NFIX CD74 ZFP64 BCLAF1 GPBP1 CDK13 SP100 PAX2 EDN1 RBM22 FUS GTPBP1 NFKBIA KLF5 SALL1 IL4I1 MED25 PRKD2 NAMPT ZC3HAV1 SERPINE1 GLI3 TRIM14 DDX58 MED13 DDX5 NCOA7 TRIM38 STAT1 IRF6 ELF1 EGR1 TRIM25 SNAI1 IRF1 NR1D1 ZFP36 HELZ2 CASZ1 TRIM21 TRIM5 TRIM22 KDM6B TBX3 PAN2 DAB2IP MYC RIPK1 PNPT1 PARP9 FGF2 BRCA2 PML NLRC5 CSRNP1 NOCT ZFP36L2 SMARCA5 KLF10 MOV10 ETS2 SHC1 IER2 ATF3 IER5 MSX1…	http://amigo.geneontology.org/amigo/term/GO:0051254
	2.51692e-08	2.3199	Regulation of cellular catabolic process	64	1003	ANKIB1 NUB1 PSMA4 TRIB2 LAMP3 LRP2 FUS GTPBP1 ZC3H14 PSMC1 PSMA6 ABCD1 FMR1 TIMP1 N4BP1 NAMPT ZC3HAV1 TRIM14 AMBRA1 TRIM38 TENT5A XRN1 RNF19B RRAGC TNFAIP3 CLU PTK2B OPTN TICAM1 ZFP36 TRIM21 TRIM5 TRIM22 PAN2 DAB2IP MYC CASP1 PNPT1 PML RUBCN NOCT ZFP36L2 USP25 MOV10 EEF1A1 PHKG2 TNFSF13 FZD5 IFI16 DTX3L PRKCD TENT2 PATL1 MYD88 NUPR1 TENT5C ZFP36L1 IRS2 PLEKHN1 HMGB1 PSMB10 TRIM34 IKBKE DCP1A	http://amigo.geneontology.org/amigo/term/GO:0031329
	2.59685e-08	8.01998	Modulation by symbiont of entry into host	15	68	CD74 TRIM14 TRIM38 TRIM25 NECTIN2 TRIM21 TRIM5 TRIM22 IFITM3 PTX3 LGALS9 CIITA IFITM2 IFITM1 TRIM34	http://amigo.geneontology.org/amigo/term/GO:0052372
	3.1014e-08	4.29677	Tumor necrosis factor-mediated signaling pathway	26	220	CFLAR BIRC3 FAS PSMA4 TRAF1 CASP8 JAK2 PSMC1 PSMA6 NFKBIA TNFSF13B TRADD CLIP3 STAT1 TNFAIP3 TNFSF18 PTK2B TNFSF14 PLVAP RIPK1 CASP1 TNFSF13 RELA TNFSF15 CASP4 PSMB10	http://amigo.geneontology.org/amigo/term/GO:0033209
	3.35021e-08	2.18575	Regulation of catabolic process	71	1181	ANKIB1 MYCBP2 NUB1 PSMA4 NEDD4L TRIB2 LAMP3 LRP2 FUS GTPBP1 ZC3H14 PSMC1 PSMA6 ABCD1 FMR1 TIMP1 N4BP1 NAMPT ZC3HAV1 TRIM14 AMBRA1 TRIM38 TENT5A XRN1 RNF19B RRAGC TNFAIP3 CLU PTK2B OPTN TICAM1 ZFP36 TRIM21 TRIM5 TRIM22 PAN2 DAB2IP MYC CASP1 PNPT1 USP8 PML RUBCN NOCT ZFP36L2 AZIN1 USP25 MOV10 EEF1A1 PHKG2 NRG1 TNFSF13 FZD5 IFI16 DTX3L PRKCD TENT2 PATL1 PRKCE MYD88 RELA NUPR1 TENT5C ZFP36L1 IRS2 PLE…	http://amigo.geneontology.org/amigo/term/GO:0009894
	4.41026e-08	2.58608	Blood vessel development	51	717	CFLAR CX3CL1 TYMP BAK1 EPN1 CASP8 SP100 EDN1 CEACAM1 LRP2 PCSK5 CCDC134 KLF5 PRKD2 SERPINE1 GLI3 CCL2 STAT1 ANGPTL1 GADD45A F3 TNFAIP3 EGR1 PTK2B EREG ID1 BTG1 TBX3 DAB2IP THBS1 FGF2 PML NTRK2 ADM VEGFC SHC1 FZD5 ADAMTS9 ERAP1 TLR3 NKX3-1 CXCL10 JUNB C3AR1 HEG1 RNF213 JUN SOCS3 ZFP36L1 HMGB1 BMPR2	http://amigo.geneontology.org/amigo/term/GO:0001568
	5.6311e-08	2.02122	Leukocyte activation	82	1475	CD38 CX3CL1 PLAUR CD74 RNASET2 BAK1 CASP8 CDK13 TFRC AP1M1 PAK3 EDN1 CEACAM1 CEACAM6 JAK2 TNFSF13B IL4I1 NAMPT GLI3 MAP3K8 CCL2 TCIRG1 CCND3 SELENOK TNFAIP3 CD274 TNFSF18 HSPH1 EGR1 CLU PTK2B NMI SLPI IRF1 TNFSF14 NR1D1 RAP1B TICAM1 CD68 NECTIN2 BST2 RSAD2 IL15RA THBS1 SRP14 ARMC5 DYNLT1 DCLRE1C ZFP36L2 EEF1A1 TNFSF13 ARPC5 PIGR CTSS FZD5 AZI2 PTX3 PPBP PRKCD TLR3 CGAS STAT6 BATF2 IL7R LGALS9 PRK…	http://amigo.geneontology.org/amigo/term/GO:0045321
	8.28678e-08	1.88534	Response to oxygen-containing compound	95	1832	CFLAR CD38 CX3CL1 BAK1 CASP8 SP100 PAX2 EDN1 CEACAM1 CHMP5 JAK2 LGMN NFKBIA TIMP1 KLF5 STK24 NAMPT SERPINE1 CCL2 CRYAB TCIRG1 SOD2 CCND3 XRN1 STAT1 KYNU RRAGC TNFAIP3 DUSP1 CD274 EGR1 CLU PTK2B TRIM25 TNFSF10 SLPI EREG PTGER2 ID1 NR1D1 RAP1B TICAM1 ZFP36 CD68 TRIM5 KDM6B BTG1 CMPK2 BRIP1 DAB2IP MYC RIPK1 IL18BP CASP1 THBS1 PNPT1 USP8 CXCL9 NDUFA9 CLTRN NTRK2 ADM NOCT EPS8 KLF10 SHC1 PPBP PRKCD RA…	http://amigo.geneontology.org/amigo/term/GO:1901700
	8.98414e-08	5.89577	Negative regulation of innate immune response	18	111	CEACAM1 OAS1 SAMHD1 DHX58 OAS3 TNFAIP3 NMI TRIM21 KLRD1 TRAFD1 NLRC5 ADAR IFI16 LGALS9 SERPINB9 STAT2 PARP14 USP18	http://amigo.geneontology.org/amigo/term/GO:0045824
	1.03707e-07	7.95315	Interferon-beta production	14	64	OAS1 ZC3HAV1 DDX58 DHX58 OAS3 OAS2 IFIH1 NMI IRF1 TICAM1 TLR3 TRIM56 PTPN11 HMGB1	http://amigo.geneontology.org/amigo/term/GO:0032608
	1.03707e-07	7.95315	Regulation of interferon-beta production	14	64	OAS1 ZC3HAV1 DDX58 DHX58 OAS3 OAS2 IFIH1 NMI IRF1 TICAM1 TLR3 TRIM56 PTPN11 HMGB1	http://amigo.geneontology.org/amigo/term/GO:0032648
	1.19808e-07	4.31967	Positive regulation of NF-kappaB transcription factor activity	24	202	CFLAR CX3CL1 EIF2AK2 TRAF1 TFRC PSMA6 NFKBIA TRADD PRKD2 TRIM14 TRIM38 TNFSF18 CLU TRIM25 TICAM1 TRIM21 TRIM5 TRIM22 RIPK1 TLR3 LGALS9 MYD88 RELA TRIM34	http://amigo.geneontology.org/amigo/term/GO:0051092
	1.23424e-07	11.1092	Response to interferon-alpha	11	36	EIF2AK2 LAMP3 OAS1 IFIT3 IFIT2 BST2 IFITM3 ADAR MX2 IFITM2 IFITM1	http://amigo.geneontology.org/amigo/term/GO:0035455
	1.38123e-07	4.65035	Regulation of extrinsic apoptotic signaling pathway	22	172	CFLAR CX3CL1 FAS TRAF1 CASP8 SP100 TRADD TNFRSF10A SERPINE1 TNFAIP3 TNFSF10 IFI6 RIPK1 THBS1 PML PMAIP1 ITPRIP NRG1 ATF3 RELA SIAH2 ACSL5	http://amigo.geneontology.org/amigo/term/GO:2001236
	1.48285e-07	1.93725	Positive regulation of multicellular organismal process	86	1614	CD38 CX3CL1 CD74 JADE2 EIF2AK2 CASP8 TFRC SEMA3A PAX2 PAK3 EDN1 LRP2 OAS1 JAK2 LIPG TRADD IL4I1 PRKD2 ZC3HAV1 SERPINE1 GLI3 DDX58 DHX58 OAS3 OAS2 SELENOK IFIH1 STAT1 F3 CD274 EGR1 CLU PTK2B SNAI1 ZBP1 EREG IRF1 PTGER2 TICAM1 KDM6B BTG1 RSAD2 IL15RA MYC RIPK1 CASP1 THBS1 FGF2 CAMK2D NTRK2 ADM VEGFC GBP5 KLF10 NRG1 TNFSF13 FZD5 IFI16 ERAP1 TLR3 CGAS RAB8B FRS2 STAT6 NKX3-1 IL7R LGALS9 TRIM56 FOS PR…	http://amigo.geneontology.org/amigo/term/GO:0051240
	1.56161e-07	2.03923	Regulation of phosphorylation	76	1355	CX3CL1 PLAUR CD74 FAS BAK1 TRIB2 TFRC PAK3 EDN1 CEACAM1 DNAJA1 JAK2 FMR1 EHD4 TNFRSF10A CLIP3 PRKD2 AMBRA1 SH2B3 NEDD9 CCND3 GADD45A SLC8A2 TNFAIP3 DUSP1 TNFSF18 EGR1 CLU PTK2B EREG HSPA2 FGF13 DLG4 EPHA7 DAB2IP MYC RIPK1 THBS1 PARP9 HERC5 FGF5 FGF2 PML NLRC5 RUBCN NTRK2 ITPRIP VEGFC EEF1A1 NRG1 SHC1 ADAR ATF3 FZD5 PRKCD TLR3 NKX3-1 CXCL10 STAT2 PRKCE IFNB1 SYNPO2 PARP14 HEG1 BTC NUPR1 PTPN11 TNF…	http://amigo.geneontology.org/amigo/term/GO:0042325
	1.60887e-07	1.92402	Regulation of protein modification process	87	1644	MYCBP2 CX3CL1 PLAUR CD74 BIRC3 FAS BAK1 EIF2AK2 TRIB2 TFRC PAK3 EDN1 CEACAM1 DNAJA1 PPP1R15A JAK2 FMR1 N4BP1 EHD4 TNFRSF10A CLIP3 PRKD2 SH2B3 NEDD9 NCOA7 CCND3 RPS15 GADD45A SLC8A2 TNFAIP3 DUSP1 TNFSF18 MASTL EGR1 CLU PTK2B NMI EREG HSPA2 TICAM1 FGF13 TRIM21 DLG4 EPHA7 DAB2IP RIPK1 PARP9 HERC5 FGF5 FGF2 PML CAMK2D NTRK2 ITPRIP VEGFC NRG1 RCAN1 SHC1 ADAR ATF3 FZD5 DTX3L PRKCD TLR3 NKX3-1 CXCL10 ST…	http://amigo.geneontology.org/amigo/term/GO:0031399
	1.76391e-07	2.00983	Negative regulation of signal transduction	78	1411	CFLAR CX3CL1 PLAUR CD74 FAS PSMA4 EPN1 CASP8 CEACAM1 LRP2 DNAJA1 PPP1R15A OAS1 LGMN PSMC1 PSMA6 NFKBIA SAMHD1 TRADD TNFRSF10A SERPINE1 GLI3 TLE4 DHX58 SH2B3 OAS3 SOD2 STAT1 GBP1 TNFAIP3 DUSP1 EGR1 CLU TNFSF10 OPTN NMI SNAI1 STAMBP EREG NR1D1 IFI6 TICAM1 DAB2IP MYC RIPK1 THBS1 FGF2 NLRC5 ITPRIP ADM NRG1 C12orf43 RCAN1 ADAR ATF3 RNF149 PRKCD TLR3 NKX3-1 STAT2 RELA PARP14 HEG1 RNF213 BTC KCTD13 TRIM…	http://amigo.geneontology.org/amigo/term/GO:0009968
	1.88259e-07	2.04101	Positive regulation of gene expression	75	1336	CX3CL1 CD74 EIF2AK2 CASP8 TFRC LAMP3 RBM22 PPP1R15A OAS1 FUS JAK2 FMR1 PRKD2 ZC3HAV1 SERPINE1 DDX58 DDX5 DHX58 OAS3 OAS2 TENT5A SELENOK IFIH1 STAT1 F3 CD274 EGR1 CLU PTK2B ZBP1 EREG IRF1 ID1 TICAM1 ZFP36 RSAD2 ZC3H10 MYC RIPK1 CASP1 THBS1 FGF5 FGF2 NTRK2 NOCT SMARCA5 GBP5 MOV10 NRG1 ADAR TNFSF13 ATF3 FZD5 IFI16 TLR3 CGAS STAT6 NKX3-1 IL7R LGALS9 TRIM56 SERPINB9 C3AR1 MYD88 RELA HEG1 RIMS2 PTPN11 …	http://amigo.geneontology.org/amigo/term/GO:0010628
	2.20757e-07	3.56203	Biological process involved in interaction with host	29	296	CD74 EIF2AK2 CASP8 TFRC TRIM14 TRIM38 TRIM25 NECTIN2 THOC6 TRIM21 TRIM5 TRIM22 MYC RIPK1 PML IFITM3 DYNLT1 PTX3 MLKL LGALS9 SERPINB9 RNF213 CIITA IFITM2 IFIT1 IFITM1 PLSCR1 KPNA5 TRIM34	http://amigo.geneontology.org/amigo/term/GO:0051701
	2.32028e-07	1.90777	Cell activation	87	1658	CD38 CX3CL1 PLAUR CD74 RNASET2 BAK1 CASP8 CDK13 TFRC AP1M1 PAK3 EDN1 CEACAM1 CEACAM6 JAK2 TIMP1 TNFSF13B KLF5 IL4I1 NAMPT GLI3 MAP3K8 CCL2 TCIRG1 SH2B3 CCND3 SELENOK TNFAIP3 CD274 TNFSF18 HSPH1 EGR1 CLU PTK2B NMI SLPI IRF1 TNFSF14 NR1D1 RAP1B TICAM1 CD68 NECTIN2 BST2 RSAD2 IL15RA THBS1 SRP14 ARMC5 DYNLT1 DCLRE1C ZFP36L2 DGKE EEF1A1 TNFSF13 ARPC5 PIGR CTSS FZD5 AZI2 PTX3 PPBP PRKCD TLR3 CGAS STAT6…	http://amigo.geneontology.org/amigo/term/GO:0001775
	2.35109e-07	2.19818	Positive regulation of cell population proliferation	63	1042	CFLAR CD38 CX3CL1 CD74 CDK13 TFRC PAX2 EDN1 LRP2 CEACAM6 JAK2 LGMN TIMP1 TNFSF13B KLF5 PRKD2 NAMPT GLI3 TCIRG1 LIFR SELENOK STAT1 F3 TNFAIP3 CD274 EGR1 PTK2B STAMBP EREG ID1 TICAM1 BST2 C5AR2 TBX3 MYC THBS1 FGF5 FGF2 PML GAREM1 NTRK2 ADM VEGFC NRG1 SHC1 TNFSF13 ATF3 NKX3-1 IL7R LGALS9 CXCL10 MYD88 RELA BTC MARCKSL1 JUN CSF1 IRS2 HMGB1 SERTAD1 PDCD1LG2 BMPR2 S1PR3	http://amigo.geneontology.org/amigo/term/GO:0008284
	2.41599e-07	2.1185	Regulation of protein phosphorylation	68	1167	CX3CL1 PLAUR CD74 FAS BAK1 TRIB2 TFRC PAK3 EDN1 CEACAM1 DNAJA1 JAK2 FMR1 EHD4 TNFRSF10A CLIP3 PRKD2 SH2B3 NEDD9 CCND3 GADD45A SLC8A2 TNFAIP3 DUSP1 TNFSF18 EGR1 CLU PTK2B EREG HSPA2 FGF13 DLG4 EPHA7 DAB2IP RIPK1 PARP9 HERC5 FGF5 FGF2 PML NTRK2 ITPRIP VEGFC NRG1 SHC1 ADAR ATF3 FZD5 PRKCD TLR3 NKX3-1 CXCL10 STAT2 PRKCE IFNB1 SYNPO2 PARP14 HEG1 BTC PTPN11 TNFSF15 DAZAP2 CSF1 SOCS3 SOCS1 HMGB1 SERTAD1…	http://amigo.geneontology.org/amigo/term/GO:0001932
	2.58667e-07	3.85832	Extrinsic apoptotic signaling pathway	26	245	CFLAR CX3CL1 FAS BAK1 TRAF1 CASP8 SP100 JAK2 TRADD TNFRSF10A SERPINE1 TNFAIP3 TNFSF10 IFI6 DAB2IP RIPK1 THBS1 PML PMAIP1 ITPRIP NRG1 ATF3 TLR3 RELA SIAH2 ACSL5	http://amigo.geneontology.org/amigo/term/GO:0097191
	2.64257e-07	2.81294	Positive regulation of cellular catabolic process	40	517	ANKIB1 NUB1 TRIB2 LRP2 GTPBP1 PSMC1 ABCD1 FMR1 ZC3HAV1 TRIM14 AMBRA1 TRIM38 RNF19B TNFAIP3 CLU PTK2B OPTN TICAM1 ZFP36 TRIM21 TRIM5 TRIM22 PAN2 DAB2IP MYC PNPT1 NOCT ZFP36L2 MOV10 PHKG2 DTX3L PRKCD PATL1 NUPR1 ZFP36L1 IRS2 PLEKHN1 HMGB1 TRIM34 DCP1A	http://amigo.geneontology.org/amigo/term/GO:0031331
	2.64257e-07	2.61772	Positive regulation of apoptotic process	45	625	SCIN FAS BCLAF1 BAK1 CASP8 PAK3 DNAJA1 JAK2 TRADD TNFRSF10A CLIP3 CCL2 SOD2 GADD45A IFIT2 DUSP1 CD274 CLU TNFSF10 ZBP1 IDO1 CTNNBL1 BTG1 RNF122 EPHA7 DAB2IP RIPK1 THBS1 PML PMAIP1 CAMK2D ADM UBE2Z ATF3 MSX1 PRKCD TLR3 NKX3-1 LGALS9 IFNB1 NUPR1 JUN PLEKHN1 HMGB1 TXNIP	http://amigo.geneontology.org/amigo/term/GO:0043065
	3.31636e-07	8.90382	Negative regulation of type I interferon production	12	49	DDX58 DHX58 IFIH1 TNFAIP3 TRIM25 NMI HERC5 NLRC5 UBE2L6 UBA7 PCBP2 IKBKE	http://amigo.geneontology.org/amigo/term/GO:0032480
	3.85457e-07	3.29554	Negative regulation of cytokine production	31	342	CX3CL1 TRIB2 CEACAM1 OAS1 ABCD1 N4BP1 DDX58 DHX58 OAS3 IFIH1 GBP1 TNFAIP3 CD274 TRIM25 NMI ZFP36 BST2 C5AR2 THBS1 HERC5 PML NLRC5 UBE2L6 LGALS9 IFNB1 UBA7 TSKU HMGB1 PCBP2 PDCD1LG2 IKBKE	http://amigo.geneontology.org/amigo/term/GO:0001818
	4.05052e-07	2.38108	Regulation of cellular response to stress	52	794	CD74 FAS BCLAF1 BAK1 EIF2AK2 TRAF1 SEMA3A DNAJA1 PPP1R15A FUS MID1 ABCD1 FMR1 STK24 NAMPT BAG1 DDX5 CRYAB NCOA7 SOD2 GADD45A DUSP1 HSPH1 CLU PTK2B SNAI1 HELB DNAJB1 DAB2IP MYC RIPK1 PNPT1 PARP9 PML PMAIP1 CAMK2D USP25 ATF3 IER5 MSX1 DTX3L PRKCD TLR3 CGAS NKX3-1 GPR37 MYD88 NUPR1 GRINA RELL1 MUC1 HMGB1	http://amigo.geneontology.org/amigo/term/GO:0080135
	4.18277e-07	2.8545	Regulation of endopeptidase activity	38	484	CASP10 CFLAR PLAUR BIRC3 FAS BAK1 CASP8 PAX2 LAMP3 JAK2 LGMN TIMP1 TRADD TNFRSF10A SERPINE1 CRYAB F3 TNFSF10 SLPI TNFSF14 IFI6 BST2 EPHA7 MYC RIPK1 CASP1 THBS1 PML PMAIP1 SERPINH1 UBE2Z IFI16 NKX3-1 LGALS9 SERPINB9 TNFSF15 SIAH2 HMGB1	http://amigo.geneontology.org/amigo/term/GO:0052548
	4.52925e-07	5.27767	Positive regulation of tumor necrosis factor production	18	124	OAS1 JAK2 DDX58 OAS3 OAS2 SELENOK IFIH1 CLU TICAM1 RIPK1 THBS1 FZD5 TLR3 LGALS9 MYD88 PTPN11 TMEM106A HMGB1	http://amigo.geneontology.org/amigo/term/GO:0032760
	5.15936e-07	2.55637	Positive regulation of programmed cell death	45	640	SCIN FAS BCLAF1 BAK1 CASP8 PAK3 DNAJA1 JAK2 TRADD TNFRSF10A CLIP3 CCL2 SOD2 GADD45A IFIT2 DUSP1 CD274 CLU TNFSF10 ZBP1 IDO1 CTNNBL1 BTG1 RNF122 EPHA7 DAB2IP RIPK1 THBS1 PML PMAIP1 CAMK2D ADM UBE2Z ATF3 MSX1 PRKCD TLR3 NKX3-1 LGALS9 IFNB1 NUPR1 JUN PLEKHN1 HMGB1 TXNIP	http://amigo.geneontology.org/amigo/term/GO:0043068
	5.38142e-07	4.9342	Response to hydrogen peroxide	19	140	BAK1 PAX2 STK24 CRYAB SOD2 STAT1 TNFAIP3 DUSP1 PTK2B KDM6B RIPK1 IL18BP PRKCD STAT6 GPR37 RELA JUN PTPN11 TXNIP	http://amigo.geneontology.org/amigo/term/GO:0042542
	5.80848e-07	4.0991	Tumor necrosis factor superfamily cytokine production	23	204	CX3CL1 OAS1 JAK2 DDX58 OAS3 OAS2 SELENOK IFIH1 TNFAIP3 CD274 CLU TICAM1 ZFP36 C5AR2 RIPK1 THBS1 FZD5 TLR3 LGALS9 MYD88 PTPN11 TMEM106A HMGB1	http://amigo.geneontology.org/amigo/term/GO:0071706
	5.80848e-07	4.0991	Regulation of tumor necrosis factor superfamily cytokine production	23	204	CX3CL1 OAS1 JAK2 DDX58 OAS3 OAS2 SELENOK IFIH1 TNFAIP3 CD274 CLU TICAM1 ZFP36 C5AR2 RIPK1 THBS1 FZD5 TLR3 LGALS9 MYD88 PTPN11 TMEM106A HMGB1	http://amigo.geneontology.org/amigo/term/GO:1903555
	5.89232e-07	1.79018	Positive regulation of macromolecule biosynthetic process	97	1970	CD38 CX3CL1 NFIX CD74 ZFP64 BCLAF1 GPBP1 CDK13 SP100 PAX2 PAK3 EDN1 PPP1R15A FUS JAK2 NFKBIA FMR1 KLF5 SALL1 IL4I1 MED25 PRKD2 NAMPT SERPINE1 GLI3 TRIM14 DDX58 MED13 CCL2 NCOA7 TRIM38 STAT1 IRF6 ELF1 HSPH1 EGR1 PTK2B TRIM25 SNAI1 EREG IRF1 NR1D1 HELZ2 CASZ1 TRIM21 TRIM5 TRIM22 KDM6B TBX3 DAB2IP MYC RIPK1 THBS1 PARP9 FGF2 BRCA2 PML NLRC5 CSRNP1 SMARCA5 KLF10 ETS2 SHC1 IER2 ATF3 IER5 MSX1 FZD5 IFI1…	http://amigo.geneontology.org/amigo/term/GO:0010557
	6.03571e-07	4.43897	Positive regulation of cysteine-type endopeptidase activity	21	172	CASP10 CFLAR FAS BAK1 CASP8 JAK2 LGMN TRADD TNFRSF10A F3 TNFSF10 MYC RIPK1 CASP1 PML PMAIP1 IFI16 NKX3-1 LGALS9 TNFSF15 HMGB1	http://amigo.geneontology.org/amigo/term/GO:2001056
	6.77545e-07	3.06852	Biological process involved in symbiotic interaction	33	391	CD74 EIF2AK2 CASP8 TFRC APOL1 FMR1 TRIM14 TRIM38 TRIM25 NECTIN2 THOC6 TRIM21 TRIM5 TRIM22 MYC RIPK1 PML IFITM3 DYNLT1 PTX3 MLKL LGALS9 SERPINB9 MYD88 RNF213 JUN CIITA IFITM2 IFIT1 IFITM1 PLSCR1 KPNA5 TRIM34	http://amigo.geneontology.org/amigo/term/GO:0044403
	6.82674e-07	5.81716	Activation of cysteine-type endopeptidase activity involved in apoptotic process	16	100	CASP10 CFLAR FAS BAK1 CASP8 JAK2 TRADD TNFRSF10A F3 TNFSF10 RIPK1 CASP1 PML PMAIP1 NKX3-1 TNFSF15	http://amigo.geneontology.org/amigo/term/GO:0006919
	6.82674e-07	1.89195	Regulation of phosphate metabolic process	83	1595	CX3CL1 PLAUR CD74 FAS BAK1 EIF2AK2 TRIB2 TFRC PAK3 EDN1 CEACAM1 DNAJA1 PPP1R15A JAK2 FMR1 EHD4 TNFRSF10A CLIP3 PRKD2 AMBRA1 SH2B3 NEDD9 CCND3 SMG7 GADD45A SLC8A2 TNFAIP3 DUSP1 TNFSF18 MASTL EGR1 CLU PTK2B EREG HSPA2 FGF13 DLG4 EPHA7 DAB2IP MYC RIPK1 THBS1 PARP9 HERC5 FGF5 FGF2 PML NLRC5 RUBCN NTRK2 ITPRIP VEGFC EEF1A1 NRG1 RCAN1 SHC1 ADAR ATF3 FZD5 PRKCD TLR3 PDP1 NKX3-1 CXCL10 STAT2 PRKCE IFNB1 …	http://amigo.geneontology.org/amigo/term/GO:0019220
	6.82674e-07	1.89195	Regulation of phosphorus metabolic process	83	1595	CX3CL1 PLAUR CD74 FAS BAK1 EIF2AK2 TRIB2 TFRC PAK3 EDN1 CEACAM1 DNAJA1 PPP1R15A JAK2 FMR1 EHD4 TNFRSF10A CLIP3 PRKD2 AMBRA1 SH2B3 NEDD9 CCND3 SMG7 GADD45A SLC8A2 TNFAIP3 DUSP1 TNFSF18 MASTL EGR1 CLU PTK2B EREG HSPA2 FGF13 DLG4 EPHA7 DAB2IP MYC RIPK1 THBS1 PARP9 HERC5 FGF5 FGF2 PML NLRC5 RUBCN NTRK2 ITPRIP VEGFC EEF1A1 NRG1 RCAN1 SHC1 ADAR ATF3 FZD5 PRKCD TLR3 PDP1 NKX3-1 CXCL10 STAT2 PRKCE IFNB1 …	http://amigo.geneontology.org/amigo/term/GO:0051174
	6.9172e-07	5.11274	Positive regulation of tumor necrosis factor superfamily cytokine production	18	128	OAS1 JAK2 DDX58 OAS3 OAS2 SELENOK IFIH1 CLU TICAM1 RIPK1 THBS1 FZD5 TLR3 LGALS9 MYD88 PTPN11 TMEM106A HMGB1	http://amigo.geneontology.org/amigo/term/GO:1903557
	7.08205e-07	4.38794	Toll-like receptor signaling pathway	21	174	BIRC3 CASP8 OAS1 LGMN NFKBIA UNC93B1 TNFAIP3 NMI IRF1 NR1D1 TICAM1 RSAD2 DAB2IP RIPK1 PIK3AP1 CTSS TLR3 PRKCE MYD88 HMGB1 IKBKE	http://amigo.geneontology.org/amigo/term/GO:0002224
	7.09191e-07	1.86336	Protein phosphorylation	86	1678	CX3CL1 PLAUR CD74 FAS BAK1 EIF2AK2 STYK1 CDK13 TRIB2 TFRC PAK3 EDN1 CEACAM1 DNAJA1 JAK2 FMR1 STK24 EHD4 TNFRSF10A CLIP3 PRKD2 MAP3K8 CCL2 SH2B3 NEDD9 CCND3 GADD45A CDK18 SLC8A2 TNFAIP3 DUSP1 TNFSF18 MASTL EGR1 CLU PTK2B EREG HSPA2 FGF13 DLG4 EPHA7 USP15 DAB2IP RIPK1 PARP9 HERC5 FGF5 FGF2 CDKL2 PML CAMK2D NTRK2 ITPRIP VEGFC PHKG2 NRG1 SHC1 ADAR ATF3 FZD5 PRKCD TLR3 NKX3-1 MLKL CXCL10 BUB1 STAT2 PR…	http://amigo.geneontology.org/amigo/term/GO:0006468
	8.13139e-07	1.93047	Positive regulation of cellular protein metabolic process	78	1469	ANKIB1 CASP10 CFLAR MYCBP2 CX3CL1 PLAUR NUB1 CD74 BIRC3 FAS BAK1 CASP8 TRIB2 TFRC PAK3 EDN1 LRP2 PPP1R15A JAK2 LGMN PSMC1 NFKBIA FMR1 TRADD EHD4 TNFRSF10A CLIP3 PRKD2 NEDD9 CCND3 RNF19B F3 SLC8A2 TNFAIP3 TNFSF18 EGR1 CLU PTK2B TNFSF10 NMI EREG HSPA2 TICAM1 FGF13 DLG4 EPHA7 DAB2IP MYC RIPK1 CASP1 THBS1 PARP9 FGF5 FGF2 PML PMAIP1 NTRK2 VEGFC NRG1 FZD5 IFI16 PRKCD TLR3 NKX3-1 LGALS9 IFNB1 PARP14 BTC…	http://amigo.geneontology.org/amigo/term/GO:0032270
	8.16911e-07	2.25694	Tube morphogenesis	55	886	CX3CL1 TYMP BAK1 EPN1 CASP8 SP100 PAX2 EDN1 CEACAM1 LRP2 CCDC134 KLF5 SALL1 PRKD2 SERPINE1 GLI3 CCL2 STAT1 ANGPTL1 GADD45A F3 TNFAIP3 PTK2B EREG ID1 BTG1 TBX3 EPHA7 DAB2IP MYC THBS1 FGF2 PML NTRK2 ADM VEGFC SHC1 FZD5 ADAMTS9 ERAP1 TLR3 DCHS1 NKX3-1 CXCL10 JUNB C3AR1 HEG1 RNF213 JUN TACSTD2 CSF1 ZFP36L1 HMGB1 PHACTR4 BMPR2	http://amigo.geneontology.org/amigo/term/GO:0035239
	8.47569e-07	2.14487	Regulation of anatomical structure morphogenesis	61	1034	CX3CL1 CELSR3 PSMA4 NEDD4L EPN1 SP100 TFRC SEMA3A PAX2 PAK3 EDN1 CEACAM1 PSMC1 PSMA6 TNFSF13B PRKD2 PLEKHA4 SERPINE1 CCL2 NEDD9 STAT1 RND3 GADD45A GBP1 F3 TNFAIP3 PTK2B ID1 FGF13 DLG4 BTG1 EPHA7 DAB2IP THBS1 FGF2 PML NTRK2 ADM VEGFC EPS8 MOV10 SHC1 MSX1 CDC42EP3 FZD5 ADAMTS9 ERAP1 TLR3 FRS2 CXCL10 STAT2 C3AR1 RIMS2 TACSTD2 CSF1 TRPV2 HMGB1 S100A10 BMPR2 PSMB10 ATP10A	http://amigo.geneontology.org/amigo/term/GO:0022603
	9.16733e-07	4.51643	Negative regulation of response to biotic stimulus	20	161	CEACAM1 OAS1 SAMHD1 IL4I1 DHX58 OAS3 TNFAIP3 NMI TRIM21 KLRD1 TRAFD1 NLRC5 ADAR IFI16 LGALS9 SERPINB9 STAT2 PARP14 USP18 PCBP2	http://amigo.geneontology.org/amigo/term/GO:0002832
	1.01803e-06	2.51924	Blood vessel morphogenesis	44	635	CX3CL1 TYMP BAK1 EPN1 CASP8 SP100 EDN1 CEACAM1 LRP2 CCDC134 KLF5 PRKD2 SERPINE1 CCL2 STAT1 ANGPTL1 GADD45A F3 TNFAIP3 PTK2B EREG ID1 BTG1 DAB2IP THBS1 FGF2 PML NTRK2 ADM VEGFC SHC1 FZD5 ADAMTS9 ERAP1 TLR3 CXCL10 JUNB C3AR1 HEG1 RNF213 JUN ZFP36L1 HMGB1 BMPR2	http://amigo.geneontology.org/amigo/term/GO:0048514
	1.0456e-06	2.58376	Positive regulation of catabolic process	42	591	ANKIB1 NUB1 NEDD4L TRIB2 LRP2 GTPBP1 PSMC1 ABCD1 FMR1 ZC3HAV1 TRIM14 AMBRA1 TRIM38 RNF19B TNFAIP3 CLU PTK2B OPTN TICAM1 ZFP36 TRIM21 TRIM5 TRIM22 PAN2 DAB2IP MYC PNPT1 NOCT ZFP36L2 MOV10 PHKG2 DTX3L PRKCD PATL1 PRKCE NUPR1 ZFP36L1 IRS2 PLEKHN1 HMGB1 TRIM34 DCP1A	http://amigo.geneontology.org/amigo/term/GO:0009896
	1.10857e-06	5.59342	Regulation of biological process involved in symbiotic interaction	16	104	CD74 TRIM14 TRIM38 TRIM25 NECTIN2 TRIM21 TRIM5 TRIM22 PML IFITM3 PTX3 LGALS9 CIITA IFITM2 IFITM1 TRIM34	http://amigo.geneontology.org/amigo/term/GO:0043903
	1.10857e-06	6.52566	Regulation of defense response to virus	14	78	DDX58 DHX58 SELENOK STAT1 TNFAIP3 APOBEC3F PARP9 HERC5 PML DTX3L CGAS IFIT1 PCBP2 APOBEC3G	http://amigo.geneontology.org/amigo/term/GO:0050688
	1.14282e-06	1.88416	Positive regulation of protein metabolic process	81	1563	ANKIB1 CASP10 CFLAR MYCBP2 CX3CL1 PLAUR NUB1 CD74 BIRC3 FAS BAK1 NEDD4L CASP8 TRIB2 TFRC PAK3 EDN1 LRP2 PPP1R15A JAK2 LGMN PSMC1 NFKBIA FMR1 TRADD EHD4 TNFRSF10A CLIP3 PRKD2 DDX58 NEDD9 CCND3 RNF19B F3 SLC8A2 TNFAIP3 TNFSF18 EGR1 CLU PTK2B TNFSF10 NMI EREG HSPA2 TICAM1 FGF13 DLG4 EPHA7 DAB2IP MYC RIPK1 CASP1 THBS1 PARP9 FGF5 FGF2 PML PMAIP1 NTRK2 VEGFC NRG1 FZD5 IFI16 PRKCD TLR3 NKX3-1 LGALS9 IFN…	http://amigo.geneontology.org/amigo/term/GO:0051247
	1.30753e-06	2.40675	Positive regulation of cell death	47	710	SCIN FAS BCLAF1 BAK1 CASP8 PAK3 DNAJA1 JAK2 TRADD TNFRSF10A CLIP3 CCL2 SOD2 GADD45A IFIT2 DUSP1 CD274 EGR1 CLU TNFSF10 ZBP1 IDO1 CTNNBL1 BTG1 RNF122 EPHA7 DAB2IP RIPK1 THBS1 PML PMAIP1 CAMK2D ADM UBE2Z ATF3 MSX1 PRKCD TLR3 NKX3-1 LGALS9 FOS IFNB1 NUPR1 JUN PLEKHN1 HMGB1 TXNIP	http://amigo.geneontology.org/amigo/term/GO:0010942
	1.35357e-06	3.24419	Positive regulation of DNA-binding transcription factor activity	29	325	CFLAR CX3CL1 EIF2AK2 TRAF1 SP100 TFRC EDN1 JAK2 PSMA6 NFKBIA TRADD PRKD2 TRIM14 DDX58 TRIM38 TNFSF18 CLU TRIM25 TICAM1 TRIM21 TRIM5 TRIM22 RIPK1 TLR3 NKX3-1 LGALS9 MYD88 RELA TRIM34	http://amigo.geneontology.org/amigo/term/GO:0051091
	1.39431e-06	2.4879	Negative regulation of immune system process	44	643	CX3CL1 CD74 CEACAM1 OAS1 SAMHD1 IL4I1 GLI3 CCL2 DHX58 OAS3 GBP1 TNFAIP3 DUSP1 CD274 TNFSF18 NMI IRF1 PTGER2 NR1D1 CD68 BST2 TRIM21 KLRD1 C5AR2 TRAFD1 MYC THBS1 NLRC5 ADM ADAR IFI16 TLR3 STAT6 IL7R LGALS9 SERPINB9 STAT2 IFNB1 PARP14 USP18 SOCS1 HMGB1 PCBP2 PDCD1LG2	http://amigo.geneontology.org/amigo/term/GO:0002683
	1.41155e-06	3.62124	Negative regulation of apoptotic signaling pathway	25	251	CFLAR CX3CL1 PLAUR CD74 FAS CASP8 DNAJA1 TRADD TNFRSF10A SERPINE1 SOD2 TNFAIP3 CLU TNFSF10 SNAI1 IFI6 RIPK1 THBS1 ITPRIP NRG1 RELA GRINA SIAH2 MUC1 ASAH2	http://amigo.geneontology.org/amigo/term/GO:2001234
	1.43447e-06	4.84763	Regulation of leukocyte chemotaxis	18	135	CD74 EDN1 SLC8B1 LGMN SERPINE1 CCL2 DUSP1 TNFSF18 PTK2B TNFSF14 C5AR2 THBS1 VEGFC LGALS9 CXCL10 C3AR1 CSF1 HMGB1	http://amigo.geneontology.org/amigo/term/GO:0002688
	1.43447e-06	4.0194	Tumor necrosis factor production	22	199	CX3CL1 OAS1 JAK2 DDX58 OAS3 OAS2 SELENOK IFIH1 TNFAIP3 CLU TICAM1 ZFP36 C5AR2 RIPK1 THBS1 FZD5 TLR3 LGALS9 MYD88 PTPN11 TMEM106A HMGB1	http://amigo.geneontology.org/amigo/term/GO:0032640
	1.43447e-06	4.0194	Regulation of tumor necrosis factor production	22	199	CX3CL1 OAS1 JAK2 DDX58 OAS3 OAS2 SELENOK IFIH1 TNFAIP3 CLU TICAM1 ZFP36 C5AR2 RIPK1 THBS1 FZD5 TLR3 LGALS9 MYD88 PTPN11 TMEM106A HMGB1	http://amigo.geneontology.org/amigo/term/GO:0032680
	1.44702e-06	8.69413	Cellular response to epidermal growth factor stimulus	11	46	CFLAR PAX2 ID1 ZFP36 DAB2IP MYC GAREM1 ZFP36L2 EEF1A1 PTPN11 ZFP36L1	http://amigo.geneontology.org/amigo/term/GO:0071364
	1.47386e-06	2.69839	Regulation of peptidase activity	38	512	CASP10 CFLAR PLAUR BIRC3 FAS BAK1 CASP8 PAX2 LAMP3 JAK2 LGMN TIMP1 TRADD TNFRSF10A SERPINE1 CRYAB F3 TNFSF10 SLPI TNFSF14 IFI6 BST2 EPHA7 MYC RIPK1 CASP1 THBS1 PML PMAIP1 SERPINH1 UBE2Z IFI16 NKX3-1 LGALS9 SERPINB9 TNFSF15 SIAH2 HMGB1	http://amigo.geneontology.org/amigo/term/GO:0052547
	1.47444e-06	2.061	Immune system development	64	1129	SCIN CD74 BAK1 PSMA4 EIF2AK2 CASP8 CDK13 TFRC CEACAM1 JAK2 CCDC134 PSMC1 PSMA6 NFKBIA SAMHD1 TNFSF13B IL4I1 GLI3 TCIRG1 SH2B3 STAT1 TNFAIP3 CD274 TNFSF18 EGR1 PTK2B IRF1 ZFP36 CTNNBL1 RSAD2 IL15RA CD164 MYC RIPK1 THBS1 BRCA2 PML ARMC5 DCLRE1C ZFP36L2 KLF10 MOV10 ADAR TNFSF13 FZD5 AZI2 IFI16 TENT2 TLR3 STAT6 BATF2 IL7R LGALS9 FOS JUNB IFNB1 CHD2 JUN PTPN11 CSF1 SOCS1 ZFP36L1 HMGB1 PSMB10	http://amigo.geneontology.org/amigo/term/GO:0002520
	1.48026e-06	3.30521	Intrinsic apoptotic signaling pathway	28	308	PLAUR CD74 BCLAF1 BAK1 USP28 DNAJA1 PPP1R15A JAK2 STK24 DDX5 SOD2 SELENOK CLU SNAI1 IFI6 DAB2IP BRCA2 PML PMAIP1 MSX1 IFI16 PRKCD NKX3-1 NUPR1 GRINA MUC1 CASP4 IKBKE	http://amigo.geneontology.org/amigo/term/GO:0097193
	1.61101e-06	1.92299	Regulation of hydrolase activity	75	1418	CASP10 CFLAR CX3CL1 PLAUR BIRC3 FAS BAK1 ARAP2 EIF2AK2 CASP8 TBC1D1 PAX2 LAMP3 DNAJA1 PPP1R15A OAS1 JAK2 PCSK5 LGMN EIF5 TIMP1 TRADD TNFRSF10A PRKD2 NAPA SERPINE1 CCL2 CRYAB OAS3 OAS2 NEDD9 F3 MASTL PTK2B TNFSF10 SLPI TNFSF14 IFI6 HSPA2 BST2 DNAJB1 TBC1D8B OASL EPHA7 DAB2IP MYC RIPK1 CASP1 THBS1 FGF2 PML PMAIP1 TOR1AIP1 CAMK2D ARHGAP26 DYNLT1 NTRK2 SERPINH1 RABGAP1L RASGRP3 RCAN1 UBE2Z IFI16 PTX3…	http://amigo.geneontology.org/amigo/term/GO:0051336
	1.66146e-06	5.80169	Extrinsic apoptotic signaling pathway via death domain receptors	15	94	CFLAR FAS CASP8 SP100 TRADD TNFRSF10A SERPINE1 TNFAIP3 TNFSF10 DAB2IP RIPK1 THBS1 PMAIP1 ITPRIP ATF3	http://amigo.geneontology.org/amigo/term/GO:0008625
	1.80487e-06	3.56444	Cellular response to molecule of bacterial origin	25	255	CX3CL1 CHMP5 NFKBIA SERPINE1 CCL2 TNFAIP3 CD274 NR1D1 TICAM1 ZFP36 CD68 TRIM5 CMPK2 DAB2IP CASP1 CXCL9 FZD5 PPBP CXCL10 CXCL11 PRKCE MYD88 RELA HMGB1 PDCD1LG2	http://amigo.geneontology.org/amigo/term/GO:0071219
	1.82038e-06	2.48943	Positive regulation of cytokine production	43	628	CX3CL1 CD74 EIF2AK2 CASP8 OAS1 JAK2 PRKD2 ZC3HAV1 SERPINE1 DDX58 DHX58 OAS3 OAS2 SELENOK IFIH1 STAT1 F3 CD274 EGR1 CLU ZBP1 EREG IRF1 TICAM1 RSAD2 RIPK1 CASP1 THBS1 GBP5 FZD5 IFI16 TLR3 CGAS STAT6 LGALS9 TRIM56 C3AR1 MYD88 RELA HEG1 PTPN11 TMEM106A HMGB1	http://amigo.geneontology.org/amigo/term/GO:0001819
	2.00208e-06	4.48564	Positive regulation of cysteine-type endopeptidase activity involved in apoptotic process	19	154	CASP10 CFLAR FAS BAK1 CASP8 JAK2 TRADD TNFRSF10A F3 TNFSF10 MYC RIPK1 CASP1 PML PMAIP1 NKX3-1 LGALS9 TNFSF15 HMGB1	http://amigo.geneontology.org/amigo/term/GO:0043280
	2.08445e-06	3.65094	Regulation of chemotaxis	24	239	MYCBP2 CD74 SEMA3A EDN1 SLC8B1 LGMN PRKD2 SERPINE1 CCL2 F3 DUSP1 TNFSF18 PTK2B TNFSF14 C5AR2 THBS1 FGF2 VEGFC LGALS9 CXCL10 C3AR1 CSF1 HMGB1 BMPR2	http://amigo.geneontology.org/amigo/term/GO:0050920
	2.12435e-06	9.5677	Regulation of type I interferon-mediated signaling pathway	10	38	OAS1 SAMHD1 OAS3 ZBP1 NLRC5 ADAR STAT2 PTPN11 USP18 IKBKE	http://amigo.geneontology.org/amigo/term/GO:0060338
	2.72183e-06	2.14769	Regulation of transferase activity	56	948	CD74 TRIB2 PAK3 EDN1 CEACAM1 DNAJA1 JAK2 TNFRSF10A AMBRA1 SH2B3 NEDD9 CCND3 RPS15 GADD45A SLC8A2 TNFAIP3 DUSP1 EGR1 CLU PTK2B HNRNPA2B1 EREG ZFP36 FGF13 DLG4 EPHA7 DAB2IP MYC HERC5 FGF2 PML NLRC5 RUBCN NTRK2 ITPRIP VEGFC EEF1A1 NRG1 SHC1 ADAR FZD5 DTX3L PRKCD TLR3 CXCL10 SYNPO2 HEG1 BTC TNFSF15 DAZAP2 CSF1 SOCS3 SOCS1 IRS2 HMGB1 SERTAD1	http://amigo.geneontology.org/amigo/term/GO:0051338
	2.75229e-06	9.32237	Negative regulation of extrinsic apoptotic signaling pathway via death domain receptors	10	39	CFLAR FAS CASP8 TRADD TNFRSF10A SERPINE1 TNFAIP3 TNFSF10 RIPK1 ITPRIP	http://amigo.geneontology.org/amigo/term/GO:1902042
	2.77878e-06	1.79904	Regulation of cell differentiation	86	1738	CX3CL1 SCIN CD74 PSMA4 JADE2 EIF2AK2 CASP8 CDK13 TRIB2 SEMA3A PAX2 PAK3 EDN1 CEACAM1 LRP2 JAK2 PSMC1 PSMA6 NFKBIA KLF5 IL4I1 SERPINE1 GLI3 DDX5 TCIRG1 NEDD9 SOD2 STAT1 GBP1 TNFSF18 PTK2B SNAI1 EREG IRF1 TNFSF14 ID1 NR1D1 ZFP36 FGF13 CASZ1 BTG1 IL15RA TBX3 EPHA7 DAB2IP MYC RIPK1 THBS1 FGF2 CXCL9 DYNLT1 NTRK2 ADM VEGFC NOCT ZFP36L2 KLF10 MOV10 NRG1 MSX1 TLR3 FRS2 IL7R LGALS9 CXCL10 FOS JUNB IFNB1 R…	http://amigo.geneontology.org/amigo/term/GO:0045595
	2.77878e-06	3.37603	Cellular response to biotic stimulus	26	280	CX3CL1 CHMP5 NFKBIA SERPINE1 CCL2 TNFAIP3 CD274 NR1D1 TICAM1 ZFP36 CD68 TRIM5 CMPK2 DAB2IP CASP1 CXCL9 FZD5 PPBP CXCL10 CXCL11 PRKCE MYD88 RELA HMGB1 PDCD1LG2 TXNIP	http://amigo.geneontology.org/amigo/term/GO:0071216
	3.11806e-06	2.234	Regulation of proteolysis	51	830	ANKIB1 CASP10 CFLAR PLAUR NUB1 BIRC3 FAS BAK1 CASP8 TRIB2 PAX2 LAMP3 JAK2 LGMN PSMC1 FMR1 TIMP1 TRADD N4BP1 TNFRSF10A SERPINE1 CRYAB RNF19B F3 CLU PTK2B TNFSF10 SLPI TNFSF14 IFI6 BST2 TRIM21 EPHA7 DAB2IP MYC RIPK1 CASP1 THBS1 PML PMAIP1 SERPINH1 USP25 UBE2Z IFI16 NKX3-1 LGALS9 SERPINB9 NUPR1 TNFSF15 SIAH2 HMGB1	http://amigo.geneontology.org/amigo/term/GO:0030162
	3.14028e-06	1.80091	Positive regulation of transcription, DNA-templated	85	1716	CD38 CX3CL1 NFIX CD74 ZFP64 BCLAF1 GPBP1 CDK13 SP100 PAX2 EDN1 FUS NFKBIA KLF5 SALL1 IL4I1 MED25 PRKD2 NAMPT SERPINE1 GLI3 TRIM14 DDX58 MED13 NCOA7 TRIM38 STAT1 IRF6 ELF1 EGR1 TRIM25 SNAI1 IRF1 NR1D1 HELZ2 CASZ1 TRIM21 TRIM5 TRIM22 KDM6B TBX3 DAB2IP MYC RIPK1 PARP9 FGF2 BRCA2 PML NLRC5 CSRNP1 SMARCA5 KLF10 ETS2 SHC1 IER2 ATF3 IER5 MSX1 FZD5 IFI16 DTX3L TLR3 STAT6 NKX3-1 IRF2 ATF5 CXCL10 TRIM56 FO…	http://amigo.geneontology.org/amigo/term/GO:0045893
	3.14028e-06	1.80091	Positive regulation of nucleic acid-templated transcription	85	1716	CD38 CX3CL1 NFIX CD74 ZFP64 BCLAF1 GPBP1 CDK13 SP100 PAX2 EDN1 FUS NFKBIA KLF5 SALL1 IL4I1 MED25 PRKD2 NAMPT SERPINE1 GLI3 TRIM14 DDX58 MED13 NCOA7 TRIM38 STAT1 IRF6 ELF1 EGR1 TRIM25 SNAI1 IRF1 NR1D1 HELZ2 CASZ1 TRIM21 TRIM5 TRIM22 KDM6B TBX3 DAB2IP MYC RIPK1 PARP9 FGF2 BRCA2 PML NLRC5 CSRNP1 SMARCA5 KLF10 ETS2 SHC1 IER2 ATF3 IER5 MSX1 FZD5 IFI16 DTX3L TLR3 STAT6 NKX3-1 IRF2 ATF5 CXCL10 TRIM56 FO…	http://amigo.geneontology.org/amigo/term/GO:1903508
	3.14713e-06	1.83257	Negative regulation of nucleobase-containing compound metabolic process	81	1607	CD38 NFIX ETV7 BCLAF1 NEDD4L NFE2L3 SP100 PAX2 EDN1 FUS HIRA ZC3H14 FMR1 KLF5 SALL1 MED25 GLI3 TLE4 DDX5 CRYAB CCND3 TENT5A XRN1 STAT1 SRSF7 GADD45A DUSP1 EGR1 HNRNPA2B1 SNAI1 EREG IRF1 ID1 NR1D1 HELB ZFP36 DNAJB1 TRIM22 TBX3 ZC3H10 DAB2IP MYC PARP9 PML NOCT KLF10 NRG1 ETS2 SHC1 ATF3 MSX1 IFI16 YEATS2 TENT2 CGAS STAT6 NKX3-1 IRF2 ATF5 ZNF296 ID4 OVOL1 MYD88 RELA KDM2A PARP14 PARP15 NUPR1 TGIF1 JU…	http://amigo.geneontology.org/amigo/term/GO:0045934
	3.14713e-06	3.56153	Cellular response to lipopolysaccharide	24	245	CX3CL1 CHMP5 NFKBIA SERPINE1 CCL2 TNFAIP3 CD274 NR1D1 TICAM1 ZFP36 CD68 TRIM5 CMPK2 DAB2IP CASP1 CXCL9 PPBP CXCL10 CXCL11 PRKCE MYD88 RELA HMGB1 PDCD1LG2	http://amigo.geneontology.org/amigo/term/GO:0071222
	3.15601e-06	6.47458	Positive regulation of response to cytokine stimulus	13	73	CD74 EDN1 DDX58 IFIH1 ZBP1 RIPK1 CASP1 PARP9 NLRC5 PARP14 CSF1 CASP4 IKBKE	http://amigo.geneontology.org/amigo/term/GO:0060760
	3.15601e-06	1.79986	Positive regulation of RNA biosynthetic process	85	1717	CD38 CX3CL1 NFIX CD74 ZFP64 BCLAF1 GPBP1 CDK13 SP100 PAX2 EDN1 FUS NFKBIA KLF5 SALL1 IL4I1 MED25 PRKD2 NAMPT SERPINE1 GLI3 TRIM14 DDX58 MED13 NCOA7 TRIM38 STAT1 IRF6 ELF1 EGR1 TRIM25 SNAI1 IRF1 NR1D1 HELZ2 CASZ1 TRIM21 TRIM5 TRIM22 KDM6B TBX3 DAB2IP MYC RIPK1 PARP9 FGF2 BRCA2 PML NLRC5 CSRNP1 SMARCA5 KLF10 ETS2 SHC1 IER2 ATF3 IER5 MSX1 FZD5 IFI16 DTX3L TLR3 STAT6 NKX3-1 IRF2 ATF5 CXCL10 TRIM56 FO…	http://amigo.geneontology.org/amigo/term/GO:1902680
	3.18807e-06	7.9986	Response to epidermal growth factor	11	50	CFLAR PAX2 ID1 ZFP36 DAB2IP MYC GAREM1 ZFP36L2 EEF1A1 PTPN11 ZFP36L1	http://amigo.geneontology.org/amigo/term/GO:0070849
	3.18807e-06	1.86634	Organonitrogen compound catabolic process	77	1500	ANKIB1 MYCBP2 NUB1 TYMP PSMA4 USP28 NEDD4L CASP8 SLC44A1 TRIB2 LAMP3 CEACAM1 LRP2 HAL LGMN PSMC1 PSMA6 SAMHD1 ABCD1 FMR1 TIMP1 CLN5 N4BP1 IL4I1 USP42 TCIRG1 KYNU RNF19B FBXO6 TNFAIP3 CLU PTK2B TRIM25 RBBP6 NT5C3A NR1D1 APOBEC3F IDO1 RNF122 NT5E USP15 YME1L1 DAB2IP RIPK1 USP8 FGF2 PML PMAIP1 MVB12A ELOC AZIN1 USP25 EEF1A1 UBE2L6 NRG1 UBE2Z CTSS RNF149 ADAMTS9 DTX3L PRKCD ERAP1 SYNPO2 RELA NUDT4 RN…	http://amigo.geneontology.org/amigo/term/GO:1901565
	3.30785e-06	2.08058	Hemopoiesis	59	1031	SCIN CD74 BAK1 PSMA4 EIF2AK2 CASP8 CDK13 TFRC CEACAM1 JAK2 CCDC134 PSMC1 PSMA6 NFKBIA TNFSF13B IL4I1 GLI3 TCIRG1 SH2B3 STAT1 TNFSF18 EGR1 PTK2B IRF1 ZFP36 RSAD2 IL15RA CD164 MYC RIPK1 THBS1 BRCA2 PML ARMC5 DCLRE1C ZFP36L2 KLF10 MOV10 ADAR FZD5 AZI2 IFI16 TENT2 TLR3 STAT6 BATF2 IL7R LGALS9 FOS JUNB IFNB1 CHD2 JUN PTPN11 CSF1 SOCS1 ZFP36L1 HMGB1 PSMB10	http://amigo.geneontology.org/amigo/term/GO:0030097
	3.60888e-06	2.42007	Regulation of MAPK cascade	43	646	CFLAR CX3CL1 CD74 FAS EIF2AK2 TRAF1 SEMA3A EDN1 CEACAM1 DNAJA1 MID1 PRKD2 CCL2 SH2B3 GADD45A GBP1 DUSP1 PTK2B RAP1B TRIM5 C5AR2 EPHA7 DAB2IP MYC RIPK1 FGF2 GAREM1 NTRK2 SHC1 ATF3 RNF149 FZD5 PRKCD TLR3 FRS2 LGALS9 GPR37 PRKCE MYD88 PTPN11 RELL1 TMEM106A HMGB1	http://amigo.geneontology.org/amigo/term/GO:0043408
	3.7476e-06	3.065	Positive regulation of response to biotic stimulus	29	344	PSMA4 PAK3 PSMC1 PSMA6 ZC3HAV1 DHX58 CD274 NMI ZBP1 EREG NECTIN2 TRIM5 KLRD1 OASL USP15 DDX60 PARP9 NLRC5 GBP5 IFI16 PRKCD CGAS IFNB1 RELA MUC1 PLSCR1 HMGB1 PSMB10 IKBKE	http://amigo.geneontology.org/amigo/term/GO:0002833
	3.7476e-06	12.646	Cellular response to interferon-beta	8	23	OAS1 STAT1 IRF1 PNPT1 IFI16 TLR3 IFNB1 IFITM2	http://amigo.geneontology.org/amigo/term/GO:0035458
	3.7476e-06	1.90657	Positive regulation of developmental process	72	1373	CX3CL1 SCIN CD74 JADE2 NEDD4L CASP8 TFRC SEMA3A PAX2 PAK3 EDN1 CEACAM1 LRP2 JAK2 FMR1 TNFSF13B KLF5 TRADD IL4I1 PRKD2 SERPINE1 GLI3 NEDD9 SOD2 STAT1 F3 PTK2B SNAI1 TNFSF14 ZFP36 DLG4 BTG1 IL15RA DAB2IP MYC RIPK1 THBS1 FGF2 CXCL9 PML NTRK2 ADM VEGFC NOCT C21orf91 KLF10 NRG1 TNFSF13 ERAP1 TLR3 CGAS FRS2 STAT6 IL7R LGALS9 FOS JUNB C3AR1 RELA BTC RIMS2 JUN TACSTD2 CSF1 SOCS3 SOCS1 ZFP36L1 IFITM1 TRPV…	http://amigo.geneontology.org/amigo/term/GO:0051094
	4.07696e-06	2.27529	Positive regulation of protein phosphorylation	48	767	CX3CL1 PLAUR CD74 FAS TFRC PAK3 EDN1 JAK2 FMR1 EHD4 TNFRSF10A CLIP3 PRKD2 NEDD9 CCND3 SLC8A2 TNFSF18 EGR1 CLU PTK2B EREG HSPA2 FGF13 DLG4 EPHA7 DAB2IP RIPK1 PARP9 FGF5 FGF2 NTRK2 VEGFC NRG1 FZD5 PRKCD TLR3 NKX3-1 IFNB1 PARP14 BTC PTPN11 TNFSF15 DAZAP2 CSF1 SOCS3 SOCS1 HMGB1 BMPR2	http://amigo.geneontology.org/amigo/term/GO:0001934
	5.37762e-06	2.11379	Regulation of cell migration	55	946	CX3CL1 CD74 LAMA3 SP100 SEMA3A PAK3 EDN1 CEACAM1 CEACAM6 SLC8B1 JAK2 LGMN TIMP1 STK24 TRADD PRKD2 SERPINE1 DDX58 CCL2 NEDD9 SOD2 SELENOK GADD45A F3 DUSP1 CD274 TNFSF18 PTK2B SNAI1 TNFSF14 PLVAP BST2 C5AR2 DAB2IP MYC THBS1 FGF5 FGF2 VEGFC ATP5F1A NRG1 ADAMTS9 LGALS9 CXCL10 PRKCE C3AR1 SYNPO2 MYD88 TACSTD2 CSF1 IFITM1 IRS2 HMGB1 BMPR2 SRGAP2	http://amigo.geneontology.org/amigo/term/GO:0030334
	5.60993e-06	2.20614	Regulation of kinase activity	50	824	CD74 TRIB2 PAK3 EDN1 CEACAM1 DNAJA1 JAK2 TNFRSF10A AMBRA1 SH2B3 NEDD9 CCND3 GADD45A SLC8A2 TNFAIP3 DUSP1 EGR1 CLU PTK2B EREG FGF13 DLG4 EPHA7 DAB2IP HERC5 FGF2 NLRC5 RUBCN NTRK2 ITPRIP VEGFC EEF1A1 NRG1 SHC1 ADAR FZD5 PRKCD TLR3 CXCL10 SYNPO2 HEG1 BTC TNFSF15 DAZAP2 CSF1 SOCS3 SOCS1 IRS2 HMGB1 SERTAD1	http://amigo.geneontology.org/amigo/term/GO:0043549
	5.63013e-06	1.85622	Negative regulation of RNA metabolic process	75	1469	CD38 NFIX ETV7 BCLAF1 NEDD4L NFE2L3 SP100 PAX2 EDN1 FUS HIRA ZC3H14 FMR1 KLF5 SALL1 MED25 GLI3 TLE4 DDX5 CRYAB CCND3 TENT5A STAT1 SRSF7 GADD45A EGR1 HNRNPA2B1 SNAI1 EREG IRF1 ID1 NR1D1 ZFP36 DNAJB1 TRIM22 TBX3 ZC3H10 DAB2IP MYC PARP9 PML NOCT KLF10 NRG1 ETS2 SHC1 ATF3 MSX1 IFI16 YEATS2 TENT2 STAT6 NKX3-1 IRF2 ATF5 ZNF296 ID4 OVOL1 MYD88 RELA KDM2A PARP14 PARP15 TGIF1 JUN ZNF620 CIITA ZBTB42 SIAH2…	http://amigo.geneontology.org/amigo/term/GO:0051253
	6.06048e-06	2.10489	Inflammatory response	55	950	CX3CL1 BIRC3 JAK2 PSMA6 NFKBIA ABCD1 TIMP1 TRADD SERPINE1 CCL2 TCIRG1 F3 TNFAIP3 TNFSF18 NMI ZBP1 PTGER2 NR1D1 TICAM1 ZFP36 APOL2 CD68 KDM6B SAA2 C5AR2 NT5E DAB2IP RIPK1 CASP1 THBS1 CXCL9 ADM GBP5 PIK3AP1 IFI16 PTX3 PPBP PRKCD TLR3 LGALS9 CXCL10 CXCL11 FOS C3AR1 MYD88 RELA NUPR1 CIITA CSF1 SOCS3 USP18 PLSCR1 HMGB1 CASP4 S1PR3	http://amigo.geneontology.org/amigo/term/GO:0006954
	6.29125e-06	5.59342	Cytoplasmic pattern recognition receptor signaling pathway	14	91	BIRC3 CASP8 NFKBIA ZC3HAV1 DDX58 DHX58 SLC15A3 OAS3 IFIH1 TNFAIP3 OASL USP15 DDX60 RELA	http://amigo.geneontology.org/amigo/term/GO:0002753
	6.29125e-06	1.91063	Cellular response to oxygen-containing compound	69	1313	CFLAR CX3CL1 PAX2 EDN1 CEACAM1 CHMP5 JAK2 LGMN NFKBIA KLF5 NAMPT SERPINE1 CCL2 TCIRG1 SOD2 CCND3 XRN1 STAT1 RRAGC TNFAIP3 CD274 EGR1 CLU PTK2B PTGER2 ID1 NR1D1 RAP1B TICAM1 ZFP36 CD68 TRIM5 KDM6B CMPK2 BRIP1 DAB2IP MYC RIPK1 IL18BP CASP1 USP8 CXCL9 CLTRN NTRK2 KLF10 SHC1 PPBP PRKCD RAB8B STAT6 CXCL10 CXCL11 FOS GPR37 PRKCE MYD88 RELA TRIM72 JUN PTPN11 SSTR2 SOCS3 SOCS1 ZFP36L1 IRS2 HMGB1 CASP4 PD…	http://amigo.geneontology.org/amigo/term/GO:1901701
	6.42091e-06	2.02172	Protein catabolic process	60	1079	ANKIB1 MYCBP2 NUB1 PSMA4 USP28 NEDD4L CASP8 TRIB2 LAMP3 CEACAM1 LRP2 LGMN PSMC1 PSMA6 FMR1 TIMP1 CLN5 N4BP1 USP42 TCIRG1 RNF19B FBXO6 TNFAIP3 CLU PTK2B TRIM25 RBBP6 NR1D1 RNF122 USP15 YME1L1 DAB2IP RIPK1 USP8 PML PMAIP1 MVB12A ELOC AZIN1 USP25 EEF1A1 UBE2L6 NRG1 UBE2Z CTSS RNF149 ADAMTS9 DTX3L SYNPO2 RELA RNF213 KCTD13 NUPR1 TRIM72 FBXO39 SIAH2 UBA7 USP18 PCBP2 PSMB10	http://amigo.geneontology.org/amigo/term/GO:0030163
	6.49947e-06	4.84763	Negative regulation of extrinsic apoptotic signaling pathway	16	120	CFLAR CX3CL1 FAS CASP8 TRADD TNFRSF10A SERPINE1 TNFAIP3 TNFSF10 IFI6 RIPK1 THBS1 ITPRIP NRG1 RELA SIAH2	http://amigo.geneontology.org/amigo/term/GO:2001237
	7.66807e-06	1.70597	Locomotion	93	1982	MYCBP2 CX3CL1 PLAUR CD74 TYMP LAMA3 SP100 SEMA3A PAK3 EDN1 CEACAM1 DNAJA1 CEACAM6 SLC8B1 JAK2 LGMN TIMP1 STK24 TRADD TNFRSF10A PRKD2 SERPINE1 GLI3 DDX58 CCL2 NEDD9 SOD2 SELENOK RND3 GADD45A LGALS8 F3 TNFAIP3 DUSP1 CD274 TNFSF18 PTK2B SNAI1 EREG PSPN TNFSF14 ID1 ACKR4 FGF13 PLVAP BST2 BTG1 C5AR2 EPHA7 DAB2IP MYC THBS1 SPTBN5 PARP9 FGF5 FGF2 CXCL9 PML NTRK2 VEGFC EPS8 ATP5F1A NRG1 RCAN1 SHC1 IER2 A…	http://amigo.geneontology.org/amigo/term/GO:0040011
	8.003e-06	2.24251	Transmembrane receptor protein tyrosine kinase signaling pathway	47	762	PLAUR STYK1 EPN1 PAK3 CEACAM1 JAK2 LGMN TRADD PRKD2 TCIRG1 SH2B3 NEDD9 CCND3 GALNT3 ANGPTL1 F3 PTK2B EREG IFI6 EPHA7 DAB2IP THBS1 FGF5 FGF2 GAREM1 MVB12A CSRNP1 NTRK2 VEGFC NRG1 SHC1 ARPC5 PIGR PRKCD FRS2 STAT6 NKX3-1 FAM83B RELA BTC TRIM72 PTPN11 CSF1 SOCS3 SOCS1 IRS2 TXNIP	http://amigo.geneontology.org/amigo/term/GO:0007169
	8.00789e-06	2.05185	Regulation of cell motility	57	1010	CX3CL1 CD74 LAMA3 SP100 SEMA3A PAK3 EDN1 CEACAM1 CEACAM6 SLC8B1 JAK2 LGMN TIMP1 STK24 TRADD PRKD2 SERPINE1 DDX58 CCL2 NEDD9 SOD2 SELENOK GADD45A F3 DUSP1 CD274 TNFSF18 PTK2B SNAI1 EREG TNFSF14 PLVAP BST2 C5AR2 DAB2IP MYC THBS1 FGF5 FGF2 VEGFC ATP5F1A NRG1 ADAMTS9 LGALS9 CXCL10 PRKCE C3AR1 SYNPO2 MYD88 BTC TACSTD2 CSF1 IFITM1 IRS2 HMGB1 BMPR2 SRGAP2	http://amigo.geneontology.org/amigo/term/GO:2000145
	8.16461e-06	3.17211	Regulation of mRNA catabolic process	26	298	PSMA4 FUS GTPBP1 ZC3H14 PSMC1 PSMA6 FMR1 ZC3HAV1 TENT5A XRN1 ZFP36 PAN2 PNPT1 NOCT ZFP36L2 MOV10 TNFSF13 PRKCD PATL1 MYD88 TENT5C ZFP36L1 PLEKHN1 PSMB10 IKBKE DCP1A	http://amigo.geneontology.org/amigo/term/GO:0061013
	8.43378e-06	4.24955	Positive regulation of chemotaxis	18	154	CD74 EDN1 LGMN PRKD2 SERPINE1 F3 TNFSF18 PTK2B TNFSF14 THBS1 FGF2 VEGFC LGALS9 CXCL10 C3AR1 CSF1 HMGB1 BMPR2	http://amigo.geneontology.org/amigo/term/GO:0050921
	8.54458e-06	2.15107	Positive regulation of phosphorylation	51	862	CX3CL1 PLAUR CD74 FAS TFRC PAK3 EDN1 JAK2 FMR1 EHD4 TNFRSF10A CLIP3 PRKD2 AMBRA1 NEDD9 CCND3 SLC8A2 TNFSF18 EGR1 CLU PTK2B EREG HSPA2 FGF13 DLG4 EPHA7 DAB2IP MYC RIPK1 THBS1 PARP9 FGF5 FGF2 NTRK2 VEGFC NRG1 FZD5 PRKCD TLR3 NKX3-1 IFNB1 PARP14 BTC PTPN11 TNFSF15 DAZAP2 CSF1 SOCS3 SOCS1 HMGB1 BMPR2	http://amigo.geneontology.org/amigo/term/GO:0042327
	8.96406e-06	3.70632	Positive regulation of endopeptidase activity	21	206	CASP10 CFLAR FAS BAK1 CASP8 JAK2 LGMN TRADD TNFRSF10A F3 TNFSF10 MYC RIPK1 CASP1 PML PMAIP1 IFI16 NKX3-1 LGALS9 TNFSF15 HMGB1	http://amigo.geneontology.org/amigo/term/GO:0010950
	8.96406e-06	2.56639	Regulation of DNA-binding transcription factor activity	36	510	CFLAR CX3CL1 EIF2AK2 TRAF1 SP100 TFRC EDN1 JAK2 PSMA6 NFKBIA TRADD PRKD2 TRIM14 DDX58 TRIM38 TNFAIP3 TNFSF18 CLU TRIM25 ID1 TICAM1 TRIM21 TRIM5 TRIM22 DAB2IP RIPK1 NLRC5 TLR3 NKX3-1 LGALS9 FOS MYD88 RELA NUPR1 JUN TRIM34	http://amigo.geneontology.org/amigo/term/GO:0051090
	9.12122e-06	1.85786	Positive regulation of catalytic activity	72	1409	CASP10 CFLAR CX3CL1 CD74 FAS BAK1 ARAP2 CASP8 TBC1D1 PAK3 EDN1 DNAJA1 PPP1R15A JAK2 LGMN EIF5 TRADD TNFRSF10A PRKD2 NAPA CCL2 AMBRA1 NEDD9 CCND3 F3 SLC8A2 EGR1 CLU PTK2B TNFSF10 HNRNPA2B1 EREG HSPA2 FGF13 DNAJB1 DLG4 TBC1D8B EPHA7 DAB2IP MYC RIPK1 CASP1 FGF2 PML PMAIP1 TOR1AIP1 ARHGAP26 NTRK2 VEGFC RABGAP1L RASGRP3 NRG1 FZD5 IFI16 DTX3L PRKCD TLR3 PDP1 NKX3-1 LGALS9 BTC JUN TNFSF15 DAZAP2 CSF1 SO…	http://amigo.geneontology.org/amigo/term/GO:0043085
	9.12122e-06	1.99765	Regulation of cellular component movement	60	1092	MYCBP2 CX3CL1 CD74 LAMA3 SP100 SEMA3A PAK3 EDN1 CEACAM1 CEACAM6 SLC8B1 JAK2 LGMN TIMP1 STK24 TRADD PRKD2 SERPINE1 DDX58 CCL2 NEDD9 SOD2 SELENOK GADD45A F3 DUSP1 CD274 TNFSF18 PTK2B SNAI1 EREG TNFSF14 FGF13 PLVAP BST2 C5AR2 DAB2IP MYC THBS1 FGF5 FGF2 CAMK2D VEGFC ATP5F1A NRG1 ADAMTS9 LGALS9 CXCL10 PRKCE C3AR1 SYNPO2 MYD88 BTC TACSTD2 CSF1 IFITM1 IRS2 HMGB1 BMPR2 SRGAP2	http://amigo.geneontology.org/amigo/term/GO:0051270
	9.19597e-06	1.88762	Response to abiotic stimulus	69	1329	CFLAR CD38 FAS BAK1 PSMA4 USP28 CASP8 EDN1 DNAJA1 LGMN PSMC1 PSMA6 NFKBIA FMR1 TIMP1 N4BP1 TNFRSF10A NAMPT BAG1 CRYAB SOD2 STAT1 GADD45A DUSP1 HSPH1 EGR1 PTK2B IRF1 TNFSF14 HSPA2 DNAJB1 BRIP1 MYC GMPR CASP1 THBS1 BRCA2 PML PMAIP1 CAMK2D ADM VEGFC DCLRE1C ELOC ACOT11 IER5 CTSS IFI16 PRKCD TENT2 TLR3 NKX3-1 BEST1 CXCL10 FOS PRKCE MYD88 RELA HSPA6 JUN PTPN11 CIITA ZFP36L1 PLEKHN1 TRPV2 ABCA4 MT-ND3 …	http://amigo.geneontology.org/amigo/term/GO:0009628
	9.52212e-06	1.84567	Regulation of multicellular organismal development	73	1438	CX3CL1 SCIN CD74 TYMP JADE2 LAMA3 EPN1 CASP8 SP100 SEMA3A PAX2 PAK3 EDN1 CEACAM1 LRP2 NFKBIA TRADD IL4I1 PRKD2 SERPINE1 GLI3 OAS2 STAT1 GADD45A F3 TNFAIP3 TNFSF18 PTK2B IRF1 ID1 NR1D1 ZFP36 FGF13 BTG1 IL15RA TBX3 EPHA7 DAB2IP MYC RIPK1 THBS1 FGF2 PML DYNLT1 NTRK2 ADM VEGFC NOCT ZFP36L2 KLF10 MOV10 NRG1 SHC1 ADAMTS9 ERAP1 TLR3 IL7R LGALS9 CXCL10 FOS IFNB1 C3AR1 RELA NUPR1 JUN PTPN11 CSF1 SOCS1 ZFP…	http://amigo.geneontology.org/amigo/term/GO:2000026
	9.52609e-06	2.03772	Response to lipid	57	1017	CFLAR CD38 CX3CL1 CASP8 SP100 PAX2 EDN1 DNAJA1 CHMP5 JAK2 NFKBIA SERPINE1 DDX5 CCL2 CRYAB SOD2 XRN1 TNFAIP3 DUSP1 CD274 CLU PTK2B TRIM25 SLPI NR1D1 TICAM1 ZFP36 CD68 TRIM5 CMPK2 DAB2IP MYC IL18BP CASP1 THBS1 USP8 CXCL9 ADM NOCT ZFP36L2 PPBP NKX3-1 LGALS9 CXCL10 CXCL11 FOS PRKCE MYD88 RELA CNP JUN SSTR2 ZFP36L1 HMGB1 PDCD1LG2 MT-ND3 TXNIP	http://amigo.geneontology.org/amigo/term/GO:0033993
	9.70564e-06	2.00662	Hematopoietic or lymphoid organ development	59	1069	SCIN CD74 BAK1 PSMA4 EIF2AK2 CASP8 CDK13 TFRC CEACAM1 JAK2 CCDC134 PSMC1 PSMA6 NFKBIA TNFSF13B IL4I1 GLI3 TCIRG1 SH2B3 STAT1 TNFSF18 EGR1 PTK2B IRF1 ZFP36 RSAD2 IL15RA CD164 MYC RIPK1 THBS1 BRCA2 PML ARMC5 DCLRE1C ZFP36L2 KLF10 MOV10 ADAR FZD5 AZI2 IFI16 TENT2 TLR3 STAT6 BATF2 IL7R LGALS9 FOS JUNB IFNB1 CHD2 JUN PTPN11 CSF1 SOCS1 ZFP36L1 HMGB1 PSMB10	http://amigo.geneontology.org/amigo/term/GO:0048534
	9.84711e-06	1.92759	Negative regulation of protein metabolic process	65	1226	MYCBP2 PLAUR BIRC3 BAK1 EIF2AK2 TRIB2 PAX2 LAMP3 EDN1 CEACAM1 DNAJA1 PPP1R15A FMR1 TIMP1 N4BP1 SERPINE1 CRYAB SH2B3 NCOA7 XRN1 RPS15 GADD45A F3 TNFAIP3 DUSP1 MASTL CLU SLPI TNFSF14 IFI6 ZFP36 BST2 TRIM21 PAN2 DAB2IP THBS1 PNPT1 PML NTRK2 ITPRIP SERPINH1 NOCT ZFP36L2 AZIN1 USP25 MOV10 NRG1 UBE2Z ADAR IFI16 PTX3 DTX3L PRKCD PATL1 SERPINB9 PRKCE RELA PARP14 HEG1 SIAH2 SOCS3 SOCS1 ZFP36L1 PLEKHN1 DCP…	http://amigo.geneontology.org/amigo/term/GO:0051248
	1.16188e-05	1.96787	Circulatory system development	61	1127	CFLAR CX3CL1 TYMP BAK1 EPN1 CASP8 SP100 EDN1 CEACAM1 LRP2 PCSK5 CCDC134 KLF5 SALL1 PRKD2 SERPINE1 GLI3 CCL2 SOD2 STAT1 ANGPTL1 GADD45A LGALS8 F3 TNFAIP3 EGR1 PTK2B SNAI1 EREG ID1 KDM6B BTG1 TBX3 DAB2IP THBS1 FGF2 PML NTRK2 ADM VEGFC NRG1 SHC1 MSX1 FZD5 ADAMTS9 ERAP1 TLR3 FRS2 DCHS1 NKX3-1 CXCL10 JUNB C3AR1 HEG1 RNF213 JUN PTPN11 SOCS3 ZFP36L1 HMGB1 BMPR2	http://amigo.geneontology.org/amigo/term/GO:0072359
	1.17728e-05	2.45832	Response to peptide	38	562	CFLAR EDN1 CEACAM1 CHMP5 JAK2 LGMN NFKBIA TIMP1 KLF5 NAMPT TCIRG1 CCND3 STAT1 TNFAIP3 EGR1 TNFSF10 EREG ID1 RAP1B BTG1 BRIP1 MYC PNPT1 ADM KLF10 SHC1 PRKCD RAB8B STAT6 STAT2 RELA TRIM72 PTPN11 SOCS3 SOCS1 ZFP36L1 IRS2 CASP4	http://amigo.geneontology.org/amigo/term/GO:1901652
	1.254e-05	9.08931	Positive regulation of defense response to virus by host	9	36	DDX58 SELENOK STAT1 APOBEC3F PARP9 PML DTX3L CGAS APOBEC3G	http://amigo.geneontology.org/amigo/term/GO:0002230
	1.27627e-05	1.93619	Anatomical structure formation involved in morphogenesis	63	1183	CFLAR CX3CL1 TYMP LAMA3 EPN1 CASP8 SP100 PAX2 EDN1 CEACAM1 LRP2 CCDC134 TNFSF13B KLF5 SALL1 PRKD2 SERPINE1 GLI3 CCL2 TCIRG1 STAT1 ANGPTL1 GADD45A F3 TNFAIP3 DUSP1 PTK2B SNAI1 EREG TNFSF14 ID1 NECTIN2 KDM6B BTG1 TBX3 DAB2IP THBS1 FGF2 CXCL9 PML ARMC5 ADM VEGFC ETS2 C12orf43 SHC1 MSX1 FZD5 ADAMTS9 ERAP1 TLR3 FRS2 DCHS1 NKX3-1 CXCL10 JUNB C3AR1 RNF213 JUN PTPN11 HMGB1 PHACTR4 BMPR2	http://amigo.geneontology.org/amigo/term/GO:0048646
	1.31085e-05	13.3948	Negative regulation of type I interferon-mediated signaling pathway	7	19	OAS1 SAMHD1 OAS3 NLRC5 ADAR STAT2 USP18	http://amigo.geneontology.org/amigo/term/GO:0060339
	1.32624e-05	1.8984	Positive regulation of transcription by RNA polymerase II	66	1264	CX3CL1 NFIX ZFP64 BCLAF1 CDK13 PAX2 EDN1 NFKBIA KLF5 SALL1 IL4I1 MED25 PRKD2 NAMPT SERPINE1 GLI3 DDX58 MED13 NCOA7 STAT1 IRF6 ELF1 EGR1 IRF1 NR1D1 HELZ2 CASZ1 KDM6B TBX3 DAB2IP MYC RIPK1 FGF2 NLRC5 CSRNP1 SMARCA5 KLF10 ETS2 IER2 ATF3 IER5 MSX1 FZD5 IFI16 TLR3 STAT6 NKX3-1 IRF2 ATF5 CXCL10 FOS ZNF296 JUNB IFNB1 RELA JUN CIITA PCGF5 MUC1 PLSCR1 ZNF600 HMGB1 ZNF107 SERTAD1 BMPR2 ZNF224	http://amigo.geneontology.org/amigo/term/GO:0045944
	1.32693e-05	3.07912	Regulation of vasculature development	26	307	CX3CL1 EPN1 SP100 CEACAM1 PRKD2 SERPINE1 STAT1 GADD45A F3 TNFAIP3 PTK2B ID1 BTG1 DAB2IP THBS1 FGF2 PML ADM VEGFC SHC1 ADAMTS9 ERAP1 TLR3 CXCL10 C3AR1 HMGB1	http://amigo.geneontology.org/amigo/term/GO:1901342
	1.33571e-05	1.78356	Cell migration	78	1590	CX3CL1 CD74 LAMA3 SP100 SEMA3A PAK3 EDN1 CEACAM1 CEACAM6 SLC8B1 JAK2 LGMN TIMP1 STK24 TRADD TNFRSF10A PRKD2 SERPINE1 GLI3 DDX58 CCL2 NEDD9 SOD2 SELENOK RND3 GADD45A LGALS8 F3 TNFAIP3 DUSP1 CD274 TNFSF18 PTK2B SNAI1 TNFSF14 ID1 ACKR4 FGF13 PLVAP BST2 BTG1 C5AR2 DAB2IP MYC THBS1 PARP9 FGF5 FGF2 CXCL9 PML NTRK2 VEGFC EPS8 ATP5F1A NRG1 SHC1 ARPC5 ADAMTS9 PPBP PRKCD DCHS1 LGALS9 CXCL10 CXCL11 PRKCE C3…	http://amigo.geneontology.org/amigo/term/GO:0016477
	1.35207e-05	2.64271	Positive regulation of defense response	33	454	CX3CL1 PSMA4 PAK3 JAK2 PSMC1 PSMA6 NFKBIA TRADD SERPINE1 TNFSF18 OPTN NMI ZBP1 EREG NECTIN2 TRIM5 KLRD1 RIPK1 PARP9 NLRC5 GBP5 IFI16 PRKCD TLR3 CGAS IFNB1 RELA NUPR1 MUC1 PLSCR1 HMGB1 PSMB10 IKBKE	http://amigo.geneontology.org/amigo/term/GO:0031349
	1.36537e-05	1.99689	Regulation of locomotion	58	1056	MYCBP2 CX3CL1 CD74 LAMA3 SP100 SEMA3A PAK3 EDN1 CEACAM1 CEACAM6 SLC8B1 JAK2 LGMN TIMP1 STK24 TRADD PRKD2 SERPINE1 DDX58 CCL2 NEDD9 SOD2 SELENOK GADD45A F3 DUSP1 CD274 TNFSF18 PTK2B SNAI1 EREG TNFSF14 PLVAP BST2 C5AR2 DAB2IP MYC THBS1 FGF5 FGF2 VEGFC ATP5F1A NRG1 ADAMTS9 LGALS9 CXCL10 PRKCE C3AR1 SYNPO2 MYD88 BTC TACSTD2 CSF1 IFITM1 IRS2 HMGB1 BMPR2 SRGAP2	http://amigo.geneontology.org/amigo/term/GO:0040012
	1.39279e-05	2.47283	Angiogenesis	37	544	CX3CL1 TYMP EPN1 CASP8 SP100 EDN1 CEACAM1 CCDC134 KLF5 PRKD2 SERPINE1 CCL2 STAT1 ANGPTL1 GADD45A F3 TNFAIP3 PTK2B EREG ID1 BTG1 DAB2IP THBS1 FGF2 PML ADM VEGFC SHC1 FZD5 ADAMTS9 ERAP1 TLR3 CXCL10 C3AR1 RNF213 JUN HMGB1	http://amigo.geneontology.org/amigo/term/GO:0001525
	1.47753e-05	1.74028	Negative regulation of biosynthetic process	83	1734	CFLAR CD38 NFIX ETV7 BCLAF1 NEDD4L NFE2L3 EIF2AK2 SP100 PAX2 EDN1 CEACAM1 HIRA ABCD1 FMR1 KLF5 SALL1 MED25 GLI3 TLE4 DDX5 CRYAB CCND3 XRN1 STAT1 GADD45A DUSP1 EGR1 HNRNPA2B1 SNAI1 EREG IRF1 ID1 NR1D1 ZFP36 DNAJB1 TRIM22 TBX3 PAN2 DAB2IP MYC PNPT1 PARP9 BRCA2 PML NOCT ZFP36L2 KLF10 MOV10 NRG1 ETS2 SHC1 MFSD12 ATF3 MSX1 IFI16 YEATS2 STAT6 PATL1 NKX3-1 IRF2 ATF5 ZNF296 ID4 OVOL1 RELA KDM2A PARP14 PA…	http://amigo.geneontology.org/amigo/term/GO:0009890
	1.80517e-05	1.76102	Negative regulation of cellular macromolecule biosynthetic process	79	1631	CD38 NFIX ETV7 BCLAF1 NEDD4L NFE2L3 EIF2AK2 SP100 PAX2 EDN1 HIRA FMR1 KLF5 SALL1 MED25 GLI3 TLE4 DDX5 CRYAB CCND3 XRN1 STAT1 GADD45A DUSP1 EGR1 HNRNPA2B1 SNAI1 EREG IRF1 ID1 NR1D1 ZFP36 DNAJB1 TRIM22 TBX3 PAN2 DAB2IP MYC PNPT1 PARP9 BRCA2 PML NOCT ZFP36L2 KLF10 MOV10 NRG1 ETS2 SHC1 ATF3 MSX1 IFI16 YEATS2 STAT6 PATL1 NKX3-1 IRF2 ATF5 ZNF296 ID4 OVOL1 RELA KDM2A PARP14 PARP15 TGIF1 JUN ZNF620 CIITA…	http://amigo.geneontology.org/amigo/term/GO:2000113
	1.917e-05	3.51844	Response to reactive oxygen species	21	217	BAK1 PAX2 EDN1 STK24 CRYAB SOD2 STAT1 TNFAIP3 DUSP1 PTK2B KDM6B RIPK1 IL18BP PRKCD STAT6 FOS GPR37 RELA JUN PTPN11 TXNIP	http://amigo.geneontology.org/amigo/term/GO:0000302
	1.92113e-05	1.96077	Tube development	59	1094	CX3CL1 TYMP BAK1 EPN1 CASP8 SP100 PAX2 EDN1 CEACAM1 LRP2 PCSK5 CCDC134 KLF5 SALL1 PRKD2 SERPINE1 GLI3 CCL2 AMBRA1 STAT1 ANGPTL1 GADD45A F3 TNFAIP3 PTK2B EREG ID1 BTG1 TBX3 EPHA7 BRIP1 DAB2IP MYC THBS1 FGF2 PML NTRK2 ADM VEGFC SHC1 FZD5 ADAMTS9 ERAP1 TLR3 DCHS1 NKX3-1 CXCL10 JUNB C3AR1 HEG1 RNF213 JUN TMEM107 TACSTD2 CSF1 ZFP36L1 HMGB1 PHACTR4 BMPR2	http://amigo.geneontology.org/amigo/term/GO:0035295
	2.01596e-05	2.00001	Positive regulation of protein modification process	56	1018	MYCBP2 CX3CL1 PLAUR CD74 BIRC3 FAS TFRC PAK3 EDN1 PPP1R15A JAK2 FMR1 EHD4 TNFRSF10A CLIP3 PRKD2 NEDD9 CCND3 SLC8A2 TNFSF18 EGR1 CLU PTK2B NMI EREG HSPA2 TICAM1 FGF13 DLG4 EPHA7 DAB2IP RIPK1 PARP9 FGF5 FGF2 PML NTRK2 VEGFC NRG1 FZD5 PRKCD TLR3 NKX3-1 IFNB1 PARP14 BTC NUPR1 PTPN11 TNFSF15 DAZAP2 CSF1 SOCS3 SOCS1 MUC1 HMGB1 BMPR2	http://amigo.geneontology.org/amigo/term/GO:0031401
	2.0393e-05	3.5023	Response to mechanical stimulus	21	218	FAS BAK1 CASP8 EDN1 NFKBIA TNFRSF10A STAT1 GADD45A PTK2B IRF1 TNFSF14 CASP1 THBS1 TLR3 CXCL10 FOS MYD88 RELA JUN PTPN11 TXNIP	http://amigo.geneontology.org/amigo/term/GO:0009612
	2.12439e-05	1.99608	MRNA metabolic process	56	1020	BCLAF1 ZCCHC8 PSMA4 CDK13 RBM7 RBM22 FUS GTPBP1 ZC3H14 PSMC1 PSMA6 FMR1 ZC3HAV1 RPL28 DDX5 RPL34 TENT5A XRN1 RPS15 SRSF7 SMG7 TTF2 RBBP6 HNRNPA2B1 EREG ZFP36 HELZ2 THOC6 CTNNBL1 PAN2 ZC3H10 CMTR1 PNPT1 RPS24 RPS11 NOCT ZFP36L2 MOV10 ADAR TNFSF13 RPL29 PRKCD TENT2 PCF11 PATL1 MYD88 RPL15 RPLP2 TENT5C ZFP36L1 PLEKHN1 PCBP2 RPL37A PSMB10 IKBKE DCP1A	http://amigo.geneontology.org/amigo/term/GO:0016071
	2.16912e-05	2.17482	Negative regulation of cell population proliferation	46	769	SCIN BAK1 EIF2AK2 CEACAM1 JAK2 IL4I1 MED25 GLI3 CCL2 AMBRA1 SH2B3 SOD2 STAT1 IRF6 TNFAIP3 IFIT3 CD274 PTK2B NMI EREG IRF1 BTG1 TBX3 CD164 BRIP1 DAB2IP MYC THBS1 FGF2 BRCA2 PML ADM ATP5F1A KLF10 MSX1 FZD5 NKX3-1 LGALS9 ATF5 OVOL1 NUPR1 SSTR2 IFITM1 PDCD1LG2 BMPR2 IFI30	http://amigo.geneontology.org/amigo/term/GO:0008285
	2.22004e-05	3.36075	Regulation of leukocyte migration	22	238	CX3CL1 CD74 EDN1 SLC8B1 LGMN SERPINE1 CCL2 SELENOK DUSP1 TNFSF18 PTK2B TNFSF14 PLVAP C5AR2 THBS1 VEGFC LGALS9 CXCL10 C3AR1 MYD88 CSF1 HMGB1	http://amigo.geneontology.org/amigo/term/GO:0002685
	2.22004e-05	2.24299	Regulation of protein kinase activity	43	697	TRIB2 PAK3 EDN1 CEACAM1 DNAJA1 JAK2 TNFRSF10A SH2B3 NEDD9 CCND3 GADD45A SLC8A2 TNFAIP3 DUSP1 EGR1 CLU PTK2B EREG FGF13 DLG4 DAB2IP HERC5 FGF2 NTRK2 ITPRIP VEGFC NRG1 SHC1 ADAR FZD5 PRKCD TLR3 CXCL10 SYNPO2 HEG1 BTC TNFSF15 DAZAP2 CSF1 SOCS3 SOCS1 HMGB1 SERTAD1	http://amigo.geneontology.org/amigo/term/GO:0045859
	2.25378e-05	1.74922	Negative regulation of macromolecule biosynthetic process	79	1642	CD38 NFIX ETV7 BCLAF1 NEDD4L NFE2L3 EIF2AK2 SP100 PAX2 EDN1 HIRA FMR1 KLF5 SALL1 MED25 GLI3 TLE4 DDX5 CRYAB CCND3 XRN1 STAT1 GADD45A DUSP1 EGR1 HNRNPA2B1 SNAI1 EREG IRF1 ID1 NR1D1 ZFP36 DNAJB1 TRIM22 TBX3 PAN2 DAB2IP MYC PNPT1 PARP9 BRCA2 PML NOCT ZFP36L2 KLF10 MOV10 NRG1 ETS2 SHC1 ATF3 MSX1 IFI16 YEATS2 STAT6 PATL1 NKX3-1 IRF2 ATF5 ZNF296 ID4 OVOL1 RELA KDM2A PARP14 PARP15 TGIF1 JUN ZNF620 CIITA…	http://amigo.geneontology.org/amigo/term/GO:0010558
	2.257e-05	2.67079	Positive regulation of proteolysis	31	422	ANKIB1 CASP10 CFLAR NUB1 FAS BAK1 CASP8 TRIB2 JAK2 LGMN PSMC1 FMR1 TRADD TNFRSF10A RNF19B F3 CLU PTK2B TNFSF10 DAB2IP MYC RIPK1 CASP1 PML PMAIP1 IFI16 NKX3-1 LGALS9 NUPR1 TNFSF15 HMGB1	http://amigo.geneontology.org/amigo/term/GO:0045862
	2.36231e-05	2.23657	Chemotaxis	43	699	MYCBP2 CX3CL1 PLAUR CD74 TYMP LAMA3 SEMA3A EDN1 SLC8B1 LGMN PRKD2 SERPINE1 GLI3 CCL2 F3 DUSP1 TNFSF18 PTK2B PSPN TNFSF14 ACKR4 C5AR2 EPHA7 THBS1 SPTBN5 FGF2 CXCL9 VEGFC NRG1 SHC1 PPBP PRKCD FRS2 LGALS9 CXCL10 CXCL11 B3GNT2 C3AR1 PTPN11 CSF1 IRS2 HMGB1 BMPR2	http://amigo.geneontology.org/amigo/term/GO:0006935
	2.39276e-05	2.37793	Negative regulation of response to external stimulus	38	581	CX3CL1 PLAUR SEMA3A EDN1 CEACAM1 OAS1 SAMHD1 SERPINE1 CCL2 DHX58 SH2B3 OAS3 F3 TNFAIP3 DUSP1 NMI PTGER2 NR1D1 ZFP36 TRIM21 KLRD1 C5AR2 TRAFD1 NT5E THBS1 FGF2 NLRC5 ADM ADAR IFI16 PRKCD LGALS9 SERPINB9 STAT2 PARP14 SOCS3 USP18 PCBP2	http://amigo.geneontology.org/amigo/term/GO:0032102
	2.43411e-05	1.73028	Negative regulation of cellular biosynthetic process	81	1702	CD38 NFIX ETV7 BCLAF1 NEDD4L NFE2L3 EIF2AK2 SP100 PAX2 EDN1 CEACAM1 HIRA FMR1 KLF5 SALL1 MED25 GLI3 TLE4 DDX5 CRYAB CCND3 XRN1 STAT1 GADD45A DUSP1 EGR1 HNRNPA2B1 SNAI1 EREG IRF1 ID1 NR1D1 ZFP36 DNAJB1 TRIM22 TBX3 PAN2 DAB2IP MYC PNPT1 PARP9 BRCA2 PML NOCT ZFP36L2 KLF10 MOV10 NRG1 ETS2 SHC1 MFSD12 ATF3 MSX1 IFI16 YEATS2 STAT6 PATL1 NKX3-1 IRF2 ATF5 ZNF296 ID4 OVOL1 RELA KDM2A PARP14 PARP15 TGIF1 J…	http://amigo.geneontology.org/amigo/term/GO:0031327
	2.60588e-05	2.22701	Taxis	43	702	MYCBP2 CX3CL1 PLAUR CD74 TYMP LAMA3 SEMA3A EDN1 SLC8B1 LGMN PRKD2 SERPINE1 GLI3 CCL2 F3 DUSP1 TNFSF18 PTK2B PSPN TNFSF14 ACKR4 C5AR2 EPHA7 THBS1 SPTBN5 FGF2 CXCL9 VEGFC NRG1 SHC1 PPBP PRKCD FRS2 LGALS9 CXCL10 CXCL11 B3GNT2 C3AR1 PTPN11 CSF1 IRS2 HMGB1 BMPR2	http://amigo.geneontology.org/amigo/term/GO:0042330
	2.60588e-05	2.25222	Regulation of cell activation	42	678	CD38 CX3CL1 CD74 TFRC PAK3 CEACAM1 JAK2 TNFSF13B IL4I1 GLI3 MAP3K8 CCL2 SH2B3 SELENOK TNFAIP3 CD274 TNFSF18 HSPH1 IRF1 TNFSF14 NR1D1 TICAM1 NECTIN2 IL15RA THBS1 ZFP36L2 TNFSF13 PRKCD CGAS STAT6 IL7R LGALS9 IFNB1 MYD88 PTPN11 SOCS1 ZFP36L1 IRS2 PLSCR1 BLOC1S3 HMGB1 PDCD1LG2	http://amigo.geneontology.org/amigo/term/GO:0050865
	2.61179e-05	2.11533	Lymphocyte activation	48	825	CD38 CD74 BAK1 CASP8 TFRC PAK3 CEACAM1 TNFSF13B IL4I1 GLI3 MAP3K8 CCL2 TCIRG1 CCND3 SELENOK TNFAIP3 CD274 TNFSF18 HSPH1 EGR1 PTK2B IRF1 TNFSF14 TICAM1 BST2 RSAD2 IL15RA ARMC5 DCLRE1C ZFP36L2 TNFSF13 FZD5 AZI2 PRKCD CGAS STAT6 IL7R LGALS9 IFNB1 MYD88 PTPN11 SOCS1 ZFP36L1 IRS2 BLOC1S3 HMGB1 PDCD1LG2 PSMB10	http://amigo.geneontology.org/amigo/term/GO:0046649
	2.81998e-05	6.34809	Programmed necrotic cell death	11	63	CFLAR BIRC3 FAS CASP8 ZBP1 TICAM1 RIPK1 CASP1 TLR3 MLKL NUPR1	http://amigo.geneontology.org/amigo/term/GO:0097300
	2.85196e-05	7.12887	Regulation of defense response to virus by host	10	51	DDX58 SELENOK STAT1 TNFAIP3 APOBEC3F PARP9 PML DTX3L CGAS APOBEC3G	http://amigo.geneontology.org/amigo/term/GO:0050691
	2.99694e-05	4.84763	Positive regulation of leukocyte chemotaxis	14	105	CD74 EDN1 LGMN SERPINE1 TNFSF18 PTK2B TNFSF14 THBS1 VEGFC LGALS9 CXCL10 C3AR1 CSF1 HMGB1	http://amigo.geneontology.org/amigo/term/GO:0002690
	3.16666e-05	2.99977	Regulation of angiogenesis	25	303	CX3CL1 EPN1 SP100 CEACAM1 PRKD2 SERPINE1 STAT1 GADD45A F3 TNFAIP3 PTK2B BTG1 DAB2IP THBS1 FGF2 PML ADM VEGFC SHC1 ADAMTS9 ERAP1 TLR3 CXCL10 C3AR1 HMGB1	http://amigo.geneontology.org/amigo/term/GO:0045765
	3.17111e-05	3.39334	Positive regulation of peptidase activity	21	225	CASP10 CFLAR FAS BAK1 CASP8 JAK2 LGMN TRADD TNFRSF10A F3 TNFSF10 MYC RIPK1 CASP1 PML PMAIP1 IFI16 NKX3-1 LGALS9 TNFSF15 HMGB1	http://amigo.geneontology.org/amigo/term/GO:0010952
	3.42187e-05	2.71742	Leukocyte proliferation	29	388	CD38 CX3CL1 CD74 TFRC TNFSF13B IL4I1 TCIRG1 CCND3 SELENOK TNFAIP3 CD274 TNFSF18 CLU IRF1 TNFSF14 TICAM1 BST2 ARMC5 AZI2 PRKCD IL7R LGALS9 IFNB1 MYD88 CSF1 IRS2 HMGB1 PDCD1LG2 PSMB10	http://amigo.geneontology.org/amigo/term/GO:0070661
	3.46345e-05	1.69913	Cell motility	83	1776	CX3CL1 CD74 LAMA3 SP100 SEMA3A PAK3 EDN1 CEACAM1 DNAJA1 CEACAM6 SLC8B1 JAK2 LGMN TIMP1 STK24 TRADD TNFRSF10A PRKD2 SERPINE1 GLI3 DDX58 CCL2 NEDD9 SOD2 SELENOK RND3 GADD45A LGALS8 F3 TNFAIP3 DUSP1 CD274 TNFSF18 PTK2B SNAI1 EREG TNFSF14 ID1 ACKR4 FGF13 PLVAP BST2 BTG1 C5AR2 DAB2IP MYC THBS1 PARP9 FGF5 FGF2 CXCL9 PML NTRK2 VEGFC EPS8 ATP5F1A NRG1 SHC1 IER2 ARPC5 ADAMTS9 PPBP PRKCD DCHS1 LGALS9 CXCL1…	http://amigo.geneontology.org/amigo/term/GO:0048870
	3.46345e-05	1.69913	Localization of cell	83	1776	CX3CL1 CD74 LAMA3 SP100 SEMA3A PAK3 EDN1 CEACAM1 DNAJA1 CEACAM6 SLC8B1 JAK2 LGMN TIMP1 STK24 TRADD TNFRSF10A PRKD2 SERPINE1 GLI3 DDX58 CCL2 NEDD9 SOD2 SELENOK RND3 GADD45A LGALS8 F3 TNFAIP3 DUSP1 CD274 TNFSF18 PTK2B SNAI1 EREG TNFSF14 ID1 ACKR4 FGF13 PLVAP BST2 BTG1 C5AR2 DAB2IP MYC THBS1 PARP9 FGF5 FGF2 CXCL9 PML NTRK2 VEGFC EPS8 ATP5F1A NRG1 SHC1 IER2 ARPC5 ADAMTS9 PPBP PRKCD DCHS1 LGALS9 CXCL1…	http://amigo.geneontology.org/amigo/term/GO:0051674
	3.52276e-05	2.00305	Negative regulation of developmental process	53	962	CFLAR CD74 EPN1 CDK13 TRIB2 TFRC SEMA3A PAX2 CEACAM1 LGMN NFKBIA NAMPT SERPINE1 GLI3 STAT1 GADD45A GBP1 TNFSF18 PTK2B SNAI1 EREG IRF1 ID1 NR1D1 ZFP36 FGF13 TBX3 EPHA7 DAB2IP MYC THBS1 PML DYNLT1 VEGFC NOCT ZFP36L2 SHC1 MSX1 ADAMTS9 TLR3 FRS2 NKX3-1 CXCL10 IFNB1 TRIM72 PTPN11 TSKU TACSTD2 SOCS1 ZFP36L1 HMGB1 BMPR2 S1PR3	http://amigo.geneontology.org/amigo/term/GO:0051093
	3.75365e-05	6.15277	Positive regulation of cytokine-mediated signaling pathway	11	65	CD74 EDN1 ZBP1 RIPK1 CASP1 PARP9 NLRC5 PARP14 CSF1 CASP4 IKBKE	http://amigo.geneontology.org/amigo/term/GO:0001961
	3.87812e-05	1.91183	Enzyme linked receptor protein signaling pathway	59	1122	PLAUR JADE2 STYK1 EPN1 PAK3 CEACAM1 LRP2 JAK2 LGMN TRADD PRKD2 DDX5 TCIRG1 SH2B3 NEDD9 CCND3 LIFR GALNT3 ANGPTL1 F3 EGR1 PTK2B EREG ID1 IFI6 EPHA7 USP15 DAB2IP THBS1 FGF5 FGF2 PML GAREM1 MVB12A CSRNP1 NTRK2 VEGFC NRG1 SHC1 ARPC5 PIGR MSX1 PRKCD FRS2 STAT6 NKX3-1 FAM83B FOS RELA BTC TRIM72 JUN PTPN11 CSF1 SOCS3 SOCS1 IRS2 BMPR2 TXNIP	http://amigo.geneontology.org/amigo/term/GO:0007167
	3.88791e-05	2.96069	Regulation of RNA stability	25	307	PSMA4 FUS ZC3H14 PSMC1 PSMA6 FMR1 TENT5A XRN1 ZFP36 PAN2 PNPT1 NOCT ZFP36L2 MOV10 TNFSF13 PRKCD TENT2 PATL1 MYD88 TENT5C ZFP36L1 PLEKHN1 PSMB10 IKBKE DCP1A	http://amigo.geneontology.org/amigo/term/GO:0043487
	3.94735e-05	2.59098	Regulation of mRNA metabolic process	31	435	PSMA4 RBM7 FUS GTPBP1 ZC3H14 PSMC1 PSMA6 FMR1 ZC3HAV1 DDX5 TENT5A XRN1 SRSF7 HNRNPA2B1 ZFP36 PAN2 ZC3H10 PNPT1 NOCT ZFP36L2 MOV10 TNFSF13 PRKCD PATL1 MYD88 TENT5C ZFP36L1 PLEKHN1 PSMB10 IKBKE DCP1A	http://amigo.geneontology.org/amigo/term/GO:1903311
	4.08224e-05	2.00698	Positive regulation of phosphorus metabolic process	52	942	CX3CL1 PLAUR CD74 FAS TFRC PAK3 EDN1 PPP1R15A JAK2 FMR1 EHD4 TNFRSF10A CLIP3 PRKD2 AMBRA1 NEDD9 CCND3 SLC8A2 TNFSF18 EGR1 CLU PTK2B EREG HSPA2 FGF13 DLG4 EPHA7 DAB2IP MYC RIPK1 THBS1 PARP9 FGF5 FGF2 NTRK2 VEGFC NRG1 FZD5 PRKCD TLR3 NKX3-1 IFNB1 PARP14 BTC PTPN11 TNFSF15 DAZAP2 CSF1 SOCS3 SOCS1 HMGB1 BMPR2	http://amigo.geneontology.org/amigo/term/GO:0010562
	4.08224e-05	2.00698	Positive regulation of phosphate metabolic process	52	942	CX3CL1 PLAUR CD74 FAS TFRC PAK3 EDN1 PPP1R15A JAK2 FMR1 EHD4 TNFRSF10A CLIP3 PRKD2 AMBRA1 NEDD9 CCND3 SLC8A2 TNFSF18 EGR1 CLU PTK2B EREG HSPA2 FGF13 DLG4 EPHA7 DAB2IP MYC RIPK1 THBS1 PARP9 FGF5 FGF2 NTRK2 VEGFC NRG1 FZD5 PRKCD TLR3 NKX3-1 IFNB1 PARP14 BTC PTPN11 TNFSF15 DAZAP2 CSF1 SOCS3 SOCS1 HMGB1 BMPR2	http://amigo.geneontology.org/amigo/term/GO:0045937
	4.08224e-05	1.86069	Response to nitrogen compound	63	1231	CFLAR EDN1 CEACAM1 CHMP5 JAK2 LGMN NFKBIA FMR1 TIMP1 KLF5 NAMPT DDX58 TCIRG1 CCND3 XRN1 IFIH1 STAT1 KYNU FBXO6 RRAGC TNFAIP3 DUSP1 EGR1 PTK2B TRIM25 TNFSF10 EREG ID1 RAP1B TICAM1 CD68 BTG1 BRIP1 MYC CASP1 PNPT1 PMAIP1 NTRK2 ADM KLF10 USP25 SHC1 PRKCD TLR3 CGAS RAB8B STAT6 FOS STAT2 PRKCE IFNB1 MYD88 RELA TRIM72 JUN PTPN11 CIITA SOCS3 SOCS1 ZFP36L1 IFIT1 IRS2 CASP4	http://amigo.geneontology.org/amigo/term/GO:1901698
	4.23365e-05	7.79084	Cytoplasmic pattern recognition receptor signaling pathway in response to virus	9	42	BIRC3 ZC3HAV1 DDX58 DHX58 OAS3 IFIH1 OASL USP15 DDX60	http://amigo.geneontology.org/amigo/term/GO:0039528
	4.61812e-05	3.00888	Regulation of mRNA stability	24	290	PSMA4 FUS ZC3H14 PSMC1 PSMA6 FMR1 TENT5A XRN1 ZFP36 PAN2 PNPT1 NOCT ZFP36L2 MOV10 TNFSF13 PRKCD PATL1 MYD88 TENT5C ZFP36L1 PLEKHN1 PSMB10 IKBKE DCP1A	http://amigo.geneontology.org/amigo/term/GO:0043488
	4.89635e-05	2.0266	Positive regulation of cell differentiation	50	897	CX3CL1 SCIN CD74 JADE2 CASP8 PAX2 PAK3 EDN1 CEACAM1 LRP2 JAK2 KLF5 IL4I1 SERPINE1 GLI3 NEDD9 SOD2 STAT1 SNAI1 TNFSF14 ZFP36 BTG1 IL15RA MYC RIPK1 FGF2 CXCL9 NTRK2 ADM VEGFC NOCT KLF10 NRG1 IL7R LGALS9 FOS JUNB RELA BTC JUN TACSTD2 CSF1 SOCS3 SOCS1 ZFP36L1 IFITM1 TRPV2 HMGB1 S100A10 BMPR2	http://amigo.geneontology.org/amigo/term/GO:0045597
	5.04835e-05	3.69735	Viral entry into host cell	18	177	CD74 TFRC TRIM14 TRIM38 TRIM25 NECTIN2 TRIM21 TRIM5 TRIM22 IFITM3 DYNLT1 PTX3 LGALS9 CIITA IFITM2 IFITM1 PLSCR1 TRIM34	http://amigo.geneontology.org/amigo/term/GO:0046718
	5.09115e-05	3.17405	Response to interleukin-1	22	252	CD38 CX3CL1 PSMA4 EDN1 PSMC1 PSMA6 NFKBIA MAP3K8 CCL2 GBP3 GBP1 EGR1 ZBP1 NR1D1 DAB2IP MYC GBP2 NKX3-1 LGALS9 MYD88 RELA PSMB10	http://amigo.geneontology.org/amigo/term/GO:0070555
	5.12096e-05	7.60966	Toll-like receptor 4 signaling pathway	9	43	OAS1 NFKBIA TNFAIP3 NMI NR1D1 DAB2IP PIK3AP1 PRKCE HMGB1	http://amigo.geneontology.org/amigo/term/GO:0034142
	5.20943e-05	1.6853	Response to endogenous stimulus	82	1769	CFLAR CD38 PAX2 EDN1 CEACAM1 LRP2 DNAJA1 CHMP5 JAK2 LGMN TIMP1 KLF5 PRKD2 NAMPT GLI3 DDX5 CCL2 TCIRG1 CCND3 XRN1 GALNT3 STAT1 RRAGC DUSP1 EGR1 PTK2B TRIM25 TNFSF10 EREG PTGER2 ID1 NR1D1 RAP1B TICAM1 ZFP36 CD68 BTG1 USP15 BRIP1 DAB2IP MYC THBS1 PNPT1 USP8 FGF5 FGF2 PML GAREM1 NTRK2 ADM ZFP36L2 KLF10 EEF1A1 SHC1 IER2 CTSS MSX1 PRKCD RAB8B FRS2 STAT6 NKX3-1 FOS SERPINB9 STAT2 PRKCE MYD88 RELA TRIM72…	http://amigo.geneontology.org/amigo/term/GO:0009719
	5.20943e-05	2.35407	Positive regulation of cell migration	36	556	CX3CL1 CD74 SEMA3A PAK3 EDN1 CEACAM6 JAK2 LGMN TRADD PRKD2 SERPINE1 NEDD9 SOD2 SELENOK F3 CD274 TNFSF18 PTK2B SNAI1 TNFSF14 PLVAP DAB2IP MYC THBS1 FGF2 VEGFC ATP5F1A LGALS9 CXCL10 PRKCE C3AR1 SYNPO2 CSF1 IRS2 HMGB1 BMPR2	http://amigo.geneontology.org/amigo/term/GO:0030335
	5.20943e-05	4.06794	ERBB signaling pathway	16	143	PLAUR EPN1 CEACAM1 LGMN PTK2B EREG IFI6 DAB2IP GAREM1 MVB12A NRG1 SHC1 PIGR FAM83B BTC PTPN11	http://amigo.geneontology.org/amigo/term/GO:0038127
	5.59687e-05	2.25427	Regulation of leukocyte activation	39	629	CD38 CX3CL1 CD74 TFRC PAK3 CEACAM1 TNFSF13B IL4I1 GLI3 MAP3K8 CCL2 SELENOK TNFAIP3 CD274 TNFSF18 HSPH1 IRF1 TNFSF14 NR1D1 TICAM1 NECTIN2 IL15RA THBS1 ZFP36L2 TNFSF13 CGAS STAT6 IL7R LGALS9 IFNB1 MYD88 PTPN11 SOCS1 ZFP36L1 IRS2 PLSCR1 BLOC1S3 HMGB1 PDCD1LG2	http://amigo.geneontology.org/amigo/term/GO:0002694
	5.72641e-05	2.01314	Cellular protein catabolic process	50	903	ANKIB1 NUB1 PSMA4 USP28 NEDD4L CASP8 TRIB2 LAMP3 LRP2 LGMN PSMC1 PSMA6 FMR1 N4BP1 USP42 TCIRG1 RNF19B FBXO6 TNFAIP3 CLU PTK2B TRIM25 RBBP6 NR1D1 RNF122 USP15 YME1L1 DAB2IP RIPK1 USP8 PML PMAIP1 MVB12A ELOC USP25 UBE2L6 UBE2Z CTSS RNF149 DTX3L RNF213 KCTD13 NUPR1 TRIM72 FBXO39 SIAH2 UBA7 USP18 PCBP2 PSMB10	http://amigo.geneontology.org/amigo/term/GO:0044257
	6.08746e-05	3.81527	Positive regulation of leukocyte migration	17	162	CX3CL1 CD74 EDN1 LGMN SERPINE1 SELENOK TNFSF18 PTK2B TNFSF14 PLVAP THBS1 VEGFC LGALS9 CXCL10 C3AR1 CSF1 HMGB1	http://amigo.geneontology.org/amigo/term/GO:0002687
	6.32811e-05	10.6042	Toll-like receptor 3 signaling pathway	7	24	CASP8 OAS1 UNC93B1 TNFAIP3 TICAM1 RIPK1 TLR3	http://amigo.geneontology.org/amigo/term/GO:0034138
	6.32811e-05	10.6042	Cellular response to exogenous dsRNA	7	24	DDX58 IFIH1 TLR3 CGAS IFNB1 CIITA IFIT1	http://amigo.geneontology.org/amigo/term/GO:0071360
	6.34514e-05	3.12445	Nuclear-transcribed mRNA catabolic process	22	256	BCLAF1 RPL28 DDX5 RPL34 XRN1 RPS15 SMG7 ZFP36 HELZ2 PAN2 RPS24 RPS11 NOCT ZFP36L2 RPL29 TENT2 PATL1 RPL15 RPLP2 ZFP36L1 RPL37A DCP1A	http://amigo.geneontology.org/amigo/term/GO:0000956
	7.17994e-05	3.10023	Leukocyte chemotaxis	22	258	CX3CL1 CD74 EDN1 SLC8B1 LGMN SERPINE1 CCL2 DUSP1 TNFSF18 PTK2B TNFSF14 C5AR2 THBS1 CXCL9 VEGFC PPBP LGALS9 CXCL10 CXCL11 C3AR1 CSF1 HMGB1	http://amigo.geneontology.org/amigo/term/GO:0030595
	7.96819e-05	2.24646	Leukocyte differentiation	38	615	CD74 BAK1 CASP8 TFRC CEACAM1 TNFSF13B IL4I1 GLI3 TCIRG1 TNFSF18 EGR1 PTK2B IRF1 RSAD2 IL15RA MYC RIPK1 PML ARMC5 DCLRE1C ZFP36L2 KLF10 FZD5 AZI2 IFI16 TLR3 STAT6 BATF2 IL7R LGALS9 FOS JUNB IFNB1 JUN CSF1 SOCS1 ZFP36L1 HMGB1	http://amigo.geneontology.org/amigo/term/GO:0002521
	8.32969e-05	2.75594	Cell chemotaxis	26	343	CX3CL1 CD74 EDN1 SLC8B1 LGMN PRKD2 SERPINE1 CCL2 DUSP1 TNFSF18 PTK2B TNFSF14 ACKR4 C5AR2 THBS1 FGF2 CXCL9 VEGFC PPBP PRKCD LGALS9 CXCL10 CXCL11 C3AR1 CSF1 HMGB1	http://amigo.geneontology.org/amigo/term/GO:0060326
	8.43696e-05	2.09387	Posttranscriptional regulation of gene expression	44	764	BCLAF1 PSMA4 EIF2AK2 EIF4B PPP1R15A FUS EIF5 ZC3H14 PSMC1 PSMA6 FMR1 DDX5 TENT5A XRN1 PTK2B HNRNPA2B1 ZFP36 PAN2 ZC3H10 MYC RIPK1 THBS1 PNPT1 PARP9 SECISBP2L PML NOCT ZFP36L2 MOV10 ADAR TNFSF13 ATF3 PRKCD TENT2 PATL1 MYD88 EIF1 TENT5C ZFP36L1 PLEKHN1 TDRD7 PSMB10 IKBKE DCP1A	http://amigo.geneontology.org/amigo/term/GO:0010608
	8.76017e-05	2.03186	Proteolysis involved in cellular protein catabolic process	47	841	ANKIB1 NUB1 PSMA4 USP28 NEDD4L CASP8 TRIB2 LAMP3 LGMN PSMC1 PSMA6 FMR1 N4BP1 USP42 RNF19B FBXO6 TNFAIP3 CLU PTK2B TRIM25 RBBP6 NR1D1 RNF122 USP15 YME1L1 DAB2IP USP8 PML PMAIP1 MVB12A ELOC USP25 UBE2L6 UBE2Z CTSS RNF149 DTX3L RNF213 KCTD13 NUPR1 TRIM72 FBXO39 SIAH2 UBA7 USP18 PCBP2 PSMB10	http://amigo.geneontology.org/amigo/term/GO:0051603
	8.88692e-05	8.31023	RIG-I signaling pathway	8	35	BIRC3 ZC3HAV1 DDX58 DHX58 OAS3 OASL USP15 DDX60	http://amigo.geneontology.org/amigo/term/GO:0039529
	9.35129e-05	12.832	Interleukin-27-mediated signaling pathway	6	17	OAS1 JAK2 OAS2 STAT1 OASL MX1	http://amigo.geneontology.org/amigo/term/GO:0070106
	0.000104545	3.23176	Cellular response to interleukin-1	20	225	CX3CL1 PSMA4 EDN1 PSMC1 PSMA6 NFKBIA MAP3K8 CCL2 GBP3 GBP1 EGR1 ZBP1 NR1D1 DAB2IP MYC GBP2 NKX3-1 MYD88 RELA PSMB10	http://amigo.geneontology.org/amigo/term/GO:0071347
	0.000111074	2.70856	Regulation of epithelial cell proliferation	26	349	CFLAR PAX2 CEACAM1 PRKD2 CCL2 STAT1 F3 TNFAIP3 EREG ID1 NR1D1 ZFP36 C5AR2 DAB2IP MYC THBS1 FGF2 BRCA2 VEGFC ATP5F1A FRS2 NKX3-1 NUPR1 ZFP36L1 HMGB1 BMPR2	http://amigo.geneontology.org/amigo/term/GO:0050678
	0.000111074	4.0397	Regulation of pattern recognition receptor signaling pathway	15	135	BIRC3 ZC3HAV1 DHX58 SLC15A3 TNFAIP3 IRF1 NR1D1 TICAM1 RSAD2 OASL USP15 DAB2IP DDX60 TLR3 HMGB1	http://amigo.geneontology.org/amigo/term/GO:0062207
	0.000117881	1.77552	Protein modification by small protein conjugation or removal	65	1331	ANKIB1 MYCBP2 NUB1 BIRC3 PSMA4 JADE2 USP28 NEDD4L TRAF1 DNAJA1 PSMC1 PSMA6 NFKBIA N4BP1 USP42 TRIM14 DDX58 WSB1 TRIM38 ASB3 IFIH1 RPS15 RNF19B FBXO6 TNFAIP3 EGR1 TRIM25 RBBP6 KLHL7 NMI STAMBP TICAM1 TRIM21 TRIM5 TRIM22 RNF122 USP15 MYC RIPK1 USP8 HERC6 HERC5 PML ELOC USP25 UBE2L6 UBE2Z NEURL3 RNF149 ATXN7 DTX3L TRIM56 PRKCE RELA RNF213 KCTD13 TRIM72 PCGF5 SIAH2 UBA7 SOCS3 USP18 SOCS1 PSMB10 TRIM34	http://amigo.geneontology.org/amigo/term/GO:0070647
	0.000118611	1.89873	Response to organic cyclic compound	54	1034	CFLAR CD38 BAK1 CASP8 PAK3 EDN1 DNAJA1 JAK2 NFKBIA KLF5 NAMPT DDX58 DDX5 CCL2 CRYAB SOD2 XRN1 IFIH1 STAT1 KYNU DUSP1 EGR1 CLU PTK2B TRIM25 ID1 NR1D1 RAP1B TICAM1 ZFP36 MYC CASP1 THBS1 PNPT1 USP8 PMAIP1 ADM ZFP36L2 TLR3 CGAS NKX3-1 CXCL10 FOS PRKCE IFNB1 RELA JUN CIITA SSTR2 ZFP36L1 IFIT1 HMGB1 MT-ND3 TXNIP	http://amigo.geneontology.org/amigo/term/GO:0014070
	0.000122753	5.40446	Necrotic cell death	11	74	CFLAR BIRC3 FAS CASP8 ZBP1 TICAM1 RIPK1 CASP1 TLR3 MLKL NUPR1	http://amigo.geneontology.org/amigo/term/GO:0070265
	0.000125772	3.44437	Entry into host	18	190	CD74 TFRC TRIM14 TRIM38 TRIM25 NECTIN2 TRIM21 TRIM5 TRIM22 IFITM3 DYNLT1 PTX3 LGALS9 CIITA IFITM2 IFITM1 PLSCR1 TRIM34	http://amigo.geneontology.org/amigo/term/GO:0044409
	0.000126202	2.98455	Stress-activated protein kinase signaling cascade	22	268	FAS EIF2AK2 TRAF1 SEMA3A PAK3 DNAJA1 MID1 MAP3K8 CRYAB GADD45A DUSP1 PTK2B ZFP36 DAB2IP MYC RIPK1 TLR3 LGALS9 MYD88 RELL1 ZFP36L1 HMGB1	http://amigo.geneontology.org/amigo/term/GO:0031098
	0.000128703	2.25277	Positive regulation of cell motility	36	581	CX3CL1 CD74 SEMA3A PAK3 EDN1 CEACAM6 JAK2 LGMN TRADD PRKD2 SERPINE1 NEDD9 SOD2 SELENOK F3 CD274 TNFSF18 PTK2B SNAI1 TNFSF14 PLVAP DAB2IP MYC THBS1 FGF2 VEGFC ATP5F1A LGALS9 CXCL10 PRKCE C3AR1 SYNPO2 CSF1 IRS2 HMGB1 BMPR2	http://amigo.geneontology.org/amigo/term/GO:2000147
	0.000130184	1.84168	Negative regulation of cellular protein metabolic process	58	1145	PLAUR BIRC3 BAK1 EIF2AK2 TRIB2 PAX2 LAMP3 EDN1 CEACAM1 DNAJA1 PPP1R15A FMR1 TIMP1 N4BP1 SERPINE1 CRYAB SH2B3 NCOA7 XRN1 RPS15 GADD45A TNFAIP3 DUSP1 MASTL SLPI TNFSF14 IFI6 ZFP36 BST2 TRIM21 PAN2 DAB2IP THBS1 PNPT1 PML ITPRIP SERPINH1 NOCT ZFP36L2 USP25 MOV10 UBE2Z ADAR IFI16 DTX3L PRKCD PATL1 SERPINB9 PRKCE RELA PARP14 HEG1 SIAH2 SOCS3 SOCS1 ZFP36L1 PLEKHN1 DCP1A	http://amigo.geneontology.org/amigo/term/GO:0032269
	0.000130727	5.96021	Response to dsRNA	10	61	NFKBIA DDX58 IFIH1 TICAM1 PMAIP1 TLR3 CGAS IFNB1 CIITA IFIT1	http://amigo.geneontology.org/amigo/term/GO:0043331
	0.000134471	2.42382	Positive regulation of MAPK cascade	31	465	CFLAR CX3CL1 CD74 EIF2AK2 TRAF1 SEMA3A EDN1 MID1 PRKD2 CCL2 GADD45A PTK2B RAP1B TRIM5 C5AR2 DAB2IP RIPK1 FGF2 GAREM1 NTRK2 SHC1 FZD5 TLR3 LGALS9 GPR37 PRKCE MYD88 PTPN11 RELL1 TMEM106A HMGB1	http://amigo.geneontology.org/amigo/term/GO:0043410
	0.000137004	4.20662	Epidermal growth factor receptor signaling pathway	14	121	PLAUR EPN1 CEACAM1 PTK2B EREG IFI6 DAB2IP GAREM1 MVB12A SHC1 PIGR FAM83B BTC PTPN11	http://amigo.geneontology.org/amigo/term/GO:0007173
	0.000143926	6.67786	Response to cold	9	49	CASP8 NFKBIA SOD2 HSPA2 GMPR ADM ACOT11 CXCL10 FOS	http://amigo.geneontology.org/amigo/term/GO:0009409
	0.000149178	3.04184	Stress-activated MAPK cascade	21	251	FAS EIF2AK2 TRAF1 SEMA3A DNAJA1 MID1 MAP3K8 CRYAB GADD45A DUSP1 PTK2B ZFP36 DAB2IP MYC RIPK1 TLR3 LGALS9 MYD88 RELL1 ZFP36L1 HMGB1	http://amigo.geneontology.org/amigo/term/GO:0051403
	0.000160876	1.99813	Regulation of cell adhesion	46	837	CX3CL1 PLAUR CD74 LAMA3 TFRC PAK3 CEACAM1 CEACAM6 JAK2 TNFSF13B IL4I1 PRKD2 SERPINE1 GLI3 MAP3K8 CCL2 SH2B3 NEDD9 SELENOK GBP1 DUSP1 CD274 TNFSF18 HSPH1 PTK2B IRF1 TNFSF14 EPHA7 CD164 THBS1 PML NRG1 PRKCD IL7R LGALS9 PRKCE IFNB1 RELA PTPN11 TACSTD2 CSF1 SOCS1 MUC1 HMGB1 PDCD1LG2 S100A10	http://amigo.geneontology.org/amigo/term/GO:0030155
	0.000168473	2.28493	Regulation of lymphocyte activation	34	541	CD38 CD74 TFRC PAK3 CEACAM1 TNFSF13B IL4I1 GLI3 MAP3K8 CCL2 SELENOK TNFAIP3 CD274 TNFSF18 HSPH1 IRF1 TNFSF14 TICAM1 IL15RA ZFP36L2 TNFSF13 CGAS STAT6 IL7R LGALS9 IFNB1 MYD88 PTPN11 SOCS1 ZFP36L1 IRS2 BLOC1S3 HMGB1 PDCD1LG2	http://amigo.geneontology.org/amigo/term/GO:0051249
	0.000174468	2.5765	Protein polyubiquitination	27	381	ANKIB1 PSMA4 JADE2 NEDD4L TRAF1 PSMC1 PSMA6 TRIM14 WSB1 TRIM38 RNF19B FBXO6 TNFAIP3 RBBP6 NMI TRIM21 TRIM5 TRIM22 HERC6 HERC5 UBE2L6 DTX3L TRIM56 RNF213 SIAH2 PSMB10 TRIM34	http://amigo.geneontology.org/amigo/term/GO:0000209
	0.000176986	9.08931	Regulation of response to interferon-gamma	7	28	JAK2 STAT1 PARP9 NLRC5 PARP14 SOCS3 SOCS1	http://amigo.geneontology.org/amigo/term/GO:0060330
	0.000176986	9.08931	Regulation of interferon-gamma-mediated signaling pathway	7	28	JAK2 STAT1 PARP9 NLRC5 PARP14 SOCS3 SOCS1	http://amigo.geneontology.org/amigo/term/GO:0060334
	0.000176986	9.08931	Cellular response to dsRNA	7	28	DDX58 IFIH1 TLR3 CGAS IFNB1 CIITA IFIT1	http://amigo.geneontology.org/amigo/term/GO:0071359
	0.000178044	1.98863	Positive regulation of hydrolase activity	46	841	CASP10 CFLAR CX3CL1 FAS BAK1 ARAP2 CASP8 TBC1D1 DNAJA1 PPP1R15A JAK2 LGMN EIF5 TRADD TNFRSF10A PRKD2 NAPA CCL2 NEDD9 F3 PTK2B TNFSF10 HSPA2 DNAJB1 TBC1D8B DAB2IP MYC RIPK1 CASP1 FGF2 PML PMAIP1 TOR1AIP1 ARHGAP26 NTRK2 RABGAP1L RASGRP3 IFI16 PRKCD NKX3-1 LGALS9 JUN TNFSF15 HMGB1 S100A10 SRGAP2	http://amigo.geneontology.org/amigo/term/GO:0051345
	0.000178354	1.89437	Response to hormone	52	998	CFLAR CD38 EDN1 CEACAM1 LRP2 DNAJA1 JAK2 TIMP1 GLI3 DDX5 TCIRG1 CCND3 STAT1 DUSP1 EGR1 PTK2B TRIM25 TNFSF10 EREG PTGER2 NR1D1 RAP1B ZFP36 BTG1 BRIP1 MYC THBS1 PNPT1 USP8 ADM ZFP36L2 SHC1 CTSS PRKCD RAB8B STAT6 NKX3-1 FOS SERPINB9 STAT2 PRKCE RELA TRIM72 PTPN11 SSTR2 SOCS3 SOCS1 ZFP36L1 IRS2 HMGB1 MT-ND3 TXNIP	http://amigo.geneontology.org/amigo/term/GO:0009725
	0.000178707	3.49194	Receptor signaling pathway via STAT	17	177	JAK2 CCL2 SH2B3 STAT1 GADD45A TNFSF18 PTK2B NMI STAMBP PARP9 STAT6 IL7R STAT2 IFNB1 PARP14 SOCS3 SOCS1	http://amigo.geneontology.org/amigo/term/GO:0097696
	0.000179683	2.46923	Positive regulation of cell activation	29	427	CD38 CD74 TFRC PAK3 JAK2 TNFSF13B IL4I1 GLI3 MAP3K8 CCL2 SELENOK CD274 HSPH1 TNFSF14 TICAM1 NECTIN2 IL15RA THBS1 TNFSF13 STAT6 IL7R LGALS9 MYD88 PTPN11 SOCS1 IRS2 BLOC1S3 HMGB1 PDCD1LG2	http://amigo.geneontology.org/amigo/term/GO:0050867
	0.000190158	3.84056	Regulation of mononuclear cell migration	15	142	SLC8B1 LGMN SERPINE1 CCL2 SELENOK DUSP1 TNFSF18 PTK2B TNFSF14 THBS1 LGALS9 CXCL10 C3AR1 CSF1 HMGB1	http://amigo.geneontology.org/amigo/term/GO:0071675
	0.000190622	2.81555	Positive regulation of innate immune response	23	297	PSMA4 PAK3 PSMC1 PSMA6 NMI ZBP1 EREG NECTIN2 TRIM5 KLRD1 PARP9 NLRC5 GBP5 IFI16 PRKCD CGAS IFNB1 RELA MUC1 PLSCR1 HMGB1 PSMB10 IKBKE	http://amigo.geneontology.org/amigo/term/GO:0045089
	0.000203203	2.19977	Positive regulation of cellular component movement	36	595	CX3CL1 CD74 SEMA3A PAK3 EDN1 CEACAM6 JAK2 LGMN TRADD PRKD2 SERPINE1 NEDD9 SOD2 SELENOK F3 CD274 TNFSF18 PTK2B SNAI1 TNFSF14 PLVAP DAB2IP MYC THBS1 FGF2 VEGFC ATP5F1A LGALS9 CXCL10 PRKCE C3AR1 SYNPO2 CSF1 IRS2 HMGB1 BMPR2	http://amigo.geneontology.org/amigo/term/GO:0051272
	0.00020429	2.6041	Positive regulation of lymphocyte activation	26	363	CD38 CD74 TFRC PAK3 TNFSF13B IL4I1 GLI3 MAP3K8 CCL2 SELENOK CD274 HSPH1 TNFSF14 TICAM1 IL15RA TNFSF13 STAT6 IL7R LGALS9 MYD88 PTPN11 SOCS1 IRS2 BLOC1S3 HMGB1 PDCD1LG2	http://amigo.geneontology.org/amigo/term/GO:0051251
	0.000216068	2.48901	Positive regulation of leukocyte activation	28	409	CD38 CD74 TFRC PAK3 TNFSF13B IL4I1 GLI3 MAP3K8 CCL2 SELENOK CD274 HSPH1 TNFSF14 TICAM1 NECTIN2 IL15RA THBS1 TNFSF13 STAT6 IL7R LGALS9 MYD88 PTPN11 SOCS1 IRS2 BLOC1S3 HMGB1 PDCD1LG2	http://amigo.geneontology.org/amigo/term/GO:0002696
	0.000216068	2.1924	Positive regulation of locomotion	36	597	CX3CL1 CD74 SEMA3A PAK3 EDN1 CEACAM6 JAK2 LGMN TRADD PRKD2 SERPINE1 NEDD9 SOD2 SELENOK F3 CD274 TNFSF18 PTK2B SNAI1 TNFSF14 PLVAP DAB2IP MYC THBS1 FGF2 VEGFC ATP5F1A LGALS9 CXCL10 PRKCE C3AR1 SYNPO2 CSF1 IRS2 HMGB1 BMPR2	http://amigo.geneontology.org/amigo/term/GO:0040017
	0.000216068	2.48901	Epithelial cell proliferation	28	409	CFLAR PAX2 CEACAM1 PRKD2 CCL2 STAT1 F3 IRF6 TNFAIP3 EREG ID1 NR1D1 ZFP36 C5AR2 DAB2IP MYC THBS1 FGF2 BRCA2 VEGFC ATP5F1A FRS2 STAT6 NKX3-1 NUPR1 ZFP36L1 HMGB1 BMPR2	http://amigo.geneontology.org/amigo/term/GO:0050673
	0.00022504	2.21691	T cell activation	35	574	CD74 CASP8 TFRC PAK3 CEACAM1 TNFSF13B IL4I1 GLI3 MAP3K8 CCL2 TCIRG1 CCND3 SELENOK CD274 TNFSF18 HSPH1 EGR1 IRF1 TNFSF14 RSAD2 ARMC5 ZFP36L2 FZD5 AZI2 CGAS STAT6 IL7R LGALS9 IFNB1 PTPN11 SOCS1 ZFP36L1 HMGB1 PDCD1LG2 PSMB10	http://amigo.geneontology.org/amigo/term/GO:0042110
	0.000231031	2.10688	Cellular response to lipid	39	673	CFLAR CX3CL1 PAX2 EDN1 DNAJA1 CHMP5 JAK2 NFKBIA SERPINE1 DDX5 CCL2 TNFAIP3 CD274 CLU PTK2B NR1D1 TICAM1 ZFP36 CD68 TRIM5 CMPK2 DAB2IP MYC CASP1 USP8 CXCL9 ZFP36L2 PPBP NKX3-1 CXCL10 CXCL11 PRKCE MYD88 RELA SSTR2 ZFP36L1 HMGB1 PDCD1LG2 MT-ND3	http://amigo.geneontology.org/amigo/term/GO:0071396
	0.000239743	4.99912	Cellular response to mechanical stimulus	11	80	FAS BAK1 CASP8 TNFRSF10A GADD45A IRF1 TNFSF14 CASP1 TLR3 MYD88 PTPN11	http://amigo.geneontology.org/amigo/term/GO:0071260
	0.000253758	2.56872	Cellular response to external stimulus	26	368	FAS BAK1 EIF2AK2 CASP8 STK24 TNFRSF10A NAMPT AMBRA1 TCIRG1 GADD45A RRAGC IRF1 TNFSF14 CD68 BRIP1 CASP1 PMAIP1 KLF10 ATF3 IFI16 TLR3 FOS MYD88 JUN PTPN11 BMPR2	http://amigo.geneontology.org/amigo/term/GO:0071496
	0.000261887	2.68484	Negative regulation of cell adhesion	24	325	CX3CL1 CD74 CEACAM1 JAK2 IL4I1 SERPINE1 GLI3 SH2B3 GBP1 DUSP1 CD274 TNFSF18 IRF1 CD164 THBS1 PRKCD LGALS9 IFNB1 PTPN11 TACSTD2 SOCS1 MUC1 HMGB1 PDCD1LG2	http://amigo.geneontology.org/amigo/term/GO:0007162
	0.000261887	2.68484	Positive regulation of cytosolic calcium ion concentration	24	325	CD38 CX3CL1 BAK1 EDN1 SLC8B1 JAK2 SLC8A2 PTK2B PTGER2 ACKR4 DLG4 C5AR2 FGF2 CXCL9 PML CAMK2D ADM CXCL10 CXCL11 PRKCE C3AR1 TRPV2 HMGB1 S1PR3	http://amigo.geneontology.org/amigo/term/GO:0007204
	0.000271158	3.11166	Movement in host environment	19	222	CD74 TFRC TRIM14 TRIM38 TRIM25 NECTIN2 TRIM21 TRIM5 TRIM22 PML IFITM3 DYNLT1 PTX3 LGALS9 CIITA IFITM2 IFITM1 PLSCR1 TRIM34	http://amigo.geneontology.org/amigo/term/GO:0052126
	0.000275316	2.55483	Negative regulation of immune response	26	370	CEACAM1 OAS1 SAMHD1 IL4I1 DHX58 OAS3 TNFAIP3 TNFSF18 NMI PTGER2 TRIM21 KLRD1 TRAFD1 NLRC5 ADM ADAR IFI16 STAT6 IL7R LGALS9 SERPINB9 STAT2 IFNB1 PARP14 USP18 PCBP2	http://amigo.geneontology.org/amigo/term/GO:0050777
	0.000312243	3.88551	Interleukin-1 beta production	14	131	CX3CL1 CASP8 JAK2 TNFAIP3 EGR1 CASP1 PML GBP5 FZD5 IFI16 LGALS9 TMEM106A HMGB1 S1PR3	http://amigo.geneontology.org/amigo/term/GO:0032611
	0.000312243	3.88551	Regulation of interleukin-1 beta production	14	131	CX3CL1 CASP8 JAK2 TNFAIP3 EGR1 CASP1 PML GBP5 FZD5 IFI16 LGALS9 TMEM106A HMGB1 S1PR3	http://amigo.geneontology.org/amigo/term/GO:0032651
	0.000313877	2.17895	Response to inorganic substance	35	584	CFLAR BAK1 NEDD4L CASP8 PAX2 EDN1 FUS LGMN FMR1 STK24 CRYAB TCIRG1 SOD2 STAT1 TNFAIP3 DUSP1 PTK2B KDM6B DLG4 MYC RIPK1 IL18BP THBS1 CAMK2D PRKCD STAT6 FOS GPR37 JUNB RELA JUN PTPN11 PLSCR1 ENTPD6 TXNIP	http://amigo.geneontology.org/amigo/term/GO:0010035
	0.000319781	3.66013	Interleukin-1 production	15	149	CX3CL1 CASP8 CEACAM1 JAK2 TNFAIP3 EGR1 CASP1 PML GBP5 FZD5 IFI16 LGALS9 TMEM106A HMGB1 S1PR3	http://amigo.geneontology.org/amigo/term/GO:0032612
	0.000319781	3.66013	Regulation of interleukin-1 production	15	149	CX3CL1 CASP8 CEACAM1 JAK2 TNFAIP3 EGR1 CASP1 PML GBP5 FZD5 IFI16 LGALS9 TMEM106A HMGB1 S1PR3	http://amigo.geneontology.org/amigo/term/GO:0032652
	0.000329339	1.71978	Negative regulation of transcription, DNA-templated	64	1353	CD38 NFIX ETV7 BCLAF1 NEDD4L NFE2L3 SP100 PAX2 EDN1 HIRA KLF5 SALL1 MED25 GLI3 TLE4 DDX5 CRYAB CCND3 STAT1 GADD45A EGR1 HNRNPA2B1 SNAI1 EREG IRF1 ID1 NR1D1 ZFP36 DNAJB1 TRIM22 TBX3 DAB2IP MYC PARP9 PML KLF10 NRG1 ETS2 SHC1 ATF3 MSX1 IFI16 YEATS2 STAT6 NKX3-1 IRF2 ATF5 ZNF296 ID4 OVOL1 RELA KDM2A PARP14 PARP15 TGIF1 JUN ZNF620 CIITA ZBTB42 SIAH2 MUC1 HMGB1 TXNIP ZNF224	http://amigo.geneontology.org/amigo/term/GO:0045892
	0.000329795	4.81843	Positive regulation of interleukin-8 production	11	83	CD74 PRKD2 SERPINE1 DDX58 F3 RIPK1 TLR3 LGALS9 MYD88 RELA HMGB1	http://amigo.geneontology.org/amigo/term/GO:0032757
	0.000330545	2.47266	Negative regulation of defense response	27	397	CX3CL1 CEACAM1 OAS1 SAMHD1 DHX58 OAS3 TNFAIP3 NMI PTGER2 NR1D1 ZFP36 TRIM21 KLRD1 TRAFD1 NT5E NLRC5 ADM ADAR IFI16 PRKCD LGALS9 SERPINB9 STAT2 PARP14 SOCS3 USP18 PCBP2	http://amigo.geneontology.org/amigo/term/GO:0031348
	0.000333848	2.30015	Response to oxidative stress	31	490	CD38 BAK1 PAX2 EDN1 JAK2 ABCD1 STK24 CRYAB NCOA7 SOD2 SELENOK STAT1 TNFAIP3 DUSP1 PTK2B KDM6B BTG1 RIPK1 IL18BP PNPT1 PML RCAN1 PRKCD STAT6 FOS GPR37 RELA JUN PTPN11 MT-ND3 TXNIP	http://amigo.geneontology.org/amigo/term/GO:0006979
	0.000340022	5.94937	Response to exogenous dsRNA	9	55	NFKBIA DDX58 IFIH1 TICAM1 TLR3 CGAS IFNB1 CIITA IFIT1	http://amigo.geneontology.org/amigo/term/GO:0043330
	0.000340022	1.71724	Negative regulation of nucleic acid-templated transcription	64	1355	CD38 NFIX ETV7 BCLAF1 NEDD4L NFE2L3 SP100 PAX2 EDN1 HIRA KLF5 SALL1 MED25 GLI3 TLE4 DDX5 CRYAB CCND3 STAT1 GADD45A EGR1 HNRNPA2B1 SNAI1 EREG IRF1 ID1 NR1D1 ZFP36 DNAJB1 TRIM22 TBX3 DAB2IP MYC PARP9 PML KLF10 NRG1 ETS2 SHC1 ATF3 MSX1 IFI16 YEATS2 STAT6 NKX3-1 IRF2 ATF5 ZNF296 ID4 OVOL1 RELA KDM2A PARP14 PARP15 TGIF1 JUN ZNF620 CIITA ZBTB42 SIAH2 MUC1 HMGB1 TXNIP ZNF224	http://amigo.geneontology.org/amigo/term/GO:1903507
	0.000343788	2.41806	Cellular response to peptide	28	421	CFLAR EDN1 CEACAM1 CHMP5 JAK2 LGMN KLF5 NAMPT TCIRG1 CCND3 STAT1 ID1 RAP1B BRIP1 MYC KLF10 SHC1 PRKCD RAB8B STAT6 RELA TRIM72 PTPN11 SOCS3 SOCS1 ZFP36L1 IRS2 CASP4	http://amigo.geneontology.org/amigo/term/GO:1901653
	0.0003509	3.1615	Morphogenesis of a branching structure	18	207	SEMA3A PAX2 EDN1 SALL1 GLI3 TBX3 EPHA7 MYC FGF2 PML ADM FZD5 FRS2 DCHS1 NKX3-1 TACSTD2 CSF1 SOCS3	http://amigo.geneontology.org/amigo/term/GO:0001763
	0.000351595	1.71471	Negative regulation of RNA biosynthetic process	64	1357	CD38 NFIX ETV7 BCLAF1 NEDD4L NFE2L3 SP100 PAX2 EDN1 HIRA KLF5 SALL1 MED25 GLI3 TLE4 DDX5 CRYAB CCND3 STAT1 GADD45A EGR1 HNRNPA2B1 SNAI1 EREG IRF1 ID1 NR1D1 ZFP36 DNAJB1 TRIM22 TBX3 DAB2IP MYC PARP9 PML KLF10 NRG1 ETS2 SHC1 ATF3 MSX1 IFI16 YEATS2 STAT6 NKX3-1 IRF2 ATF5 ZNF296 ID4 OVOL1 RELA KDM2A PARP14 PARP15 TGIF1 JUN ZNF620 CIITA ZBTB42 SIAH2 MUC1 HMGB1 TXNIP ZNF224	http://amigo.geneontology.org/amigo/term/GO:1902679
	0.000390455	5.84313	Necroptotic process	9	56	CFLAR BIRC3 FAS CASP8 ZBP1 TICAM1 RIPK1 TLR3 MLKL	http://amigo.geneontology.org/amigo/term/GO:0070266
	0.000411498	2.02547	Negative regulation of cell differentiation	40	718	CD74 CDK13 TRIB2 SEMA3A CEACAM1 NFKBIA GLI3 STAT1 GBP1 TNFSF18 PTK2B SNAI1 EREG IRF1 ID1 NR1D1 ZFP36 FGF13 TBX3 EPHA7 DAB2IP MYC DYNLT1 VEGFC NOCT ZFP36L2 MSX1 TLR3 FRS2 CXCL10 IFNB1 TRIM72 PTPN11 TSKU TACSTD2 SOCS1 ZFP36L1 HMGB1 BMPR2 S1PR3	http://amigo.geneontology.org/amigo/term/GO:0045596
	0.000416232	2.81735	B cell activation	21	271	CD38 CD74 BAK1 CASP8 TFRC TNFSF13B IL4I1 TCIRG1 TNFAIP3 PTK2B TICAM1 BST2 DCLRE1C ZFP36L2 TNFSF13 PRKCD STAT6 IL7R IFNB1 ZFP36L1 IRS2	http://amigo.geneontology.org/amigo/term/GO:0042113
	0.000436716	3.38207	Receptor signaling pathway via JAK-STAT	16	172	JAK2 CCL2 SH2B3 STAT1 GADD45A TNFSF18 PTK2B NMI STAMBP PARP9 STAT6 STAT2 IFNB1 PARP14 SOCS3 SOCS1	http://amigo.geneontology.org/amigo/term/GO:0007259
	0.00045329	3.74266	Positive regulation of apoptotic signaling pathway	14	136	FAS BCLAF1 TNFSF10 DAB2IP RIPK1 THBS1 PML PMAIP1 ATF3 MSX1 PRKCD NKX3-1 IFNB1 NUPR1	http://amigo.geneontology.org/amigo/term/GO:2001235
	0.000476006	12.9847	Positive regulation of monocyte chemotactic protein-1 production	5	14	OAS1 OAS3 SELENOK LGALS9 HMGB1	http://amigo.geneontology.org/amigo/term/GO:0071639
	0.000476006	12.9847	Antiviral innate immune response	5	14	OAS1 DDX58 MX1 CXCL10 IFIT1	http://amigo.geneontology.org/amigo/term/GO:0140374
	0.000481001	2.87409	Myeloid leukocyte migration	20	253	CX3CL1 CD74 EDN1 LGMN SERPINE1 CCL2 DUSP1 TNFSF18 PTK2B C5AR2 THBS1 CXCL9 VEGFC PPBP CXCL10 CXCL11 C3AR1 MYD88 CSF1 HMGB1	http://amigo.geneontology.org/amigo/term/GO:0097529
	0.000489641	3.20245	Morphogenesis of a branching epithelium	17	193	SEMA3A PAX2 EDN1 SALL1 GLI3 TBX3 MYC FGF2 PML ADM FZD5 FRS2 DCHS1 NKX3-1 TACSTD2 CSF1 SOCS3	http://amigo.geneontology.org/amigo/term/GO:0061138
	0.000491627	4.59689	Positive regulation of chemokine production	11	87	CD74 EIF2AK2 OAS1 OAS3 SELENOK EGR1 TICAM1 TLR3 LGALS9 MYD88 HMGB1	http://amigo.geneontology.org/amigo/term/GO:0032722
	0.00050597	2.24517	Leukocyte migration	31	502	CX3CL1 CD74 EDN1 CEACAM1 CEACAM6 SLC8B1 LGMN TNFRSF10A SERPINE1 CCL2 SELENOK DUSP1 TNFSF18 PTK2B TNFSF14 PLVAP C5AR2 THBS1 CXCL9 VEGFC EPS8 SHC1 PPBP LGALS9 CXCL10 CXCL11 C3AR1 MYD88 PTPN11 CSF1 HMGB1	http://amigo.geneontology.org/amigo/term/GO:0050900
	0.000510712	6.46351	Negative regulation of viral life cycle	8	45	TRIM25 BST2 TRIM5 IFITM3 PTX3 CIITA IFITM2 IFITM1	http://amigo.geneontology.org/amigo/term/GO:1903901
	0.000525468	3.05809	NIK/NF-kappaB signaling	18	214	BIRC3 PSMA4 EIF2AK2 EDN1 PSMC1 PSMA6 NFKBIA TRADD TNFRSF10A NMI TNFSF14 TLR3 LGALS9 RELA TNFSF15 HMGB1 PSMB10 IKBKE	http://amigo.geneontology.org/amigo/term/GO:0038061
	0.000525882	1.74419	Regulation of cell cycle	58	1209	BIRC3 BAK1 PSMA4 USP28 CDK13 ZFYVE26 EDN1 CHMP5 LGMN PSMC1 PSMA6 RAD51C CCL2 CCND3 FBXO6 GADD45A CDK18 TNFAIP3 DUSP1 MASTL EREG IRF1 HSPA2 TRIM21 BTG1 TBX3 BRIP1 DAB2IP MYC HERC5 FGF2 CDKL2 BRCA2 PML ZFP36L2 MSX1 ATRIP NKX3-1 ATF5 BUB1 PRKCE JUNB OVOL1 BTC NUPR1 JUN PTPN11 MX2 MUC1 ZFP36L1 PLSCR1 ASAH2 SERTAD1 DYNC1H1 PIM3 PHACTR4 PSMB10 LIN52	http://amigo.geneontology.org/amigo/term/GO:0051726
	0.00057766	1.72851	Negative regulation of molecular function	59	1241	PLAUR BIRC3 NEDD4L CASP8 SP100 TRIB2 PAX2 LAMP3 CEACAM1 DNAJA1 PPP1R15A JAK2 NFKBIA FMR1 TIMP1 SERPINE1 CRYAB SH2B3 RPS15 GADD45A TNFAIP3 IFIT2 DUSP1 MASTL SLPI TNFSF14 ID1 IFI6 ZFP36 BST2 TRIM21 DAB2IP IL18BP THBS1 PARP9 PML NLRC5 RUBCN CAMK2D ITPRIP SERPINH1 UBE2Z ADAR MSX1 IFI16 PTX3 DTX3L PRKCD SERPINB9 PRKCE HEG1 NUPR1 JUN SIAH2 SOCS3 SOCS1 IFIT1 IRS2 TXNIP	http://amigo.geneontology.org/amigo/term/GO:0044092
	0.000586269	4.15512	Interleukin-8 production	12	105	CD74 PRKD2 SERPINE1 DDX58 F3 C5AR2 RIPK1 TLR3 LGALS9 MYD88 RELA HMGB1	http://amigo.geneontology.org/amigo/term/GO:0032637
	0.000586269	4.15512	Regulation of interleukin-8 production	12	105	CD74 PRKD2 SERPINE1 DDX58 F3 C5AR2 RIPK1 TLR3 LGALS9 MYD88 RELA HMGB1	http://amigo.geneontology.org/amigo/term/GO:0032677
	0.000588796	7.48532	Interferon-alpha production	7	34	ZC3HAV1 DDX58 IFIH1 STAT1 NMI TLR3 HMGB1	http://amigo.geneontology.org/amigo/term/GO:0032607
	0.000588796	7.48532	Regulation of interferon-alpha production	7	34	ZC3HAV1 DDX58 IFIH1 STAT1 NMI TLR3 HMGB1	http://amigo.geneontology.org/amigo/term/GO:0032647
	0.000588796	7.48532	Negative regulation of viral entry into host cell	7	34	TRIM25 TRIM5 IFITM3 PTX3 CIITA IFITM2 IFITM1	http://amigo.geneontology.org/amigo/term/GO:0046597
	0.000621771	1.94523	Myeloid leukocyte activation	42	785	CX3CL1 PLAUR CD74 RNASET2 CDK13 AP1M1 CEACAM1 CEACAM6 JAK2 NAMPT TCIRG1 CLU NMI SLPI NR1D1 RAP1B TICAM1 CD68 NECTIN2 BST2 THBS1 SRP14 DYNLT1 EEF1A1 ARPC5 PIGR CTSS PTX3 PPBP PRKCD TLR3 BATF2 LGALS9 PRKCE C3AR1 MYD88 HSPA6 CSF1 TMEM106A PLSCR1 HMGB1 DYNC1H1	http://amigo.geneontology.org/amigo/term/GO:0002274
	0.000633958	2.28712	Regulation of hemopoiesis	29	461	SCIN CD74 CASP8 CEACAM1 NFKBIA IL4I1 GLI3 STAT1 TNFSF18 PTK2B IRF1 ZFP36 IL15RA MYC RIPK1 THBS1 ZFP36L2 KLF10 MOV10 TLR3 IL7R LGALS9 FOS IFNB1 JUN CSF1 SOCS1 ZFP36L1 HMGB1	http://amigo.geneontology.org/amigo/term/GO:1903706
	0.000635372	2.72679	Regulation of peptidyl-tyrosine phosphorylation	21	280	CD74 JAK2 EHD4 SH2B3 NEDD9 TNFSF18 PTK2B EREG DLG4 EPHA7 PARP9 NTRK2 NRG1 SHC1 PRKCD PRKCE PARP14 BTC PTPN11 SOCS3 SOCS1	http://amigo.geneontology.org/amigo/term/GO:0050730
	0.000642336	2.58092	Adaptive immune response based on somatic recombination of immune receptors built from immunoglobulin superfamily domains	23	324	CD74 TFRC CEACAM1 TNFSF13B IL4I1 TCIRG1 BTN3A3 TNFAIP3 CD274 TNFSF18 CLU NECTIN2 RSAD2 KLRD1 IL18BP TNFSF13 FZD5 PRKCD STAT6 IL7R IFNB1 MYD88 HMGB1	http://amigo.geneontology.org/amigo/term/GO:0002460
	0.000642336	18.1786	MHC class I biosynthetic process	4	8	HSPH1 NLRC5 IFNB1 CIITA	http://amigo.geneontology.org/amigo/term/GO:0045341
	0.000642336	18.1786	Regulation of MHC class I biosynthetic process	4	8	HSPH1 NLRC5 IFNB1 CIITA	http://amigo.geneontology.org/amigo/term/GO:0045343
	0.000642336	2.64854	Homeostasis of number of cells	22	302	CD74 FAS BAK1 JAK2 TNFSF13B TCIRG1 SH2B3 STAT1 TNFAIP3 TNFSF14 ARMCX1 ZFP36 RPS24 PMAIP1 UBAP2L ADAR IL7R LGALS9 PTPN11 CSF1 ZFP36L1 HMGB1	http://amigo.geneontology.org/amigo/term/GO:0048872
	0.000642336	5.45359	Negative regulation of coagulation	9	60	PLAUR EDN1 CEACAM1 PROCR SERPINE1 SH2B3 F3 THBS1 PRKCD	http://amigo.geneontology.org/amigo/term/GO:0050819
	0.000642336	4.44366	Cellular response to leukemia inhibitory factor	11	90	TFRC KLF5 TLE4 SRSF7 TRIM25 PML VEGFC EPS8 SMARCA5 B3GNT2 SOCS3	http://amigo.geneontology.org/amigo/term/GO:1990830
	0.000695964	7.27145	MyD88-independent toll-like receptor signaling pathway	7	35	BIRC3 CASP8 TICAM1 RIPK1 TLR3 PRKCE IKBKE	http://amigo.geneontology.org/amigo/term/GO:0002756
	0.000695964	2.35407	Positive regulation of protein kinase activity	27	417	PAK3 EDN1 JAK2 TNFRSF10A NEDD9 CCND3 SLC8A2 EGR1 CLU PTK2B EREG FGF13 DLG4 DAB2IP FGF2 NTRK2 VEGFC NRG1 FZD5 PRKCD TLR3 BTC TNFSF15 DAZAP2 CSF1 SOCS1 HMGB1	http://amigo.geneontology.org/amigo/term/GO:0045860
	0.000695964	7.27145	Regulation of programmed necrotic cell death	7	35	CFLAR BIRC3 CASP8 ZBP1 RIPK1 MLKL NUPR1	http://amigo.geneontology.org/amigo/term/GO:0062098
	0.000703665	4.39483	Response to leukemia inhibitory factor	11	91	TFRC KLF5 TLE4 SRSF7 TRIM25 PML VEGFC EPS8 SMARCA5 B3GNT2 SOCS3	http://amigo.geneontology.org/amigo/term/GO:1990823
	0.000725243	3.78115	Macrophage activation	13	125	CX3CL1 CD74 JAK2 NAMPT CLU NMI NR1D1 TICAM1 THBS1 TLR3 PRKCE TMEM106A HMGB1	http://amigo.geneontology.org/amigo/term/GO:0042116
	0.000741044	4.78385	Regulation of tumor necrosis factor-mediated signaling pathway	10	76	CFLAR BIRC3 TRAF1 CASP8 TRADD CLIP3 TNFAIP3 RIPK1 CASP1 CASP4	http://amigo.geneontology.org/amigo/term/GO:0010803
	0.000741044	2.49307	ERK1 and ERK2 cascade	24	350	CFLAR CX3CL1 CD74 CEACAM1 PRKD2 CCL2 GBP1 DUSP1 PTK2B RAP1B C5AR2 EPHA7 DAB2IP MYC FGF2 GAREM1 ZFP36L2 SHC1 ATF3 FRS2 LGALS9 PTPN11 ZFP36L1 HMGB1	http://amigo.geneontology.org/amigo/term/GO:0070371
	0.000741044	2.49307	Cellular response to abiotic stimulus	24	350	FAS BAK1 USP28 CASP8 FMR1 TIMP1 N4BP1 TNFRSF10A NAMPT CRYAB GADD45A EGR1 IRF1 TNFSF14 MYC CASP1 IFI16 PRKCD TENT2 TLR3 MYD88 PTPN11 CIITA ZFP36L1	http://amigo.geneontology.org/amigo/term/GO:0071214
	0.000741044	2.49307	Cellular response to environmental stimulus	24	350	FAS BAK1 USP28 CASP8 FMR1 TIMP1 N4BP1 TNFRSF10A NAMPT CRYAB GADD45A EGR1 IRF1 TNFSF14 MYC CASP1 IFI16 PRKCD TENT2 TLR3 MYD88 PTPN11 CIITA ZFP36L1	http://amigo.geneontology.org/amigo/term/GO:0104004
	0.000742274	1.98312	Tissue morphogenesis	39	715	CELSR3 PSMA4 LAMA3 SEMA3A PAX2 EDN1 CEACAM1 LRP2 PSMC1 PSMA6 SALL1 PRKD2 PLEKHA4 GLI3 STAT1 SNAI1 KDM6B TBX3 EPHA7 MYC FGF2 PML ARMC5 ADM VEGFC NRG1 MSX1 FZD5 FRS2 DCHS1 NKX3-1 CXCL10 HEG1 TACSTD2 CSF1 SOCS3 PHACTR4 BMPR2 PSMB10	http://amigo.geneontology.org/amigo/term/GO:0048729
	0.000781996	2.18425	Positive regulation of cell adhesion	31	516	CX3CL1 PLAUR CD74 TFRC PAK3 CEACAM6 JAK2 TNFSF13B IL4I1 PRKD2 GLI3 MAP3K8 CCL2 NEDD9 SELENOK CD274 TNFSF18 HSPH1 PTK2B TNFSF14 NRG1 IL7R LGALS9 PRKCE RELA PTPN11 CSF1 SOCS1 HMGB1 PDCD1LG2 S100A10	http://amigo.geneontology.org/amigo/term/GO:0045785
	0.000816595	8.72574	Positive regulation of interferon-alpha production	6	25	ZC3HAV1 DDX58 IFIH1 STAT1 TLR3 HMGB1	http://amigo.geneontology.org/amigo/term/GO:0032727
	0.000816595	2.2481	Mononuclear cell differentiation	29	469	CD74 BAK1 TNFSF13B IL4I1 GLI3 TCIRG1 TNFSF18 EGR1 PTK2B IRF1 RSAD2 IL15RA MYC ARMC5 DCLRE1C ZFP36L2 FZD5 AZI2 IFI16 STAT6 BATF2 IL7R LGALS9 IFNB1 JUN CSF1 SOCS1 ZFP36L1 HMGB1	http://amigo.geneontology.org/amigo/term/GO:1903131
	0.000819574	4.72172	Lymphocyte apoptotic process	10	77	CD74 FAS BAK1 GLI3 CD274 IDO1 RIPK1 IL7R LGALS9 IRS2	http://amigo.geneontology.org/amigo/term/GO:0070227
	0.000824318	1.75138	Response to organonitrogen compound	54	1121	CFLAR EDN1 CEACAM1 CHMP5 JAK2 LGMN NFKBIA TIMP1 KLF5 NAMPT TCIRG1 CCND3 XRN1 STAT1 KYNU FBXO6 RRAGC TNFAIP3 DUSP1 EGR1 PTK2B TRIM25 TNFSF10 EREG ID1 RAP1B TICAM1 CD68 BTG1 BRIP1 MYC CASP1 PNPT1 NTRK2 ADM KLF10 USP25 SHC1 PRKCD RAB8B STAT6 FOS STAT2 PRKCE MYD88 RELA TRIM72 JUN PTPN11 SOCS3 SOCS1 ZFP36L1 IRS2 CASP4	http://amigo.geneontology.org/amigo/term/GO:0010243
	0.000840815	2.24332	Cellular calcium ion homeostasis	29	470	CD38 MCUB CX3CL1 BAK1 EDN1 SLC8B1 JAK2 TCIRG1 SELENOK SLC8A2 PTK2B PTGER2 ACKR4 DLG4 C5AR2 FGF2 CXCL9 PML CAMK2D ADM SV2A CXCL10 CXCL11 PRKCE C3AR1 GRINA TRPV2 HMGB1 S1PR3	http://amigo.geneontology.org/amigo/term/GO:0006874
	0.000850565	1.7829	Protein localization to organelle	51	1040	CASP8 SP100 TFRC LAMP3 DNAJA1 RBM22 PPP1R15A JAK2 NFKBIA MID1 ABCD1 GLI3 RPL28 RPL34 TCIRG1 RPS15 GBP1 TNFAIP3 CLU OPTN CD68 SYNE1 DLG4 TOR1B RPS24 PARP9 BRCA2 SRP14 PML PMAIP1 CACNG8 RPS11 TOR1AIP1 MIA2 GBP5 ADAR RPL29 GBP2 MSX1 FZD5 DTX3L PRKCD ARL5B RAB8B RPL15 RPLP2 TMEM107 KPNA5 RPL37A TXNIP DCP1A	http://amigo.geneontology.org/amigo/term/GO:0033365
	0.000857081	3.96625	Positive regulation of response to DNA damage stimulus	12	110	BCLAF1 FUS FMR1 DDX5 MYC PARP9 PMAIP1 MSX1 DTX3L PRKCD NKX3-1 HMGB1	http://amigo.geneontology.org/amigo/term/GO:2001022
	0.000897581	5.19389	Positive regulation of pattern recognition receptor signaling pathway	9	63	ZC3HAV1 DHX58 SLC15A3 RSAD2 OASL USP15 DDX60 TLR3 HMGB1	http://amigo.geneontology.org/amigo/term/GO:0062208
	0.000931421	2.22909	Response to peptide hormone	29	473	CFLAR EDN1 CEACAM1 JAK2 TIMP1 TCIRG1 CCND3 STAT1 EGR1 TNFSF10 EREG RAP1B BTG1 BRIP1 MYC PNPT1 ADM SHC1 PRKCD RAB8B STAT6 STAT2 RELA TRIM72 PTPN11 SOCS3 SOCS1 ZFP36L1 IRS2	http://amigo.geneontology.org/amigo/term/GO:0043434
	0.000973184	1.88357	Positive regulation of immune response	43	830	CD38 CD74 PSMA4 TFRC PAK3 CEACAM1 PSMC1 PSMA6 TNFSF13B PRKD2 BTN3A3 GBP1 CD274 ELF1 CLU NMI ZBP1 EREG NECTIN2 TRIM5 RSAD2 KLRD1 C5AR2 PARP9 NLRC5 GBP5 TNFSF13 ARPC5 FZD5 IFI16 PRKCD CGAS STAT6 LGALS9 PRKCE IFNB1 C3AR1 RELA MUC1 PLSCR1 HMGB1 PSMB10 IKBKE	http://amigo.geneontology.org/amigo/term/GO:0050778
	0.000989914	3.00036	Response to unfolded protein	17	206	BAK1 EIF2AK2 DNAJA1 PPP1R15A CCL2 FBXO6 HSPH1 OPTN HSPA2 DNAJB1 TOR1B DAB2IP THBS1 SERPINH1 SHC1 ATF3 HSPA6	http://amigo.geneontology.org/amigo/term/GO:0006986
	0.000989914	1.74858	Protein modification by small protein conjugation	53	1102	ANKIB1 MYCBP2 NUB1 BIRC3 PSMA4 JADE2 NEDD4L TRAF1 DNAJA1 PSMC1 PSMA6 N4BP1 TRIM14 WSB1 TRIM38 ASB3 IFIH1 RPS15 RNF19B FBXO6 TNFAIP3 EGR1 TRIM25 RBBP6 KLHL7 NMI TICAM1 TRIM21 TRIM5 TRIM22 RNF122 HERC6 HERC5 PML ELOC UBE2L6 UBE2Z NEURL3 RNF149 DTX3L TRIM56 PRKCE RELA RNF213 KCTD13 TRIM72 PCGF5 SIAH2 UBA7 SOCS3 SOCS1 PSMB10 TRIM34	http://amigo.geneontology.org/amigo/term/GO:0032446
	0.000993024	2.21971	Myeloid cell differentiation	29	475	SCIN CD74 CASP8 TFRC CEACAM1 JAK2 NFKBIA TCIRG1 SH2B3 STAT1 PTK2B ZFP36 MYC RIPK1 THBS1 PML KLF10 MOV10 ADAR IFI16 TLR3 BATF2 FOS JUNB JUN PTPN11 CSF1 ZFP36L1 HMGB1	http://amigo.geneontology.org/amigo/term/GO:0030099
	0.000998598	5.11274	Lymphocyte homeostasis	9	64	CD74 FAS BAK1 TNFSF13B TCIRG1 TNFAIP3 TNFSF14 PMAIP1 LGALS9	http://amigo.geneontology.org/amigo/term/GO:0002260
	0.000998598	8.39014	Regulation of nuclease activity	6	26	OAS1 OAS3 OAS2 OASL PRKCD HMGB1	http://amigo.geneontology.org/amigo/term/GO:0032069
	0.000998598	1.86447	Negative regulation of catalytic activity	44	858	PLAUR BIRC3 CASP8 TRIB2 PAX2 LAMP3 CEACAM1 DNAJA1 PPP1R15A TIMP1 SERPINE1 CRYAB SH2B3 RPS15 GADD45A TNFAIP3 DUSP1 MASTL SLPI TNFSF14 IFI6 ZFP36 BST2 DAB2IP THBS1 PARP9 PML RUBCN ITPRIP SERPINH1 UBE2Z ADAR IFI16 PTX3 DTX3L PRKCD SERPINB9 HEG1 SIAH2 SOCS3 SOCS1 IFIT1 IRS2 TXNIP	http://amigo.geneontology.org/amigo/term/GO:0043086
	0.00101265	2.78543	Regulation of response to DNA damage stimulus	19	248	CD74 BCLAF1 FUS FMR1 DDX5 CLU SNAI1 HELB MYC PARP9 PML PMAIP1 MSX1 DTX3L PRKCD CGAS NKX3-1 MUC1 HMGB1	http://amigo.geneontology.org/amigo/term/GO:2001020
	0.00103563	1.77873	Protein ubiquitination	50	1022	ANKIB1 MYCBP2 NUB1 BIRC3 PSMA4 JADE2 NEDD4L TRAF1 DNAJA1 PSMC1 PSMA6 N4BP1 TRIM14 WSB1 TRIM38 ASB3 RPS15 RNF19B FBXO6 TNFAIP3 TRIM25 RBBP6 KLHL7 NMI TICAM1 TRIM21 TRIM5 TRIM22 RNF122 HERC6 HERC5 PML ELOC UBE2L6 UBE2Z NEURL3 RNF149 DTX3L TRIM56 PRKCE RNF213 KCTD13 TRIM72 PCGF5 SIAH2 UBA7 SOCS3 SOCS1 PSMB10 TRIM34	http://amigo.geneontology.org/amigo/term/GO:0016567
	0.00107131	1.5287	Cellular macromolecule localization	83	1974	SCIN CD74 NEDD4L CASP8 TBC1D1 SP100 TFRC AP1M1 LAMP3 DNAJA1 RBM22 PPP1R15A JAK2 NFKBIA MID1 ABCD1 KLF5 EHD4 CLIP3 NAPA GLI3 RPL28 RPL34 UNC93B1 TCIRG1 ASB3 RPS15 RRAGC GBP1 BLZF1 TNFAIP3 CLU OPTN C16orf70 ID1 ZFP36 CD68 FGF13 SYNE1 DLG4 TBC1D8B RTP4 TOR1B STX17 RPS24 PARP9 BRCA2 RAB20 SRP14 PML PMAIP1 CACNG8 RPS11 TOR1AIP1 RAB19 MIA2 RABGAP1L GBP5 ADAR RPL29 GBP2 PIGR MSX1 FZD5 DTX3L PRKCD ARL5B …	http://amigo.geneontology.org/amigo/term/GO:0070727
	0.00108723	2.42382	Mononuclear cell proliferation	24	360	CD38 CD74 TFRC TNFSF13B IL4I1 CCND3 SELENOK CD274 TNFSF18 IRF1 TNFSF14 TICAM1 ARMC5 AZI2 PRKCD IL7R LGALS9 IFNB1 MYD88 CSF1 IRS2 HMGB1 PDCD1LG2 PSMB10	http://amigo.geneontology.org/amigo/term/GO:0032943
	0.00112934	2.4171	Aging	24	361	CX3CL1 BAK1 PAX2 EDN1 TIMP1 NAMPT SERPINE1 CRYAB SOD2 KYNU CD68 TBX3 PNPT1 FGF2 BRCA2 PML ADM PRKCD CGAS FOS RELA CNP JUN CIITA	http://amigo.geneontology.org/amigo/term/GO:0007568
	0.00112934	2.4171	Regulation of cytosolic calcium ion concentration	24	361	CD38 CX3CL1 BAK1 EDN1 SLC8B1 JAK2 SLC8A2 PTK2B PTGER2 ACKR4 DLG4 C5AR2 FGF2 CXCL9 PML CAMK2D ADM CXCL10 CXCL11 PRKCE C3AR1 TRPV2 HMGB1 S1PR3	http://amigo.geneontology.org/amigo/term/GO:0051480
	0.00114797	2.16412	Positive regulation of kinase activity	30	504	CD74 PAK3 EDN1 JAK2 TNFRSF10A AMBRA1 NEDD9 CCND3 SLC8A2 EGR1 CLU PTK2B EREG FGF13 DLG4 EPHA7 DAB2IP FGF2 NTRK2 VEGFC NRG1 FZD5 PRKCD TLR3 BTC TNFSF15 DAZAP2 CSF1 SOCS1 HMGB1	http://amigo.geneontology.org/amigo/term/GO:0033674
	0.0011679	10.6933	3 -UTR-mediated mRNA destabilization	5	17	ZFP36 ZFP36L2 MOV10 ZFP36L1 PLEKHN1	http://amigo.geneontology.org/amigo/term/GO:0061158
	0.0011679	10.6933	Regulation of cysteine-type endopeptidase activity involved in apoptotic signaling pathway	5	17	PLAUR FAS CASP8 JAK2 LGALS9	http://amigo.geneontology.org/amigo/term/GO:2001267
	0.00120203	3.20799	Interleukin-6 production	15	170	CX3CL1 CD74 DDX58 SELENOK IFIH1 TNFAIP3 EREG TICAM1 C5AR2 TLR3 LGALS9 MYD88 PTPN11 TMEM106A HMGB1	http://amigo.geneontology.org/amigo/term/GO:0032635
	0.00120203	3.20799	Regulation of interleukin-6 production	15	170	CX3CL1 CD74 DDX58 SELENOK IFIH1 TNFAIP3 EREG TICAM1 C5AR2 TLR3 LGALS9 MYD88 PTPN11 TMEM106A HMGB1	http://amigo.geneontology.org/amigo/term/GO:0032675
	0.00123518	2.18747	Calcium ion homeostasis	29	482	CD38 MCUB CX3CL1 BAK1 EDN1 SLC8B1 JAK2 TCIRG1 SELENOK SLC8A2 PTK2B PTGER2 ACKR4 DLG4 C5AR2 FGF2 CXCL9 PML CAMK2D ADM SV2A CXCL10 CXCL11 PRKCE C3AR1 GRINA TRPV2 HMGB1 S1PR3	http://amigo.geneontology.org/amigo/term/GO:0055074
	0.00128443	27.2679	Type III interferon production	3	4	DDX58 IFIH1 TLR3	http://amigo.geneontology.org/amigo/term/GO:0034343
	0.00128443	27.2679	Regulation of type III interferon production	3	4	DDX58 IFIH1 TLR3	http://amigo.geneontology.org/amigo/term/GO:0034344
	0.00129032	3.04563	Regulation of stress-activated MAPK cascade	16	191	FAS EIF2AK2 TRAF1 SEMA3A DNAJA1 MID1 GADD45A DUSP1 PTK2B DAB2IP MYC RIPK1 TLR3 MYD88 RELL1 HMGB1	http://amigo.geneontology.org/amigo/term/GO:0032872
	0.00134224	2.49956	Regulation of leukocyte differentiation	22	320	CD74 CASP8 CEACAM1 IL4I1 GLI3 TNFSF18 IRF1 IL15RA MYC RIPK1 ZFP36L2 KLF10 TLR3 IL7R LGALS9 FOS IFNB1 JUN CSF1 SOCS1 ZFP36L1 HMGB1	http://amigo.geneontology.org/amigo/term/GO:1902105
	0.00138193	4.0397	Negative regulation of cysteine-type endopeptidase activity	11	99	PLAUR BIRC3 PAX2 LAMP3 CRYAB TNFSF14 IFI6 THBS1 IFI16 SERPINB9 SIAH2	http://amigo.geneontology.org/amigo/term/GO:2000117
	0.00142338	2.55352	Negative regulation of cell migration	21	299	CX3CL1 CD74 SP100 SEMA3A TIMP1 STK24 SERPINE1 CCL2 GADD45A DUSP1 BST2 C5AR2 DAB2IP THBS1 FGF2 NRG1 ADAMTS9 TACSTD2 IFITM1 HMGB1 SRGAP2	http://amigo.geneontology.org/amigo/term/GO:0030336
	0.00144954	2.32463	Response to decreased oxygen levels	25	391	CFLAR CD38 PSMA4 EDN1 PSMC1 PSMA6 NAMPT CRYAB SOD2 EGR1 PTK2B BRIP1 MYC CASP1 THBS1 PML PMAIP1 ADM VEGFC ELOC NKX3-1 PRKCE ZFP36L1 PLEKHN1 PSMB10	http://amigo.geneontology.org/amigo/term/GO:0036293
	0.00148101	7.79084	Regulation of RIG-I signaling pathway	6	28	BIRC3 ZC3HAV1 DHX58 OASL USP15 DDX60	http://amigo.geneontology.org/amigo/term/GO:0039535
	0.00149667	1.78557	Negative regulation of transcription by RNA polymerase II	47	957	NFIX ETV7 NEDD4L NFE2L3 SP100 EDN1 KLF5 SALL1 MED25 GLI3 TLE4 DDX5 CCND3 STAT1 GADD45A EGR1 HNRNPA2B1 SNAI1 ID1 NR1D1 ZFP36 DNAJB1 TBX3 DAB2IP MYC PARP9 KLF10 ETS2 ATF3 MSX1 IFI16 YEATS2 STAT6 IRF2 ZNF296 ID4 OVOL1 RELA PARP15 TGIF1 JUN ZNF620 CIITA ZBTB42 HMGB1 TXNIP ZNF224	http://amigo.geneontology.org/amigo/term/GO:0000122
	0.00151902	4.81199	Circadian regulation of gene expression	9	68	MYCBP2 NAMPT EGR1 ID1 NR1D1 PML NOCT ID4 KDM2A	http://amigo.geneontology.org/amigo/term/GO:0032922
	0.00151902	2.23101	Reproductive system development	27	440	BAK1 PLEKHA5 CASP8 SEMA3A LRP2 CCDC134 SALL1 GLI3 TNFSF10 SNAI1 EREG TBX3 BRIP1 MYC BRCA2 ADM FZD5 PTX3 TLR3 FRS2 NKX3-1 JUNB NUPR1 PTPN11 SOCS3 ZFP36L1 BMPR2	http://amigo.geneontology.org/amigo/term/GO:0061458
	0.00151902	2.99854	Regulation of stress-activated protein kinase signaling cascade	16	194	FAS EIF2AK2 TRAF1 SEMA3A DNAJA1 MID1 GADD45A DUSP1 PTK2B DAB2IP MYC RIPK1 TLR3 MYD88 RELL1 HMGB1	http://amigo.geneontology.org/amigo/term/GO:0070302
	0.00151902	10.0992	Positive regulation of RIG-I signaling pathway	5	18	ZC3HAV1 DHX58 OASL USP15 DDX60	http://amigo.geneontology.org/amigo/term/GO:1900246
	0.00161436	1.8838	Cellular response to nitrogen compound	40	772	CFLAR EDN1 CEACAM1 CHMP5 JAK2 LGMN FMR1 KLF5 NAMPT DDX58 TCIRG1 CCND3 XRN1 IFIH1 STAT1 RRAGC EGR1 ID1 RAP1B BRIP1 MYC NTRK2 KLF10 SHC1 PRKCD TLR3 CGAS RAB8B STAT6 IFNB1 RELA TRIM72 PTPN11 CIITA SOCS3 SOCS1 ZFP36L1 IFIT1 IRS2 CASP4	http://amigo.geneontology.org/amigo/term/GO:1901699
	0.00161751	3.9597	Negative regulation of mRNA metabolic process	11	101	FUS ZC3H14 FMR1 TENT5A SRSF7 HNRNPA2B1 ZFP36 NOCT MYD88 TENT5C IKBKE	http://amigo.geneontology.org/amigo/term/GO:1903312
	0.00167753	2.66713	Response to temperature stimulus	19	259	CASP8 DNAJA1 NFKBIA BAG1 CRYAB SOD2 HSPH1 HSPA2 DNAJB1 GMPR THBS1 CAMK2D ADM ACOT11 IER5 CXCL10 FOS HSPA6 TRPV2	http://amigo.geneontology.org/amigo/term/GO:0009266
	0.00167753	2.25606	Response to oxygen levels	26	419	CFLAR CD38 FAS PSMA4 EDN1 PSMC1 PSMA6 NAMPT CRYAB SOD2 EGR1 PTK2B BRIP1 MYC CASP1 THBS1 PML PMAIP1 ADM VEGFC ELOC NKX3-1 PRKCE ZFP36L1 PLEKHN1 PSMB10	http://amigo.geneontology.org/amigo/term/GO:0070482
	0.00168081	2.96794	Regulation of adaptive immune response based on somatic recombination of immune receptors built from immunoglobulin superfamily domains	16	196	TFRC CEACAM1 TNFSF13B IL4I1 TNFAIP3 CD274 TNFSF18 NECTIN2 RSAD2 KLRD1 TNFSF13 FZD5 STAT6 IL7R IFNB1 HMGB1	http://amigo.geneontology.org/amigo/term/GO:0002822
	0.00168081	2.02667	Positive regulation of transferase activity	33	592	CD74 PAK3 EDN1 JAK2 TNFRSF10A AMBRA1 NEDD9 CCND3 SLC8A2 EGR1 CLU PTK2B HNRNPA2B1 EREG FGF13 DLG4 EPHA7 DAB2IP MYC FGF2 NTRK2 VEGFC NRG1 FZD5 DTX3L PRKCD TLR3 BTC TNFSF15 DAZAP2 CSF1 SOCS1 HMGB1	http://amigo.geneontology.org/amigo/term/GO:0051347
	0.00170782	2.74971	Mononuclear cell migration	18	238	CX3CL1 SLC8B1 LGMN SERPINE1 CCL2 SELENOK DUSP1 TNFSF18 PTK2B TNFSF14 THBS1 EPS8 LGALS9 CXCL10 CXCL11 C3AR1 CSF1 HMGB1	http://amigo.geneontology.org/amigo/term/GO:0071674
	0.00171087	2.84826	Regulation of adaptive immune response	17	217	TFRC CEACAM1 TNFSF13B IL4I1 TNFAIP3 CD274 TNFSF18 IRF1 NECTIN2 RSAD2 KLRD1 TNFSF13 FZD5 STAT6 IL7R IFNB1 HMGB1	http://amigo.geneontology.org/amigo/term/GO:0002819
	0.00181607	1.96982	Adaptive immune response	35	646	CD74 TFRC LAMP3 CEACAM1 JAK2 TNFSF13B IL4I1 PRKD2 UNC93B1 TCIRG1 BTN3A3 RNF19B TNFAIP3 CD274 TNFSF18 CLU PTK2B IRF1 RAP1B NECTIN2 RSAD2 KLRD1 IL18BP DCLRE1C TNFSF13 CTSS FZD5 PRKCD ERAP1 STAT6 IL7R IFNB1 MYD88 HMGB1 PDCD1LG2	http://amigo.geneontology.org/amigo/term/GO:0002250
	0.0018631	4.6745	Negative regulation of cytokine-mediated signaling pathway	9	70	OAS1 SAMHD1 SH2B3 OAS3 NLRC5 ADAR STAT2 PARP14 USP18	http://amigo.geneontology.org/amigo/term/GO:0001960
	0.0018697	4.22759	Intrinsic apoptotic signaling pathway by p53 class mediator	10	86	CD74 USP28 DDX5 BRCA2 PML PMAIP1 MSX1 IFI16 NUPR1 MUC1	http://amigo.geneontology.org/amigo/term/GO:0072332
	0.00192904	3.60568	Positive regulation of interleukin-6 production	12	121	CD74 DDX58 SELENOK IFIH1 EREG TICAM1 TLR3 LGALS9 MYD88 PTPN11 TMEM106A HMGB1	http://amigo.geneontology.org/amigo/term/GO:0032755
	0.00194122	2.32068	Response to hypoxia	24	376	CFLAR CD38 PSMA4 EDN1 PSMC1 PSMA6 CRYAB SOD2 EGR1 PTK2B BRIP1 MYC CASP1 THBS1 PML PMAIP1 ADM VEGFC ELOC NKX3-1 PRKCE ZFP36L1 PLEKHN1 PSMB10	http://amigo.geneontology.org/amigo/term/GO:0001666
	0.00194122	9.5677	Monocyte chemotactic protein-1 production	5	19	OAS1 OAS3 SELENOK LGALS9 HMGB1	http://amigo.geneontology.org/amigo/term/GO:0071605
	0.00194122	9.5677	Regulation of monocyte chemotactic protein-1 production	5	19	OAS1 OAS3 SELENOK LGALS9 HMGB1	http://amigo.geneontology.org/amigo/term/GO:0071637
	0.00198538	3.37603	Granulocyte chemotaxis	13	140	CX3CL1 CD74 EDN1 CCL2 TNFSF18 C5AR2 THBS1 CXCL9 PPBP CXCL10 CXCL11 C3AR1 CSF1	http://amigo.geneontology.org/amigo/term/GO:0071621
	0.00202765	3.84548	Leukocyte homeostasis	11	104	CD74 FAS BAK1 TNFSF13B TCIRG1 SH2B3 TNFAIP3 TNFSF14 PMAIP1 LGALS9 HMGB1	http://amigo.geneontology.org/amigo/term/GO:0001776
	0.00202765	3.84548	Positive regulation of smooth muscle cell proliferation	11	104	CX3CL1 EDN1 JAK2 NAMPT STAT1 EREG MYC THBS1 FGF2 MYD88 JUN	http://amigo.geneontology.org/amigo/term/GO:0048661
	0.00203706	5.19389	Negative regulation of blood coagulation	8	56	PLAUR EDN1 CEACAM1 SERPINE1 SH2B3 F3 THBS1 PRKCD	http://amigo.geneontology.org/amigo/term/GO:0030195
	0.00203706	2.70426	Response to topologically incorrect protein	18	242	BAK1 EIF2AK2 DNAJA1 PPP1R15A CCL2 FBXO6 HSPH1 CLU OPTN HSPA2 DNAJB1 TOR1B DAB2IP THBS1 SERPINH1 SHC1 ATF3 HSPA6	http://amigo.geneontology.org/amigo/term/GO:0035966
	0.00203706	5.19389	T cell apoptotic process	8	56	FAS BAK1 GLI3 CD274 IDO1 RIPK1 IL7R LGALS9	http://amigo.geneontology.org/amigo/term/GO:0070231
	0.00206851	3.18126	Smooth muscle cell proliferation	14	160	CX3CL1 EDN1 JAK2 NAMPT SOD2 STAT1 TNFAIP3 EREG MYC THBS1 FGF2 MYD88 JUN PTPN11	http://amigo.geneontology.org/amigo/term/GO:0048659
	0.00208556	1.50252	Cellular protein localization	81	1960	SCIN CD74 NEDD4L CASP8 TBC1D1 SP100 TFRC AP1M1 LAMP3 DNAJA1 RBM22 PPP1R15A JAK2 NFKBIA MID1 ABCD1 KLF5 EHD4 CLIP3 NAPA GLI3 RPL28 RPL34 UNC93B1 TCIRG1 ASB3 RPS15 RRAGC GBP1 BLZF1 TNFAIP3 CLU OPTN C16orf70 ID1 CD68 FGF13 SYNE1 DLG4 TBC1D8B RTP4 TOR1B STX17 RPS24 PARP9 BRCA2 RAB20 SRP14 PML PMAIP1 CACNG8 RPS11 TOR1AIP1 RAB19 MIA2 RABGAP1L GBP5 ADAR RPL29 GBP2 PIGR MSX1 FZD5 DTX3L PRKCD ARL5B RAB8B …	http://amigo.geneontology.org/amigo/term/GO:0034613
	0.00212994	2.69313	Regulation of epithelial cell migration	18	243	SP100 SEMA3A EDN1 CEACAM1 LGMN PRKD2 GADD45A PTK2B DAB2IP THBS1 FGF2 VEGFC ATP5F1A ADAMTS9 PRKCE TACSTD2 HMGB1 BMPR2	http://amigo.geneontology.org/amigo/term/GO:0010632
	0.0022588	1.73647	Cellular response to DNA damage stimulus	48	1005	REV3L CD74 BCLAF1 BAK1 USP28 SP100 ZFYVE26 DNAJA1 PPP1R15A FUS SAMHD1 FMR1 RNASEH2A RAD51C DDX5 FBXO6 GADD45A MASTL CLU TRIM25 RBBP6 SNAI1 HELB BRIP1 MYC PARP9 BRCA2 PML PMAIP1 DCLRE1C SMARCA5 UBE2L6 CHAF1B MSX1 IFI16 DTX3L PRKCD ATRIP CGAS NKX3-1 KDM2A CHD2 NUPR1 PTPN11 UBA7 MUC1 HMGB1 IKBKE	http://amigo.geneontology.org/amigo/term/GO:0006974
	0.0022588	5.91862	Response to testosterone	7	43	CFLAR EDN1 XRN1 DUSP1 MYC THBS1 NKX3-1	http://amigo.geneontology.org/amigo/term/GO:0033574
	0.0022588	2.34234	Lymphocyte proliferation	23	357	CD38 CD74 TFRC TNFSF13B IL4I1 CCND3 SELENOK CD274 TNFSF18 IRF1 TNFSF14 TICAM1 ARMC5 AZI2 PRKCD IL7R LGALS9 IFNB1 MYD88 IRS2 HMGB1 PDCD1LG2 PSMB10	http://amigo.geneontology.org/amigo/term/GO:0046651
	0.0022588	5.91862	Chaperone cofactor-dependent protein refolding	7	43	CD74 BAG1 HSPH1 HSPA2 DNAJB1 TOR1B HSPA6	http://amigo.geneontology.org/amigo/term/GO:0051085
	0.00225955	2.45499	Epithelial cell migration	21	311	SP100 SEMA3A EDN1 CEACAM1 LGMN PRKD2 GADD45A LGALS8 PTK2B ID1 DAB2IP THBS1 FGF2 VEGFC ATP5F1A ADAMTS9 PRKCE PTPN11 TACSTD2 HMGB1 BMPR2	http://amigo.geneontology.org/amigo/term/GO:0010631
	0.00226076	5.10277	Negative regulation of hemostasis	8	57	PLAUR EDN1 CEACAM1 SERPINE1 SH2B3 F3 THBS1 PRKCD	http://amigo.geneontology.org/amigo/term/GO:1900047
	0.00228729	13.2208	Positive regulation of monocyte differentiation	4	11	CD74 JUN CSF1 ZFP36L1	http://amigo.geneontology.org/amigo/term/GO:0045657
	0.00228729	13.2208	Positive regulation of cysteine-type endopeptidase activity involved in apoptotic signaling pathway	4	11	FAS CASP8 JAK2 LGALS9	http://amigo.geneontology.org/amigo/term/GO:2001269
	0.00230366	2.99648	Regulation of endothelial cell migration	15	182	SP100 EDN1 CEACAM1 LGMN PRKD2 GADD45A PTK2B DAB2IP THBS1 FGF2 VEGFC ATP5F1A ADAMTS9 HMGB1 BMPR2	http://amigo.geneontology.org/amigo/term/GO:0010594
	0.00240201	2.5074	Cellular ketone metabolic process	20	290	CD74 PSMA4 CEACAM1 PSMC1 PSMA6 ABCD1 KYNU EGR1 NR1D1 IDO1 NDUFA9 ADM AZIN1 CBR1 PPM1K STARD4 PDP1 PRKCE IRS2 PSMB10	http://amigo.geneontology.org/amigo/term/GO:0042180
	0.00240655	1.97985	Morphogenesis of an epithelium	33	606	CELSR3 PSMA4 LAMA3 SEMA3A PAX2 EDN1 CEACAM1 LRP2 PSMC1 PSMA6 SALL1 PRKD2 PLEKHA4 GLI3 STAT1 SNAI1 TBX3 EPHA7 MYC FGF2 PML ADM VEGFC FZD5 FRS2 DCHS1 NKX3-1 CXCL10 TACSTD2 CSF1 SOCS3 PHACTR4 PSMB10	http://amigo.geneontology.org/amigo/term/GO:0002009
	0.00240655	9.08931	Nitric-oxide synthase biosynthetic process	5	20	EDN1 JAK2 NAMPT CCL2 STAT1	http://amigo.geneontology.org/amigo/term/GO:0051767
	0.00240655	9.08931	Regulation of nitric-oxide synthase biosynthetic process	5	20	EDN1 JAK2 NAMPT CCL2 STAT1	http://amigo.geneontology.org/amigo/term/GO:0051769
	0.0024213	4.4824	Mammary gland epithelium development	9	73	JAK2 IRF6 TBX3 FGF2 BRCA2 PML MSX1 STAT6 CSF1	http://amigo.geneontology.org/amigo/term/GO:0061180
	0.00242435	7.03689	TRIF-dependent toll-like receptor signaling pathway	6	31	BIRC3 CASP8 TICAM1 RIPK1 TLR3 IKBKE	http://amigo.geneontology.org/amigo/term/GO:0035666
	0.00242435	7.03689	Regulation of viral-induced cytoplasmic pattern recognition receptor signaling pathway	6	31	BIRC3 ZC3HAV1 DHX58 OASL USP15 DDX60	http://amigo.geneontology.org/amigo/term/GO:0039531
	0.00249668	5.01479	Cellular response to glucocorticoid stimulus	8	58	CFLAR EDN1 ZFP36 USP8 ZFP36L2 SSTR2 ZFP36L1 MT-ND3	http://amigo.geneontology.org/amigo/term/GO:0071385
	0.00250306	2.43154	Epithelium migration	21	314	SP100 SEMA3A EDN1 CEACAM1 LGMN PRKD2 GADD45A LGALS8 PTK2B ID1 DAB2IP THBS1 FGF2 VEGFC ATP5F1A ADAMTS9 PRKCE PTPN11 TACSTD2 HMGB1 BMPR2	http://amigo.geneontology.org/amigo/term/GO:0090132
	0.00253623	4.0397	Positive regulation of interleukin-1 beta production	10	90	CASP8 JAK2 EGR1 CASP1 GBP5 FZD5 IFI16 LGALS9 TMEM106A HMGB1	http://amigo.geneontology.org/amigo/term/GO:0032731
	0.00253623	4.0397	Negative regulation of cysteine-type endopeptidase activity involved in apoptotic process	10	90	PLAUR BIRC3 PAX2 LAMP3 CRYAB TNFSF14 IFI6 THBS1 SERPINB9 SIAH2	http://amigo.geneontology.org/amigo/term/GO:0043154
	0.00253995	3.10367	Positive regulation of angiogenesis	14	164	CX3CL1 PRKD2 SERPINE1 F3 PTK2B BTG1 THBS1 FGF2 ADM VEGFC ERAP1 TLR3 C3AR1 HMGB1	http://amigo.geneontology.org/amigo/term/GO:0045766
	0.00253995	3.10367	Positive regulation of vasculature development	14	164	CX3CL1 PRKD2 SERPINE1 F3 PTK2B BTG1 THBS1 FGF2 ADM VEGFC ERAP1 TLR3 C3AR1 HMGB1	http://amigo.geneontology.org/amigo/term/GO:1904018
	0.00256924	2.83764	Regulation of cellular ketone metabolic process	16	205	CD74 PSMA4 CEACAM1 PSMC1 PSMA6 ABCD1 EGR1 NR1D1 ADM AZIN1 PPM1K STARD4 PDP1 PRKCE IRS2 PSMB10	http://amigo.geneontology.org/amigo/term/GO:0010565
	0.00260831	3.4626	Positive regulation of stress-activated MAPK cascade	12	126	EIF2AK2 TRAF1 SEMA3A MID1 GADD45A PTK2B DAB2IP RIPK1 TLR3 MYD88 RELL1 HMGB1	http://amigo.geneontology.org/amigo/term/GO:0032874
	0.00262487	4.42183	Negative regulation of response to cytokine stimulus	9	74	OAS1 SAMHD1 SH2B3 OAS3 NLRC5 ADAR STAT2 PARP14 USP18	http://amigo.geneontology.org/amigo/term/GO:0060761
	0.00263161	2.17808	Ameboidal-type cell migration	26	434	SP100 SEMA3A PAK3 EDN1 CEACAM1 LGMN TIMP1 PRKD2 GADD45A LGALS8 PTK2B ID1 DAB2IP THBS1 FGF2 PML VEGFC ATP5F1A ADAMTS9 PRKCE PTPN11 TACSTD2 HMGB1 PHACTR4 BMPR2 SRGAP2	http://amigo.geneontology.org/amigo/term/GO:0001667
	0.00265058	2.48172	Negative regulation of transferase activity	20	293	TRIB2 CEACAM1 DNAJA1 SH2B3 RPS15 GADD45A TNFAIP3 DUSP1 ZFP36 DAB2IP PML RUBCN ITPRIP ADAR DTX3L PRKCD HEG1 SOCS3 SOCS1 IRS2	http://amigo.geneontology.org/amigo/term/GO:0051348
	0.00266529	3.08486	Granulocyte migration	14	165	CX3CL1 CD74 EDN1 CCL2 TNFSF18 C5AR2 THBS1 CXCL9 PPBP CXCL10 CXCL11 C3AR1 MYD88 CSF1	http://amigo.geneontology.org/amigo/term/GO:0097530
	0.00266529	2.41615	Negative regulation of cell motility	21	316	CX3CL1 CD74 SP100 SEMA3A TIMP1 STK24 SERPINE1 CCL2 GADD45A DUSP1 BST2 C5AR2 DAB2IP THBS1 FGF2 NRG1 ADAMTS9 TACSTD2 IFITM1 HMGB1 SRGAP2	http://amigo.geneontology.org/amigo/term/GO:2000146
	0.00273178	2.21151	Forebrain development	25	411	SEMA3A LRP2 SALL1 GLI3 C12orf57 FGF13 DNAJB1 KDM6B TBX3 DAB2IP MYC FGF2 NTRK2 C21orf91 NRG1 ARPC5 MSX1 TENT2 FRS2 ATF5 CNP SSTR2 TSKU PCDH9 SRGAP2	http://amigo.geneontology.org/amigo/term/GO:0030900
	0.00274835	2.03872	Regulation of cell-cell adhesion	30	535	CX3CL1 PLAUR CD74 TFRC PAK3 CEACAM1 CEACAM6 JAK2 TNFSF13B IL4I1 GLI3 MAP3K8 CCL2 SH2B3 SELENOK CD274 TNFSF18 HSPH1 IRF1 TNFSF14 EPHA7 PRKCD IL7R LGALS9 IFNB1 RELA PTPN11 SOCS1 HMGB1 PDCD1LG2	http://amigo.geneontology.org/amigo/term/GO:0022407
	0.00281337	6.81699	Regulation of necroptotic process	6	32	CFLAR BIRC3 CASP8 ZBP1 RIPK1 MLKL	http://amigo.geneontology.org/amigo/term/GO:0060544
	0.00283873	1.87356	Response to wounding	37	718	CFLAR CX3CL1 PLAUR EDN1 CEACAM1 JAK2 PROCR TIMP1 STK24 SERPINE1 GLI3 RAD51C SH2B3 F3 TNFAIP3 EREG IRF1 ZFP36 MYC THBS1 FGF2 ADM ZFP36L2 DGKE NRG1 NMNAT3 PRKCD IRF2 PRKCE IFNB1 TRIM72 PTPN11 TSKU ZFP36L1 PLSCR1 BLOC1S3 HMGB1	http://amigo.geneontology.org/amigo/term/GO:0009611
	0.00283873	5.65557	Regulation of necrotic cell death	7	45	CFLAR BIRC3 CASP8 ZBP1 RIPK1 MLKL NUPR1	http://amigo.geneontology.org/amigo/term/GO:0010939
	0.00284816	4.36287	Regulation of muscle cell apoptotic process	9	75	CFLAR EDN1 JAK2 AMBRA1 SOD2 PTK2B CAMK2D NRG1 NUPR1	http://amigo.geneontology.org/amigo/term/GO:0010660
	0.0028675	2.16313	Reproductive structure development	26	437	BAK1 CASP8 SEMA3A LRP2 CCDC134 SALL1 GLI3 TNFSF10 SNAI1 EREG TBX3 BRIP1 MYC BRCA2 ADM FZD5 PTX3 TLR3 FRS2 NKX3-1 JUNB NUPR1 PTPN11 SOCS3 ZFP36L1 BMPR2	http://amigo.geneontology.org/amigo/term/GO:0048608
	0.00289284	3.21527	Nuclear-transcribed mRNA catabolic process, nonsense-mediated decay	13	147	BCLAF1 RPL28 RPL34 RPS15 SMG7 HELZ2 RPS24 RPS11 RPL29 RPL15 RPLP2 RPL37A DCP1A	http://amigo.geneontology.org/amigo/term/GO:0000184
	0.00289284	8.65649	Regulation of response to tumor cell	5	21	CEACAM1 IL4I1 CD274 NECTIN2 HMGB1	http://amigo.geneontology.org/amigo/term/GO:0002834
	0.00289284	8.65649	Regulation of immune response to tumor cell	5	21	CEACAM1 IL4I1 CD274 NECTIN2 HMGB1	http://amigo.geneontology.org/amigo/term/GO:0002837
	0.00289284	8.65649	Regulation of monocyte differentiation	5	21	CD74 MYC JUN CSF1 ZFP36L1	http://amigo.geneontology.org/amigo/term/GO:0045655
	0.00289284	3.21527	Response to fibroblast growth factor	13	147	PRKD2 CCL2 GALNT3 ZFP36 MYC THBS1 FGF5 FGF2 ZFP36L2 IER2 FRS2 PTPN11 ZFP36L1	http://amigo.geneontology.org/amigo/term/GO:0071774
	0.00289284	2.0593	Cellular divalent inorganic cation homeostasis	29	512	CD38 MCUB CX3CL1 BAK1 EDN1 SLC8B1 JAK2 TCIRG1 SELENOK SLC8A2 PTK2B PTGER2 ACKR4 DLG4 C5AR2 FGF2 CXCL9 PML CAMK2D ADM SV2A CXCL10 CXCL11 PRKCE C3AR1 GRINA TRPV2 HMGB1 S1PR3	http://amigo.geneontology.org/amigo/term/GO:0072503
	0.00289496	3.95188	Cellular response to hydrogen peroxide	10	92	PAX2 TNFAIP3 KDM6B RIPK1 IL18BP PRKCD STAT6 GPR37 RELA PTPN11	http://amigo.geneontology.org/amigo/term/GO:0070301
	0.00289617	3.40849	Positive regulation of stress-activated protein kinase signaling cascade	12	128	EIF2AK2 TRAF1 SEMA3A MID1 GADD45A PTK2B DAB2IP RIPK1 TLR3 MYD88 RELL1 HMGB1	http://amigo.geneontology.org/amigo/term/GO:0070304
	0.00293187	1.58631	Epithelium development	62	1421	CELSR3 PSMA4 LAMA3 SEMA3A PAX2 EDN1 CEACAM1 LRP2 JAK2 PSMC1 PSMA6 KLF5 TRADD SALL1 PRKD2 PLEKHA4 SERPINE1 GLI3 AMBRA1 STAT1 IRF6 RBBP6 SNAI1 EREG ID1 RAP1B ZFP36 KDM6B BTG1 TBX3 EPHA7 MYC FGF2 BRCA2 PML ADM VEGFC NRG1 CBR1 MSX1 FZD5 FRS2 DCHS1 STAT6 NKX3-1 CXCL10 KRT15 OVOL1 MYD88 RELA HEG1 TMEM107 TACSTD2 CSF1 SOCS3 ZFP36L1 TDRD7 PHACTR4 BMPR2 PSMB10 S1PR3 TXNIP	http://amigo.geneontology.org/amigo/term/GO:0060429
	0.00298765	2.68728	Translational initiation	17	230	EIF2AK2 EIF4B PPP1R15A EIF5 FMR1 RPL28 RPL34 RPS15 RPS24 PML RPS11 RPL29 ATF3 EIF1 RPL15 RPLP2 RPL37A	http://amigo.geneontology.org/amigo/term/GO:0006413
	0.00301659	2.90084	Positive regulation of leukocyte differentiation	15	188	CD74 CASP8 IL4I1 GLI3 IL15RA RIPK1 KLF10 IL7R LGALS9 FOS JUN CSF1 SOCS1 ZFP36L1 HMGB1	http://amigo.geneontology.org/amigo/term/GO:1902107
	0.00301659	2.90084	Positive regulation of hemopoiesis	15	188	CD74 CASP8 IL4I1 GLI3 IL15RA RIPK1 KLF10 IL7R LGALS9 FOS JUN CSF1 SOCS1 ZFP36L1 HMGB1	http://amigo.geneontology.org/amigo/term/GO:1903708
	0.00302863	2.38594	Tissue migration	21	320	SP100 SEMA3A EDN1 CEACAM1 LGMN PRKD2 GADD45A LGALS8 PTK2B ID1 DAB2IP THBS1 FGF2 VEGFC ATP5F1A ADAMTS9 PRKCE PTPN11 TACSTD2 HMGB1 BMPR2	http://amigo.geneontology.org/amigo/term/GO:0090130
	0.00304172	12.1191	MDA-5 signaling pathway	4	12	DHX58 OAS3 IFIH1 DDX60	http://amigo.geneontology.org/amigo/term/GO:0039530
	0.00304172	12.1191	Positive regulation of viral entry into host cell	4	12	CD74 TRIM38 TRIM21 LGALS9	http://amigo.geneontology.org/amigo/term/GO:0046598
	0.00304172	4.30546	Regulation of coagulation	9	76	PLAUR EDN1 CEACAM1 PROCR SERPINE1 SH2B3 F3 THBS1 PRKCD	http://amigo.geneontology.org/amigo/term/GO:0050818
	0.00304172	12.1191	Positive regulation by symbiont of entry into host	4	12	CD74 TRIM38 TRIM21 LGALS9	http://amigo.geneontology.org/amigo/term/GO:0075294
	0.00306658	2.01985	Negative regulation of intracellular signal transduction	30	540	PLAUR CD74 CASP8 DNAJA1 DHX58 SH2B3 SOD2 STAT1 GBP1 TNFAIP3 DUSP1 CLU OPTN NMI SNAI1 STAMBP NR1D1 DAB2IP MYC RIPK1 THBS1 RCAN1 ATF3 RNF149 PRKCD RELA HEG1 KCTD13 GRINA MUC1	http://amigo.geneontology.org/amigo/term/GO:1902532
	0.00310451	1.9913	Establishment of protein localization to organelle	31	566	CASP8 LAMP3 DNAJA1 RBM22 JAK2 NFKBIA ABCD1 GLI3 RPL28 RPL34 RPS15 TNFAIP3 CLU CD68 RPS24 BRCA2 SRP14 PML PMAIP1 CACNG8 RPS11 ADAR RPL29 FZD5 PRKCD RAB8B RPL15 RPLP2 KPNA5 RPL37A TXNIP	http://amigo.geneontology.org/amigo/term/GO:0072594
	0.00311773	5.53263	Macrophage chemotaxis	7	46	CX3CL1 CCL2 TNFSF18 PTK2B THBS1 C3AR1 CSF1	http://amigo.geneontology.org/amigo/term/GO:0048246
	0.00323348	2.66411	Endothelial cell migration	17	232	SP100 EDN1 CEACAM1 LGMN PRKD2 GADD45A LGALS8 PTK2B ID1 DAB2IP THBS1 FGF2 VEGFC ATP5F1A ADAMTS9 HMGB1 BMPR2	http://amigo.geneontology.org/amigo/term/GO:0043542
	0.0032444	3.35605	Regulation of B cell activation	12	130	CD38 CD74 TFRC TNFSF13B IL4I1 TNFAIP3 TICAM1 ZFP36L2 TNFSF13 STAT6 ZFP36L1 IRS2	http://amigo.geneontology.org/amigo/term/GO:0050864
	0.0032444	3.35605	Positive regulation of mRNA catabolic process	12	130	GTPBP1 ZC3HAV1 ZFP36 PAN2 PNPT1 NOCT ZFP36L2 MOV10 PATL1 ZFP36L1 PLEKHN1 DCP1A	http://amigo.geneontology.org/amigo/term/GO:0061014
	0.00347742	2.48485	Protein kinase B signaling	19	278	CX3CL1 PAX2 LRP2 CCL2 SH2B3 F3 EREG THBS1 FGF5 FGF2 NTRK2 PIK3AP1 NRG1 FRS2 NKX3-1 BTC PTPN11 ZFP36L1 IRS2	http://amigo.geneontology.org/amigo/term/GO:0043491
	0.00347742	2.48485	Regulation of myeloid cell differentiation	19	278	SCIN CD74 CASP8 CEACAM1 NFKBIA STAT1 PTK2B ZFP36 MYC RIPK1 THBS1 KLF10 MOV10 TLR3 FOS JUN CSF1 ZFP36L1 HMGB1	http://amigo.geneontology.org/amigo/term/GO:0045637
	0.00348605	2.35649	Negative regulation of cellular component movement	21	324	CX3CL1 CD74 SP100 SEMA3A TIMP1 STK24 SERPINE1 CCL2 GADD45A DUSP1 BST2 C5AR2 DAB2IP THBS1 FGF2 NRG1 ADAMTS9 TACSTD2 IFITM1 HMGB1 SRGAP2	http://amigo.geneontology.org/amigo/term/GO:0051271
	0.00351913	5.41491	Negative regulation of muscle cell apoptotic process	7	47	CFLAR EDN1 JAK2 AMBRA1 PTK2B NRG1 NUPR1	http://amigo.geneontology.org/amigo/term/GO:0010656
	0.00351913	5.41491	Negative regulation of T cell differentiation	7	47	CD74 GLI3 TNFSF18 IRF1 IFNB1 SOCS1 HMGB1	http://amigo.geneontology.org/amigo/term/GO:0045581
	0.00354987	1.48397	Homeostatic process	78	1911	CD38 MCUB CX3CL1 CD74 FAS BAK1 NEDD4L TFRC PAX2 EDN1 SLC8B1 OAS1 JAK2 LIPG ABCD1 TNFSF13B CLN5 LSR CCL2 TCIRG1 SH2B3 SOD2 SELENOK STAT1 SLC8A2 TNFAIP3 EGR1 PTK2B PTGER2 TNFSF14 ID1 NR1D1 IFI6 ARMCX1 ZFP36 ACKR4 KDM6B DLG4 C5AR2 MYC RPS24 FGF2 CXCL9 RAB20 PML PMAIP1 UBAP2L CAMK2D DYNLT1 CLTRN ADM TTC39B SLC25A28 SV2A ADAR ACOT11 PIGR CKB STAT6 IL7R LGALS9 CXCL10 CXCL11 PRKCE C3AR1 GRINA PTPN11 TSK…	http://amigo.geneontology.org/amigo/term/GO:0042592
	0.00356551	3.13009	Cellular response to reactive oxygen species	13	151	PAX2 SOD2 TNFAIP3 KDM6B RIPK1 IL18BP PRKCD STAT6 FOS GPR37 RELA JUN PTPN11	http://amigo.geneontology.org/amigo/term/GO:0034614
	0.00356551	2.05657	Regulation of protein-containing complex assembly	28	495	SCIN BAK1 EIF2AK2 TFRC PAK3 MED25 CLIP3 NAPA CRYAB TNFSF18 CLU PTK2B RAP1B TICAM1 DAB2IP SPTBN5 CLTRN EPS8 GBP5 WHAMM NRG1 ARPC5 CDC42EP3 PRKCD PRKCE PTPN11 HMGB1 IKBKE	http://amigo.geneontology.org/amigo/term/GO:0043254
	0.00356551	1.82748	Modification-dependent macromolecule catabolic process	38	756	ANKIB1 NUB1 PSMA4 USP28 NEDD4L TRIB2 PSMC1 PSMA6 N4BP1 USP42 RNF19B FBXO6 TNFAIP3 CLU PTK2B TRIM25 RBBP6 RNF122 USP15 PNPT1 USP8 PML MVB12A ELOC USP25 UBE2L6 UBE2Z RNF149 DTX3L RNF213 KCTD13 TRIM72 FBXO39 SIAH2 UBA7 USP18 PCBP2 PSMB10	http://amigo.geneontology.org/amigo/term/GO:0043632
	0.00357407	4.69126	Release of cytochrome c from mitochondria	8	62	PLAUR BAK1 SOD2 CLU TNFSF10 IFI6 PMAIP1 JUN	http://amigo.geneontology.org/amigo/term/GO:0001836
	0.00357407	4.19507	Negative regulation of RNA catabolic process	9	78	FUS FMR1 TENT5A ZFP36 NOCT TENT2 MYD88 TENT5C IKBKE	http://amigo.geneontology.org/amigo/term/GO:1902369
	0.0035783	3.5392	Regulation of chemokine production	11	113	CD74 EIF2AK2 OAS1 OAS3 SELENOK EGR1 TICAM1 TLR3 LGALS9 MYD88 HMGB1	http://amigo.geneontology.org/amigo/term/GO:0032642
	0.00363326	2.29186	Negative regulation of catabolic process	22	349	MYCBP2 LAMP3 FUS FMR1 TIMP1 N4BP1 NAMPT TENT5A ZFP36 DAB2IP PML RUBCN NOCT AZIN1 USP25 NRG1 TENT2 MYD88 RELA NUPR1 TENT5C IKBKE	http://amigo.geneontology.org/amigo/term/GO:0009895
	0.00376506	3.1095	Mammary gland development	13	152	JAK2 GLI3 OAS2 IRF6 TBX3 FGF2 BRCA2 PML NRG1 MSX1 STAT6 CSF1 IRS2	http://amigo.geneontology.org/amigo/term/GO:0030879
	0.00382563	3.50816	Chemokine production	11	114	CD74 EIF2AK2 OAS1 OAS3 SELENOK EGR1 TICAM1 TLR3 LGALS9 MYD88 HMGB1	http://amigo.geneontology.org/amigo/term/GO:0032602
	0.00382563	3.50816	Response to chemokine	11	114	CX3CL1 EDN1 CCL2 SH2B3 DUSP1 PTK2B ACKR4 CXCL9 PPBP CXCL10 CXCL11	http://amigo.geneontology.org/amigo/term/GO:1990868
	0.00382563	3.50816	Cellular response to chemokine	11	114	CX3CL1 EDN1 CCL2 SH2B3 DUSP1 PTK2B ACKR4 CXCL9 PPBP CXCL10 CXCL11	http://amigo.geneontology.org/amigo/term/GO:1990869
	0.00388467	1.91354	Muscle structure development	33	627	CFLAR IFRD1 EDN1 LRP2 KLF5 DDX5 CRYAB SOD2 EGR1 EREG TNFSF14 SYNE1 KDM6B BTG1 TBX3 CD164 CXCL9 ADM NRG1 RCAN1 ATF3 MSX1 FRS2 CXCL10 FOS CHD2 HEG1 NUPR1 TRIM72 ZBTB42 FHL3 ZFP36L1 BMPR2	http://amigo.geneontology.org/amigo/term/GO:0061061
	0.00390057	2.22991	Cellular response to chemical stress	23	375	FAS PAX2 DNAJA1 JAK2 ABCD1 STK24 NCOA7 SOD2 TNFAIP3 KDM6B MYC RIPK1 IL18BP PNPT1 PML PRKCD STAT6 FOS GPR37 RELA JUN PTPN11 ZFP36L1	http://amigo.geneontology.org/amigo/term/GO:0062197
	0.00390412	5.3021	de novo posttranslational protein folding	7	48	CD74 BAG1 HSPH1 HSPA2 DNAJB1 TOR1B HSPA6	http://amigo.geneontology.org/amigo/term/GO:0051084
	0.00390913	2.70566	Muscle cell proliferation	16	215	CFLAR CX3CL1 EDN1 JAK2 NAMPT SOD2 STAT1 TNFAIP3 EREG MYC THBS1 FGF2 NRG1 MYD88 JUN PTPN11	http://amigo.geneontology.org/amigo/term/GO:0033002
	0.00390948	4.61679	Cellular response to corticosteroid stimulus	8	63	CFLAR EDN1 ZFP36 USP8 ZFP36L2 SSTR2 ZFP36L1 MT-ND3	http://amigo.geneontology.org/amigo/term/GO:0071384
	0.0039468	2.32775	Protein deubiquitination	21	328	BIRC3 PSMA4 USP28 PSMC1 PSMA6 NFKBIA USP42 DDX58 IFIH1 TNFAIP3 STAMBP TRIM21 USP15 MYC RIPK1 USP8 USP25 ATXN7 SIAH2 USP18 PSMB10	http://amigo.geneontology.org/amigo/term/GO:0016579
	0.00403747	11.1868	Negative regulation of tyrosine phosphorylation of STAT protein	4	13	SH2B3 PARP14 SOCS3 SOCS1	http://amigo.geneontology.org/amigo/term/GO:0042532
	0.00403747	11.1868	Regulation of ribonuclease activity	4	13	OAS1 OAS3 OAS2 OASL	http://amigo.geneontology.org/amigo/term/GO:0060700
	0.00405476	3.47765	Intrinsic apoptotic signaling pathway in response to DNA damage	11	115	CD74 BAK1 USP28 CLU SNAI1 BRCA2 PML IFI16 NUPR1 MUC1 IKBKE	http://amigo.geneontology.org/amigo/term/GO:0008630
	0.00407803	2.32068	Regulation of ERK1 and ERK2 cascade	21	329	CFLAR CX3CL1 CD74 CEACAM1 PRKD2 CCL2 GBP1 DUSP1 PTK2B RAP1B C5AR2 EPHA7 DAB2IP FGF2 GAREM1 SHC1 ATF3 FRS2 LGALS9 PTPN11 HMGB1	http://amigo.geneontology.org/amigo/term/GO:0070372
	0.0041311	2.21808	Regulation of binding	23	377	PLAUR SP100 JAK2 NFKBIA FMR1 CLN5 MED25 IFIT2 SLPI ID1 TICAM1 TRIM21 MYC GTF2B PARP9 MSX1 IFI16 DTX3L PRKCD JUN IFIT1 HMGB1 S100A10	http://amigo.geneontology.org/amigo/term/GO:0051098
	0.0041625	7.90375	Interleukin-6-mediated signaling pathway	5	23	JAK2 STAT1 RIPK1 PTPN11 SOCS3	http://amigo.geneontology.org/amigo/term/GO:0070102
	0.00417008	4.09019	Muscle cell apoptotic process	9	80	CFLAR EDN1 JAK2 AMBRA1 SOD2 PTK2B CAMK2D NRG1 NUPR1	http://amigo.geneontology.org/amigo/term/GO:0010657
	0.00417168	6.23267	Regulation of monocyte chemotaxis	6	35	LGMN SERPINE1 DUSP1 TNFSF18 CXCL10 HMGB1	http://amigo.geneontology.org/amigo/term/GO:0090025
	0.00423011	1.54609	Cellular response to endogenous stimulus	64	1505	CFLAR PAX2 EDN1 CEACAM1 LRP2 DNAJA1 CHMP5 JAK2 LGMN KLF5 PRKD2 NAMPT DDX5 CCL2 TCIRG1 CCND3 XRN1 GALNT3 STAT1 RRAGC DUSP1 EGR1 PTGER2 ID1 NR1D1 RAP1B ZFP36 USP15 BRIP1 DAB2IP MYC THBS1 USP8 FGF5 FGF2 PML GAREM1 NTRK2 ZFP36L2 KLF10 EEF1A1 SHC1 CTSS MSX1 PRKCD RAB8B FRS2 STAT6 NKX3-1 FOS SERPINB9 PRKCE RELA TRIM72 JUN PTPN11 SSTR2 SOCS3 SOCS1 ZFP36L1 IRS2 CASP4 MT-ND3 BMPR2	http://amigo.geneontology.org/amigo/term/GO:0071495
	0.00423409	2.68072	Viral transcription	16	217	SP100 TRIM14 RPL28 RPL34 RPS15 ZFP36 TRIM21 GTF2B RPS24 IFITM3 RPS11 RPL29 RPL15 RPLP2 JUN RPL37A	http://amigo.geneontology.org/amigo/term/GO:0019083
	0.0043033	3.44767	Positive regulation of myeloid cell differentiation	11	116	SCIN CD74 CASP8 STAT1 RIPK1 KLF10 FOS JUN CSF1 ZFP36L1 HMGB1	http://amigo.geneontology.org/amigo/term/GO:0045639
	0.00453493	4.0397	Negative regulation of epithelial cell migration	9	81	SP100 SEMA3A GADD45A DAB2IP THBS1 FGF2 ADAMTS9 TACSTD2 HMGB1	http://amigo.geneontology.org/amigo/term/GO:0010633
	0.00460069	18.1786	Detection of virus	3	6	DDX58 IFIH1 TLR3	http://amigo.geneontology.org/amigo/term/GO:0009597
	0.00460069	18.1786	Regulation of long-chain fatty acid import across plasma membrane	3	6	THBS1 IRS2 ACSL5	http://amigo.geneontology.org/amigo/term/GO:0010746
	0.00460069	18.1786	ISG15-protein conjugation	3	6	HERC5 UBE2L6 UBA7	http://amigo.geneontology.org/amigo/term/GO:0032020
	0.00460069	18.1786	Positive regulation of MHC class I biosynthetic process	3	6	HSPH1 NLRC5 CIITA	http://amigo.geneontology.org/amigo/term/GO:0045345
	0.00460819	1.67858	Peptide metabolic process	47	1018	BCLAF1 EIF2AK2 EIF4B MRPL22 PPP1R15A PCSK5 GTPBP1 EIF5 FMR1 CLN5 RPL28 RPL34 XRN1 RPS15 CLU PTK2B DNPEP ZFP36 CNDP2 PAN2 MYC THBS1 PNPT1 RPS24 SECISBP2L PML SEC11A RPS11 NTRK2 NOCT ZFP36L2 ELOC MOV10 EEF1A1 RPL29 ATF3 ERAP1 PATL1 RELA EIF1 RPL15 RPLP2 PPA1 ZFP36L1 PLEKHN1 RPL37A DCP1A	http://amigo.geneontology.org/amigo/term/GO:0006518
	0.00465577	1.83058	Cellular response to hormone stimulus	36	715	CFLAR EDN1 CEACAM1 DNAJA1 JAK2 DDX5 TCIRG1 CCND3 STAT1 DUSP1 PTGER2 NR1D1 RAP1B ZFP36 BRIP1 MYC USP8 ZFP36L2 SHC1 CTSS PRKCD RAB8B STAT6 NKX3-1 FOS SERPINB9 PRKCE RELA TRIM72 PTPN11 SSTR2 SOCS3 SOCS1 ZFP36L1 IRS2 MT-ND3	http://amigo.geneontology.org/amigo/term/GO:0032870
	0.0046633	1.98561	Divalent inorganic cation homeostasis	29	531	CD38 MCUB CX3CL1 BAK1 EDN1 SLC8B1 JAK2 TCIRG1 SELENOK SLC8A2 PTK2B PTGER2 ACKR4 DLG4 C5AR2 FGF2 CXCL9 PML CAMK2D ADM SV2A CXCL10 CXCL11 PRKCE C3AR1 GRINA TRPV2 HMGB1 S1PR3	http://amigo.geneontology.org/amigo/term/GO:0072507
	0.00466332	4.47474	Negative regulation of mRNA catabolic process	8	65	FUS FMR1 TENT5A ZFP36 NOCT MYD88 TENT5C IKBKE	http://amigo.geneontology.org/amigo/term/GO:1902373
	0.00469541	1.63656	Animal organ morphogenesis	51	1133	CFLAR CELSR3 ETV7 BAK1 PSMA4 LAMA3 SEMA3A PAX2 EDN1 CEACAM1 LRP2 PSMC1 PSMA6 SALL1 PLEKHA4 SERPINE1 GLI3 CCL2 TCIRG1 C12orf57 STAT1 TNFAIP3 SNAI1 EREG TBX3 MYC FGF5 FGF2 PML CSRNP1 NTRK2 ADM SERPINH1 VEGFC NRG1 MSX1 FZD5 FRS2 DCHS1 STAT6 NKX3-1 RELA HEG1 TMEM107 TSKU TACSTD2 CSF1 TDRD7 PHACTR4 BMPR2 PSMB10	http://amigo.geneontology.org/amigo/term/GO:0009887
	0.00471317	2.87572	Activation of innate immune response	14	177	PSMA4 PAK3 PSMC1 PSMA6 ZBP1 TRIM5 KLRD1 IFI16 PRKCD CGAS RELA MUC1 HMGB1 PSMB10	http://amigo.geneontology.org/amigo/term/GO:0002218
	0.00482824	2.23424	Positive regulation of cell-cell adhesion	22	358	CX3CL1 PLAUR CD74 TFRC PAK3 CEACAM6 TNFSF13B IL4I1 GLI3 MAP3K8 CCL2 SELENOK CD274 HSPH1 TNFSF14 IL7R LGALS9 RELA PTPN11 SOCS1 HMGB1 PDCD1LG2	http://amigo.geneontology.org/amigo/term/GO:0022409
	0.00483289	3.01047	Regulation of smooth muscle cell proliferation	13	157	CX3CL1 EDN1 JAK2 NAMPT SOD2 STAT1 TNFAIP3 EREG MYC THBS1 FGF2 MYD88 JUN	http://amigo.geneontology.org/amigo/term/GO:0048660
	0.00485091	3.99043	Regulation of fibroblast proliferation	9	82	CD74 MED25 EREG DAB2IP MYC PML BTC NUPR1 IFI30	http://amigo.geneontology.org/amigo/term/GO:0048145
	0.00487189	2.14392	Peptidyl-tyrosine phosphorylation	24	407	CD74 EIF2AK2 STYK1 JAK2 EHD4 SH2B3 NEDD9 TNFSF18 PTK2B EREG DLG4 EPHA7 PARP9 NTRK2 NRG1 SHC1 PRKCD PRKCE PARP14 BTC PTPN11 CLK3 SOCS3 SOCS1	http://amigo.geneontology.org/amigo/term/GO:0018108
	0.00491698	1.80566	Modification-dependent protein catabolic process	37	745	ANKIB1 NUB1 PSMA4 USP28 NEDD4L TRIB2 PSMC1 PSMA6 N4BP1 USP42 RNF19B FBXO6 TNFAIP3 CLU PTK2B TRIM25 RBBP6 RNF122 USP15 USP8 PML MVB12A ELOC USP25 UBE2L6 UBE2Z RNF149 DTX3L RNF213 KCTD13 TRIM72 FBXO39 SIAH2 UBA7 USP18 PCBP2 PSMB10	http://amigo.geneontology.org/amigo/term/GO:0019941
	0.00491698	7.57443	Pyrimidine nucleoside catabolic process	5	24	TYMP NT5C3A APOBEC3F NT5E APOBEC3G	http://amigo.geneontology.org/amigo/term/GO:0046135
	0.00491698	7.57443	Chemokine (C-X-C motif) ligand 2 production	5	24	CD74 OAS1 OAS3 MYD88 HMGB1	http://amigo.geneontology.org/amigo/term/GO:0072567
	0.00491698	7.57443	Regulation of chemokine (C-X-C motif) ligand 2 production	5	24	CD74 OAS1 OAS3 MYD88 HMGB1	http://amigo.geneontology.org/amigo/term/GO:2000341
	0.00498123	2.6322	Circadian rhythm	16	221	MYCBP2 NAMPT SERPINE1 EGR1 ID1 NR1D1 NDUFA9 PML NTRK2 NOCT KLF10 ATF5 ID4 KDM2A JUN SIAH2	http://amigo.geneontology.org/amigo/term/GO:0007623
	0.00506575	4.40694	Positive regulation of myeloid leukocyte differentiation	8	66	CD74 CASP8 RIPK1 KLF10 FOS JUN CSF1 ZFP36L1	http://amigo.geneontology.org/amigo/term/GO:0002763
	0.00510545	1.46571	Regulation of transport	77	1910	CD38 CX3CL1 SCIN CD74 BAK1 NEDD4L CASP8 SP100 EDN1 CEACAM1 DNAJA1 RBM22 SLC8B1 JAK2 NFKBIA LIPG FMR1 EHD4 CLIP3 SERPINE1 GLI3 CCL2 CRYAB TCIRG1 OAS2 SELENOK CLU PTK2B KCNS1 NR1D1 HSPA2 RAP1B FGF13 BST2 DLG4 RSAD2 IL15RA MYC RIPK1 THBS1 CXCL9 PML PMAIP1 CACNG8 RUBCN CAMK2D CLTRN VEGFC AZIN1 TTC39B NRG1 SV2A CTSS FZD5 PTX3 PRKCD RAB8B NKX3-1 BEST1 LGALS9 CXCL10 CXCL11 KCNS3 PRKCE GLRX RIMS2 PTPN11 …	http://amigo.geneontology.org/amigo/term/GO:0051049
	0.00519381	10.3878	Dendritic cell cytokine production	4	14	DDX58 TICAM1 BST2 TLR3	http://amigo.geneontology.org/amigo/term/GO:0002371
	0.00519381	10.3878	Regulation of dendritic cell cytokine production	4	14	DDX58 TICAM1 BST2 TLR3	http://amigo.geneontology.org/amigo/term/GO:0002730
	0.00519381	3.94235	Fibroblast proliferation	9	83	CD74 MED25 EREG DAB2IP MYC PML BTC NUPR1 IFI30	http://amigo.geneontology.org/amigo/term/GO:0048144
	0.00519381	3.94235	Positive regulation of NIK/NF-kappaB signaling	9	83	EIF2AK2 EDN1 TRADD NMI TNFSF14 TLR3 LGALS9 RELA HMGB1	http://amigo.geneontology.org/amigo/term/GO:1901224
	0.00527266	2.12823	Peptidyl-tyrosine modification	24	410	CD74 EIF2AK2 STYK1 JAK2 EHD4 SH2B3 NEDD9 TNFSF18 PTK2B EREG DLG4 EPHA7 PARP9 NTRK2 NRG1 SHC1 PRKCD PRKCE PARP14 BTC PTPN11 CLK3 SOCS3 SOCS1	http://amigo.geneontology.org/amigo/term/GO:0018212
	0.00527266	4.99021	P38MAPK cascade	7	51	GADD45A DUSP1 ZFP36 DAB2IP LGALS9 RELL1 ZFP36L1	http://amigo.geneontology.org/amigo/term/GO:0038066
	0.00527266	4.99021	Regulation of granulocyte chemotaxis	7	51	CD74 EDN1 TNFSF18 C5AR2 THBS1 C3AR1 CSF1	http://amigo.geneontology.org/amigo/term/GO:0071622
	0.00533179	5.89577	Modulation by virus of host process	6	37	EIF2AK2 CASP8 MYC RIPK1 MLKL KPNA5	http://amigo.geneontology.org/amigo/term/GO:0019048
	0.00533179	5.89577	Monocyte differentiation	6	37	CD74 MYC IFI16 JUN CSF1 ZFP36L1	http://amigo.geneontology.org/amigo/term/GO:0030224
	0.00533179	2.52275	Negative regulation of cell activation	17	245	CX3CL1 CD74 CEACAM1 IL4I1 GLI3 SH2B3 TNFAIP3 CD274 TNFSF18 IRF1 NR1D1 PRKCD LGALS9 IFNB1 SOCS1 HMGB1 PDCD1LG2	http://amigo.geneontology.org/amigo/term/GO:0050866
	0.00533179	1.81283	Cellular response to growth factor stimulus	36	722	CFLAR PAX2 EDN1 LRP2 LGMN EHD4 PRKD2 DDX5 CCL2 GALNT3 EGR1 ID1 ZFP36 USP15 DAB2IP MYC THBS1 USP8 FGF5 FGF2 PML GAREM1 NTRK2 VEGFC ZFP36L2 EEF1A1 SHC1 MSX1 FRS2 FOS RELA TGIF1 JUN PTPN11 ZFP36L1 BMPR2	http://amigo.geneontology.org/amigo/term/GO:0071363
	0.00539433	1.64194	Cell morphogenesis	49	1085	MYCBP2 JADE2 NEDD4L LAMA3 SEMA3A PAX2 PAK3 LRP2 GLI3 CCL2 C12orf57 NEDD9 RND3 GBP1 CLU PTK2B PSPN ID1 FGF13 DLG4 EPHA7 DAB2IP SPTBN5 DYNLT1 NTRK2 EPS8 MOV10 NRG1 SHC1 MSX1 CDC42EP3 FRS2 DCHS1 IL7R B3GNT2 HEG1 CNP RIMS2 PTPN11 TSKU TACSTD2 IRS2 TRPV2 S100A10 BMPR2 PSMB10 SNX2 ATP10A SRGAP2	http://amigo.geneontology.org/amigo/term/GO:0000902
	0.00539433	1.88869	Cellular metal ion homeostasis	32	616	CD38 MCUB CX3CL1 BAK1 NEDD4L TFRC EDN1 SLC8B1 JAK2 TCIRG1 SELENOK SLC8A2 PTK2B PTGER2 ACKR4 DLG4 C5AR2 MYC FGF2 CXCL9 PML CAMK2D ADM SV2A CXCL10 CXCL11 PRKCE C3AR1 GRINA TRPV2 HMGB1 S1PR3	http://amigo.geneontology.org/amigo/term/GO:0006875
	0.00539433	2.05052	Gland development	26	461	CFLAR SEMA3A CEACAM1 JAK2 SALL1 LSR GLI3 OAS2 RPS15 IRF6 TNFAIP3 TBX3 MYC PNPT1 FGF2 BRCA2 PML ARMC5 NRG1 MSX1 FRS2 STAT6 NKX3-1 RELA CSF1 IRS2	http://amigo.geneontology.org/amigo/term/GO:0048732
	0.00539433	1.79362	Response to growth factor	37	750	CFLAR PAX2 EDN1 LRP2 LGMN EHD4 PRKD2 DDX5 CCL2 GALNT3 EGR1 ID1 ZFP36 USP15 DAB2IP MYC THBS1 USP8 FGF5 FGF2 PML GAREM1 NTRK2 VEGFC ZFP36L2 EEF1A1 SHC1 IER2 MSX1 FRS2 FOS RELA TGIF1 JUN PTPN11 ZFP36L1 BMPR2	http://amigo.geneontology.org/amigo/term/GO:0070848
	0.00540769	1.67243	Cell-cell adhesion	46	1000	CX3CL1 CELSR3 PLAUR CD74 LAMA3 TFRC PAK3 CEACAM1 CEACAM6 JAK2 TNFSF13B IL4I1 ICAM4 ICAM5 GLI3 MAP3K8 CCL2 SH2B3 SELENOK PCDH17 CD274 TNFSF18 HSPH1 IRF1 TNFSF14 NECTIN2 DLG4 NT5E EPHA7 CD164 NRG1 SHC1 PRKCD DCHS1 CDH16 IL7R LGALS9 IFNB1 NEGR1 RELA PTPN11 PCDH9 SOCS1 ZFP36L1 HMGB1 PDCD1LG2	http://amigo.geneontology.org/amigo/term/GO:0098609
	0.00551536	2.51249	Myeloid leukocyte differentiation	17	246	CD74 CASP8 TFRC CEACAM1 TCIRG1 MYC RIPK1 PML KLF10 IFI16 TLR3 BATF2 FOS JUNB JUN CSF1 ZFP36L1	http://amigo.geneontology.org/amigo/term/GO:0002573
	0.0055483	3.11634	Cellular response to fibroblast growth factor stimulus	12	140	PRKD2 CCL2 GALNT3 ZFP36 MYC THBS1 FGF5 FGF2 ZFP36L2 FRS2 PTPN11 ZFP36L1	http://amigo.geneontology.org/amigo/term/GO:0044344
	0.0055483	3.11634	Regulation of wound healing	12	140	PLAUR EDN1 CEACAM1 SERPINE1 SH2B3 F3 TNFAIP3 THBS1 FGF2 PRKCD PRKCE HMGB1	http://amigo.geneontology.org/amigo/term/GO:0061041
	0.00572459	7.27145	Negative regulation of viral transcription	5	25	SP100 TRIM14 ZFP36 TRIM21 IFITM3	http://amigo.geneontology.org/amigo/term/GO:0032897
	0.00572459	1.95252	Regulation of cellular amide metabolic process	29	540	BCLAF1 EIF2AK2 EIF4B PPP1R15A EIF5 FMR1 XRN1 CLU PTK2B ZFP36 PAN2 MYC THBS1 PNPT1 SECISBP2L PML NTRK2 NOCT ZFP36L2 MOV10 ATF3 PRKCD PDP1 PATL1 RELA EIF1 ZFP36L1 PLEKHN1 DCP1A	http://amigo.geneontology.org/amigo/term/GO:0034248
	0.00572459	7.27145	Apoptotic process involved in morphogenesis	5	25	BAK1 PAX2 CRYAB PML FZD5	http://amigo.geneontology.org/amigo/term/GO:0060561
	0.00572459	7.27145	Cellular response to angiotensin	5	25	BRIP1 MYC PRKCD RELA PTPN11	http://amigo.geneontology.org/amigo/term/GO:1904385
	0.0057582	4.89425	de novo protein folding	7	52	CD74 BAG1 HSPH1 HSPA2 DNAJB1 TOR1B HSPA6	http://amigo.geneontology.org/amigo/term/GO:0006458
	0.0057582	4.89425	Negative regulation of DNA binding	7	52	SP100 JAK2 NFKBIA ID1 MSX1 IFI16 JUN	http://amigo.geneontology.org/amigo/term/GO:0043392
	0.00582568	2.03726	Regulation of immune effector process	26	464	CD74 TFRC CEACAM1 IL4I1 DDX58 DHX58 TNFSF18 CLU TICAM1 NECTIN2 BST2 RSAD2 KLRD1 C5AR2 DDX60 TNFSF13 FZD5 TLR3 CGAS STAT6 IL7R LGALS9 SERPINB9 IFNB1 C3AR1 HMGB1	http://amigo.geneontology.org/amigo/term/GO:0002697
	0.00590839	4.27732	RNA stabilization	8	68	FUS TENT5A ZFP36 NOCT TENT2 MYD88 TENT5C IKBKE	http://amigo.geneontology.org/amigo/term/GO:0043489
	0.00596697	3.52983	Positive regulation of interleukin-1 production	10	103	CASP8 JAK2 EGR1 CASP1 GBP5 FZD5 IFI16 LGALS9 TMEM106A HMGB1	http://amigo.geneontology.org/amigo/term/GO:0032732
	0.00599089	5.74062	Response to tumor cell	6	38	CEACAM1 IL4I1 CD274 NECTIN2 HMGB1 TXNIP	http://amigo.geneontology.org/amigo/term/GO:0002347
	0.00615708	1.73336	Peptide biosynthetic process	40	839	BCLAF1 EIF2AK2 EIF4B MRPL22 PPP1R15A PCSK5 GTPBP1 EIF5 FMR1 RPL28 RPL34 XRN1 RPS15 PTK2B ZFP36 CNDP2 PAN2 MYC THBS1 PNPT1 RPS24 SECISBP2L PML RPS11 NOCT ZFP36L2 ELOC MOV10 EEF1A1 RPL29 ATF3 PATL1 EIF1 RPL15 RPLP2 PPA1 ZFP36L1 PLEKHN1 RPL37A DCP1A	http://amigo.geneontology.org/amigo/term/GO:0043043
	0.0063107	1.44405	Establishment of protein localization	79	1989	CD38 CD74 CASP8 TBC1D1 SP100 TFRC AP1M1 LAMP3 LRP2 DNAJA1 CHMP5 RBM22 SLC8B1 JAK2 PCSK5 NFKBIA ABCD1 CLIP3 NAPA GLI3 RPL28 RPL34 UNC93B1 SLC15A3 TCIRG1 SELENOK RPS15 BLZF1 TNFAIP3 CLU OPTN C16orf70 NR1D1 CD68 DLG4 TBC1D8B RSAD2 RTP4 STX17 RPS24 BRCA2 RAB20 SRP14 PML PMAIP1 MVB12A CACNG8 RPS11 DYNLT1 RAB19 CLTRN MIA2 VEGFC RABGAP1L ADAR RPL29 SNX7 FZD5 ADAMTS9 DTX3L PRKCD ARL5B RAB8B KCNS3 PRKCE R…	http://amigo.geneontology.org/amigo/term/GO:0045184
	0.00638912	3.49589	Chemokine-mediated signaling pathway	10	104	CX3CL1 EDN1 CCL2 SH2B3 PTK2B ACKR4 CXCL9 PPBP CXCL10 CXCL11	http://amigo.geneontology.org/amigo/term/GO:0070098
	0.00638912	4.8019	Positive regulation of nitric oxide metabolic process	7	53	EDN1 JAK2 CLU PTK2B TICAM1 PTX3 TMEM106A	http://amigo.geneontology.org/amigo/term/GO:1904407
	0.00641114	3.25146	Gland morphogenesis	11	123	CFLAR SEMA3A CEACAM1 GLI3 TNFAIP3 TBX3 PML FRS2 STAT6 NKX3-1 CSF1	http://amigo.geneontology.org/amigo/term/GO:0022612
	0.00643444	4.21533	Modulation by symbiont of host process	8	69	EIF2AK2 CASP8 MYC RIPK1 MLKL SERPINB9 RNF213 KPNA5	http://amigo.geneontology.org/amigo/term/GO:0044003
	0.00651093	9.69527	Necroptotic signaling pathway	4	15	FAS RIPK1 TLR3 MLKL	http://amigo.geneontology.org/amigo/term/GO:0097527
	0.00651093	9.69527	Methylguanosine-cap decapping	4	15	ZFP36 NOCT PATL1 DCP1A	http://amigo.geneontology.org/amigo/term/GO:0110156
	0.0067146	6.99178	Immune response to tumor cell	5	26	CEACAM1 IL4I1 CD274 NECTIN2 HMGB1	http://amigo.geneontology.org/amigo/term/GO:0002418
	0.0067146	6.99178	Endoplasmic reticulum calcium ion homeostasis	5	26	BAK1 SELENOK PML CAMK2D GRINA	http://amigo.geneontology.org/amigo/term/GO:0032469
	0.0067146	6.99178	Defense response to protozoan	5	26	GBP2 GBP4 BATF2 MYD88 GBP6	http://amigo.geneontology.org/amigo/term/GO:0042832
	0.0067146	6.99178	Positive regulation of monocyte chemotaxis	5	26	LGMN SERPINE1 TNFSF18 CXCL10 HMGB1	http://amigo.geneontology.org/amigo/term/GO:0090026
	0.00686388	3.02977	Endothelium development	12	144	CEACAM1 PRKD2 ID1 RAP1B KDM6B BTG1 NRG1 CXCL10 MYD88 HEG1 BMPR2 S1PR3	http://amigo.geneontology.org/amigo/term/GO:0003158
	0.00686568	3.7611	Negative regulation of wound healing	9	87	PLAUR EDN1 CEACAM1 SERPINE1 SH2B3 F3 THBS1 FGF2 PRKCD	http://amigo.geneontology.org/amigo/term/GO:0061045
	0.00689927	2.20665	Protein modification by small protein removal	21	346	BIRC3 PSMA4 USP28 PSMC1 PSMA6 NFKBIA USP42 DDX58 IFIH1 TNFAIP3 STAMBP TRIM21 USP15 MYC RIPK1 USP8 USP25 ATXN7 SIAH2 USP18 PSMB10	http://amigo.geneontology.org/amigo/term/GO:0070646
	0.00702252	4.71298	Negative regulation of I-kappaB kinase/NF-kappaB signaling	7	54	CASP8 STAT1 TNFAIP3 OPTN NR1D1 DAB2IP RIPK1	http://amigo.geneontology.org/amigo/term/GO:0043124
	0.00732022	1.97118	Regulation of inflammatory response	27	498	CX3CL1 BIRC3 JAK2 PSMA6 NFKBIA TRADD SERPINE1 TNFAIP3 TNFSF18 NMI ZBP1 PTGER2 NR1D1 ZFP36 NT5E RIPK1 CASP1 ADM PIK3AP1 PRKCD TLR3 MYD88 RELA NUPR1 SOCS3 USP18 CASP4	http://amigo.geneontology.org/amigo/term/GO:0050727
	0.00740265	1.77352	Ubiquitin-dependent protein catabolic process	36	738	ANKIB1 NUB1 PSMA4 USP28 NEDD4L TRIB2 PSMC1 PSMA6 N4BP1 USP42 RNF19B FBXO6 TNFAIP3 CLU PTK2B TRIM25 RBBP6 RNF122 USP15 USP8 PML MVB12A ELOC USP25 UBE2L6 UBE2Z RNF149 DTX3L RNF213 KCTD13 TRIM72 FBXO39 SIAH2 USP18 PCBP2 PSMB10	http://amigo.geneontology.org/amigo/term/GO:0006511
	0.00740265	3.71836	Myoblast differentiation	9	88	IFRD1 DDX5 TNFSF14 BTG1 TBX3 CXCL9 NRG1 CXCL10 ZFP36L1	http://amigo.geneontology.org/amigo/term/GO:0045445
	0.00761601	4.09659	Regulation of blood coagulation	8	71	PLAUR EDN1 CEACAM1 SERPINE1 SH2B3 F3 THBS1 PRKCD	http://amigo.geneontology.org/amigo/term/GO:0030193
	0.00761601	2.29498	Response to insulin	19	301	CFLAR CEACAM1 TCIRG1 CCND3 STAT1 EGR1 TNFSF10 MYC ADM SHC1 PRKCD RAB8B RELA TRIM72 PTPN11 SOCS3 SOCS1 ZFP36L1 IRS2	http://amigo.geneontology.org/amigo/term/GO:0032868
	0.00764225	2.98827	Regulation of DNA-templated transcription in response to stress	12	146	BCLAF1 PSMA4 PSMC1 PSMA6 EGR1 DNAJB1 ELOC ATF3 RELA JUN MUC1 PSMB10	http://amigo.geneontology.org/amigo/term/GO:0043620
	0.00772643	1.48623	Cell adhesion	67	1639	CX3CL1 CELSR3 PLAUR CD74 LAMA3 TFRC PAK3 CEACAM1 CEACAM6 JAK2 TNFSF13B IL4I1 PRKD2 ICAM4 ICAM5 SERPINE1 GLI3 MAP3K8 LGALS3BP CCL2 SH2B3 NEDD9 SELENOK RND3 GBP1 PCDH17 DUSP1 CD274 TNFSF18 HSPH1 PTK2B IRF1 TNFSF14 ID1 NECTIN2 DLG4 PDZD2 NT5E EPHA7 CD164 THSD1 THBS1 PML WHAMM NRG1 SHC1 ADAMTS9 PRKCD DCHS1 CDH16 IL7R LGALS9 PRKCE IFNB1 NEGR1 RELA PTPN11 PCDH9 TACSTD2 CSF1 SOCS1 MUC1 ZFP36L1 HMGB1 PDC…	http://amigo.geneontology.org/amigo/term/GO:0007155
	0.00772643	2.35407	Viral gene expression	18	278	SP100 TRIM14 RPL28 RPL34 RPS15 ZFP36 TRIM21 GTF2B RPS24 PARP9 IFITM3 RPS11 RPL29 RPL15 RPLP2 JUN PCBP2 RPL37A	http://amigo.geneontology.org/amigo/term/GO:0019080
	0.00772643	2.35407	Negative regulation of cellular catabolic process	18	278	LAMP3 FUS FMR1 TIMP1 N4BP1 NAMPT TENT5A ZFP36 DAB2IP PML RUBCN NOCT USP25 TENT2 MYD88 NUPR1 TENT5C IKBKE	http://amigo.geneontology.org/amigo/term/GO:0031330
	0.00772696	4.62729	Intrinsic apoptotic signaling pathway in response to DNA damage by p53 class mediator	7	55	CD74 USP28 BRCA2 PML IFI16 NUPR1 MUC1	http://amigo.geneontology.org/amigo/term/GO:0042771
	0.00783204	2.18144	Negative regulation of locomotion	21	350	CX3CL1 CD74 SP100 SEMA3A TIMP1 STK24 SERPINE1 CCL2 GADD45A DUSP1 BST2 C5AR2 DAB2IP THBS1 FGF2 NRG1 ADAMTS9 TACSTD2 IFITM1 HMGB1 SRGAP2	http://amigo.geneontology.org/amigo/term/GO:0040013
	0.00784064	6.73283	Response to protozoan	5	27	GBP2 GBP4 BATF2 MYD88 GBP6	http://amigo.geneontology.org/amigo/term/GO:0001562
	0.00802373	2.96794	Negative regulation of T cell activation	12	147	CD74 CEACAM1 IL4I1 GLI3 CD274 TNFSF18 IRF1 LGALS9 IFNB1 SOCS1 HMGB1 PDCD1LG2	http://amigo.geneontology.org/amigo/term/GO:0050868
	0.00803804	3.14905	Regulation of DNA binding	11	127	PLAUR SP100 JAK2 NFKBIA ID1 MYC GTF2B MSX1 IFI16 JUN HMGB1	http://amigo.geneontology.org/amigo/term/GO:0051101
	0.00812525	2.81336	Calcium ion transport into cytosol	13	168	CX3CL1 BAK1 SLC8B1 SLC8A2 PTK2B FGF2 CXCL9 PML CAMK2D CXCL10 CXCL11 PRKCE TRPV2	http://amigo.geneontology.org/amigo/term/GO:0060402
	0.00812832	9.08931	Positive regulation of nitric-oxide synthase biosynthetic process	4	16	JAK2 NAMPT CCL2 STAT1	http://amigo.geneontology.org/amigo/term/GO:0051770
	0.00812832	9.08931	Negative regulation of programmed necrotic cell death	4	16	BIRC3 CASP8 RIPK1 NUPR1	http://amigo.geneontology.org/amigo/term/GO:0062099
	0.00812832	9.08931	Activation of cysteine-type endopeptidase activity	4	16	BAK1 CASP8 LGMN IFI16	http://amigo.geneontology.org/amigo/term/GO:0097202
	0.00814807	4.0397	Somatic diversification of immune receptors	8	72	TFRC SAMHD1 CTNNBL1 DCLRE1C ADAR TNFSF13 STAT6 HMGB1	http://amigo.geneontology.org/amigo/term/GO:0002200
	0.00814807	3.36641	Positive regulation of endothelial cell migration	10	108	EDN1 LGMN PRKD2 PTK2B THBS1 FGF2 VEGFC ATP5F1A HMGB1 BMPR2	http://amigo.geneontology.org/amigo/term/GO:0010595
	0.00821338	2.33725	Positive regulation of T cell activation	18	280	CD74 TFRC PAK3 TNFSF13B IL4I1 GLI3 MAP3K8 CCL2 SELENOK CD274 HSPH1 TNFSF14 IL7R LGALS9 PTPN11 SOCS1 HMGB1 PDCD1LG2	http://amigo.geneontology.org/amigo/term/GO:0050870
	0.00826849	2.16904	Cellular response to peptide hormone stimulus	21	352	CFLAR EDN1 CEACAM1 JAK2 TCIRG1 CCND3 STAT1 RAP1B BRIP1 MYC SHC1 PRKCD RAB8B STAT6 RELA TRIM72 PTPN11 SOCS3 SOCS1 ZFP36L1 IRS2	http://amigo.geneontology.org/amigo/term/GO:0071375
	0.00830216	2.67896	Receptor metabolic process	14	190	TFRC CEACAM1 CHMP5 LGMN FMR1 OPTN DLG4 MVB12A CACNG8 ADM NRG1 MX1 DTX3L MX2	http://amigo.geneontology.org/amigo/term/GO:0043112
	0.00836526	2.94789	Positive regulation of small molecule metabolic process	12	148	CD74 ABCD1 NR1D1 MYC PMAIP1 ADM PHKG2 PPM1K STARD4 PRKCE IRS2 HMGB1	http://amigo.geneontology.org/amigo/term/GO:0062013
	0.0083721	1.47991	Biological adhesion	67	1646	CX3CL1 CELSR3 PLAUR CD74 LAMA3 TFRC PAK3 CEACAM1 CEACAM6 JAK2 TNFSF13B IL4I1 PRKD2 ICAM4 ICAM5 SERPINE1 GLI3 MAP3K8 LGALS3BP CCL2 SH2B3 NEDD9 SELENOK RND3 GBP1 PCDH17 DUSP1 CD274 TNFSF18 HSPH1 PTK2B IRF1 TNFSF14 ID1 NECTIN2 DLG4 PDZD2 NT5E EPHA7 CD164 THSD1 THBS1 PML WHAMM NRG1 SHC1 ADAMTS9 PRKCD DCHS1 CDH16 IL7R LGALS9 PRKCE IFNB1 NEGR1 RELA PTPN11 PCDH9 TACSTD2 CSF1 SOCS1 MUC1 ZFP36L1 HMGB1 PDC…	http://amigo.geneontology.org/amigo/term/GO:0022610
	0.0083721	3.63573	Regulation of toll-like receptor signaling pathway	9	90	BIRC3 TNFAIP3 IRF1 NR1D1 TICAM1 RSAD2 DAB2IP TLR3 HMGB1	http://amigo.geneontology.org/amigo/term/GO:0034121
	0.0083721	4.54466	Negative regulation of lymphocyte differentiation	7	56	CD74 GLI3 TNFSF18 IRF1 IFNB1 SOCS1 HMGB1	http://amigo.geneontology.org/amigo/term/GO:0045620
	0.0083721	3.63573	Positive regulation of mononuclear cell migration	9	90	LGMN SERPINE1 SELENOK TNFSF18 PTK2B TNFSF14 LGALS9 CXCL10 HMGB1	http://amigo.geneontology.org/amigo/term/GO:0071677
	0.00839131	2.32893	T cell differentiation	18	281	CD74 IL4I1 GLI3 TCIRG1 TNFSF18 EGR1 IRF1 RSAD2 ARMC5 ZFP36L2 FZD5 STAT6 IL7R LGALS9 IFNB1 SOCS1 ZFP36L1 HMGB1	http://amigo.geneontology.org/amigo/term/GO:0030217
	0.00839131	1.87087	Wound healing	30	583	CFLAR CX3CL1 PLAUR EDN1 CEACAM1 JAK2 PROCR TIMP1 SERPINE1 GLI3 RAD51C SH2B3 F3 TNFAIP3 EREG IRF1 THBS1 FGF2 DGKE NRG1 PRKCD IRF2 PRKCE IFNB1 TRIM72 PTPN11 TSKU PLSCR1 BLOC1S3 HMGB1	http://amigo.geneontology.org/amigo/term/GO:0042060
	0.00839131	5.32057	Modulation by symbiont of host cellular process	6	41	CASP8 RIPK1 MLKL SERPINB9 RNF213 KPNA5	http://amigo.geneontology.org/amigo/term/GO:0044068
	0.00839131	5.32057	Regulation of sprouting angiogenesis	6	41	EPN1 CEACAM1 THBS1 FGF2 ADAMTS9 HMGB1	http://amigo.geneontology.org/amigo/term/GO:1903670
	0.00839131	2.79671	Regulation of intrinsic apoptotic signaling pathway	13	169	PLAUR CD74 BCLAF1 DNAJA1 SOD2 CLU SNAI1 PMAIP1 MSX1 NKX3-1 NUPR1 GRINA MUC1	http://amigo.geneontology.org/amigo/term/GO:2001242
	0.00858228	1.76982	Cellular ion homeostasis	35	719	CD38 MCUB CX3CL1 BAK1 NEDD4L TFRC EDN1 SLC8B1 JAK2 CLN5 TCIRG1 SELENOK SLC8A2 PTK2B PTGER2 ACKR4 DLG4 C5AR2 MYC FGF2 CXCL9 RAB20 PML CAMK2D ADM SV2A CKB CXCL10 CXCL11 PRKCE C3AR1 GRINA TRPV2 HMGB1 S1PR3	http://amigo.geneontology.org/amigo/term/GO:0006873
	0.00858228	2.56037	Positive regulation of peptidyl-tyrosine phosphorylation	15	213	CD74 JAK2 EHD4 NEDD9 TNFSF18 PTK2B EREG DLG4 PARP9 NTRK2 NRG1 PARP14 BTC PTPN11 SOCS3	http://amigo.geneontology.org/amigo/term/GO:0050731
	0.00858228	2.56037	Positive regulation of DNA metabolic process	15	213	TFRC PAK3 FUS PRKD2 PTK2B HNRNPA2B1 MYC PARP9 FGF2 PML TNFSF13 DTX3L PRKCD STAT6 HMGB1	http://amigo.geneontology.org/amigo/term/GO:0051054
	0.00867708	3.98436	Intrinsic apoptotic signaling pathway in response to endoplasmic reticulum stress	8	73	BAK1 PPP1R15A SELENOK DAB2IP PML PMAIP1 GRINA CASP4	http://amigo.geneontology.org/amigo/term/GO:0070059
	0.00867708	3.98436	Regulation of hemostasis	8	73	PLAUR EDN1 CEACAM1 SERPINE1 SH2B3 F3 THBS1 PRKCD	http://amigo.geneontology.org/amigo/term/GO:1900046
	0.00878714	3.10023	Epithelial cell apoptotic process	11	129	CFLAR JAK2 SERPINE1 CCL2 TNFAIP3 ZFP36 DAB2IP THBS1 NUPR1 ZFP36L1 BMPR2	http://amigo.geneontology.org/amigo/term/GO:1904019
	0.00890031	6.49237	Toll-like receptor 9 signaling pathway	5	28	UNC93B1 RSAD2 PIK3AP1 MYD88 HMGB1	http://amigo.geneontology.org/amigo/term/GO:0034162
	0.00890031	6.49237	Response to angiotensin	5	28	BRIP1 MYC PRKCD RELA PTPN11	http://amigo.geneontology.org/amigo/term/GO:1990776
	0.0089712	2.31248	Regulation of leukocyte mediated immunity	18	283	TFRC CEACAM1 IL4I1 DDX58 TICAM1 NECTIN2 BST2 RSAD2 KLRD1 TNFSF13 FZD5 TLR3 STAT6 IL7R LGALS9 SERPINB9 IFNB1 HMGB1	http://amigo.geneontology.org/amigo/term/GO:0002703
	0.00905169	2.25012	Positive regulation of leukocyte cell-cell adhesion	19	307	CD74 TFRC PAK3 TNFSF13B IL4I1 GLI3 MAP3K8 CCL2 SELENOK CD274 HSPH1 TNFSF14 IL7R LGALS9 RELA PTPN11 SOCS1 HMGB1 PDCD1LG2	http://amigo.geneontology.org/amigo/term/GO:1903039
	0.009085	4.46493	Response to gamma radiation	7	57	BAK1 CRYAB EGR1 MYC BRCA2 PML CXCL10	http://amigo.geneontology.org/amigo/term/GO:0010332
	0.009114	1.44105	Protein transport	74	1867	CD38 CD74 CASP8 TBC1D1 SP100 TFRC AP1M1 LRP2 DNAJA1 CHMP5 RBM22 SLC8B1 JAK2 PCSK5 NFKBIA ABCD1 CLIP3 NAPA GLI3 RPL28 RPL34 UNC93B1 SLC15A3 TCIRG1 SELENOK RPS15 BLZF1 CLU OPTN C16orf70 NR1D1 TBC1D8B RSAD2 RTP4 STX17 RPS24 RAB20 SRP14 PML PMAIP1 MVB12A CACNG8 RPS11 DYNLT1 RAB19 CLTRN MIA2 VEGFC RABGAP1L ADAR RPL29 SNX7 FZD5 ADAMTS9 DTX3L PRKCD ARL5B RAB8B KCNS3 PRKCE RPL15 RIMS2 RPLP2 PTPN11 ARL14 …	http://amigo.geneontology.org/amigo/term/GO:0015031
	0.00919548	1.62058	Regulation of cellular component biogenesis	46	1032	CX3CL1 SCIN BAK1 EIF2AK2 TFRC PAK3 CHMP5 FMR1 KLF5 MED25 CLIP3 NAPA CRYAB TNFSF18 CLU PTK2B SNAI1 ID1 HSPA2 RAP1B TICAM1 DNAJB1 EPHA7 PAN2 DAB2IP THBS1 SPTBN5 CLTRN NTRK2 EPS8 GBP5 WHAMM NRG1 ARPC5 CDC42EP3 FZD5 PRKCD PRKCE SYNPO2 NUPR1 PTPN11 TACSTD2 HMGB1 DYNC1H1 S100A10 IKBKE	http://amigo.geneontology.org/amigo/term/GO:0044087
	0.00923479	1.64074	Leukocyte mediated immunity	44	975	PLAUR CD74 RNASET2 CDK13 TFRC AP1M1 CEACAM1 CEACAM6 IL4I1 DDX58 TCIRG1 BTN3A3 RNF19B CLU SLPI RAP1B TICAM1 CD68 NECTIN2 BST2 RSAD2 KLRD1 SRP14 DYNLT1 EEF1A1 TNFSF13 ARPC5 PIGR CTSS FZD5 PTX3 PPBP PRKCD TLR3 STAT6 IL7R LGALS9 SERPINB9 IFNB1 C3AR1 MYD88 HSPA6 HMGB1 DYNC1H1	http://amigo.geneontology.org/amigo/term/GO:0002443
	0.00923479	2.05965	Lymphocyte differentiation	23	406	CD74 BAK1 TNFSF13B IL4I1 GLI3 TCIRG1 TNFSF18 EGR1 PTK2B IRF1 RSAD2 IL15RA ARMC5 DCLRE1C ZFP36L2 FZD5 STAT6 IL7R LGALS9 IFNB1 SOCS1 ZFP36L1 HMGB1	http://amigo.geneontology.org/amigo/term/GO:0030098
	0.00927343	2.63731	Positive regulation of leukocyte proliferation	14	193	CD38 CD74 TFRC TNFSF13B SELENOK CD274 TICAM1 BST2 LGALS9 MYD88 CSF1 IRS2 HMGB1 PDCD1LG2	http://amigo.geneontology.org/amigo/term/GO:0070665
	0.0094625	3.55669	Positive regulation of cell division	9	92	EREG FGF5 FGF2 GAREM1 VEGFC PPBP NKX3-1 PRKCE BTC	http://amigo.geneontology.org/amigo/term/GO:0051781
	0.00953413	2.74793	Regulation of response to wounding	13	172	PLAUR EDN1 CEACAM1 STK24 SERPINE1 SH2B3 F3 TNFAIP3 THBS1 FGF2 PRKCD PRKCE HMGB1	http://amigo.geneontology.org/amigo/term/GO:1903034
	0.00964259	1.70987	Translation	38	808	BCLAF1 EIF2AK2 EIF4B MRPL22 PPP1R15A GTPBP1 EIF5 FMR1 RPL28 RPL34 XRN1 RPS15 PTK2B ZFP36 PAN2 MYC THBS1 PNPT1 RPS24 SECISBP2L PML RPS11 NOCT ZFP36L2 ELOC MOV10 EEF1A1 RPL29 ATF3 PATL1 EIF1 RPL15 RPLP2 PPA1 ZFP36L1 PLEKHN1 RPL37A DCP1A	http://amigo.geneontology.org/amigo/term/GO:0006412
	0.00968785	2.62372	Cytosolic calcium ion transport	14	194	MCUB CX3CL1 BAK1 SLC8B1 SLC8A2 PTK2B FGF2 CXCL9 PML CAMK2D CXCL10 CXCL11 PRKCE TRPV2	http://amigo.geneontology.org/amigo/term/GO:0060401
	0.00976586	2.04955	Regulation of leukocyte cell-cell adhesion	23	408	CD74 TFRC PAK3 CEACAM1 TNFSF13B IL4I1 GLI3 MAP3K8 CCL2 SELENOK CD274 TNFSF18 HSPH1 IRF1 TNFSF14 IL7R LGALS9 IFNB1 RELA PTPN11 SOCS1 HMGB1 PDCD1LG2	http://amigo.geneontology.org/amigo/term/GO:1903037
	0.00990251	4.38794	Regulation of phosphatidylinositol 3-kinase activity	7	58	AMBRA1 PTK2B DAB2IP FGF2 RUBCN SOCS3 SOCS1	http://amigo.geneontology.org/amigo/term/GO:0043551
	0.00990251	4.38794	MRNA stabilization	7	58	FUS TENT5A ZFP36 NOCT MYD88 TENT5C IKBKE	http://amigo.geneontology.org/amigo/term/GO:0048255
	0.00992991	2.22835	Rhythmic process	19	310	MYCBP2 NAMPT SERPINE1 DDX5 EGR1 EREG ID1 NR1D1 NDUFA9 PML NTRK2 NOCT KLF10 PTX3 ATF5 ID4 KDM2A JUN SIAH2	http://amigo.geneontology.org/amigo/term/GO:0048511
	0.00998376	13.634	Nuclear-transcribed mRNA catabolic process, deadenylation-independent decay	3	8	ZFP36 ZFP36L1 DCP1A	http://amigo.geneontology.org/amigo/term/GO:0031086
	0.00998376	3.87811	Lipopolysaccharide-mediated signaling pathway	8	75	CX3CL1 NFKBIA CCL2 TNFAIP3 TICAM1 TRIM5 PRKCE MYD88	http://amigo.geneontology.org/amigo/term/GO:0031663
	0.00998376	13.634	Regulation by virus of viral protein levels in host cell	3	8	STAT1 DYNLT1 IFIT1	http://amigo.geneontology.org/amigo/term/GO:0046719
	0.00998376	13.634	Microglial cell proliferation	3	8	CX3CL1 CLU CSF1	http://amigo.geneontology.org/amigo/term/GO:0061518
	0.00998376	13.634	Regulation of long-chain fatty acid import into cell	3	8	THBS1 IRS2 ACSL5	http://amigo.geneontology.org/amigo/term/GO:0140212
	0.00998376	13.634	Positive regulation of cell proliferation involved in kidney development	3	8	CFLAR EGR1 MYC	http://amigo.geneontology.org/amigo/term/GO:1901724
	0.010062	3.24618	SRP-dependent cotranslational protein targeting to membrane	10	112	RPL28 RPL34 RPS15 RPS24 SRP14 RPS11 RPL29 RPL15 RPLP2 RPL37A	http://amigo.geneontology.org/amigo/term/GO:0006614
	0.010105	1.70355	Brain development	38	811	BAK1 SEMA3A PAX2 LRP2 CCDC134 CLN5 SALL1 NAPA GLI3 C12orf57 GNB4 ID1 FGF13 DNAJB1 KDM6B TBX3 EPHA7 DAB2IP MYC FGF2 BRCA2 NTRK2 C21orf91 NRG1 ARPC5 MSX1 TENT2 CKB FRS2 ATF5 CNP PTPN11 SSTR2 TSKU PCDH9 IRS2 BMPR2 SRGAP2	http://amigo.geneontology.org/amigo/term/GO:0007420
	0.0101112	6.26849	Endothelial cell chemotaxis	5	29	LGMN PRKD2 THBS1 FGF2 HMGB1	http://amigo.geneontology.org/amigo/term/GO:0035767
	0.0102162	2.12084	Lymphocyte mediated immunity	21	360	CD74 TFRC CEACAM1 IL4I1 TCIRG1 BTN3A3 RNF19B CLU NECTIN2 RSAD2 KLRD1 TNFSF13 FZD5 PRKCD STAT6 IL7R LGALS9 SERPINB9 IFNB1 MYD88 HMGB1	http://amigo.geneontology.org/amigo/term/GO:0002449
	0.0102686	5.07311	Regulation of cardiac muscle cell apoptotic process	6	43	CFLAR JAK2 AMBRA1 CAMK2D NRG1 NUPR1	http://amigo.geneontology.org/amigo/term/GO:0010665
	0.0103874	2.41376	Cellular response to insulin stimulus	16	241	CFLAR CEACAM1 TCIRG1 CCND3 STAT1 MYC SHC1 PRKCD RAB8B RELA TRIM72 PTPN11 SOCS3 SOCS1 ZFP36L1 IRS2	http://amigo.geneontology.org/amigo/term/GO:0032869
	0.0103874	2.16412	Gliogenesis	20	336	CX3CL1 PAX2 LRP2 GLI3 CCL2 CLU PTK2B NR1D1 DAB2IP MYC FGF5 FGF2 NTRK2 NRG1 HDAC11 RELA CNP PTPN11 CSF1 SRGAP2	http://amigo.geneontology.org/amigo/term/GO:0042063
	0.0103874	2.85155	Regulation of reactive oxygen species metabolic process	12	153	CFLAR PAX2 ABCD1 CRYAB SOD2 GADD45A PTK2B RIPK1 THBS1 CBR1 SHC1 PRKCD	http://amigo.geneontology.org/amigo/term/GO:2000377
	0.0104668	1.54774	Immune effector process	53	1245	PLAUR CD74 RNASET2 CDK13 TFRC AP1M1 CEACAM1 CEACAM6 IL4I1 DDX58 DHX58 TCIRG1 BTN3A3 SELENOK RNF19B TNFSF18 CLU PTK2B NMI SLPI RAP1B TICAM1 CD68 NECTIN2 BST2 RSAD2 KLRD1 C5AR2 DDX60 SRP14 DYNLT1 EEF1A1 TNFSF13 ARPC5 PIGR CTSS FZD5 PTX3 PPBP PRKCD TLR3 CGAS STAT6 IL7R LGALS9 SERPINB9 PRKCE IFNB1 C3AR1 MYD88 HSPA6 HMGB1 DYNC1H1	http://amigo.geneontology.org/amigo/term/GO:0002252
	0.0106542	3.48101	Regulation of ERBB signaling pathway	9	94	PLAUR EPN1 CEACAM1 LGMN EREG IFI6 DAB2IP MVB12A BTC	http://amigo.geneontology.org/amigo/term/GO:1901184
	0.0106633	4.31357	Branching involved in ureteric bud morphogenesis	7	59	PAX2 SALL1 GLI3 MYC FGF2 DCHS1 TACSTD2	http://amigo.geneontology.org/amigo/term/GO:0001658
	0.0106633	3.00699	Modulation of process of other organism involved in symbiotic interaction	11	133	EIF2AK2 CASP8 FMR1 MYC RIPK1 PTX3 MLKL SERPINB9 RNF213 JUN KPNA5	http://amigo.geneontology.org/amigo/term/GO:0051817
	0.0106633	3.82708	Chaperone-mediated protein folding	8	76	CD74 BAG1 HSPH1 CLU HSPA2 DNAJB1 TOR1B HSPA6	http://amigo.geneontology.org/amigo/term/GO:0061077
	0.0106633	3.82708	Nephron epithelium morphogenesis	8	76	PAX2 SALL1 GLI3 STAT1 MYC FGF2 DCHS1 TACSTD2	http://amigo.geneontology.org/amigo/term/GO:0072088
	0.0107029	2.40379	Negative regulation of cellular amide metabolic process	16	242	EIF2AK2 FMR1 XRN1 CLU ZFP36 PAN2 PNPT1 PML NTRK2 NOCT ZFP36L2 MOV10 PATL1 ZFP36L1 PLEKHN1 DCP1A	http://amigo.geneontology.org/amigo/term/GO:0034249
	0.0107029	2.02965	Regulation of T cell activation	23	412	CD74 TFRC PAK3 CEACAM1 TNFSF13B IL4I1 GLI3 MAP3K8 CCL2 SELENOK CD274 TNFSF18 HSPH1 IRF1 TNFSF14 CGAS IL7R LGALS9 IFNB1 PTPN11 SOCS1 HMGB1 PDCD1LG2	http://amigo.geneontology.org/amigo/term/GO:0050863
	0.0107381	1.62408	Growth	44	985	CFLAR CD38 JADE2 NEDD4L OGFR SEMA3A EDN1 CEACAM1 LGMN KLF5 SALL1 GLI3 CRYAB NEDD9 PTK2B RBBP6 EREG FGF13 BST2 BTG1 EPHA7 DAB2IP PNPT1 FGF2 BRCA2 PML CAMK2D ADM NRG1 SHC1 MSX1 PTX3 ATF5 HEG1 RIMS2 PTPN11 TSKU CSF1 SOCS3 SOCS1 ZFP36L1 TRPV2 SERTAD1 BMPR2	http://amigo.geneontology.org/amigo/term/GO:0040007
	0.0107816	1.75589	Cellular cation homeostasis	34	704	CD38 MCUB CX3CL1 BAK1 NEDD4L TFRC EDN1 SLC8B1 JAK2 CLN5 TCIRG1 SELENOK SLC8A2 PTK2B PTGER2 ACKR4 DLG4 C5AR2 MYC FGF2 CXCL9 RAB20 PML CAMK2D ADM SV2A CXCL10 CXCL11 PRKCE C3AR1 GRINA TRPV2 HMGB1 S1PR3	http://amigo.geneontology.org/amigo/term/GO:0030003
	0.0108099	2.83303	Response to ionizing radiation	12	154	BAK1 USP28 NAMPT CRYAB GADD45A EGR1 MYC BRCA2 PML DCLRE1C IFI16 CXCL10	http://amigo.geneontology.org/amigo/term/GO:0010212
	0.0108668	1.52282	Cellular amide metabolic process	56	1337	BCLAF1 EIF2AK2 EIF4B MRPL22 HAL PPP1R15A PCSK5 GTPBP1 EIF5 ABCD1 FMR1 CLN5 RPL28 RPL34 XRN1 RPS15 KYNU CLU PTK2B DNPEP ZFP36 CNDP2 PAN2 MYC THBS1 PNPT1 RPS24 SECISBP2L PML SEC11A RPS11 NTRK2 NOCT ZFP36L2 ELOC MOV10 EEF1A1 RPL29 ACOT11 ATF3 PRKCD ERAP1 PDP1 PATL1 RELA EIF1 RPL15 PCCA RPLP2 PPA1 ZFP36L1 PLEKHN1 ASAH2 ACSL5 RPL37A DCP1A	http://amigo.geneontology.org/amigo/term/GO:0043603
	0.0110461	2.06149	Intracellular receptor signaling pathway	22	388	BIRC3 CASP8 SP100 DNAJA1 JAK2 NFKBIA ZC3HAV1 DDX58 DDX5 DHX58 SLC15A3 OAS3 IFIH1 TNFAIP3 NR1D1 OASL USP15 DDX60 PML MOV10 NKX3-1 RELA	http://amigo.geneontology.org/amigo/term/GO:0030522
	0.0111873	2.98455	Regulation of myeloid leukocyte differentiation	11	134	CD74 CASP8 CEACAM1 MYC RIPK1 KLF10 TLR3 FOS JUN CSF1 ZFP36L1	http://amigo.geneontology.org/amigo/term/GO:0002761
	0.0112663	3.44437	Positive regulation of JNK cascade	9	95	TRAF1 SEMA3A GADD45A PTK2B DAB2IP RIPK1 TLR3 MYD88 HMGB1	http://amigo.geneontology.org/amigo/term/GO:0046330
	0.0112899	4.95781	Labyrinthine layer development	6	44	CASP8 ADM FZD5 JUNB SOCS3 ZFP36L1	http://amigo.geneontology.org/amigo/term/GO:0060711
	0.0113483	1.55555	Positive regulation of cellular component organization	51	1192	CFLAR CX3CL1 SCIN PLAUR BAK1 NEDD4L CASP8 TFRC PAK3 EDN1 PPP1R15A FMR1 MED25 CLIP3 SERPINE1 CLU PTK2B TNFSF10 HNRNPA2B1 EREG TNFSF14 ID1 RAP1B DLG4 PAN2 DAB2IP CXCL9 PML PMAIP1 DYNLT1 CLTRN NTRK2 EPS8 GBP5 WHAMM NRG1 ARPC5 MSX1 CDC42EP3 RAB8B PRKCE NEGR1 SYNPO2 BTC PTPN11 ANKFY1 TRPV2 DYNC1H1 S100A10 BMPR2 ATP10A	http://amigo.geneontology.org/amigo/term/GO:0051130
	0.0114245	6.05954	Negative regulation of cardiac muscle cell apoptotic process	5	30	CFLAR JAK2 AMBRA1 NRG1 NUPR1	http://amigo.geneontology.org/amigo/term/GO:0010667
	0.0114245	6.05954	Negative regulation of fibroblast proliferation	5	30	MED25 DAB2IP MYC NUPR1 IFI30	http://amigo.geneontology.org/amigo/term/GO:0048147
	0.0114245	6.05954	Positive regulation of macrophage migration	5	30	CX3CL1 TNFSF18 THBS1 C3AR1 CSF1	http://amigo.geneontology.org/amigo/term/GO:1905523
	0.011639	8.07939	Regulation of translational initiation in response to stress	4	18	EIF2AK2 PPP1R15A PML ATF3	http://amigo.geneontology.org/amigo/term/GO:0043558
	0.011639	8.07939	Hematopoietic stem cell homeostasis	4	18	TCIRG1 ARMCX1 UBAP2L ADAR	http://amigo.geneontology.org/amigo/term/GO:0061484
	0.0117276	2.96244	Mesoderm development	11	135	PAX2 JAK2 SNAI1 KDM6B TBX3 ARMC5 SECTM1 ETS2 OVOL1 ZFP36L1 BMPR2	http://amigo.geneontology.org/amigo/term/GO:0007498
	0.0117588	3.1615	Negative regulation of leukocyte differentiation	10	115	CD74 CEACAM1 GLI3 TNFSF18 IRF1 MYC TLR3 IFNB1 SOCS1 HMGB1	http://amigo.geneontology.org/amigo/term/GO:1902106
	0.0118348	2.79671	Response to glucocorticoid	12	156	CFLAR EDN1 DUSP1 ZFP36 USP8 ADM ZFP36L2 FOS SSTR2 ZFP36L1 HMGB1 MT-ND3	http://amigo.geneontology.org/amigo/term/GO:0051384
	0.0118396	2.45657	Negative regulation of cell-cell adhesion	15	222	CD74 CEACAM1 JAK2 IL4I1 GLI3 SH2B3 CD274 TNFSF18 IRF1 PRKCD LGALS9 IFNB1 SOCS1 HMGB1 PDCD1LG2	http://amigo.geneontology.org/amigo/term/GO:0022408
	0.0119226	3.40849	Response to cAMP	9	96	STAT1 DUSP1 PTK2B RAP1B PNPT1 FOS RELA JUN ZFP36L1	http://amigo.geneontology.org/amigo/term/GO:0051591
	0.0121573	2.00532	Lipid transport	23	417	STOML1 EDN1 CEACAM1 APOL1 NFKBIA LIPG ABCD1 CLU APOL2 THBS1 TTC39B PRKCD STARD4 NKX3-1 STARD5 PTPN11 TSKU IRS2 PLSCR1 ACSL5 ABCA4 ATP10A APOL6	http://amigo.geneontology.org/amigo/term/GO:0006869
	0.0122174	3.72895	Nephron morphogenesis	8	78	PAX2 SALL1 GLI3 STAT1 MYC FGF2 DCHS1 TACSTD2	http://amigo.geneontology.org/amigo/term/GO:0072028
	0.0122554	1.96969	Regulation of small molecule metabolic process	24	443	CD74 PSMA4 CEACAM1 PSMC1 PSMA6 ABCD1 EGR1 PTK2B SNAI1 NR1D1 MYC PMAIP1 ADM AZIN1 TTC39B PHKG2 PPM1K STARD4 PDP1 PRKCE NUPR1 IRS2 HMGB1 PSMB10	http://amigo.geneontology.org/amigo/term/GO:0062012
	0.0124513	4.84763	Positive regulation of B cell proliferation	6	45	CD38 CD74 TFRC TNFSF13B TICAM1 IRS2	http://amigo.geneontology.org/amigo/term/GO:0030890
	0.0124747	4.17214	Macrophage migration	7	61	CX3CL1 CCL2 TNFSF18 PTK2B THBS1 C3AR1 CSF1	http://amigo.geneontology.org/amigo/term/GO:1905517
	0.0125753	1.96526	Regulation of protein catabolic process	24	444	ANKIB1 MYCBP2 NUB1 NEDD4L TRIB2 LAMP3 LRP2 PSMC1 FMR1 TIMP1 N4BP1 RNF19B TNFAIP3 CLU PTK2B DAB2IP USP8 PML AZIN1 USP25 EEF1A1 NRG1 RELA NUPR1	http://amigo.geneontology.org/amigo/term/GO:0042176
	0.0127919	2.43464	Negative regulation of leukocyte activation	15	224	CX3CL1 CD74 CEACAM1 IL4I1 GLI3 TNFAIP3 CD274 TNFSF18 IRF1 NR1D1 LGALS9 IFNB1 SOCS1 HMGB1 PDCD1LG2	http://amigo.geneontology.org/amigo/term/GO:0002695
	0.0129208	1.96084	Leukocyte cell-cell adhesion	24	445	CD74 TFRC PAK3 CEACAM1 TNFSF13B IL4I1 GLI3 MAP3K8 CCL2 SELENOK CD274 TNFSF18 HSPH1 IRF1 TNFSF14 NT5E IL7R LGALS9 IFNB1 RELA PTPN11 SOCS1 HMGB1 PDCD1LG2	http://amigo.geneontology.org/amigo/term/GO:0007159
	0.0129353	5.86407	NAD biosynthetic process	5	31	NAMPT KYNU IDO1 PARP9 NMNAT3	http://amigo.geneontology.org/amigo/term/GO:0009435
	0.0129353	5.86407	Regulation of macrophage chemotaxis	5	31	TNFSF18 PTK2B THBS1 C3AR1 CSF1	http://amigo.geneontology.org/amigo/term/GO:0010758
	0.0129353	1.64886	Cellular chemical homeostasis	40	882	CD38 MCUB CX3CL1 BAK1 NEDD4L TFRC PAX2 EDN1 SLC8B1 JAK2 CLN5 TCIRG1 SELENOK SLC8A2 PTK2B PTGER2 NR1D1 ACKR4 DLG4 C5AR2 MYC FGF2 CXCL9 RAB20 PML CAMK2D CLTRN ADM SV2A CKB CXCL10 CXCL11 PRKCE C3AR1 GRINA IRS2 TRPV2 HMGB1 PIM3 S1PR3	http://amigo.geneontology.org/amigo/term/GO:0055082
	0.0129353	5.86407	Regulation of lymphocyte chemotaxis	5	31	SLC8B1 CCL2 PTK2B TNFSF14 CXCL10	http://amigo.geneontology.org/amigo/term/GO:1901623
	0.0129353	2.76131	Negative regulation of leukocyte cell-cell adhesion	12	158	CD74 CEACAM1 IL4I1 GLI3 CD274 TNFSF18 IRF1 LGALS9 IFNB1 SOCS1 HMGB1 PDCD1LG2	http://amigo.geneontology.org/amigo/term/GO:1903038
	0.0129369	2.11379	Regulation of protein serine/threonine kinase activity	20	344	TRIB2 EDN1 DNAJA1 SH2B3 CCND3 GADD45A SLC8A2 TNFAIP3 DUSP1 PTK2B DAB2IP HERC5 FGF2 FZD5 PRKCD CXCL10 SYNPO2 HEG1 DAZAP2 SERTAD1	http://amigo.geneontology.org/amigo/term/GO:0071900
	0.0130387	3.10746	Neutrophil chemotaxis	10	117	CX3CL1 CD74 EDN1 CCL2 C5AR2 CXCL9 PPBP CXCL10 CXCL11 C3AR1	http://amigo.geneontology.org/amigo/term/GO:0030593
	0.0130387	3.10746	Negative regulation of hemopoiesis	10	117	CD74 CEACAM1 GLI3 TNFSF18 IRF1 MYC TLR3 IFNB1 SOCS1 HMGB1	http://amigo.geneontology.org/amigo/term/GO:1903707
	0.0131658	1.58374	DNA metabolic process	46	1056	REV3L USP28 SP100 ZFYVE26 TFRC BAZ2A PAK3 FUS SAMHD1 RNASEH2A PRKD2 RAD51C XRN1 FBXO6 GADD45A DUSP1 PTK2B TRIM25 HNRNPA2B1 HELB APOBEC3F TEP1 NT5E BRIP1 MYC PARP9 FGF2 BRCA2 PML DCLRE1C SMARCA5 UBE2L6 CHAF1B TNFSF13 DTX3L PRKCD ATRIP CGAS STAT6 IL7R FOS ISG20 KDM2A HMGB1 BMPR2 APOBEC3G	http://amigo.geneontology.org/amigo/term/GO:0006259
	0.013471	1.65646	Head development	39	856	BAK1 SEMA3A PAX2 LRP2 CCDC134 CLN5 SALL1 NAPA GLI3 C12orf57 GNB4 ID1 FGF13 DNAJB1 KDM6B TBX3 EPHA7 DAB2IP MYC FGF2 BRCA2 CSRNP1 NTRK2 C21orf91 NRG1 ARPC5 MSX1 TENT2 CKB FRS2 ATF5 CNP PTPN11 SSTR2 TSKU PCDH9 IRS2 BMPR2 SRGAP2	http://amigo.geneontology.org/amigo/term/GO:0060322
	0.0135489	2.89804	Neutrophil migration	11	138	CX3CL1 CD74 EDN1 CCL2 C5AR2 CXCL9 PPBP CXCL10 CXCL11 C3AR1 MYD88	http://amigo.geneontology.org/amigo/term/GO:1990266
	0.0136042	1.52447	Chemical homeostasis	53	1264	CD38 MCUB CX3CL1 BAK1 NEDD4L TFRC PAX2 EDN1 SLC8B1 OAS1 JAK2 LIPG ABCD1 CLN5 LSR TCIRG1 SOD2 SELENOK STAT1 SLC8A2 PTK2B PTGER2 NR1D1 IFI6 ACKR4 DLG4 C5AR2 MYC FGF2 CXCL9 RAB20 PML CAMK2D DYNLT1 CLTRN ADM TTC39B SLC25A28 SV2A CKB CXCL10 CXCL11 PRKCE C3AR1 GRINA PTPN11 TSKU IFIT1 IRS2 TRPV2 HMGB1 PIM3 S1PR3	http://amigo.geneontology.org/amigo/term/GO:0048878
	0.0136157	4.74225	Regulation of striated muscle cell apoptotic process	6	46	CFLAR JAK2 AMBRA1 CAMK2D NRG1 NUPR1	http://amigo.geneontology.org/amigo/term/GO:0010662
	0.0136157	4.74225	Positive regulation of pri-miRNA transcription by RNA polymerase II	6	46	KLF5 EGR1 FGF2 FOS RELA JUN	http://amigo.geneontology.org/amigo/term/GO:1902895
	0.0136157	4.74225	Regulation of macrophage migration	6	46	CX3CL1 TNFSF18 PTK2B THBS1 C3AR1 CSF1	http://amigo.geneontology.org/amigo/term/GO:1905521
	0.0136887	3.08112	Cotranslational protein targeting to membrane	10	118	RPL28 RPL34 RPS15 RPS24 SRP14 RPS11 RPL29 RPL15 RPLP2 RPL37A	http://amigo.geneontology.org/amigo/term/GO:0006613
	0.0136887	2.26401	Negative regulation of endopeptidase activity	17	273	PLAUR BIRC3 PAX2 LAMP3 TIMP1 SERPINE1 CRYAB SLPI TNFSF14 IFI6 BST2 THBS1 SERPINH1 UBE2Z IFI16 SERPINB9 SIAH2	http://amigo.geneontology.org/amigo/term/GO:0010951
	0.0136887	1.4092	Protein-containing complex assembly	75	1935	CX3CL1 SCIN CD74 FAS BAK1 PSMA4 EIF2AK2 TRAF1 EIF4B CASP8 TFRC BAZ2A PAK3 OAS1 FUS JAK2 HIRA EIF5 PSMC1 PSMA6 SAMHD1 TRADD EHD4 MED25 CLIP3 NAPA TLE4 RAD51C CRYAB SOD2 RPS15 TNFSF18 CLU PTK2B KCNS1 RAP1B TICAM1 FGF13 DLG4 YME1L1 DAB2IP MYC RIPK1 SPTBN5 GTF2B PNPT1 NDUFA9 PML CLTRN KCTD14 EPS8 SMARCA5 GBP5 WHAMM NRG1 MX1 SV2A CHAF1B ADAR ARPC5 CDC42EP3 PRKCD MLKL KCNS3 PRKCE RNF213 KCTD13 NUPR1 TR…	http://amigo.geneontology.org/amigo/term/GO:0065003
	0.0136887	3.08112	Regulation of DNA biosynthetic process	10	118	PAK3 PRKD2 XRN1 DUSP1 PTK2B HNRNPA2B1 MYC FGF2 PML BMPR2	http://amigo.geneontology.org/amigo/term/GO:2000278
	0.0137377	7.65416	Macrophage activation involved in immune response	4	19	NMI TICAM1 PRKCE HMGB1	http://amigo.geneontology.org/amigo/term/GO:0002281
	0.0137377	7.65416	Negative regulation of necrotic cell death	4	19	BIRC3 CASP8 RIPK1 NUPR1	http://amigo.geneontology.org/amigo/term/GO:0060547
	0.0138596	1.73883	Metal ion homeostasis	33	690	CD38 MCUB CX3CL1 BAK1 NEDD4L TFRC EDN1 SLC8B1 JAK2 TCIRG1 SELENOK SLC8A2 PTK2B PTGER2 ACKR4 DLG4 C5AR2 MYC FGF2 CXCL9 PML CAMK2D ADM SLC25A28 SV2A CXCL10 CXCL11 PRKCE C3AR1 GRINA TRPV2 HMGB1 S1PR3	http://amigo.geneontology.org/amigo/term/GO:0055065
	0.0139968	2.09552	Nucleic acid phosphodiester bond hydrolysis	20	347	REV3L RNASET2 SAMHD1 N4BP1 RNASEH2A XRN1 ZFP36 HELZ2 PAN2 PNPT1 ZC3H12C NOCT DCLRE1C MOV10 ATRIP PCF11 ISG20 PLSCR1 HMGB1 DCP1A	http://amigo.geneontology.org/amigo/term/GO:0090305
	0.01415	2.59695	Positive regulation of mononuclear cell proliferation	13	182	CD38 CD74 TFRC TNFSF13B SELENOK CD274 TICAM1 LGALS9 MYD88 CSF1 IRS2 HMGB1 PDCD1LG2	http://amigo.geneontology.org/amigo/term/GO:0032946
	0.01415	2.59695	Positive regulation of binding	13	182	PLAUR JAK2 FMR1 CLN5 MED25 TICAM1 TRIM21 MYC GTF2B PARP9 DTX3L HMGB1 S100A10	http://amigo.geneontology.org/amigo/term/GO:0051099
	0.0144383	3.05523	Interleukin-1-mediated signaling pathway	10	119	PSMA4 PSMC1 PSMA6 NFKBIA MAP3K8 EGR1 ZBP1 MYD88 RELA PSMB10	http://amigo.geneontology.org/amigo/term/GO:0070498
	0.0144383	2.31759	Cellular response to oxygen levels	16	251	CFLAR FAS PSMA4 EDN1 PSMC1 PSMA6 NAMPT EGR1 BRIP1 MYC PMAIP1 ELOC NKX3-1 PRKCE ZFP36L1 PSMB10	http://amigo.geneontology.org/amigo/term/GO:0071453
	0.01451	5.68082	Nucleoside catabolic process	5	32	TYMP NT5C3A APOBEC3F NT5E APOBEC3G	http://amigo.geneontology.org/amigo/term/GO:0009164
	0.0147768	1.71449	Cell part morphogenesis	34	721	MYCBP2 JADE2 NEDD4L LAMA3 SEMA3A PAX2 PAK3 LRP2 GLI3 C12orf57 PSPN ID1 FGF13 NECTIN2 DLG4 EPHA7 DAB2IP SPTBN5 PNPT1 DYNLT1 NTRK2 MOV10 SHC1 FRS2 B3GNT2 CNP RIMS2 PTPN11 TSKU IRS2 TRPV2 BMPR2 SNX2 SRGAP2	http://amigo.geneontology.org/amigo/term/GO:0032990
	0.0147768	2.58276	RNA phosphodiester bond hydrolysis	13	183	RNASET2 SAMHD1 N4BP1 RNASEH2A XRN1 HELZ2 PAN2 PNPT1 ZC3H12C NOCT MOV10 PCF11 ISG20	http://amigo.geneontology.org/amigo/term/GO:0090501
	0.0148746	1.59018	Amide biosynthetic process	44	1006	BCLAF1 EIF2AK2 EIF4B MRPL22 PPP1R15A PCSK5 GTPBP1 EIF5 FMR1 RPL28 RPL34 XRN1 RPS15 PTK2B ZFP36 CNDP2 PAN2 MYC THBS1 PNPT1 RPS24 SECISBP2L PML RPS11 NOCT ZFP36L2 ELOC MOV10 EEF1A1 RPL29 ATF3 PRKCD PDP1 PATL1 EIF1 RPL15 RPLP2 PPA1 ZFP36L1 PLEKHN1 ASAH2 ACSL5 RPL37A DCP1A	http://amigo.geneontology.org/amigo/term/GO:0043604
	0.0148935	4.64135	Cardiac muscle cell apoptotic process	6	47	CFLAR JAK2 AMBRA1 CAMK2D NRG1 NUPR1	http://amigo.geneontology.org/amigo/term/GO:0010659
	0.0151669	3.02977	Negative regulation of angiogenesis	10	120	EPN1 SERPINE1 STAT1 GADD45A DAB2IP THBS1 PML SHC1 ADAMTS9 CXCL10	http://amigo.geneontology.org/amigo/term/GO:0016525
	0.0151669	2.1255	Cellular response to oxidative stress	19	325	PAX2 JAK2 ABCD1 STK24 NCOA7 SOD2 TNFAIP3 KDM6B RIPK1 IL18BP PNPT1 PML PRKCD STAT6 FOS GPR37 RELA JUN PTPN11	http://amigo.geneontology.org/amigo/term/GO:0034599
	0.0151669	3.02977	Endothelial cell differentiation	10	120	CEACAM1 ID1 RAP1B KDM6B BTG1 NRG1 MYD88 HEG1 BMPR2 S1PR3	http://amigo.geneontology.org/amigo/term/GO:0045446
	0.0151669	3.02977	Regulation of NIK/NF-kappaB signaling	10	120	EIF2AK2 EDN1 NFKBIA TRADD NMI TNFSF14 TLR3 LGALS9 RELA HMGB1	http://amigo.geneontology.org/amigo/term/GO:1901222
	0.0152504	2.69313	Branching morphogenesis of an epithelial tube	12	162	PAX2 EDN1 SALL1 GLI3 TBX3 MYC FGF2 PML DCHS1 NKX3-1 TACSTD2 CSF1	http://amigo.geneontology.org/amigo/term/GO:0048754
	0.0152504	2.69313	Protein localization to endoplasmic reticulum	12	162	PPP1R15A RPL28 RPL34 RPS15 RPS24 SRP14 RPS11 MIA2 RPL29 RPL15 RPLP2 RPL37A	http://amigo.geneontology.org/amigo/term/GO:0070972
	0.0155799	3.97657	Negative regulation of endothelial cell migration	7	64	SP100 GADD45A DAB2IP THBS1 FGF2 ADAMTS9 HMGB1	http://amigo.geneontology.org/amigo/term/GO:0010596
	0.0155799	3.97657	T cell costimulation	7	64	PAK3 TNFSF13B MAP3K8 CD274 TNFSF14 PTPN11 PDCD1LG2	http://amigo.geneontology.org/amigo/term/GO:0031295
	0.0156122	2.37113	Signal transduction in response to DNA damage	15	230	CD74 USP28 SP100 DDX5 FBXO6 GADD45A SNAI1 BRIP1 BRCA2 PML PMAIP1 MSX1 ATRIP PTPN11 MUC1	http://amigo.geneontology.org/amigo/term/GO:0042770
	0.0156122	2.45894	DNA biosynthetic process	14	207	REV3L PAK3 PRKD2 XRN1 DUSP1 PTK2B TRIM25 HNRNPA2B1 TEP1 MYC FGF2 PML UBE2L6 BMPR2	http://amigo.geneontology.org/amigo/term/GO:0071897
	0.0158963	2.29022	Response to carbohydrate	16	254	PAX2 NAMPT SOD2 EGR1 PTK2B NR1D1 RAP1B MYC THBS1 NDUFA9 CLTRN PRKCE ZFP36L1 IRS2 PIM3 TXNIP	http://amigo.geneontology.org/amigo/term/GO:0009743
	0.0158963	3.00473	DNA damage response, signal transduction by p53 class mediator	10	121	CD74 SP100 DDX5 GADD45A SNAI1 BRCA2 PML PMAIP1 MSX1 MUC1	http://amigo.geneontology.org/amigo/term/GO:0030330
	0.0158963	2.67661	Modulation of process of other organism	12	163	EIF2AK2 CASP8 FMR1 SLPI MYC RIPK1 PTX3 MLKL SERPINB9 RNF213 JUN KPNA5	http://amigo.geneontology.org/amigo/term/GO:0035821
	0.0158963	2.67661	Positive regulation of mRNA metabolic process	12	163	GTPBP1 ZC3HAV1 ZFP36 PAN2 PNPT1 NOCT ZFP36L2 MOV10 PATL1 ZFP36L1 PLEKHN1 DCP1A	http://amigo.geneontology.org/amigo/term/GO:1903313
	0.0158963	3.00473	Negative regulation of blood vessel morphogenesis	10	121	EPN1 SERPINE1 STAT1 GADD45A DAB2IP THBS1 PML SHC1 ADAMTS9 CXCL10	http://amigo.geneontology.org/amigo/term/GO:2000181
	0.0160676	1.81462	Response to extracellular stimulus	28	561	FAS EIF2AK2 PAX2 LIPG STK24 NAMPT AMBRA1 TCIRG1 SOD2 STAT1 KYNU RRAGC TRIM25 ZFP36 CD68 BRIP1 PMAIP1 ADM NOCT KLF10 ATF3 IFI16 CXCL10 FOS RELA JUN SSTR2 BMPR2	http://amigo.geneontology.org/amigo/term/GO:0009991
	0.0160872	7.27145	Positive regulation of macrophage chemotaxis	4	20	TNFSF18 THBS1 C3AR1 CSF1	http://amigo.geneontology.org/amigo/term/GO:0010759
	0.0160872	7.27145	Response to muramyl dipeptide	4	20	CHMP5 NFKBIA TNFAIP3 RELA	http://amigo.geneontology.org/amigo/term/GO:0032495
	0.0160872	1.64669	Ion homeostasis	38	839	CD38 MCUB CX3CL1 BAK1 NEDD4L TFRC EDN1 SLC8B1 JAK2 ABCD1 CLN5 TCIRG1 SELENOK SLC8A2 PTK2B PTGER2 IFI6 ACKR4 DLG4 C5AR2 MYC FGF2 CXCL9 RAB20 PML CAMK2D ADM SLC25A28 SV2A CKB CXCL10 CXCL11 PRKCE C3AR1 GRINA TRPV2 HMGB1 S1PR3	http://amigo.geneontology.org/amigo/term/GO:0050801
	0.0160872	7.27145	Pyroptosis	4	20	CASP8 ZBP1 CASP1 CASP4	http://amigo.geneontology.org/amigo/term/GO:0070269
	0.0160872	7.27145	Cell proliferation involved in kidney development	4	20	CFLAR STAT1 EGR1 MYC	http://amigo.geneontology.org/amigo/term/GO:0072111
	0.0163421	2.28124	Negative regulation of kinase activity	16	255	TRIB2 CEACAM1 DNAJA1 SH2B3 GADD45A TNFAIP3 DUSP1 DAB2IP RUBCN ITPRIP ADAR PRKCD HEG1 SOCS3 SOCS1 IRS2	http://amigo.geneontology.org/amigo/term/GO:0033673
	0.0166301	2.35068	Cellular response to decreased oxygen levels	15	232	CFLAR PSMA4 EDN1 PSMC1 PSMA6 NAMPT EGR1 BRIP1 MYC PMAIP1 ELOC NKX3-1 PRKCE ZFP36L1 PSMB10	http://amigo.geneontology.org/amigo/term/GO:0036294
	0.0166301	3.20799	B cell proliferation	9	102	CD38 CD74 TFRC TNFSF13B TICAM1 PRKCD IL7R IFNB1 IRS2	http://amigo.geneontology.org/amigo/term/GO:0042100
	0.0166301	3.9154	Ureteric bud morphogenesis	7	65	PAX2 SALL1 GLI3 MYC FGF2 DCHS1 TACSTD2	http://amigo.geneontology.org/amigo/term/GO:0060675
	0.0166301	3.9154	Pri-miRNA transcription by RNA polymerase II	7	65	KLF5 DDX5 EGR1 FGF2 FOS RELA JUN	http://amigo.geneontology.org/amigo/term/GO:0061614
	0.0166301	2.9801	Negative regulation of vasculature development	10	122	EPN1 SERPINE1 STAT1 GADD45A DAB2IP THBS1 PML SHC1 ADAMTS9 CXCL10	http://amigo.geneontology.org/amigo/term/GO:1901343
	0.016726	1.88185	Response to radiation	25	483	BAK1 USP28 FMR1 TIMP1 N4BP1 NAMPT CRYAB SOD2 GADD45A DUSP1 EGR1 MYC BRCA2 PML DCLRE1C IFI16 PRKCD TENT2 BEST1 CXCL10 FOS RELA JUN ABCA4 MT-ND3	http://amigo.geneontology.org/amigo/term/GO:0009314
	0.0171393	2.52751	Regulation of cell division	13	187	ZFYVE26 EREG MYC FGF5 FGF2 BRCA2 GAREM1 VEGFC PPBP NKX3-1 PRKCE BTC TXNIP	http://amigo.geneontology.org/amigo/term/GO:0051302
	0.017366	2.42382	Response to ketone	14	210	CFLAR CD38 EDN1 XRN1 DUSP1 PTGER2 MYC THBS1 USP8 NKX3-1 FOS PRKCE RELA TXNIP	http://amigo.geneontology.org/amigo/term/GO:1901654
	0.0174426	2.19955	Negative regulation of peptidase activity	17	281	PLAUR BIRC3 PAX2 LAMP3 TIMP1 SERPINE1 CRYAB SLPI TNFSF14 IFI6 BST2 THBS1 SERPINH1 UBE2Z IFI16 SERPINB9 SIAH2	http://amigo.geneontology.org/amigo/term/GO:0010466
	0.0174809	1.54642	Central nervous system development	47	1105	MYCBP2 SCIN BAK1 SEMA3A PAX2 LRP2 CCDC134 CLN5 SALL1 NAPA LSR GLI3 C12orf57 GNB4 CLU PSPN ID1 NR1D1 FGF13 THOC6 DNAJB1 KDM6B TBX3 EPHA7 DAB2IP MYC FGF2 BRCA2 NTRK2 C21orf91 NRG1 ARPC5 MSX1 HDAC11 TENT2 CKB FRS2 ATF5 CNP MARCKSL1 PTPN11 SSTR2 TSKU PCDH9 IRS2 BMPR2 SRGAP2	http://amigo.geneontology.org/amigo/term/GO:0007417
	0.0175004	10.9072	Osteoclast proliferation	3	10	TCIRG1 TNFAIP3 CSF1	http://amigo.geneontology.org/amigo/term/GO:0002158
	0.0175004	10.9072	Long-chain fatty acid import across plasma membrane	3	10	THBS1 IRS2 ACSL5	http://amigo.geneontology.org/amigo/term/GO:0015911
	0.0175004	10.9072	Cell proliferation involved in metanephros development	3	10	STAT1 EGR1 MYC	http://amigo.geneontology.org/amigo/term/GO:0072203
	0.0175004	10.9072	Postsynapse to nucleus signaling pathway	3	10	JAK2 NRG1 RELA	http://amigo.geneontology.org/amigo/term/GO:0099527
	0.0175004	10.9072	Cellular response to oxidised low-density lipoprotein particle stimulus	3	10	TICAM1 CD68 MYD88	http://amigo.geneontology.org/amigo/term/GO:0140052
	0.0175004	3.17685	Negative regulation of response to wounding	9	103	PLAUR EDN1 CEACAM1 SERPINE1 SH2B3 F3 THBS1 FGF2 PRKCD	http://amigo.geneontology.org/amigo/term/GO:1903035
	0.017574	4.45191	Nucleotide-binding oligomerization domain containing signaling pathway	6	49	BIRC3 CASP8 NFKBIA SLC15A3 TNFAIP3 RELA	http://amigo.geneontology.org/amigo/term/GO:0070423
	0.0176019	24.2382	Ovarian cumulus expansion	2	3	EREG PTX3	http://amigo.geneontology.org/amigo/term/GO:0001550
	0.0176019	5.34666	Negative regulation of striated muscle cell apoptotic process	5	34	CFLAR JAK2 AMBRA1 NRG1 NUPR1	http://amigo.geneontology.org/amigo/term/GO:0010664
	0.0176019	5.34666	Nicotinamide nucleotide biosynthetic process	5	34	NAMPT KYNU IDO1 PARP9 NMNAT3	http://amigo.geneontology.org/amigo/term/GO:0019359
	0.0176019	5.34666	Pyridine nucleotide biosynthetic process	5	34	NAMPT KYNU IDO1 PARP9 NMNAT3	http://amigo.geneontology.org/amigo/term/GO:0019363
	0.0176019	3.85607	Lymphocyte costimulation	7	66	PAK3 TNFSF13B MAP3K8 CD274 TNFSF14 PTPN11 PDCD1LG2	http://amigo.geneontology.org/amigo/term/GO:0031294
	0.0176019	24.2382	Negative regulation of syncytium formation by plasma membrane fusion	2	3	CFLAR CXCL10	http://amigo.geneontology.org/amigo/term/GO:0034242
	0.0176019	2.08697	Response to endoplasmic reticulum stress	19	331	BAK1 EIF2AK2 PPP1R15A CCL2 SELENOK FBXO6 CLU TRIM25 DAB2IP THBS1 PML PMAIP1 USP25 SHC1 ATF3 NUPR1 JUN GRINA CASP4	http://amigo.geneontology.org/amigo/term/GO:0034976
	0.0176019	24.2382	T-helper 1 cell activation	2	3	TCIRG1 HMGB1	http://amigo.geneontology.org/amigo/term/GO:0035711
	0.0176019	24.2382	Negative regulation of molecular function in other organism	2	3	CASP8 PTX3	http://amigo.geneontology.org/amigo/term/GO:0044362
	0.0176019	24.2382	Fused antrum stage	2	3	EREG PTX3	http://amigo.geneontology.org/amigo/term/GO:0048165
	0.0176019	2.51407	Positive regulation of protein kinase B signaling	13	188	CX3CL1 LRP2 F3 EREG THBS1 FGF5 FGF2 PIK3AP1 NRG1 FRS2 BTC PTPN11 IRS2	http://amigo.geneontology.org/amigo/term/GO:0051897
	0.0176019	24.2382	Negative regulation of molecular function in other organism involved in symbiotic interaction	2	3	CASP8 PTX3	http://amigo.geneontology.org/amigo/term/GO:0052204
	0.0176019	24.2382	Circadian temperature homeostasis	2	3	EGR1 NR1D1	http://amigo.geneontology.org/amigo/term/GO:0060086
	0.0176019	24.2382	Syncytiotrophoblast cell differentiation involved in labyrinthine layer development	2	3	CASP8 FZD5	http://amigo.geneontology.org/amigo/term/GO:0060715
	0.0176019	24.2382	Positive regulation of bile acid biosynthetic process	2	3	NR1D1 STARD4	http://amigo.geneontology.org/amigo/term/GO:0070859
	0.0176019	3.85607	Mesonephric tubule morphogenesis	7	66	PAX2 SALL1 GLI3 MYC FGF2 DCHS1 TACSTD2	http://amigo.geneontology.org/amigo/term/GO:0072171
	0.0176019	24.2382	Cytokine precursor processing	2	3	PCSK5 CASP1	http://amigo.geneontology.org/amigo/term/GO:0140447
	0.0176019	24.2382	Positive regulation of bile acid metabolic process	2	3	NR1D1 STARD4	http://amigo.geneontology.org/amigo/term/GO:1904253
	0.0176019	24.2382	Regulation of intracellular mRNA localization	2	3	ZFP36 ZFP36L1	http://amigo.geneontology.org/amigo/term/GO:1904580
	0.0176019	24.2382	Positive regulation of intracellular mRNA localization	2	3	ZFP36 ZFP36L1	http://amigo.geneontology.org/amigo/term/GO:1904582
	0.0176019	2.41233	Regulation of animal organ morphogenesis	14	211	CELSR3 PSMA4 PAX2 EDN1 PSMC1 PSMA6 PLEKHA4 FGF2 MSX1 FZD5 FRS2 TACSTD2 CSF1 PSMB10	http://amigo.geneontology.org/amigo/term/GO:2000027
	0.0178042	1.75357	Regulation of transmembrane transport	30	622	CX3CL1 NEDD4L EDN1 FMR1 CLIP3 CCL2 TCIRG1 PTK2B KCNS1 HSPA2 FGF13 DLG4 MYC RIPK1 THBS1 CXCL9 CACNG8 CAMK2D CLTRN AZIN1 CTSS CXCL10 CXCL11 KCNS3 PRKCE GLRX PTPN11 IRS2 ACSL5 STIMATE	http://amigo.geneontology.org/amigo/term/GO:0034762
	0.0178247	2.08069	Positive regulation of cell cycle	19	332	EDN1 LGMN RAD51C CCND3 EREG HSPA2 TRIM21 TBX3 MYC BRCA2 MSX1 NKX3-1 PRKCE OVOL1 BTC NUPR1 PTPN11 PLSCR1 DYNC1H1	http://amigo.geneontology.org/amigo/term/GO:0045787
	0.0180565	1.89279	Negative regulation of transport	24	461	CD74 NEDD4L SP100 EDN1 CEACAM1 FMR1 CRYAB PTK2B RAP1B BST2 DLG4 RSAD2 MYC THBS1 RUBCN CAMK2D NRG1 LGALS9 PRKCE PTPN11 IRS2 PLSCR1 HMGB1 PIM3	http://amigo.geneontology.org/amigo/term/GO:0051051
	0.0180861	3.1463	Regulation of calcium ion transport into cytosol	9	104	CX3CL1 BAK1 PTK2B CXCL9 PML CAMK2D CXCL10 CXCL11 PRKCE	http://amigo.geneontology.org/amigo/term/GO:0010522
	0.018308	6.92519	Blastoderm segmentation	4	21	SEMA3A TBX3 FZD5 FRS2	http://amigo.geneontology.org/amigo/term/GO:0007350
	0.018308	6.92519	Labyrinthine layer morphogenesis	4	21	ADM FZD5 SOCS3 ZFP36L1	http://amigo.geneontology.org/amigo/term/GO:0060713
	0.018308	6.92519	Regulation of endothelial cell chemotaxis	4	21	LGMN PRKD2 THBS1 FGF2	http://amigo.geneontology.org/amigo/term/GO:2001026
	0.0183824	3.42186	Positive regulation of B cell activation	8	85	CD38 CD74 TFRC TNFSF13B TICAM1 TNFSF13 STAT6 IRS2	http://amigo.geneontology.org/amigo/term/GO:0050871
	0.0185345	2.31084	Reactive oxygen species metabolic process	15	236	CFLAR PAX2 EDN1 ABCD1 CRYAB SOD2 GADD45A PTK2B IFI6 RIPK1 THBS1 PMAIP1 CBR1 SHC1 PRKCD	http://amigo.geneontology.org/amigo/term/GO:0072593
	0.0186829	4.36287	Striated muscle cell apoptotic process	6	50	CFLAR JAK2 AMBRA1 CAMK2D NRG1 NUPR1	http://amigo.geneontology.org/amigo/term/GO:0010658
	0.0186829	4.36287	Nucleobase-containing small molecule catabolic process	6	50	TYMP NT5C3A APOBEC3F NT5E ENTPD6 APOBEC3G	http://amigo.geneontology.org/amigo/term/GO:0034656
	0.0186829	4.36287	Nucleotide-binding domain, leucine rich repeat containing receptor signaling pathway	6	50	BIRC3 CASP8 NFKBIA SLC15A3 TNFAIP3 RELA	http://amigo.geneontology.org/amigo/term/GO:0035872
	0.0186829	3.79852	Regulation of insulin receptor signaling pathway	7	67	CCND3 PRKCD RELA TRIM72 PTPN11 SOCS3 SOCS1	http://amigo.geneontology.org/amigo/term/GO:0046626
	0.0188068	1.65052	Inorganic ion homeostasis	36	793	CD38 MCUB CX3CL1 BAK1 NEDD4L TFRC EDN1 SLC8B1 JAK2 CLN5 TCIRG1 SELENOK SLC8A2 PTK2B PTGER2 ACKR4 DLG4 C5AR2 MYC FGF2 CXCL9 RAB20 PML CAMK2D ADM SLC25A28 SV2A CKB CXCL10 CXCL11 PRKCE C3AR1 GRINA TRPV2 HMGB1 S1PR3	http://amigo.geneontology.org/amigo/term/GO:0098771
	0.0188887	1.98312	Negative regulation of proteolysis	21	385	PLAUR BIRC3 PAX2 LAMP3 TIMP1 N4BP1 SERPINE1 CRYAB SLPI TNFSF14 IFI6 BST2 TRIM21 THBS1 PML SERPINH1 USP25 UBE2Z IFI16 SERPINB9 SIAH2	http://amigo.geneontology.org/amigo/term/GO:0045861
	0.0189	1.59087	Regulation of protein localization	41	937	CD38 MYCBP2 NEDD4L CASP8 TBC1D1 SP100 TFRC DNAJA1 RBM22 SLC8B1 JAK2 CLIP3 GLI3 TRIM14 TCIRG1 TRIM38 SELENOK GBP1 TRIM25 NR1D1 TRIM21 TRIM5 TRIM22 RSAD2 PARP9 USP8 PML PMAIP1 CLTRN VEGFC RABGAP1L FZD5 DTX3L PRKCD NKX3-1 KCNS3 PRKCE PTPN11 IRS2 PIM3 TRIM34	http://amigo.geneontology.org/amigo/term/GO:0032880
	0.0189	1.726	Cellular response to organic cyclic compound	31	653	CFLAR CASP8 PAK3 EDN1 DNAJA1 JAK2 KLF5 DDX58 DDX5 CCL2 XRN1 IFIH1 STAT1 EGR1 CLU ID1 NR1D1 RAP1B ZFP36 MYC USP8 ZFP36L2 TLR3 CGAS NKX3-1 IFNB1 CIITA SSTR2 ZFP36L1 IFIT1 MT-ND3	http://amigo.geneontology.org/amigo/term/GO:0071407
	0.0191974	2.2288	Protein complex oligomerization	16	261	CD74 OAS1 FUS SAMHD1 EHD4 SOD2 KCNS1 YME1L1 PNPT1 KCTD14 GBP5 MLKL KCNS3 RNF213 KCTD13 TRIM72	http://amigo.geneontology.org/amigo/term/GO:0051259
	0.0192601	2.11107	Protein localization to nucleus	18	310	SP100 TFRC RBM22 JAK2 NFKBIA GLI3 SYNE1 TOR1B PARP9 PML TOR1AIP1 ADAR GBP2 MSX1 DTX3L PRKCD KPNA5 TXNIP	http://amigo.geneontology.org/amigo/term/GO:0034504
	0.0194464	1.94141	Regulation of supramolecular fiber organization	22	412	CX3CL1 SCIN PAK3 EDN1 MID1 CLIP3 CRYAB CLU PTK2B ID1 FGF13 SPTBN5 EPS8 WHAMM ARPC5 CDC42EP3 ATXN7 PRKCD PRKCE SYNPO2 TACSTD2 S100A10	http://amigo.geneontology.org/amigo/term/GO:1902903
	0.0194715	3.38207	Regulation of translational initiation	8	86	EIF2AK2 EIF4B PPP1R15A EIF5 FMR1 PML ATF3 EIF1	http://amigo.geneontology.org/amigo/term/GO:0006446
	0.0195062	5.19389	Negative regulation of insulin receptor signaling pathway	5	35	PRKCD RELA TRIM72 SOCS3 SOCS1	http://amigo.geneontology.org/amigo/term/GO:0046627
	0.0195062	5.19389	Positive regulation of viral life cycle	5	35	CD74 FMR1 TRIM38 TRIM21 LGALS9	http://amigo.geneontology.org/amigo/term/GO:1903902
	0.0195904	2.58158	Cytoplasmic translation	12	169	EIF4B EIF5 FMR1 RPL28 RPL34 RPS15 RPS24 RPS11 RPL29 RPL15 RPLP2 RPL37A	http://amigo.geneontology.org/amigo/term/GO:0002181
	0.0195904	2.8855	Leukocyte apoptotic process	10	126	CD74 FAS BAK1 GLI3 CD274 IDO1 RIPK1 IL7R LGALS9 IRS2	http://amigo.geneontology.org/amigo/term/GO:0071887
	0.0200421	3.08694	Regulation of epithelial cell apoptotic process	9	106	CFLAR JAK2 SERPINE1 CCL2 TNFAIP3 ZFP36 THBS1 NUPR1 ZFP36L1	http://amigo.geneontology.org/amigo/term/GO:1904035
	0.020697	2.86278	MRNA destabilization	10	127	ZFP36 PAN2 PNPT1 NOCT ZFP36L2 MOV10 PATL1 ZFP36L1 PLEKHN1 DCP1A	http://amigo.geneontology.org/amigo/term/GO:0061157
	0.0207584	3.3432	Regulation of epidermal growth factor receptor signaling pathway	8	87	PLAUR EPN1 CEACAM1 EREG IFI6 DAB2IP MVB12A BTC	http://amigo.geneontology.org/amigo/term/GO:0042058
	0.0213032	6.61041	RNA decapping	4	22	ZFP36 NOCT PATL1 DCP1A	http://amigo.geneontology.org/amigo/term/GO:0110154
	0.0214408	2.68409	Calcium ion transmembrane import into cytosol	11	149	CX3CL1 SLC8B1 SLC8A2 PTK2B FGF2 CXCL9 CAMK2D CXCL10 CXCL11 PRKCE TRPV2	http://amigo.geneontology.org/amigo/term/GO:0097553
	0.0217585	2.08417	Regulation of leukocyte proliferation	18	314	CD38 CD74 TFRC TNFSF13B IL4I1 SELENOK TNFAIP3 CD274 TNFSF18 IRF1 TICAM1 BST2 LGALS9 MYD88 CSF1 IRS2 HMGB1 PDCD1LG2	http://amigo.geneontology.org/amigo/term/GO:0070663
	0.0217787	2.84041	Protein targeting to ER	10	128	RPL28 RPL34 RPS15 RPS24 SRP14 RPS11 RPL29 RPL15 RPLP2 RPL37A	http://amigo.geneontology.org/amigo/term/GO:0045047
	0.0218689	9.91562	Deadenylation-dependent decapping of nuclear-transcribed mRNA	3	11	NOCT PATL1 DCP1A	http://amigo.geneontology.org/amigo/term/GO:0000290
	0.0218689	9.91562	Regulation of dendritic cell antigen processing and presentation	3	11	CD74 CD68 THBS1	http://amigo.geneontology.org/amigo/term/GO:0002604
	0.0218689	9.91562	Signal peptide processing	3	11	PCSK5 CLN5 SEC11A	http://amigo.geneontology.org/amigo/term/GO:0006465
	0.0218689	9.91562	TRAIL-activated apoptotic signaling pathway	3	11	CASP8 TNFRSF10A ATF3	http://amigo.geneontology.org/amigo/term/GO:0036462
	0.0218689	9.91562	Macrophage proliferation	3	11	CX3CL1 CLU CSF1	http://amigo.geneontology.org/amigo/term/GO:0061517
	0.0221288	1.85654	Regulation of translation	24	470	BCLAF1 EIF2AK2 EIF4B PPP1R15A EIF5 FMR1 XRN1 PTK2B ZFP36 PAN2 MYC THBS1 PNPT1 SECISBP2L PML NOCT ZFP36L2 MOV10 ATF3 PATL1 EIF1 ZFP36L1 PLEKHN1 DCP1A	http://amigo.geneontology.org/amigo/term/GO:0006417
	0.0221288	2.03173	Muscle organ development	19	340	CFLAR LRP2 KLF5 DDX5 CRYAB EGR1 CD164 NRG1 RCAN1 ATF3 MSX1 CXCL10 FOS CHD2 HEG1 NUPR1 TRIM72 ZBTB42 FHL3	http://amigo.geneontology.org/amigo/term/GO:0007517
	0.0221288	4.19507	Positive regulation of nitric oxide biosynthetic process	6	52	EDN1 JAK2 CLU PTK2B TICAM1 PTX3	http://amigo.geneontology.org/amigo/term/GO:0045429
	0.0222785	2.6662	Positive regulation of epithelial cell migration	11	150	EDN1 LGMN PRKD2 PTK2B THBS1 FGF2 VEGFC ATP5F1A PRKCE HMGB1 BMPR2	http://amigo.geneontology.org/amigo/term/GO:0010634
	0.0225045	2.42382	Negative regulation of lymphocyte activation	13	195	CD74 CEACAM1 IL4I1 GLI3 TNFAIP3 CD274 TNFSF18 IRF1 LGALS9 IFNB1 SOCS1 HMGB1 PDCD1LG2	http://amigo.geneontology.org/amigo/term/GO:0051250
	0.0229398	1.68369	Cellular response to organonitrogen compound	32	691	CFLAR EDN1 CEACAM1 CHMP5 JAK2 LGMN KLF5 NAMPT TCIRG1 CCND3 XRN1 STAT1 RRAGC EGR1 ID1 RAP1B BRIP1 MYC NTRK2 KLF10 SHC1 PRKCD RAB8B STAT6 RELA TRIM72 PTPN11 SOCS3 SOCS1 ZFP36L1 IRS2 CASP4	http://amigo.geneontology.org/amigo/term/GO:0071417
	0.0238163	1.84477	Lipid localization	24	473	STOML1 EDN1 CEACAM1 APOL1 NFKBIA LIPG ABCD1 CLU APOL2 THBS1 TTC39B PRKCD STARD4 NKX3-1 STARD5 PTPN11 TSKU IRS2 PLSCR1 ACSL5 ABCA4 ATP10A APOL6 IKBKE	http://amigo.geneontology.org/amigo/term/GO:0010876
	0.0238637	1.93782	Regulation of lipid metabolic process	21	394	CD74 CEACAM1 ABCD1 LSR AMBRA1 EGR1 PTK2B SNAI1 NR1D1 HELZ2 DAB2IP FGF2 ARMC5 RUBCN ADM TTC39B PRKCD STARD4 PDP1 PRKCE IRS2	http://amigo.geneontology.org/amigo/term/GO:0019216
	0.0241012	2.31364	Negative regulation of translation	14	220	EIF2AK2 FMR1 XRN1 ZFP36 PAN2 PNPT1 PML NOCT ZFP36L2 MOV10 PATL1 ZFP36L1 PLEKHN1 DCP1A	http://amigo.geneontology.org/amigo/term/GO:0017148
	0.0241565	4.11592	Regulation of myoblast differentiation	6	53	TNFSF14 BTG1 TBX3 CXCL9 CXCL10 ZFP36L1	http://amigo.geneontology.org/amigo/term/GO:0045661
	0.0241705	4.91314	Pyrimidine nucleoside metabolic process	5	37	TYMP NT5C3A APOBEC3F NT5E APOBEC3G	http://amigo.geneontology.org/amigo/term/GO:0006213
	0.0241705	4.91314	Pyridine nucleotide metabolic process	5	37	NAMPT KYNU IDO1 PARP9 NMNAT3	http://amigo.geneontology.org/amigo/term/GO:0019362
	0.0241705	4.91314	Nicotinamide nucleotide metabolic process	5	37	NAMPT KYNU IDO1 PARP9 NMNAT3	http://amigo.geneontology.org/amigo/term/GO:0046496
	0.0241705	4.91314	Pyridine-containing compound biosynthetic process	5	37	NAMPT KYNU IDO1 PARP9 NMNAT3	http://amigo.geneontology.org/amigo/term/GO:0072525
	0.0241705	4.91314	Negative regulation of cellular response to insulin stimulus	5	37	PRKCD RELA TRIM72 SOCS3 SOCS1	http://amigo.geneontology.org/amigo/term/GO:1900077
	0.0242114	2.39921	Regulation of lymphocyte differentiation	13	197	CD74 IL4I1 GLI3 TNFSF18 IRF1 IL15RA ZFP36L2 IL7R LGALS9 IFNB1 SOCS1 ZFP36L1 HMGB1	http://amigo.geneontology.org/amigo/term/GO:0045619
	0.0242114	2.39921	Protein homooligomerization	13	197	FUS SAMHD1 EHD4 SOD2 KCNS1 PNPT1 KCTD14 GBP5 MLKL KCNS3 RNF213 KCTD13 TRIM72	http://amigo.geneontology.org/amigo/term/GO:0051260
	0.0243367	6.323	Modulation by virus of host cellular process	4	23	CASP8 RIPK1 MLKL KPNA5	http://amigo.geneontology.org/amigo/term/GO:0019054
	0.0243367	6.323	P-body assembly	4	23	PAN2 NOCT PATL1 DYNC1H1	http://amigo.geneontology.org/amigo/term/GO:0033962
	0.0243367	6.323	Response to muscle stretch	4	23	EDN1 NFKBIA FOS RELA	http://amigo.geneontology.org/amigo/term/GO:0035994
	0.0243367	6.323	Negative regulation of receptor signaling pathway via JAK-STAT	4	23	SH2B3 PARP14 SOCS3 SOCS1	http://amigo.geneontology.org/amigo/term/GO:0046426
	0.0243367	6.323	Regulation of myoblast fusion	4	23	CFLAR TNFSF14 CXCL9 CXCL10	http://amigo.geneontology.org/amigo/term/GO:1901739
	0.0245142	3.58452	Regulation of lipid kinase activity	7	71	AMBRA1 PTK2B DAB2IP FGF2 RUBCN SOCS3 SOCS1	http://amigo.geneontology.org/amigo/term/GO:0043550
	0.0245142	1.37197	Organonitrogen compound biosynthetic process	74	1961	TYMP BCLAF1 EIF2AK2 EIF4B SLC44A1 MOCOS MRPL22 PPP1R15A OAS1 PCSK5 GTPBP1 GALNT16 EIF5 FMR1 CLIP3 PRKD2 NAMPT RPL28 RPL34 SELENOK XRN1 RPS15 GALNT3 KYNU PTK2B ZFP36 IDO1 CNDP2 CMPK2 NT5E PAN2 MYC GMPR THBS1 PNPT1 RPS24 PARP9 SECISBP2L PML RPS11 PGAP2 NOCT ATP5F1A ZFP36L2 ELOC AZIN1 MOV10 EEF1A1 B3GNT7 RPL29 ATF3 NMNAT3 PRKCD PDP1 CKB PATL1 B3GALNT1 B3GNT2 GPR37 EIF1 RPL15 RPLP2 PPA1 TMEM106A MUC1…	http://amigo.geneontology.org/amigo/term/GO:1901566
	0.0246459	2.97468	Cellular polysaccharide metabolic process	9	110	PYGM NR1D1 MYC PHKG2 B3GNT7 B3GALNT1 B3GNT2 IRS2 HMGB1	http://amigo.geneontology.org/amigo/term/GO:0044264
	0.0247329	2.22595	Positive regulation of transmembrane transport	15	245	CX3CL1 CLIP3 CCL2 HSPA2 CXCL9 CLTRN AZIN1 CTSS CXCL10 CXCL11 GLRX PTPN11 IRS2 ACSL5 STIMATE	http://amigo.geneontology.org/amigo/term/GO:0034764
	0.0247766	2.77536	Camera-type eye morphogenesis	10	131	BAK1 PAX2 GLI3 C12orf57 NTRK2 FZD5 FRS2 TSKU TDRD7 PHACTR4	http://amigo.geneontology.org/amigo/term/GO:0048593
	0.0247833	1.62933	Cation homeostasis	35	781	CD38 MCUB CX3CL1 BAK1 NEDD4L TFRC EDN1 SLC8B1 JAK2 CLN5 TCIRG1 SELENOK SLC8A2 PTK2B PTGER2 ACKR4 DLG4 C5AR2 MYC FGF2 CXCL9 RAB20 PML CAMK2D ADM SLC25A28 SV2A CXCL10 CXCL11 PRKCE C3AR1 GRINA TRPV2 HMGB1 S1PR3	http://amigo.geneontology.org/amigo/term/GO:0055080
	0.0248011	2.49307	Response to corticosteroid	12	175	CFLAR EDN1 DUSP1 ZFP36 USP8 ADM ZFP36L2 FOS SSTR2 ZFP36L1 HMGB1 MT-ND3	http://amigo.geneontology.org/amigo/term/GO:0031960
	0.0249503	1.54178	Membrane organization	43	1014	BAK1 EPN1 CASP8 TFRC LRP2 CHMP5 ABCD1 NAPA CLU EREG NECTIN2 DLG4 RTP4 TOR1B STX17 MYC THBS1 RAB20 PMAIP1 TOR1AIP1 DYNLT1 CLTRN SCLT1 ATP5F1A WHAMM MX1 ARPC5 PRKCD STARD4 RAB8B CAVIN2 IL7R STARD5 CNP BTC TRIM72 MX2 ANKFY1 PLSCR1 S100A10 ABCA4 SAMD9 ATP10A	http://amigo.geneontology.org/amigo/term/GO:0061024
	0.0250368	1.78356	Response to nutrient levels	26	530	FAS EIF2AK2 PAX2 LIPG STK24 NAMPT AMBRA1 TCIRG1 SOD2 STAT1 KYNU RRAGC TRIM25 ZFP36 CD68 BRIP1 PMAIP1 ADM KLF10 ATF3 IFI16 CXCL10 RELA JUN SSTR2 BMPR2	http://amigo.geneontology.org/amigo/term/GO:0031667
	0.0250883	2.61392	Response to purine-containing compound	11	153	XRN1 STAT1 DUSP1 PTK2B RAP1B CASP1 PNPT1 FOS RELA JUN ZFP36L1	http://amigo.geneontology.org/amigo/term/GO:0014074
	0.0252882	1.92318	Neuron death	21	397	CX3CL1 FAS CASP8 PAK3 JAK2 LGMN PSMC1 NAMPT CCL2 AMBRA1 NCOA7 SOD2 EGR1 CLU PTK2B EPHA7 NTRK2 FOS NUPR1 JUN CSF1	http://amigo.geneontology.org/amigo/term/GO:0070997
	0.0253419	1.75922	Proteasomal protein catabolic process	27	558	ANKIB1 NUB1 PSMA4 NEDD4L TRIB2 LAMP3 PSMC1 PSMA6 FMR1 N4BP1 RNF19B FBXO6 CLU TRIM25 NR1D1 RNF122 DAB2IP PML PMAIP1 USP25 KCTD13 NUPR1 TRIM72 FBXO39 SIAH2 PCBP2 PSMB10	http://amigo.geneontology.org/amigo/term/GO:0010498
	0.0253419	2.2928	Cellular response to hypoxia	14	222	CFLAR PSMA4 EDN1 PSMC1 PSMA6 EGR1 BRIP1 MYC PMAIP1 ELOC NKX3-1 PRKCE ZFP36L1 PSMB10	http://amigo.geneontology.org/amigo/term/GO:0071456
	0.0254124	1.53083	Neuron projection development	44	1045	CFLAR CD38 MYCBP2 CX3CL1 JADE2 NEDD4L LAMA3 SEMA3A PAX2 PAK3 LRP2 JAK2 FMR1 STK24 GLI3 C12orf57 PTK2B PSPN ID1 FGF13 DLG4 EPHA7 DAB2IP SPTBN5 DYNLT1 NTRK2 ADM C21orf91 MOV10 SHC1 FRS2 B3GNT2 NEGR1 CNP RIMS2 PTPN11 TSKU DENND5A IRS2 TRPV2 BLOC1S3 HMGB1 BMPR2 SRGAP2	http://amigo.geneontology.org/amigo/term/GO:0031175
	0.025722	4.0397	Positive regulation of blood vessel endothelial cell migration	6	54	PRKD2 THBS1 FGF2 VEGFC ATP5F1A HMGB1	http://amigo.geneontology.org/amigo/term/GO:0043536
	0.0257442	2.3751	Female pregnancy	13	199	CD38 EPN1 PCSK5 TIMP1 NAMPT APOL2 IDO1 ADM RPL29 LGALS9 FOS JUNB BMPR2	http://amigo.geneontology.org/amigo/term/GO:0007565
	0.025758	2.94789	Limbic system development	9	111	SEMA3A GLI3 FGF13 KDM6B TBX3 MYC ARPC5 TENT2 TSKU	http://amigo.geneontology.org/amigo/term/GO:0021761
	0.025771	2.75434	Establishment of protein localization to endoplasmic reticulum	10	132	RPL28 RPL34 RPS15 RPS24 SRP14 RPS11 RPL29 RPL15 RPLP2 RPL37A	http://amigo.geneontology.org/amigo/term/GO:0072599
	0.0260021	3.53473	Regulation of nitric oxide metabolic process	7	72	EDN1 JAK2 CLU PTK2B TICAM1 PTX3 TMEM106A	http://amigo.geneontology.org/amigo/term/GO:0080164
	0.0263021	4.78385	Regulation of DNA damage response, signal transduction by p53 class mediator	5	38	CD74 DDX5 SNAI1 PMAIP1 MSX1	http://amigo.geneontology.org/amigo/term/GO:0043516
	0.0263021	4.78385	Regulation of stem cell proliferation	5	38	EIF2AK2 TBX3 VEGFC OVOL1 ZFP36L1	http://amigo.geneontology.org/amigo/term/GO:0072091
	0.0263021	4.78385	Apoptotic process involved in development	5	38	BAK1 PAX2 CRYAB PML FZD5	http://amigo.geneontology.org/amigo/term/GO:1902742
	0.0265126	9.08931	Tryptophan catabolic process	3	12	IL4I1 KYNU IDO1	http://amigo.geneontology.org/amigo/term/GO:0006569
	0.0265126	2.73363	Apoptotic mitochondrial changes	10	133	PLAUR BAK1 CASP8 SOD2 IFIT2 CLU TNFSF10 IFI6 PMAIP1 JUN	http://amigo.geneontology.org/amigo/term/GO:0008637
	0.0265126	9.08931	Poly-N-acetyllactosamine biosynthetic process	3	12	B3GNT7 B3GALNT1 B3GNT2	http://amigo.geneontology.org/amigo/term/GO:0030311
	0.0265126	2.73363	Regulation of lipid transport	10	133	EDN1 NFKBIA LIPG THBS1 TTC39B PRKCD NKX3-1 PTPN11 IRS2 ACSL5	http://amigo.geneontology.org/amigo/term/GO:0032368
	0.0265126	9.08931	Regulation of transforming growth factor beta1 production	3	12	CX3CL1 THBS1 TSKU	http://amigo.geneontology.org/amigo/term/GO:0032908
	0.0265126	1.60596	Cellular component morphogenesis	36	815	CFLAR MYCBP2 JADE2 NEDD4L LAMA3 SEMA3A PAX2 PAK3 EDN1 LRP2 GLI3 C12orf57 PSPN ID1 FGF13 NECTIN2 DLG4 EPHA7 DAB2IP SPTBN5 PNPT1 DYNLT1 NTRK2 MOV10 SHC1 FRS2 B3GNT2 CNP RIMS2 PTPN11 TSKU IRS2 TRPV2 BMPR2 SNX2 SRGAP2	http://amigo.geneontology.org/amigo/term/GO:0032989
	0.0265126	9.08931	Negative regulation of cell adhesion mediated by integrin	3	12	SERPINE1 PTPN11 MUC1	http://amigo.geneontology.org/amigo/term/GO:0033629
	0.0265126	9.08931	Negative regulation of toll-like receptor 4 signaling pathway	3	12	TNFAIP3 NR1D1 DAB2IP	http://amigo.geneontology.org/amigo/term/GO:0034144
	0.0265126	9.08931	Indole-containing compound catabolic process	3	12	IL4I1 KYNU IDO1	http://amigo.geneontology.org/amigo/term/GO:0042436
	0.0265126	2.19903	Response to starvation	15	248	FAS EIF2AK2 STK24 AMBRA1 TCIRG1 RRAGC ZFP36 PMAIP1 ADM KLF10 ATF3 IFI16 JUN SSTR2 BMPR2	http://amigo.geneontology.org/amigo/term/GO:0042594
	0.0265126	9.08931	Positive regulation of MHC class II biosynthetic process	3	12	JAK2 CIITA TMEM106A	http://amigo.geneontology.org/amigo/term/GO:0045348
	0.0265126	9.08931	Indolalkylamine catabolic process	3	12	IL4I1 KYNU IDO1	http://amigo.geneontology.org/amigo/term/GO:0046218
	0.0265126	9.08931	Branching involved in labyrinthine layer morphogenesis	3	12	ADM FZD5 SOCS3	http://amigo.geneontology.org/amigo/term/GO:0060670
	0.0265126	9.08931	Embryonic camera-type eye formation	3	12	PAX2 FRS2 PHACTR4	http://amigo.geneontology.org/amigo/term/GO:0060900
	0.0265126	9.08931	Negative regulation of platelet aggregation	3	12	CEACAM1 SH2B3 PRKCD	http://amigo.geneontology.org/amigo/term/GO:0090331
	0.0265126	1.66205	Plasma membrane bounded cell projection morphogenesis	32	700	MYCBP2 JADE2 NEDD4L LAMA3 SEMA3A PAX2 PAK3 LRP2 GLI3 C12orf57 PSPN ID1 FGF13 DLG4 EPHA7 DAB2IP SPTBN5 DYNLT1 NTRK2 MOV10 SHC1 FRS2 B3GNT2 CNP RIMS2 PTPN11 TSKU IRS2 TRPV2 BMPR2 SNX2 SRGAP2	http://amigo.geneontology.org/amigo/term/GO:0120039
	0.0265126	9.08931	Protein mono-ADP-ribosylation	3	12	PARP9 PARP14 PARP15	http://amigo.geneontology.org/amigo/term/GO:0140289
	0.0265126	2.4649	Positive regulation of cellular protein catabolic process	12	177	ANKIB1 NUB1 TRIB2 LRP2 PSMC1 FMR1 RNF19B TNFAIP3 CLU PTK2B DAB2IP NUPR1	http://amigo.geneontology.org/amigo/term/GO:1903364
	0.0265126	9.08931	Negative regulation of sodium ion transmembrane transporter activity	3	12	NEDD4L CAMK2D PRKCE	http://amigo.geneontology.org/amigo/term/GO:2000650
	0.0265126	9.08931	Negative regulation of neuron migration	3	12	CX3CL1 NRG1 SRGAP2	http://amigo.geneontology.org/amigo/term/GO:2001223
	0.0266663	2.58019	Response to calcium ion	11	155	EDN1 FUS LGMN DUSP1 PTK2B THBS1 CAMK2D FOS JUNB ENTPD6 TXNIP	http://amigo.geneontology.org/amigo/term/GO:0051592
	0.0271303	6.05954	Nucleotide-binding oligomerization domain containing 2 signaling pathway	4	24	NFKBIA SLC15A3 TNFAIP3 RELA	http://amigo.geneontology.org/amigo/term/GO:0070431
	0.0271303	6.05954	Negative regulation of receptor signaling pathway via STAT	4	24	SH2B3 PARP14 SOCS3 SOCS1	http://amigo.geneontology.org/amigo/term/GO:1904893
	0.02718	3.96625	Cellular response to interleukin-6	6	55	JAK2 STAT1 RIPK1 RELA PTPN11 SOCS3	http://amigo.geneontology.org/amigo/term/GO:0071354
	0.02718	3.48631	Positive regulation of reactive oxygen species metabolic process	7	73	SOD2 GADD45A PTK2B RIPK1 THBS1 CBR1 PRKCD	http://amigo.geneontology.org/amigo/term/GO:2000379
	0.02718	3.96625	Positive regulation of extrinsic apoptotic signaling pathway	6	55	TNFSF10 RIPK1 THBS1 PML PMAIP1 ATF3	http://amigo.geneontology.org/amigo/term/GO:2001238
	0.027966	2.89571	Regulation of receptor signaling pathway via STAT	9	113	JAK2 SH2B3 GADD45A PTK2B IL7R IFNB1 PARP14 SOCS3 SOCS1	http://amigo.geneontology.org/amigo/term/GO:1904892
	0.0280388	1.6526	Cell projection morphogenesis	32	704	MYCBP2 JADE2 NEDD4L LAMA3 SEMA3A PAX2 PAK3 LRP2 GLI3 C12orf57 PSPN ID1 FGF13 DLG4 EPHA7 DAB2IP SPTBN5 DYNLT1 NTRK2 MOV10 SHC1 FRS2 B3GNT2 CNP RIMS2 PTPN11 TSKU IRS2 TRPV2 BMPR2 SNX2 SRGAP2	http://amigo.geneontology.org/amigo/term/GO:0048858
	0.0284942	3.12751	Monocyte chemotaxis	8	93	CX3CL1 LGMN SERPINE1 CCL2 DUSP1 TNFSF18 CXCL10 HMGB1	http://amigo.geneontology.org/amigo/term/GO:0002548
	0.0285116	4.66119	NcRNA catabolic process	5	39	ZCCHC8 RBM7 XRN1 PNPT1 TENT2	http://amigo.geneontology.org/amigo/term/GO:0034661
	0.0286169	1.89455	Regulation of DNA metabolic process	21	403	TFRC PAK3 FUS PRKD2 XRN1 DUSP1 PTK2B HNRNPA2B1 HELB MYC PARP9 FGF2 PML TNFSF13 DTX3L PRKCD CGAS STAT6 IL7R HMGB1 BMPR2	http://amigo.geneontology.org/amigo/term/GO:0051052
	0.0290308	2.69313	Positive regulation of autophagy	10	135	TRIM14 AMBRA1 TRIM38 OPTN TICAM1 TRIM21 TRIM5 TRIM22 HMGB1 TRIM34	http://amigo.geneontology.org/amigo/term/GO:0010508
	0.029096	3.4392	Nephron tubule morphogenesis	7	74	PAX2 SALL1 GLI3 MYC FGF2 DCHS1 TACSTD2	http://amigo.geneontology.org/amigo/term/GO:0072078
	0.0291652	2.17274	Regulation of protein kinase B signaling	15	251	CX3CL1 LRP2 SH2B3 F3 EREG THBS1 FGF5 FGF2 NTRK2 PIK3AP1 NRG1 FRS2 BTC PTPN11 IRS2	http://amigo.geneontology.org/amigo/term/GO:0051896
	0.0293633	2.2423	Regulation of lymphocyte mediated immunity	14	227	TFRC CEACAM1 IL4I1 NECTIN2 RSAD2 KLRD1 TNFSF13 FZD5 STAT6 IL7R LGALS9 SERPINB9 IFNB1 HMGB1	http://amigo.geneontology.org/amigo/term/GO:0002706
	0.0293649	18.1786	Negative regulation of dendritic cell antigen processing and presentation	2	4	CD68 THBS1	http://amigo.geneontology.org/amigo/term/GO:0002605
	0.0293649	18.1786	Negative regulation of response to tumor cell	2	4	CEACAM1 IL4I1	http://amigo.geneontology.org/amigo/term/GO:0002835
	0.0293649	18.1786	Negative regulation of immune response to tumor cell	2	4	CEACAM1 IL4I1	http://amigo.geneontology.org/amigo/term/GO:0002838
	0.0293649	18.1786	Negative regulation of long-chain fatty acid import across plasma membrane	2	4	THBS1 IRS2	http://amigo.geneontology.org/amigo/term/GO:0010748
	0.0293649	18.1786	Regulation of lung blood pressure	2	4	NAMPT BMPR2	http://amigo.geneontology.org/amigo/term/GO:0014916
	0.0293649	18.1786	SnRNA catabolic process	2	4	ZCCHC8 RBM7	http://amigo.geneontology.org/amigo/term/GO:0016076
	0.0293649	18.1786	Fas signaling pathway	2	4	FAS SP100	http://amigo.geneontology.org/amigo/term/GO:0036337
	0.0293649	18.1786	Negative regulation of phosphatidylinositol 3-kinase activity	2	4	DAB2IP RUBCN	http://amigo.geneontology.org/amigo/term/GO:0043553
	0.0293649	18.1786	Modulation of molecular function in other organism	2	4	CASP8 PTX3	http://amigo.geneontology.org/amigo/term/GO:0044359
	0.0293649	18.1786	Modulation of molecular function in other organism involved in symbiotic interaction	2	4	CASP8 PTX3	http://amigo.geneontology.org/amigo/term/GO:0052205
	0.0293649	18.1786	Spemann organizer formation	2	4	C12orf43 FZD5	http://amigo.geneontology.org/amigo/term/GO:0060061
	0.0293649	18.1786	Positive regulation of necroptotic process	2	4	ZBP1 RIPK1	http://amigo.geneontology.org/amigo/term/GO:0060545
	0.0293649	18.1786	Cellular response to cycloheximide	2	4	XRN1 MYC	http://amigo.geneontology.org/amigo/term/GO:0071409
	0.0293649	18.1786	Negative regulation of IP-10 production	2	4	OAS1 OAS3	http://amigo.geneontology.org/amigo/term/GO:0071659
	0.0293649	18.1786	Activation of cysteine-type endopeptidase activity involved in apoptotic signaling pathway	2	4	CASP8 JAK2	http://amigo.geneontology.org/amigo/term/GO:0097296
	0.0293649	18.1786	Negative regulation of long-chain fatty acid import into cell	2	4	THBS1 IRS2	http://amigo.geneontology.org/amigo/term/GO:0140213
	0.0293649	18.1786	Positive regulation of MDA-5 signaling pathway	2	4	DHX58 DDX60	http://amigo.geneontology.org/amigo/term/GO:1900245
	0.0293649	18.1786	Positive regulation of oxidative phosphorylation	2	4	MYC NUPR1	http://amigo.geneontology.org/amigo/term/GO:1903862
	0.0293649	18.1786	Negative regulation of cell proliferation involved in heart morphogenesis	2	4	TBX3 BMPR2	http://amigo.geneontology.org/amigo/term/GO:2000137
	0.0293649	18.1786	Regulation of progesterone biosynthetic process	2	4	EGR1 ADM	http://amigo.geneontology.org/amigo/term/GO:2000182
	0.0293649	18.1786	Negative regulation of synaptic vesicle exocytosis	2	4	FMR1 RAP1B	http://amigo.geneontology.org/amigo/term/GO:2000301
	0.0293649	18.1786	Negative regulation of chemokine (C-X-C motif) ligand 2 production	2	4	OAS1 OAS3	http://amigo.geneontology.org/amigo/term/GO:2000342
	0.0293846	1.88519	Response to steroid hormone	21	405	CFLAR CD38 EDN1 DNAJA1 JAK2 DDX5 DUSP1 NR1D1 ZFP36 THBS1 USP8 ADM ZFP36L2 NKX3-1 FOS RELA SSTR2 ZFP36L1 HMGB1 MT-ND3 TXNIP	http://amigo.geneontology.org/amigo/term/GO:0048545
	0.0294322	2.16412	Protein processing	15	252	BAK1 CASP8 PCSK5 LGMN CLN5 SERPINE1 GLI3 F3 YME1L1 CASP1 THBS1 SEC11A CTSS IFI16 CASP4	http://amigo.geneontology.org/amigo/term/GO:0016485
	0.0294903	2.5312	Regulation of epithelial cell differentiation	11	158	PAX2 CEACAM1 SERPINE1 STAT1 ID1 ZFP36 BTG1 TBX3 FGF2 ZFP36L1 S1PR3	http://amigo.geneontology.org/amigo/term/GO:0030856
	0.0294903	2.5312	Positive regulation of inflammatory response	11	158	CX3CL1 JAK2 NFKBIA TRADD SERPINE1 TNFSF18 NMI ZBP1 RIPK1 TLR3 NUPR1	http://amigo.geneontology.org/amigo/term/GO:0050729
	0.0295331	2.67333	Response to organophosphorus	10	136	STAT1 DUSP1 PTK2B RAP1B CASP1 PNPT1 FOS RELA JUN ZFP36L1	http://amigo.geneontology.org/amigo/term/GO:0046683
	0.0295331	2.67333	Negative regulation of epithelial cell proliferation	10	136	CEACAM1 CCL2 STAT1 EREG DAB2IP THBS1 BRCA2 ATP5F1A NKX3-1 NUPR1	http://amigo.geneontology.org/amigo/term/GO:0050680
	0.0295331	2.67333	RNA destabilization	10	136	ZFP36 PAN2 PNPT1 NOCT ZFP36L2 MOV10 PATL1 ZFP36L1 PLEKHN1 DCP1A	http://amigo.geneontology.org/amigo/term/GO:0050779
	0.0295358	2.23246	Multi-multicellular organism process	14	228	CD38 EPN1 EDN1 PCSK5 TIMP1 NAMPT APOL2 IDO1 ADM RPL29 LGALS9 FOS JUNB BMPR2	http://amigo.geneontology.org/amigo/term/GO:0044706
	0.029676	2.41043	Positive regulation of lymphocyte proliferation	12	181	CD38 CD74 TFRC TNFSF13B SELENOK CD274 TICAM1 LGALS9 MYD88 IRS2 HMGB1 PDCD1LG2	http://amigo.geneontology.org/amigo/term/GO:0050671
	0.03005	5.81716	I-kappaB phosphorylation	4	25	CX3CL1 DAB2IP TLR3 IKBKE	http://amigo.geneontology.org/amigo/term/GO:0007252
	0.03005	5.81716	Regulation of toll-like receptor 4 signaling pathway	4	25	TNFAIP3 NR1D1 DAB2IP HMGB1	http://amigo.geneontology.org/amigo/term/GO:0034143
	0.03005	5.81716	Embryonic placenta morphogenesis	4	25	ADM FZD5 SOCS3 ZFP36L1	http://amigo.geneontology.org/amigo/term/GO:0060669
	0.0300932	1.91354	Ras protein signal transduction	20	380	USP28 JAK2 STAMBP RAP1B DAB2IP USP8 FGF2 DYNLT1 EPS8 RASGRP3 NRG1 SHC1 CDC42EP3 HEG1 KCTD13 JUN CSF1 IRS2 RAB42 PHACTR4	http://amigo.geneontology.org/amigo/term/GO:0007265
	0.0304018	4.54466	Negative regulation of T cell mediated immunity	5	40	CEACAM1 IL4I1 KLRD1 IL7R IFNB1	http://amigo.geneontology.org/amigo/term/GO:0002710
	0.0304018	4.54466	T cell homeostasis	5	40	FAS TCIRG1 TNFSF14 PMAIP1 LGALS9	http://amigo.geneontology.org/amigo/term/GO:0043029
	0.0304018	4.54466	Pyrimidine-containing compound catabolic process	5	40	TYMP NT5C3A APOBEC3F NT5E APOBEC3G	http://amigo.geneontology.org/amigo/term/GO:0072529
	0.0309179	1.94588	Regulation of autophagy	19	355	LAMP3 NAMPT TRIM14 AMBRA1 TRIM38 RRAGC OPTN TICAM1 TRIM21 TRIM5 TRIM22 CASP1 RUBCN EEF1A1 FZD5 IFI16 NUPR1 HMGB1 TRIM34	http://amigo.geneontology.org/amigo/term/GO:0010506
	0.0313349	2.085	Regulation of calcium ion transport	16	279	CX3CL1 BAK1 SLC8B1 FMR1 CCL2 PTK2B HSPA2 CXCL9 PML CAMK2D BEST1 CXCL10 CXCL11 PRKCE TRPV2 STIMATE	http://amigo.geneontology.org/amigo/term/GO:0051924
	0.0313493	8.39014	Mesenchymal to epithelial transition involved in metanephros morphogenesis	3	13	PAX2 SALL1 STAT1	http://amigo.geneontology.org/amigo/term/GO:0003337
	0.0313493	2.21305	Negative regulation of protein kinase activity	14	230	TRIB2 CEACAM1 DNAJA1 SH2B3 GADD45A TNFAIP3 DUSP1 DAB2IP ITPRIP ADAR PRKCD HEG1 SOCS3 SOCS1	http://amigo.geneontology.org/amigo/term/GO:0006469
	0.0313493	8.39014	Regulation of skeletal muscle satellite cell proliferation	3	13	CFLAR JAK2 FGF2	http://amigo.geneontology.org/amigo/term/GO:0014842
	0.0313493	8.39014	Poly-N-acetyllactosamine metabolic process	3	13	B3GNT7 B3GALNT1 B3GNT2	http://amigo.geneontology.org/amigo/term/GO:0030309
	0.0313493	8.39014	Transforming growth factor beta1 production	3	13	CX3CL1 THBS1 TSKU	http://amigo.geneontology.org/amigo/term/GO:0032905
	0.0313493	1.4162	Secretion by cell	58	1489	CD38 SCIN PLAUR RNASET2 CDK13 AP1M1 EDN1 CEACAM1 CEACAM6 SLC8B1 JAK2 PCSK5 FMR1 TIMP1 NAPA SERPINE1 LGALS3BP TCIRG1 CLU SLPI NR1D1 RAP1B CD68 BST2 RSAD2 TBX3 STX17 THBS1 SRP14 DYNLT1 CLTRN NTRK2 ADM MIA2 VEGFC EEF1A1 SV2A ARPC5 PIGR CTSS PTX3 PPBP PRKCD RAB8B NKX3-1 LGALS9 KCNS3 PRKCE C3AR1 HSPA6 RIMS2 TRIM72 PTPN11 IRS2 BLOC1S3 HMGB1 DYNC1H1 PIM3	http://amigo.geneontology.org/amigo/term/GO:0032940
	0.0313493	8.39014	Positive regulation of type I interferon-mediated signaling pathway	3	13	ZBP1 NLRC5 IKBKE	http://amigo.geneontology.org/amigo/term/GO:0060340
	0.0313493	8.39014	Negative regulation of necroptotic process	3	13	BIRC3 CASP8 RIPK1	http://amigo.geneontology.org/amigo/term/GO:0060546
	0.0313493	8.39014	Regulation of cell proliferation involved in kidney development	3	13	CFLAR EGR1 MYC	http://amigo.geneontology.org/amigo/term/GO:1901722
	0.0313493	8.39014	Positive regulation of extrinsic apoptotic signaling pathway via death domain receptors	3	13	THBS1 PMAIP1 ATF3	http://amigo.geneontology.org/amigo/term/GO:1902043
	0.0313493	8.39014	Negative regulation of sodium ion transmembrane transport	3	13	NEDD4L CAMK2D PRKCE	http://amigo.geneontology.org/amigo/term/GO:1902306
	0.0313493	8.39014	Negative regulation of sprouting angiogenesis	3	13	EPN1 THBS1 ADAMTS9	http://amigo.geneontology.org/amigo/term/GO:1903671
	0.0313493	8.39014	Regulation of miRNA metabolic process	3	13	PNPT1 TENT2 RELA	http://amigo.geneontology.org/amigo/term/GO:2000628
	0.0314198	2.49956	Positive regulation of lipid metabolic process	11	160	CD74 ABCD1 AMBRA1 PTK2B NR1D1 FGF2 ADM PRKCD STARD4 PRKCE IRS2	http://amigo.geneontology.org/amigo/term/GO:0045834
	0.0314198	2.49956	Negative regulation of binding	11	160	SP100 JAK2 NFKBIA IFIT2 SLPI ID1 MSX1 IFI16 PRKCD JUN IFIT1	http://amigo.geneontology.org/amigo/term/GO:0051100
	0.0318018	2.63458	Regulation of endothelial cell proliferation	10	138	PRKD2 CCL2 STAT1 F3 THBS1 FGF2 VEGFC ATP5F1A HMGB1 BMPR2	http://amigo.geneontology.org/amigo/term/GO:0001936
	0.0321107	3.02977	Kidney morphogenesis	8	96	PAX2 SALL1 GLI3 STAT1 MYC FGF2 DCHS1 TACSTD2	http://amigo.geneontology.org/amigo/term/GO:0060993
	0.0321107	2.28331	Cellular response to radiation	13	207	BAK1 USP28 FMR1 TIMP1 N4BP1 NAMPT CRYAB GADD45A EGR1 MYC IFI16 PRKCD TENT2	http://amigo.geneontology.org/amigo/term/GO:0071478
	0.0321107	3.02977	Nephron tubule development	8	96	PAX2 SALL1 GLI3 STAT1 MYC FGF2 DCHS1 TACSTD2	http://amigo.geneontology.org/amigo/term/GO:0072080
	0.0321107	3.02977	Execution phase of apoptosis	8	96	CASP10 CFLAR CASP8 STK24 CASP1 PLSCR1 HMGB1 CASP4	http://amigo.geneontology.org/amigo/term/GO:0097194
	0.0321107	1.93498	Regulation of neuron death	19	357	CX3CL1 CASP8 PAK3 JAK2 LGMN PSMC1 CCL2 AMBRA1 NCOA7 SOD2 EGR1 CLU PTK2B EPHA7 NTRK2 FOS NUPR1 JUN CSF1	http://amigo.geneontology.org/amigo/term/GO:1901214
	0.0321107	1.93498	Negative regulation of cell cycle phase transition	19	357	PSMA4 USP28 PSMC1 PSMA6 CCL2 FBXO6 GADD45A DUSP1 BRIP1 PML ZFP36L2 ATRIP ATF5 BUB1 OVOL1 PTPN11 MUC1 ZFP36L1 PSMB10	http://amigo.geneontology.org/amigo/term/GO:1901988
	0.032204	1.50067	Intracellular protein transport	44	1066	CD74 CASP8 TBC1D1 SP100 AP1M1 RBM22 JAK2 NFKBIA ABCD1 CLIP3 NAPA GLI3 RPL28 RPL34 UNC93B1 RPS15 CLU TBC1D8B RTP4 STX17 RPS24 RAB20 SRP14 PML PMAIP1 RPS11 RAB19 MIA2 RABGAP1L ADAR RPL29 FZD5 PRKCD ARL5B RAB8B RPL15 RIMS2 RPLP2 PTPN11 ARL14 KPNA5 RPL37A SNX2 TXNIP	http://amigo.geneontology.org/amigo/term/GO:0006886
	0.0322534	1.64297	Neuron projection morphogenesis	31	686	MYCBP2 JADE2 NEDD4L LAMA3 SEMA3A PAX2 PAK3 LRP2 GLI3 C12orf57 PSPN ID1 FGF13 DLG4 EPHA7 DAB2IP SPTBN5 DYNLT1 NTRK2 MOV10 SHC1 FRS2 B3GNT2 CNP RIMS2 PTPN11 TSKU IRS2 TRPV2 BMPR2 SRGAP2	http://amigo.geneontology.org/amigo/term/GO:0048812
	0.032386	2.01985	Regulation of transporter activity	17	306	NEDD4L FMR1 CCL2 PTK2B KCNS1 HSPA2 FGF13 DLG4 RIPK1 CACNG8 CAMK2D CLTRN CTSS PRKCD PRKCE GLRX STIMATE	http://amigo.geneontology.org/amigo/term/GO:0032409
	0.032538	2.48404	Eye morphogenesis	11	161	BAK1 PAX2 GLI3 C12orf57 FGF2 NTRK2 FZD5 FRS2 TSKU TDRD7 PHACTR4	http://amigo.geneontology.org/amigo/term/GO:0048592
	0.0325912	3.7611	Negative regulation of alpha-beta T cell activation	6	58	GLI3 CD274 TNFSF18 LGALS9 SOCS1 HMGB1	http://amigo.geneontology.org/amigo/term/GO:0046636
	0.0325912	3.7611	Regulation of lymphocyte apoptotic process	6	58	CD74 CD274 IDO1 IL7R LGALS9 IRS2	http://amigo.geneontology.org/amigo/term/GO:0070228
	0.03274	4.43381	Developmental induction	5	41	SALL1 FGF2 C12orf43 FZD5 FRS2	http://amigo.geneontology.org/amigo/term/GO:0031128
	0.03274	4.43381	Regulation of neutrophil migration	5	41	CD74 EDN1 C5AR2 C3AR1 MYD88	http://amigo.geneontology.org/amigo/term/GO:1902622
	0.0328645	2.61563	Regulation of transcription from RNA polymerase II promoter in response to stress	10	139	PSMA4 PSMC1 PSMA6 EGR1 DNAJB1 ELOC ATF3 JUN MUC1 PSMB10	http://amigo.geneontology.org/amigo/term/GO:0043618
	0.0328645	2.61563	Response to lectin	10	139	PSMA4 PAK3 PSMC1 PSMA6 KLRD1 MYC PRKCD RELA MUC1 PSMB10	http://amigo.geneontology.org/amigo/term/GO:1990840
	0.0328645	2.61563	Cellular response to lectin	10	139	PSMA4 PAK3 PSMC1 PSMA6 KLRD1 MYC PRKCD RELA MUC1 PSMB10	http://amigo.geneontology.org/amigo/term/GO:1990858
	0.0330732	1.34724	Cell cycle	74	1997	BIRC3 BAK1 PSMA4 USP28 CDK13 ZFYVE26 RBM7 EDN1 CHMP5 LGMN PSMC1 PSMA6 MAP3K8 RAD51C CCL2 NEDD9 CCND3 FBXO6 GADD45A CDK18 TNFAIP3 DUSP1 MASTL OPTN STAMBP EREG IRF1 HSPA2 KLK10 TRIM21 BTG1 TBX3 BRIP1 DAB2IP MYC USP8 HERC5 FGF2 CDKL2 BRCA2 PML DYNLT1 EPS8 ZFP36L2 CHAF1B MSX1 AZI2 PRKCD ATRIP NKX3-1 MPLKIP ATF5 BUB1 PRKCE JUNB OVOL1 BTC NUPR1 JUN PTPN11 SIAH2 MX2 MUC1 ZFP36L1 PLSCR1 ASAH2 TOGARAM2 SE…	http://amigo.geneontology.org/amigo/term/GO:0007049
	0.033091	1.52262	Cellular homeostasis	41	979	CD38 MCUB CX3CL1 BAK1 NEDD4L TFRC PAX2 EDN1 SLC8B1 JAK2 CLN5 CCL2 TCIRG1 SELENOK SLC8A2 PTK2B PTGER2 NR1D1 ACKR4 DLG4 C5AR2 MYC FGF2 CXCL9 RAB20 PML CAMK2D CLTRN ADM SV2A CKB CXCL10 CXCL11 PRKCE C3AR1 GRINA IRS2 TRPV2 HMGB1 PIM3 S1PR3	http://amigo.geneontology.org/amigo/term/GO:0019725
	0.0332245	5.59342	Negative regulation of alpha-beta T cell differentiation	4	26	GLI3 TNFSF18 SOCS1 HMGB1	http://amigo.geneontology.org/amigo/term/GO:0046639
	0.0332245	5.59342	Fatty acid transmembrane transport	4	26	ABCD1 THBS1 IRS2 ACSL5	http://amigo.geneontology.org/amigo/term/GO:1902001
	0.0332825	3.30521	Regulation of mitochondrial membrane potential	7	77	BAK1 ABCD1 IFI6 RNF122 MYC CASP1 PMAIP1	http://amigo.geneontology.org/amigo/term/GO:0051881
	0.0338508	2.77301	Regulation of T cell mediated immunity	9	118	CEACAM1 IL4I1 NECTIN2 RSAD2 KLRD1 FZD5 IL7R IFNB1 HMGB1	http://amigo.geneontology.org/amigo/term/GO:0002709
	0.0343733	1.45786	Regulation of organelle organization	49	1222	MYCBP2 CX3CL1 SCIN PLAUR BAK1 CASP8 CDK13 TFRC PAK3 EDN1 CHMP5 MID1 CLIP3 XRN1 RND3 DUSP1 CLU PTK2B TNFSF10 HNRNPA2B1 EREG ID1 FGF13 BST2 PAN2 MYC SPTBN5 PML PMAIP1 RUBCN DYNLT1 CLTRN EPS8 WHAMM ARPC5 MSX1 CDC42EP3 FZD5 ATXN7 PRKCD BUB1 STAT2 PRKCE SYNPO2 BTC NUPR1 TACSTD2 DYNC1H1 S100A10	http://amigo.geneontology.org/amigo/term/GO:0033043
	0.0349515	3.69735	Positive regulation of cell-matrix adhesion	6	59	CX3CL1 CEACAM6 PTK2B PTPN11 CSF1 S100A10	http://amigo.geneontology.org/amigo/term/GO:0001954
	0.0349515	3.69735	Response to interleukin-6	6	59	JAK2 STAT1 RIPK1 RELA PTPN11 SOCS3	http://amigo.geneontology.org/amigo/term/GO:0070741
	0.0355312	3.26283	Renal tubule morphogenesis	7	78	PAX2 SALL1 GLI3 MYC FGF2 DCHS1 TACSTD2	http://amigo.geneontology.org/amigo/term/GO:0061333
	0.0355312	2.96794	Regulation of response to endoplasmic reticulum stress	8	98	BAK1 PPP1R15A CLU DAB2IP PMAIP1 USP25 NUPR1 GRINA	http://amigo.geneontology.org/amigo/term/GO:1905897
	0.0355359	2.74971	Alpha-beta T cell differentiation	9	119	GLI3 TNFSF18 IRF1 RSAD2 ARMC5 STAT6 LGALS9 SOCS1 HMGB1	http://amigo.geneontology.org/amigo/term/GO:0046632
	0.0357509	4.32824	Regulation of T cell receptor signaling pathway	5	42	CEACAM1 PRKD2 GBP1 NECTIN2 RELA	http://amigo.geneontology.org/amigo/term/GO:0050856
	0.0357822	2.57853	Regulation of JNK cascade	10	141	TRAF1 SEMA3A DNAJA1 GADD45A PTK2B DAB2IP RIPK1 TLR3 MYD88 HMGB1	http://amigo.geneontology.org/amigo/term/GO:0046328
	0.0370316	5.38626	Lymph vessel development	4	27	LGALS8 VEGFC HEG1 BMPR2	http://amigo.geneontology.org/amigo/term/GO:0001945
	0.0370316	5.38626	Endocardial cushion formation	4	27	SNAI1 TBX3 MSX1 DCHS1	http://amigo.geneontology.org/amigo/term/GO:0003272
	0.0370316	2.72679	Polysaccharide metabolic process	9	120	PYGM NR1D1 MYC PHKG2 B3GNT7 B3GALNT1 B3GNT2 IRS2 HMGB1	http://amigo.geneontology.org/amigo/term/GO:0005976
	0.0370316	7.79084	Tryptophan metabolic process	3	14	IL4I1 KYNU IDO1	http://amigo.geneontology.org/amigo/term/GO:0006568
	0.0370316	1.70938	Small GTPase mediated signal transduction	26	553	ARAP2 USP28 JAK2 RND3 RRAGC STAMBP RAP1B DAB2IP USP8 FGF2 ARHGAP26 DYNLT1 EPS8 RASGRP3 NRG1 SHC1 CDC42EP3 HEG1 KCTD13 JUN SIAH2 CSF1 IRS2 RAB42 PHACTR4 SRGAP2	http://amigo.geneontology.org/amigo/term/GO:0007264
	0.0370316	2.03397	Sex differentiation	16	286	BAK1 SEMA3A LRP2 SALL1 TNFSF10 EREG TBX3 BRIP1 MYC CDKL2 BRCA2 PTX3 TLR3 NKX3-1 NUPR1 PTPN11	http://amigo.geneontology.org/amigo/term/GO:0007548
	0.0370316	2.32068	Response to heat	12	188	DNAJA1 BAG1 CRYAB HSPH1 HSPA2 DNAJB1 THBS1 CAMK2D IER5 CXCL10 HSPA6 TRPV2	http://amigo.geneontology.org/amigo/term/GO:0009408
	0.0370316	7.79084	Regulation of cGMP-mediated signaling	3	14	PTK2B THBS1 CGAS	http://amigo.geneontology.org/amigo/term/GO:0010752
	0.0370316	7.79084	Positive regulation of fibroblast migration	3	14	PAK3 THBS1 PRKCE	http://amigo.geneontology.org/amigo/term/GO:0010763
	0.0370316	7.79084	Optic nerve development	3	14	PAX2 GLI3 TCIRG1	http://amigo.geneontology.org/amigo/term/GO:0021554
	0.0370316	7.79084	Negative regulation by symbiont of host apoptotic process	3	14	CASP8 SERPINB9 RNF213	http://amigo.geneontology.org/amigo/term/GO:0033668
	0.0370316	7.79084	Negative regulation of homotypic cell-cell adhesion	3	14	CEACAM1 SH2B3 PRKCD	http://amigo.geneontology.org/amigo/term/GO:0034111
	Transcriptomics: down-regulated, Pathway analysis (KEGG, Reactome, Wikipathways)
	p-value	q-value	pathway	source	external_id	members_input_overlap	size
	1.89784e-08	2.71202e-05	Signal Transduction	Reactome	R-HSA-162582	ZRANB1; KIAA1549; CRKL; WWP1; PRKAG2; ABHD17B; PCSK5; PKP4; TNRC6A; KIF2A; NCBP1; DLG1; GPAM; RALBP1; ARHGEF9; ARHGEF5; HSP90AB1; CSNK1E; PTBP1; RALGAPA1; CUL3; MAPKAPK3; WLS; ARHGEF17; SRGAP1; CXCR4; CTSD; MDM2; CXCL12; PAFAH1B1; ROR1; TWF1; SMO; ADRA1B; BMP2; CXCL6; KIF5B; MYLK; PLCG1; DDX5; CDON; GFRA1; KPNA2; APC; PTPN11; PAK2; WNT7B; TNKS; PRKCI; APBB1IP; ADORA1; TRAK2; TRAK1; ARRB1; DOCK7; …	2432
	2.83973e-07	0.000202899	Signaling by Rho GTPases, Miro GTPases and RHOBTB3	Reactome	R-HSA-9716542	SCAI; KCTD3; PPP2R1B; ARHGEF5; NUP133; CYFIP2; TRAK2; TRAK1; SRGAP1; DOCK7; RBBP6; VHL; SLC4A7; PTK2; RHOT1; SWAP70; STAM; KIF2A; VANGL2; BCR; FNBP1L; MACO1; RALBP1; ARHGEF9; MYH9; BASP1; UACA; NUP43; HSP90AB1; TIAM1; CDC42BPA; KNL1; PHIP; JAG1; RALGAPA1; TRA2B; CUL3; ITGB1; SRC; RAB7A; PLEKHG2; CLASP1; ARHGEF17; PRKCA; MSI2; RHOQ; ALS2; KIDINS220; SENP1; VAPB; FERMT2; FARP1; AR; RHOBTB2; RHOBTB1…	705
	2.11087e-06	0.00100548	Signaling by Rho GTPases	Reactome	R-HSA-194315	SCAI; KCTD3; PPP2R1B; ARHGEF5; NUP133; CYFIP2; SRGAP1; DOCK7; RBBP6; SLC4A7; PTK2; SWAP70; STAM; KIF2A; VANGL2; BCR; FNBP1L; MACO1; RALBP1; ARHGEF9; MYH9; BASP1; UACA; NUP43; HSP90AB1; TIAM1; CDC42BPA; KNL1; PHIP; JAG1; RALGAPA1; TRA2B; CUL3; ITGB1; SRC; RAB7A; PLEKHG2; CLASP1; ARHGEF17; PRKCA; MSI2; RHOQ; ALS2; KIDINS220; SENP1; VAPB; FERMT2; FARP1; AR; RHOBTB2; RHOBTB1; PAFAH1B1; CTNNA1; TWF1; …	689
	5.98387e-06	0.00199664	RHO GTPase cycle	Reactome	R-HSA-9012999	KCTD3; RALBP1; CYFIP2; SRGAP1; DOCK7; SLC4A7; PKP4; SWAP70; STAM; VANGL2; BCR; FNBP1L; MACO1; ARHGEF9; ARHGEF5; BASP1; UACA; HSP90AB1; TIAM1; CDC42BPA; PHIP; JAG1; RALGAPA1; TRA2B; CUL3; ITGB1; PLEKHG2; RAB7A; ARHGEF17; MSI2; RHOQ; ALS2; KIDINS220; SENP1; VAPB; FERMT2; FARP1; RHOBTB2; RHOBTB1; TWF1; SOS2; RASGRF2; ABI2; VAV3; RBBP6; ARHGAP32; ARHGAP35; PAK2	442
	6.98614e-06	0.00199664	Axon guidance	Reactome	R-HSA-422475	ITGB1; PTK2; SRGAP1; SDCBP; PRKAR2A; PLCG1; PTPN11; SPTBN2; SEMA6A; DLG1; CXCL12; CLASP1; MYH9; CAP1; HSP90AB1; TIAM1; RELN; CXCR4; MAPK8; EPHB2; SRC; DPYSL2; SIAH1; EPHB4; PRKCA; DOK5; EFNA5; EFNA4; SCN8A; LDB1; ABLIM1; USP33; RPS6KA2; SOS2; SDC2; ITGAV; GFRA1; ARHGAP35; PRKACB; VAV3; PAK2	356
	1.40277e-05	0.00334093	Nervous system development	Reactome	R-HSA-9675108	ITGB1; PTK2; SRGAP1; SDCBP; PRKAR2A; PLCG1; PTPN11; SPTBN2; SEMA6A; DLG1; CXCL12; CLASP1; MYH9; CAP1; HSP90AB1; TIAM1; RELN; CXCR4; MAPK8; EPHB2; SRC; DPYSL2; SIAH1; EPHB4; PRKCA; DOK5; EFNA5; EFNA4; SCN8A; LDB1; ABLIM1; HMGCR; USP33; RPS6KA2; SOS2; SDC2; ITGAV; GFRA1; ARHGAP35; PRKACB; VAV3; PAK2	379
	2.00506e-05	0.00409319	NRF2-ARE regulation	Wikipathways	WP4357	EPHB2; SRC; PRKCA; GCLC; INSR; MAF; MAPK8; CUL3	23
	2.51826e-05	0.00449825	Proteoglycans in cancer - Homo sapiens (human)	KEGG	path:hsa05205	WNT2B; PTK2; SMAD2; SMO; PLCG1; RAF1; FZD1; FZD3; TIAM1; PDCD4; ITGB1; SRC; PRKCA; MRAS; SHH; MDM2; EIF4B; TP53; SOS2; VAV3; SDC2; ITGAV; DDX5; PRKACB; FLNB; PTPN11; WNT7B	205
	3.67939e-05	0.00584205	Wnt signaling pathway and pluripotency	Wikipathways	WP399	PRKCI; FZD1; PPP2R1B; FZD3; TP53; PRKCA; PPP2R3A; NFYA; CSNK1E; WNT2B; CCND2; APC; PPP2R5E; FBXW2; WNT7B; PAFAH1B1; PPP2R5C	101
	6.38908e-05	0.00913	Endocytosis - Homo sapiens (human)	KEGG	path:hsa04144	EHD3; ITCH; WWP1; TGFBR1; SMAD2; IST1; ARRB1; IQSEC1; DAB2; STAM; EEA1; ARF1; VPS37A; PSD3; RAB22A; CXCR4; PRKCI; SRC; RAB7A; RABEP1; RNF41; AGAP1; ARFGEF1; EPS15L1; MDM2; MVB12A; RAB11FIP2; KIF5B; NEDD4L; LDLRAP1	252
	9.11733e-05	0.0111251	Oncogenic MAPK signaling	Reactome	R-HSA-6802957	AGGF1; APBB1IP; KIAA1549; SRC; TRIM24; TRAK1; AKAP9; MRAS; FXR1; FAM114A2; ZC3HAV1; ARRB1; RAF1	69
	9.34229e-05	0.0111251	Hedgehog Signaling Pathway	Wikipathways	WP4249	CCND2; SUFU; SMO; CSNK1E; CDON; PRKACB; ARRB1; SHH; CUL3; KIF3A	43
	0.000109369	0.01172	Signaling by BRAF and RAF fusions	Reactome	R-HSA-6802952	AGGF1; APBB1IP; KIAA1549; SRC; TRIM24; TRAK1; AKAP9; FXR1; FAM114A2; ZC3HAV1; ARRB1; RAF1	61
	0.000114821	0.01172	RHOBTB GTPase Cycle	Reactome	R-HSA-9706574	TWF1; MSI2; RHOBTB1; RBBP6; HSP90AB1; RHOBTB2; PHIP; TRA2B; CUL3	36
	0.000130445	0.0124271	Neovascularisation processes	Wikipathways	WP4331	EPHB2; TGFBR1; CXCL12; EPHB4; SMAD2; CXCR4; MAPK8; JAG1	29
	0.000144346	0.0128919	Hedgehog ,on, state	Reactome	R-HSA-5632684	ITCH; CDC73; SUFU; SMO; CDON; ARRB1; SHH; CUL3; KIF3A	37
	0.000170805	0.0138446	Regulation of Microtubule Cytoskeleton	Wikipathways	WP2038	EPHB2; SRC; MAP1B; DPYSL2; GNAQ; CLASP1; PRKCA; TIAM1; APC; PHLDB2	46
	0.000184563	0.0138446	Axon guidance - Homo sapiens (human)	KEGG	path:hsa04360	ITGB1; PTK2; SRGAP1; SMO; PLCG1; RAF1; SEMA6A; FZD3; RGS3; EPHB2; SRC; EFNA4; DPYSL2; EPHB4; PRKCA; EFNA5; CXCR4; ABLIM1; SSH1; SHH; CXCL12; PTPN11; PAK2	182
	0.000197396	0.0138446	Insulin signaling pathway - Homo sapiens (human)	KEGG	path:hsa04910	PRKCI; SOCS4; ACACA; SOS2; CRKL; MKNK2; RHOQ; PRKAG2; PPARGC1A; FOXO1; PHKB; PRKAR2A; INSR; SREBF1; PRKACB; PPP1R3C; MAPK8; RAF1; PHKG2	137
	0.000206162	0.0138446	Membrane Trafficking	Reactome	R-HSA-199991	EPS15L1; RAB3IP; PRKAG2; RAB6B; MAN2A1; ULK1; ARRB1; SEC16A; DAB2; STAM; HIP1; SPTBN2; FNBP1L; GAPVD1; CHML; DENND2A; RAB30; KIF2A; ARF1; UBQLN1; VPS37A; SNX18; SYT11; PPP6C; RABEP1; TRAPPC11; KIF3A; KIF21B; SRC; RAB7A; COG8; RAB3GAP2; TBC1D20; BLOC1S6; ALS2; CHM; KIF26B; GOLIM4; DENND5B; RAB3A; DTNBP1; TRIP11; MVB12A; PAFAH1B1; KIF3C; PAFAH1B2; KIF1B; KIF5B; STX6; DCTN5; GOSR2; LDLRAP1; AGFG1	578
	0.00020629	0.0138446	Signaling by ROBO receptors	Reactome	R-HSA-376176	CXCL12; SOS2; CLASP1; PRKCA; CXCR4; SRGAP1; CAP1; PRKAR2A; LDB1; PRKACB; USP33; PAK2	65
	0.000213143	0.0138446	Hedgehog signaling pathway - Homo sapiens (human)	KEGG	path:hsa04340	CCND2; SUFU; ARRB1; SMO; DISP1; CDON; CSNK1E; PRKACB; SHH; KIF3A; CUL3	56
	0.000235447	0.0139275	RAC1 GTPase cycle	Reactome	R-HSA-9013149	RALBP1; CYFIP2; SRGAP1; DOCK7; SWAP70; BCR; ARHGEF5; TIAM1; CDC42BPA; JAG1; ITGB1; RAB7A; FARP1; ALS2; FERMT2; PLEKHG2; SOS2; RASGRF2; ABI2; VAV3; ARHGAP32; ARHGAP35; PAK2	185
	0.000236415	0.0139275	RHOBTB2 GTPase cycle	Reactome	R-HSA-9013418	TWF1; MSI2; HSP90AB1; RHOBTB2; PHIP; TRA2B; CUL3	24
	0.000243658	0.0139275	EGF-EGFR signaling pathway	Wikipathways	WP437	PRKCI; SRC; RPS6KA2; PTK2; SOS2; ITCH; RALBP1; PRKCA; VAV3; MAP3K1; PLCG1; CRKL; STXBP1; STAT5B; FOXO1; EPS15L1; IQSEC1; MAPK8; STAM; RAF1; PTPN11	162
	0.000364472	0.0200007	Androgen receptor signaling pathway	Wikipathways	WP138	RNF14; SRC; PTK2; ETV5; NCOA4; ZNF318; ZMIZ1; KAT7; NR2C2; FOXO1; AR; MDM2; RNF4; RACK1	89
	0.0003779	0.0200007	Brain-derived neurotrophic factor (BDNF) signaling pathway	Wikipathways	WP2380	DLG1; SRC; DPYSL2; BMP2; TIAM1; VAV3; MAP3K1; KIDINS220; STAT5B; PLCG1; MARCKS; RAB3A; DOK5; APC; MAPK8; CDH2; RAF1; PTPN11; RACK1	144
	0.000560806	0.0277749	Pathways in cancer - Homo sapiens (human)	KEGG	path:hsa05200	WNT2B; PTK2; RALBP1; MSH2; SMAD2; SMO; MGST3; FOXO1; IFNAR1; SOS2; RAF1; BCR; FZD1; FZD3; IL23A; NCOA4; STAT5B; EML4; CRKL; HSP90AB1; CXCR4; MAPK8; JAG1; TXNRD1; CDKN2B; TGFBR1; PRKCA; IL6R; AR; ITGB1; VHL; SUFU; SHH; MDM2; CXCL12; CTNNA1; BMP2; EGLN3; TP53; GNAQ; ARNT; CCND2; PLCG1; ITGAV; F2R; PRKACB; APC; WNT7B	531
	0.000563661	0.0277749	Vesicle-mediated transport	Reactome	R-HSA-5653656	EPS15L1; RAB3IP; PRKAG2; RAB6B; MAN2A1; COG8; ARRB1; SEC16A; DAB2; STAM; HIP1; SPTBN2; FNBP1L; GAPVD1; CHML; DENND2A; RAB30; KIF2A; ARF1; UBQLN1; VPS37A; SNX18; SPARC; SYT11; PPP6C; RABEP1; TRAPPC11; DCTN5; KIF21B; SRC; RAB7A; ULK1; RAB3GAP2; TBC1D20; BLOC1S6; ALS2; CHM; KIF26B; GOLIM4; DENND5B; RAB3A; DTNBP1; TRIP11; MVB12A; PAFAH1B1; KIF3C; KIF3A; PAFAH1B2; KIF1B; KIF5B; STX6; GOSR2; LDLRAP1; A…	617
	0.000648947	0.0300346	Signaling by Receptor Tyrosine Kinases	Reactome	R-HSA-9006934	PLCG1; PPP2R1B; PTK2; NCBP1; KIAA1549; ITCH; CYFIP2; PAG1; PCSK5; INSR; STAM; MAPKAPK3; ATP6V1B2; APH1B; CHD4; WWP1; PRR5; CRKL; TIAM1; SPARC; ANOS1; TNS3; PTBP1; DUSP6; ITGB1; SRC; PRKCA; DUSP7; KIDINS220; RNF41; EPS15L1; CXCL12; CTNNA1; RPS6KA2; ABI2; VAV3; ADAM12; ITGAV; STAT5B; PRKACB; ATP6V1C1; PTPN11; PAK2	464
	0.000651555	0.0300346	Regulation of TP53 Degradation	Reactome	R-HSA-6804757	PPP2R1B; TP53; USP2; PRR5; USP7; MDM2; MDM4; PPP2R5C	36
	0.000680727	0.0303987	MET promotes cell motility	Reactome	R-HSA-8875878	ITGB1; SRC; PTK2; TNS3; CRKL	14
	0.000711718	0.0306335	EPH-Ephrin signaling	Reactome	R-HSA-2682334	EPHB2; SRC; PTK2; EPHB4; MYH9; EFNA5; EFNA4; SDCBP; TIAM1; SDC2; VAV3; PAK2	74
	0.000728859	0.0306335	Ubiquitin mediated proteolysis - Homo sapiens (human)	KEGG	path:hsa04120	RCHY1; UBE4B; UBE2K; KLHL13; SIAH1; ITCH; NEDD4L; UBE2Q2; MAP3K1; UBE2R2; VHL; ERCC8; RHOBTB2; UBE2G1; RHOBTB1; WWP1; MDM2; CUL3	140
	0.000791475	0.0315159	Regulation of TP53 Expression and Degradation	Reactome	R-HSA-6806003	PPP2R1B; TP53; USP2; PRR5; USP7; MDM2; MDM4; PPP2R5C	37
	0.000793963	0.0315159	Antigen processing: Ubiquitination & Proteasome degradation	Reactome	R-HSA-983168	RNF14; UBE2Q2; ITCH; WWP1; FBXO11; RBBP6; VHL; RCHY1; ASB1; KLHL42; LTN1; FBXO21; UBE2G1; FBXW2; CUL3; UFL1; KLHL13; SIAH1; RNF41; UBE2R2; UBE2K; FBXL3; FBXL4; RNF182; NEDD4L; RNF144B; RNF4; FBXL20	265
	0.000895026	0.0345674	Post-translational protein modification	Reactome	R-HSA-597592	UBE2Q2; ZRANB1; RAD18; SCG2; USP22; ADAMTS5; CHML; ASB1; NUP133; ADAMTS3; CDC73; CDH2; CUL3; COG8; TRIM24; CHM; UBE2R2; NEGR1; MDM2; USP33; MDM4; TUBB4A; FBXL4; DDX5; CTR9; RNF103; APC; MAVS; FBXL3; TNKS; FOXK2; RAB6B; CNTN3; SEC16A; STAM; NGLY1; TUBA1A; ASXL2; PPARGC1A; TBC1D20; PPP6C; UBXN7; RAB7A; THSD4; PARP1; MAN2A1; PGM3; IGFBP3; DCUN1D3; SENP1; UBE2K; TP53; POMGNT2; NEU1; KLHL42; ACTR8; GO…	1425
	0.000950786	0.0354885	AMPK signaling pathway - Homo sapiens (human)	KEGG	path:hsa04152	PPP2R3A; PPP2R1B; ULK1; ACACA; CREB5; PRKAG2; PFKM; FOXO1; PPARGC1A; CREB3L2; INSR; SREBF1; HMGCR; PPP2R5E; ADIPOR2; PPP2R5C	120
	0.000974778	0.0354885	Phytochemical activity on NRF2 transcriptional activation	Wikipathways	WP3	PRKCA; EPHB2; MAPK8; GCLC; MAF	15
	0.000993381	0.0354885	TGF-beta Signaling Pathway	Wikipathways	WP366	CDKN2B; SRC; TGFBR1; PTK2; TP53; PPM1A; ITCH; WWP1; SKI; SMAD2; PRKAR2A; NEDD4L; ITGB1; DAB2; MAPK8; RAF1; PAK2	132
	0.00105171	0.0366559	VEGFA-VEGFR2 Signaling Pathway	Wikipathways	WP3888	PRKCI; PTK2; HDAC7; GRSF1; SDCBP; FOXO1; SMARCA2; STAM; RAF1; ITCH; ABCF2; UBAP2L; EEA1; LUC7L; MYH9; EIF3D; ZC3H15; NEXN; MAPK8; JAG1; EPHB2; SRC; ACACA; PRKCA; IGFBP3; ITGB1; DHX29; MDM2; CTNNA1; RACK1; BMP2; ARNT; PTPN11; PLCG1; ITGAV; FARSB; TFCP2; CSRP1; FLNB; PAK2	433
	0.00132815	0.0449851	RAB GEFs exchange GTP for GDP on RABs	Reactome	R-HSA-8876198	GAPVD1; CHML; DENND2A; RAB3GAP2; RAB3IP; ALS2; CHM; RAB6B; ULK1; TRAPPC11; DENND5B; RAB3A; RAB7A	90
	0.00135364	0.0449851	Amplification and Expansion of Oncogenic Pathways as Metastatic Traits	Wikipathways	WP3678	VHL; SRC; JAG1; VCAM1; CXCR4	16
	0.0015048	0.0474712	Autophagy - animal - Homo sapiens (human)	KEGG	path:hsa04140	ULK2; RAB7A; ULK1; WIPI2; RAF1; AMBRA1; PRKACB; CTSD; MRAS; EIF2AK4; LAMP2; TP53INP2; ATG9A; RB1CC1; ATG2B; MTMR3; MAPK8	137
	0.00155166	0.0474712	Gastrin signaling pathway	Wikipathways	WP4659	ITGB1; SRC; PTK2; GNAQ; HDAC7; PRKCA; PTPN11; FOXO1; LAMTOR3; PLCG1; ARRB1; MAPK8; JAG1; RAF1; BMP2	114
	0.0015604	0.0474712	Oncogene Induced Senescence	Reactome	R-HSA-2559585	CDKN2B; TP53; AGO1; TNRC6A; MDM2; MDM4; TFDP2	32
	0.00156133	0.0474712	RHOT1 GTPase cycle	Reactome	R-HSA-9013425	TRAK2; TRAK1; RHOT1	5
	0.00163023	0.0475427	VEGFA-VEGFR2 Pathway	Reactome	R-HSA-4420097	SRC; PTK2; CYFIP2; PRKCA; VAV3; PRR5; ITGAV; ABI2; PLCG1; PRKACB; MAPKAPK3; CTNNA1; PAK2	92
	0.00163023	0.0475427	ErbB signaling pathway	Wikipathways	WP673	SRC; PTK2; TP53; SOS2; CRKL; PRKCA; PLCG1; STAT5B; FOXO1; MAPK8; RAF1; MDM2; PAK2	92
	0.00183094	0.0518382	Regulation of RUNX1 Expression and Activity	Reactome	R-HSA-8934593	SRC; PTPN11; CCND2; AGO1; TNRC6A	17
	0.00185007	0.0518382	Rab regulation of trafficking	Reactome	R-HSA-9007101	GAPVD1; CHML; DENND2A; RAB3GAP2; TBC1D20; RAB3IP; ALS2; CHM; RAB6B; ULK1; TRAPPC11; DENND5B; RAB3A; RABEP1; RAB7A	116
	0.0022647	0.0605521	Signaling of Hepatocyte Growth Factor Receptor	Wikipathways	WP313	ITGB1; SRC; PTK2; CRKL; PTPN11; MAPK8; RAF1	34
	0.0022647	0.0605521	RAF activation	Reactome	R-HSA-5673000	SRC; PPP2R1B; KIAA1549; MRAS; PPP2R5E; RAF1; PPP2R5C	34
	0.00228818	0.0605521	Basal cell carcinoma - Homo sapiens (human)	KEGG	path:hsa05217	WNT2B; FZD1; FZD3; TP53; BMP2; SMO; SUFU; SHH; APC; WNT7B	63
	0.00240975	0.0623061	FoxO signaling pathway - Homo sapiens (human)	KEGG	path:hsa04068	CDKN2B; TGFBR1; CCND2; SOS2; CCNG2; PRKAG2; FOXO1; USP7; INSR; CSNK1E; FBXO25; MDM2; HOMER2; RAF1; MAPK8; SETD7	131
	0.00248541	0.0623061	Intracellular signaling by second messengers	Reactome	R-HSA-9006925	TNKS; PPP2R1B; HDAC7; OTUD3; INSR; USP7; PRKAR2A; PLCG1; TNRC6A; CBX6; CHD4; PRR5; SRC; PRKCA; USP13; MDM2; TP53; PTPN11; FOXO1; KPNA2; PRKACB; GATAD2B; PPP2R5E; LAMTOR3; AGO1; PPP2R5C	259
	0.00252389	0.0623061	Signaling by BMP	Reactome	R-HSA-201451	ACVR2A; ACVR2B; BMP2; SMAD6; NOG; SKI	26
	0.00252887	0.0623061	Insulin resistance - Homo sapiens (human)	KEGG	path:hsa04931	RPS6KA2; PPP1R3C; OGT; CREB5; PRKAG2; PPARGC1A; FOXO1; CREB3L2; INSR; SREBF1; GFPT1; MAPK8; MLXIP; PTPN11	108
	0.00265216	0.0631999	Developmental Biology	Reactome	R-HSA-1266738	ITGB1; PTK2; SRC; SRGAP1; SMAD2; SDCBP; PRKAR2A; PLCG1; PKP4; PTPN11; SPTBN2; FLG; SEMA6A; DLG1; USP33; KAZN; CLASP1; KRT80; MYH9; PPARGC1A; HSP90AB1; TIAM1; RELN; CXCR4; MAPK8; CDH2; ARHGAP35; EPHB2; ACVR2A; ACVR2B; DPYSL2; SIAH1; EPHB4; CAP1; PRKCA; EFNA5; EFNA4; SCN8A; LDB1; ABLIM1; HMGCR; CXCL12; CTNNA1; RPS6KA2; SOS2; VAV3; SDC2; FOXO1; ITGAV; CDON; GFRA1; DOK5; PRKACB; TFDP2; PAK2	676
	0.0026978	0.0631999	RET signaling	Reactome	R-HSA-8853659	SRC; PRKCA; PTPN11; PRKACB; PLCG1; GFRA1; DOK5	35
	0.00269783	0.0631999	Diseases of signal transduction by growth factor receptors and second messengers	Reactome	R-HSA-5663202	TNKS; AGGF1; APBB1IP; KIAA1549; HDAC7; TRAK1; FOXO1; ARRB1; RAF1; BCR; APH1B; PRR5; FAM114A2; ZC3HAV1; JAG1; ZMYM2; SRC; TRIM24; MRAS; FXR1; SHH; TRIP11; MDM2; PTPN11; AKAP9; PLCG1; STAT5B	274
	0.00284434	0.0655575	Class I MHC mediated antigen processing & presentation	Reactome	R-HSA-983169	RNF14; UBE2Q2; ITCH; WWP1; FBXO11; RBBP6; VHL; RCHY1; ASB1; KLHL42; LTN1; FBXO21; UBE2G1; FBXW2; CUL3; UFL1; KLHL13; SIAH1; RNF41; UBE2R2; UBE2K; FBXL3; FBXL4; ITGAV; RNF182; NEDD4L; RNF144B; RNF4; FBXL20; SEC61A1	316
	0.00290151	0.0658136	Association Between Physico-Chemical Features and Toxicity Associated Pathways	Wikipathways	WP3680	FZD1; PTK2; SRC; NEFL; MYLK; PLCG1; FZD3; APC; MAPK8; RAF1	65
	0.00298802	0.0658808	Intra-Golgi traffic	Reactome	R-HSA-6811438	COG8; RAB30; ARF1; MAN2A1; STX6; GOLIM4; GOSR2; TRIP11	45
	0.00299668	0.0658808	Leptin signaling pathway	Wikipathways	WP2034	SRC; SOCS7; PTK2; ACACA; PTPN11; FOXO1; STAT5B; PLCG1; CISH; MAPK8; RAF1	76
	0.00313708	0.0679225	Ephrin signaling	Reactome	R-HSA-3928664	EPHB2; SRC; EPHB4; PAK2; SDCBP	19
	0.0032458	0.0686982	PECAM1 interactions	Reactome	R-HSA-210990	SRC; PTPN11; PLCG1; ITGAV	12
	0.00333009	0.0686982	Insulin Signaling	Wikipathways	WP481	PRKCI; RHOQ; PFKM; SOS2; PRKCA; RPS6KA2; KIF5B; MAP3K1; FOXO1; CAP1; STXBP1; INSR; MAPK6; PTPN11; MAPK8; RAF1; ARF1; KIF3A	160
	0.00333009	0.0686982	CDC42 GTPase cycle	Reactome	R-HSA-9013148	KCTD3; PLEKHG2; RAB7A; RALBP1; RASGRF2; FARP1; ARHGEF9; VAV3; ARHGEF5; SRGAP1; DOCK7; TIAM1; ARHGAP32; ARHGAP35; FNBP1L; BCR; PAK2; CDC42BPA	160
	0.00345629	0.0686982	Intra-Golgi and retrograde Golgi-to-ER traffic	Reactome	R-HSA-6811442	KIF3C; COG8; RAB3GAP2; KIF1B; RAB30; PAFAH1B1; ARF1; KIF26B; STX6; MAN2A1; GOLIM4; DCTN5; RAB6B; GOSR2; TRIP11; PAFAH1B2; KIF2A; KIF5B; KIF3A; KIF21B	186
	0.00346135	0.0686982	EML4 and NUDC in mitotic spindle formation	Reactome	R-HSA-9648025	NEK6; PPP2R1B; NUP133; CLASP1; SPDL1; PAFAH1B1; EML4; NUP43; KNL1; PPP2R5E; PPP2R5C; KIF2A; RANBP2	100
	0.00346135	0.0686982	Signaling by VEGF	Reactome	R-HSA-194138	SRC; PTK2; CYFIP2; PRKCA; VAV3; PRR5; ITGAV; ABI2; PLCG1; PRKACB; MAPKAPK3; CTNNA1; PAK2	100
	0.00360991	0.0706652	Longevity regulating pathway - Homo sapiens (human)	KEGG	path:hsa04211	ULK1; ADIPOR2; SESN3; CREB5; PRKAG2; PPARGC1A; FOXO1; CREB3L2; INSR; PRKACB; TP53; RB1CC1	89
	0.00384898	0.074327	Autophagy	Reactome	R-HSA-9612973	SRC; ULK1; WIPI2; PLIN2; AMBRA1; PRKAG2; HSP90AB1; TRIM24; LAMP2; EEF1A1; TOMM70; MTMR3; RB1CC1; LAMTOR3	113
	0.00399447	0.0751065	Regulation of TP53 Activity through Methylation	Reactome	R-HSA-6804760	MDM4; MDM2; JMY; TP53; PRMT5	20
	0.00399447	0.0751065	Syndecan interactions	Reactome	R-HSA-3000170	ITGB1; PRKCA; SDC2; SDC3; ITGAV	20
	0.00406967	0.0755268	Signaling by Hedgehog	Reactome	R-HSA-5358351	SMO; SUFU; ITCH; CDC73; ARRB1; PRKAR2A; CDON; PRKACB; SHH; KIF3A; CUL3	79
	0.00435765	0.0792899	MAPK family signaling cascades	Reactome	R-HSA-5683057	PPP2R1B; PTK2; APBB1IP; KIAA1549; ABHD17B; LAMTOR3; FOXO1; ARRB1; RAF1; SPTBN2; DLG1; NEFL; MAPK6; DUSP7; DUSP6; CUL3; SRC; MRAS; RASGRF2; ZDHHC9; GFRA1; PRKACB; PPP2R5E; IL17RD; PAK2; PPP2R5C	270
	0.00438342	0.0792899	MAP2K and MAPK activation	Reactome	R-HSA-5674135	SRC; APBB1IP; KIAA1549; ARRB1; IL17RD; RAF1; LAMTOR3	38
	0.00448463	0.0801067	Irinotecan pathway	Wikipathways	WP229	NPC1; CYP3A5; ABCC1; UGT1A9	13
	0.00490637	0.0862063	NRAGE signals death through JNK	Reactome	R-HSA-193648	PLEKHG2; SOS2; RASGRF2; ARHGEF9; VAV3; ARHGEF5; ARHGEF17; TIAM1; MAPK8	59
	0.00500708	0.0862063	Downregulation of SMAD2/3:SMAD4 transcriptional activity	Reactome	R-HSA-2173795	NEDD4L; SMAD2; SKI; PARP1; PPM1A	21
	0.00500708	0.0862063	CTLA4 inhibitory signaling	Reactome	R-HSA-389513	SRC; PTPN11; PPP2R5C; PPP2R1B; PPP2R5E	21
	0.00518132	0.0881442	PTEN Regulation	Reactome	R-HSA-6807070	TNKS; TP53; CHD4; HDAC7; OTUD3; USP7; USP13; TNRC6A; GATAD2B; CBX6; AGO1; LAMTOR3	93
	0.00538976	0.0906114	Autophagy	Wikipathways	WP4923	ULK1; WIPI2; AMBRA1; PRKAG2; ATG9A; RB1CC1	30
	0.00546819	0.090861	Metabolism of proteins	Reactome	R-HSA-392499	UBE2Q2; ZRANB1; RAD18; TSPAN14; SCG2; RARS2; SLC30A5; FAU; USP22; ADAMTS5; CHML; ASB1; NUP133; ADAMTS3; CDC73; EIF3D; CDH2; CUL3; COG8; TRIM24; CTSD; CHM; UBE2R2; NEGR1; MDM2; USP33; MDM4; TUBB4A; FBXL4; DDX5; CTR9; RNF103; APC; MAVS; FBXL3; TNKS; FOXK2; RPL6; RAB6B; CNTN3; SEC16A; STAM; NGLY1; TUBA1A; ASXL2; PPARGC1A; TBC1D20; PPP6C; UBXN7; RAB7A; THSD4; PARP1; MAN2A1; PGM3; IGFBP3; DCUN1D3; SEN…	1935
	0.00556555	0.0914158	Human papillomavirus infection - Homo sapiens (human)	KEGG	path:hsa05165	WNT2B; PPP2R1B; PTK2; PPP2R3A; FOXO1; IFNAR1; RAF1; DLG1; FZD1; FZD3; CHD4; RELN; ATP6V1B2; JAG1; ITGB1; CREB5; PPP2R5E; TP53; MDM2; LFNG; PRKCI; SOS2; CCND2; ITGAV; CREB3L2; PRKACB; APC; ATP6V1C1; PPP2R5C; WNT7B	331
	0.00572099	0.0914795	Senescence and Autophagy in Cancer	Wikipathways	WP615	SRC; ULK1; TP53; BMP2; ING1; AMBRA1; IL6R; IGFBP3; SPARC; LAMP2; RB1CC1; RAF1; MDM2	106
	0.00583533	0.0914795	Deubiquitination	Reactome	R-HSA-5688426	TNKS; KDM1B; ZRANB1; FOXK2; USP2; OTUD3; SMAD2; USP7; RHOT1; ARRB1; STAM; USP22; ASXL2; TOMM70; TGFBR1; PSME4; USP12; USP13; AR; MDM2; USP33; MDM4; TP53; OGT; ACTR8; APC; MAVS	290
	0.00583545	0.0914795	Vibrio cholerae infection - Homo sapiens (human)	KEGG	path:hsa05110	PRKCA; ARF1; SLC12A2; SEC61A1; PLCG1; PRKACB; ATP6V1B2; ATP6V1C1	50
	0.00593022	0.0914795	Tight junction - Homo sapiens (human)	KEGG	path:hsa04530	ITGB1; SRC; PPP2R1B; MAP3K1; SYNPO; DLG1; TIAM1; TUBA1A; MYH9; EPB41L4B; PRKAG2; NEDD4L; RAPGEF6; TUBAL3; PRKACB; TUBA4A; MAPK8; PRKCI	169
	0.00593968	0.0914795	Transcriptional Regulation by TP53	Reactome	R-HSA-3700989	PPP2R1B; GSR; SESN3; USP2; PRKAG2; TIGAR; USP7; TNRC6A; TNFRSF10D; GLS; MDM2; JMY; CHD4; PRR5; CNOT7; MSH2; TXNRD1; GTF2H2; CHM; PRMT5; IGFBP3; TP53INP1; PMS2; MDM4; PHF20; ARID3A; TP53; GATAD2B; LAMTOR3; AGO1; TFDP2; PPP2R5C	361
	0.00595353	0.0914795	Glioblastoma signaling pathways	Wikipathways	WP2261	PRKCI; SRC; TP53; PRKCA; RAF1; CCND2; FOXO1; PLCG1; CDKN2B; MDM2; MDM4	83
	0.00612166	0.0930622	Growth hormone synthesis, secretion and action - Homo sapiens (human)	KEGG	path:hsa04935	PTK2; GNAQ; CRKL; IGFBP3; PRKCA; CREB5; MAP3K1; CREB3L2; STAT5B; PLCG1; PRKACB; MAPK8; RAF1; SOS2	119
	0.00618895	0.0930948	Chaperone Mediated Autophagy	Reactome	R-HSA-9613829	TRIM24; EEF1A1; PLIN2; LAMP2; HSP90AB1	22
	0.00626404	0.0932428	Hippo signaling pathway - Homo sapiens (human)	KEGG	path:hsa04390	DLG1; FZD1; TGFBR1; FZD3; PRKCI; BMP2; CCND2; PPP2R1B; GDF5; RASSF6; CSNK1E; WNT2B; SMAD2; APC; FRMD6; CTNNA1; WNT7B	157
	0.00668383	0.097698	Signaling by TGFB family members	Reactome	R-HSA-9006936	ACVR2A; ACVR2B; BMP2; PPM1A; SMAD6; NOG; TGFBR1; SMAD2; PARP1; NEDD4L; SKI; TFDP2	96
	0.00676344	0.097698	Netrin-1 signaling	Reactome	R-HSA-373752	SRC; PTK2; SIAH1; PTPN11; PLCG1; ABLIM1; MAPK8	41
	0.00677317	0.097698	p53 signaling pathway - Homo sapiens (human)	KEGG	path:hsa04115	RCHY1; TP53; SIAH1; SESN3; CCND2; CCNG2; IGFBP3; ZMAT3; MDM2; MDM4	73
	0.00683681	0.097698	Post NMDA receptor activation events	Reactome	R-HSA-438064	DLG1; SRC; RPS6KA2; RASGRF2; NEFL; PRKAG2; PRKAR2A; KPNA2; PRKACB	62
	0.00712258	0.100774	RAC2 GTPase cycle	Reactome	R-HSA-9013404	ITGB1; RAB7A; ABI2; VAV3; VAPB; TIAM1; ARHGAP32; BCR; SWAP70; PAK2; ARHGAP35	85
	0.00742342	0.103881	Netrin-UNC5B signaling pathway	Wikipathways	WP4747	SRC; PPP2R1B; PTK2; TP53; PRKCA; PTPN11; VCAM1; RAF1	52
	0.00748761	0.103881	Constitutive Androstane Receptor Pathway	Wikipathways	WP2875	PPARGC1A; FOXO1; UGT1A9; UGT1A6; CYP3A5; EHHADH	32
	0.00770961	0.104038	EPH-ephrin mediated repulsion of cells	Reactome	R-HSA-3928665	SRC; VAV3; TIAM1	8
	0.00770961	0.104038	Miro GTPase Cycle	Reactome	R-HSA-9715370	TRAK2; TRAK1; RHOT1	8
	0.00779207	0.104038	DNA damage response (only ATM dependent)	Wikipathways	WP710	WNT2B; CCND2; TP53; SOS2; MAP3K1; CCNG2; INSR; APC; PPP2R5E; MAPK8; WNT7B; MDM2; PPP2R5C	110
	0.0078358	0.104038	Beta-catenin phosphorylation cascade	Reactome	R-HSA-196299	PPP2R5E; PPP2R1B; PPP2R5C; APC	15
	0.00786295	0.104038	mRNA surveillance pathway - Homo sapiens (human)	KEGG	path:hsa03015	PPP2R1B; NCBP1; WDR82; MSI2; PPP2R3A; PABPN1; ETF1; WDR33; PPP2R5E; RNGTT; NUDT21; PPP2R5C	98
	0.00815895	0.106965	RHO GTPases Activate Formins	Reactome	R-HSA-5663220	SCAI; SRC; PPP2R1B; NUP133; CLASP1; SPDL1; PAFAH1B1; NUP43; ITGB1; KNL1; PPP2R5E; PPP2R5C; KIF2A; RANBP2	123
	0.00873213	0.109583	Circadian Clock	Reactome	R-HSA-400253	BHLHE41; FBXL3; USP46; PPARGC1A; CSNK1E; SREBF1	33
	0.00873213	0.109583	Pregnane X receptor pathway	Wikipathways	WP2876	SRC; PPARGC1A; FOXO1; UGT1A9; UGT1A6; CYP3A5	33
	0.00881085	0.109583	Kinesins	Reactome	R-HSA-983189	KIF1B; KIF5B; KIF26B; KIF3A; KIF2A; KIF3C; KIF21B	43
	0.0088747	0.109583	Formation of the active cofactor, UDP-glucuronate	Reactome	R-HSA-173599	UGDH; SLC35D1	3
	0.0088747	0.109583	Metabolism of vitamin K	Reactome	R-HSA-6806664	UBIAD1; VKORC1L1	3
	0.00897218	0.109583	Prolactin Signaling Pathway	Wikipathways	WP2037	ITGB1; SRC; RPS6KA2; PTK2; PTPN11; CTSD; STAT5B; CISH; MAPK8; RAF1	76
	0.00897218	0.109583	TP53 Regulates Metabolic Genes	Reactome	R-HSA-5628897	GSR; TP53; SESN3; PRKAG2; TIGAR; TNRC6A; GLS; TXNRD1; AGO1; LAMTOR3	76
	0.00897218	0.109583	Cell death signalling via NRAGE, NRIF and NADE	Reactome	R-HSA-204998	PLEKHG2; APH1B; SOS2; RASGRF2; ARHGEF9; VAV3; ARHGEF5; ARHGEF17; TIAM1; MAPK8	76
	0.0092034	0.111455	Gap junction - Homo sapiens (human)	KEGG	path:hsa04540	SRC; TUBAL3; GNAQ; PRKCA; TUBB4A; GUCY1B1; PRKACB; TUBA4A; RAF1; TUBA1A; SOS2	88
	0.00972947	0.115862	PIP3 activates AKT signaling	Reactome	R-HSA-1257604	TNKS; SRC; PPP2R1B; TP53; CHD4; HDAC7; PTPN11; OTUD3; FOXO1; PRR5; USP13; INSR; USP7; TNRC6A; PPP2R5E; GATAD2B; CBX6; MDM2; PPP2R5C; AGO1; LAMTOR3	218
	0.00972947	0.115862	Regulation of actin cytoskeleton - Homo sapiens (human)	KEGG	path:hsa04810	ITGB1; SRC; PTK2; CYFIP2; CXCR4; CRKL; TIAM1; ABI2; VAV3; MYH9; MYLK; ITGAV; MRAS; F2R; ARHGAP35; SSH1; APC; CXCL12; RAF1; PAK2; SOS2	218
	0.00998973	0.11709	Negative regulation of MAPK pathway	Reactome	R-HSA-5675221	PPP2R1B; KIAA1549; PPP2R5E; DUSP7; DUSP6; RAF1; PPP2R5C	44
	0.00999651	0.11709	Cell-extracellular matrix interactions	Reactome	R-HSA-446353	FERMT2; FBLIM1; LIMS1; ITGB1	16
	Transcriptomics: down-regulated, GO Biological Processes
	Enrichment FDR	Fold Enrichment	Pathway	nGenes	Pathway Genes	Genes	URL
	3.41569e-10	2.18811	Cell morphogenesis	103	1085	ALS2 PAFAH1B1 RHOBTB2 ANOS1 ZRANB1 NRXN3 CUL3 DTNBP1 NEDD4L CYFIP2 RHOBTB1 FERMT2 FRY DLG1 USP33 ULK2 SSH1 ATRN SEMA6A TYRO3 DPYSL2 HSP90AB1 CRKL MYH9 ADNP DOK5 FZD3 NUMBL RAB3A MEGF9 CXCL12 NECTIN1 SPARC TFCP2L1 STK25 TRAK2 DOCK7 RHOQ CLU CXCR4 PLCG1 TBC1D20 MACF1 MKLN1 SMO EIF2AK4 PALLD CAMSAP1 CAP1 KIF3A MAP1B EPHB2 VHL KIDINS220 FLNB STXBP1 ABI2 ITGAV AP1AR SHROOM3 PHIP FAM171A1 FEZ1 ITGB1 GF…	http://amigo.geneontology.org/amigo/term/GO:0000902
	1.41127e-08	2.31983	Cell morphogenesis involved in differentiation	78	775	ALS2 PAFAH1B1 ANOS1 NRXN3 CUL3 DTNBP1 NEDD4L FERMT2 USP33 ULK2 ATRN SEMA6A TYRO3 DPYSL2 HSP90AB1 CRKL MYH9 ADNP DOK5 FZD3 NUMBL RAB3A MEGF9 CXCL12 NECTIN1 STK25 TRAK2 DOCK7 CXCR4 PLCG1 TBC1D20 MACF1 SMO PALLD MAP1B EPHB2 KIDINS220 FLNB STXBP1 ABI2 ITGAV AP1AR FEZ1 ITGB1 GFRA1 FARP1 PRKCA TNIK TIAM1 STC1 ARHGAP35 NEXN SHH TTC8 PRTG AR PTK2 SDC2 LIMS1 NLGN1 CDH2 KIF5B SPTBN2 FBXO45 ULK1 PTPN11 PAK2…	http://amigo.geneontology.org/amigo/term/GO:0000904
	3.7943e-08	1.81713	Plasma membrane bounded cell projection organization	130	1649	ALS2 PAFAH1B1 ANOS1 EHD3 NRXN3 CTNNA1 DTNBP1 NEDD4L SYNE2 CYFIP2 MYLK ARFGEF1 MAPK6 FRY CLASP1 USP33 ULK2 KIF3C SEMA6A DPYSL2 HSP90AB1 ABLIM1 CRKL MYH9 TRIP11 ADNP DOK5 BLOC1S6 FZD3 TUBB4A NUMBL RAB3A TGFBR1 NCS1 ABHD17B CXCL12 PPP1R9B NECTIN1 RAB23 NPHP3 FXR1 STK25 TRAK2 DOCK7 PKD2 ONECUT2 RHOQ FAM98A CXCR4 PLCG1 RAB3IP MACF1 TUBA4A AKAP9 SMO EIF2AK4 PALLD CAMSAP1 KIF3A MAP1B EPHB2 VAV3 KIDINS22…	http://amigo.geneontology.org/amigo/term/GO:0120036
	4.23858e-08	1.81671	Generation of neurons	128	1624	ALS2 PAFAH1B1 ANOS1 UFL1 NRXN3 SLC4A7 CTNNA1 DTNBP1 NEDD4L CYFIP2 CDON ARFGEF1 MAPK6 PPP2R3A FRY USP33 ULK2 SEMA6A DPYSL2 HSP90AB1 CRKL PRMT5 TRIP11 ADNP DOK5 JAG1 BLOC1S6 FZD3 NUMBL RAB3A TGFBR1 NCS1 CXCL12 SUFU ZMIZ1 PPP1R9B UGDH DDX6 NECTIN1 MAN2A1 STK25 TRAK2 DOCK7 MYCL ONECUT2 CXCR4 BHLHE41 PLCG1 SOX4 BMP2 GDF5 MACF1 SMO EIF2AK4 PALLD CAMSAP1 MAP1B EPHB2 WNT2B KIDINS220 MDM2 SCYL2 HS6ST1 STX…	http://amigo.geneontology.org/amigo/term/GO:0048699
	4.93756e-08	2.63423	Axonogenesis	56	490	ALS2 PAFAH1B1 ANOS1 NRXN3 USP33 ULK2 SEMA6A DPYSL2 HSP90AB1 ADNP DOK5 FZD3 NUMBL RAB3A CXCL12 NECTIN1 STK25 TRAK2 DOCK7 CXCR4 PLCG1 MACF1 SMO PALLD MAP1B EPHB2 STXBP1 FEZ1 ITGB1 GFRA1 PRKCA TIAM1 ARHGAP35 NEXN SHH TTC8 PRTG PTK2 CDH2 KIF5B SPTBN2 FBXO45 ULK1 PTPN11 PAK2 AMIGO1 IST1 TRAK1 NOG EFNA5 RELN EPHB4 SIAH1 SRC EFNA4 NEFL	http://amigo.geneontology.org/amigo/term/GO:0007409
	4.93756e-08	1.78668	Cell projection organization	131	1690	ALS2 PAFAH1B1 ANOS1 EHD3 NRXN3 CUL3 CTNNA1 DTNBP1 NEDD4L SYNE2 CYFIP2 MYLK ARFGEF1 MAPK6 FRY CLASP1 USP33 ULK2 KIF3C SEMA6A DPYSL2 HSP90AB1 ABLIM1 CRKL MYH9 TRIP11 ADNP DOK5 BLOC1S6 FZD3 TUBB4A NUMBL RAB3A TGFBR1 NCS1 ABHD17B CXCL12 PPP1R9B NECTIN1 RAB23 NPHP3 FXR1 STK25 TRAK2 DOCK7 PKD2 ONECUT2 RHOQ FAM98A CXCR4 PLCG1 RAB3IP MACF1 TUBA4A AKAP9 SMO EIF2AK4 PALLD CAMSAP1 KIF3A MAP1B EPHB2 VAV3 KID…	http://amigo.geneontology.org/amigo/term/GO:0030030
	1.09562e-07	1.78059	Regulation of protein modification process	127	1644	GCLC ALS2 AASS PTBP1 UFL1 RB1CC1 CUL3 PNKP DTNBP1 ATP2B4 CDON IPO5 ARFGEF1 SREBF1 PPP2R3A FERMT2 FRY DLG1 DNAJC10 UBE2K PPP2R5C ITCH ATRX MAVS OSBPL8 HSP90AB1 CRKL CARD10 ADNP PRKAG2 TGFBR1 MAPK8 CCNY ZMIZ1 PPP1R9B PPARGC1A ELP4 IL23A NCOA7 HMGCR PDCD10 PRKAR2A FXR1 DOCK7 IVNS1ABP PPP1R8 PKD2 RAB3GAP2 CCND2 CLU ACVR2A SOX4 BMP2 GDF5 AKAP9 EIF2AK4 GNL3L RAF1 ZBED3 EPHB2 SWAP70 APC UBQLN1 GDF11 PWP…	http://amigo.geneontology.org/amigo/term/GO:0031399
	1.1342e-07	2.37931	Cell morphogenesis involved in neuron differentiation	64	620	ALS2 PAFAH1B1 ANOS1 NRXN3 DTNBP1 NEDD4L USP33 ULK2 SEMA6A DPYSL2 HSP90AB1 ADNP DOK5 FZD3 NUMBL RAB3A CXCL12 NECTIN1 STK25 TRAK2 DOCK7 CXCR4 PLCG1 MACF1 SMO PALLD MAP1B EPHB2 KIDINS220 STXBP1 ABI2 FEZ1 ITGB1 GFRA1 FARP1 PRKCA TNIK TIAM1 ARHGAP35 NEXN SHH TTC8 PRTG PTK2 SDC2 NLGN1 CDH2 KIF5B SPTBN2 FBXO45 ULK1 PTPN11 PAK2 AMIGO1 IST1 TRAK1 NOG EFNA5 RELN EPHB4 SIAH1 SRC EFNA4 NEFL	http://amigo.geneontology.org/amigo/term/GO:0048667
	1.33735e-07	1.81517	Neuron differentiation	116	1473	ALS2 PAFAH1B1 ANOS1 NRXN3 SLC4A7 CTNNA1 DTNBP1 NEDD4L CYFIP2 CDON ARFGEF1 MAPK6 PPP2R3A FRY USP33 ULK2 SEMA6A DPYSL2 HSP90AB1 CRKL TRIP11 ADNP DOK5 JAG1 BLOC1S6 FZD3 NUMBL RAB3A TGFBR1 NCS1 CXCL12 SUFU ZMIZ1 PPP1R9B UGDH DDX6 NECTIN1 STK25 TRAK2 DOCK7 MYCL ONECUT2 CXCR4 PLCG1 SOX4 BMP2 GDF5 MACF1 SMO EIF2AK4 PALLD CAMSAP1 MAP1B EPHB2 WNT2B KIDINS220 MDM2 SCYL2 HS6ST1 STXBP1 ABI2 RETREG3 SCYL1 ARF…	http://amigo.geneontology.org/amigo/term/GO:0030182
	1.33735e-07	2.00719	Neuron projection development	91	1045	ALS2 PAFAH1B1 ANOS1 NRXN3 CTNNA1 DTNBP1 NEDD4L CYFIP2 ARFGEF1 MAPK6 FRY USP33 ULK2 SEMA6A DPYSL2 HSP90AB1 CRKL TRIP11 ADNP DOK5 BLOC1S6 FZD3 NUMBL RAB3A NCS1 CXCL12 PPP1R9B NECTIN1 STK25 TRAK2 DOCK7 CXCR4 PLCG1 MACF1 SMO EIF2AK4 PALLD CAMSAP1 MAP1B EPHB2 KIDINS220 MDM2 STXBP1 ABI2 RETREG3 ARF1 IQSEC1 FEZ1 ITGB1 TWF1 GFRA1 FARP1 ADGRF1 PRKCA TNIK TIAM1 FZD1 ARHGAP35 NEXN PRKCI SHH TTC8 PRTG HDGFL3…	http://amigo.geneontology.org/amigo/term/GO:0031175
	1.33735e-07	1.74618	Positive regulation of transcription, DNA-templated	130	1716	NFYA TFAP2B NR1H4 RNF14 POU2F2 ARID4A RNF4 CDON ZXDC SREBF1 JADE1 TP53INP2 SENP1 SMARCA2 ATRX MAVS AGO1 THOC5 PPM1A TRIP11 JAG1 MOSPD1 HAS3 USF2 HOXA5 TGFBR1 GLIS3 EDRF1 ZMIZ1 UBTF CAMTA2 HLF PPARGC1A NCOA7 BICRAL BRD8 TFDP2 TFCP2L1 ARID3A BCL9 PRDM2 DR1 PKD2 ONECUT2 RHOQ ACVR2A TRIM24 CHD6 USP22 SOX4 BMP2 SMO ZNF227 RAF1 ZBED3 VHL CDC73 EHF TFCP2 MDM2 PWP1 KAT7 ARRB1 SMAD6 TP53 FOXK2 ARNT ILF2 P…	http://amigo.geneontology.org/amigo/term/GO:0045893
	1.33735e-07	1.74516	Positive regulation of RNA biosynthetic process	130	1717	NFYA TFAP2B NR1H4 RNF14 POU2F2 ARID4A RNF4 CDON ZXDC SREBF1 JADE1 TP53INP2 SENP1 SMARCA2 ATRX MAVS AGO1 THOC5 PPM1A TRIP11 JAG1 MOSPD1 HAS3 USF2 HOXA5 TGFBR1 GLIS3 EDRF1 ZMIZ1 UBTF CAMTA2 HLF PPARGC1A NCOA7 BICRAL BRD8 TFDP2 TFCP2L1 ARID3A BCL9 PRDM2 DR1 PKD2 ONECUT2 RHOQ ACVR2A TRIM24 CHD6 USP22 SOX4 BMP2 SMO ZNF227 RAF1 ZBED3 VHL CDC73 EHF TFCP2 MDM2 PWP1 KAT7 ARRB1 SMAD6 TP53 FOXK2 ARNT ILF2 P…	http://amigo.geneontology.org/amigo/term/GO:1902680
	1.33735e-07	1.74618	Positive regulation of nucleic acid-templated transcription	130	1716	NFYA TFAP2B NR1H4 RNF14 POU2F2 ARID4A RNF4 CDON ZXDC SREBF1 JADE1 TP53INP2 SENP1 SMARCA2 ATRX MAVS AGO1 THOC5 PPM1A TRIP11 JAG1 MOSPD1 HAS3 USF2 HOXA5 TGFBR1 GLIS3 EDRF1 ZMIZ1 UBTF CAMTA2 HLF PPARGC1A NCOA7 BICRAL BRD8 TFDP2 TFCP2L1 ARID3A BCL9 PRDM2 DR1 PKD2 ONECUT2 RHOQ ACVR2A TRIM24 CHD6 USP22 SOX4 BMP2 SMO ZNF227 RAF1 ZBED3 VHL CDC73 EHF TFCP2 MDM2 PWP1 KAT7 ARRB1 SMAD6 TP53 FOXK2 ARNT ILF2 P…	http://amigo.geneontology.org/amigo/term/GO:1903508
	1.80493e-07	2.46496	Axon development	57	533	ALS2 PAFAH1B1 ANOS1 NRXN3 CTNNA1 USP33 ULK2 SEMA6A DPYSL2 HSP90AB1 ADNP DOK5 FZD3 NUMBL RAB3A CXCL12 NECTIN1 STK25 TRAK2 DOCK7 CXCR4 PLCG1 MACF1 SMO PALLD MAP1B EPHB2 STXBP1 FEZ1 ITGB1 GFRA1 PRKCA TIAM1 ARHGAP35 NEXN SHH TTC8 PRTG PTK2 CDH2 KIF5B SPTBN2 FBXO45 ULK1 PTPN11 PAK2 AMIGO1 IST1 TRAK1 NOG EFNA5 RELN EPHB4 SIAH1 SRC EFNA4 NEFL	http://amigo.geneontology.org/amigo/term/GO:0061564
	2.08646e-07	1.69071	Positive regulation of RNA metabolic process	139	1895	NFYA TFAP2B NR1H4 RNF14 POU2F2 ARID4A RNF4 CDON ZXDC SREBF1 JADE1 TP53INP2 SENP1 SMARCA2 ATRX MAVS AGO1 THOC5 PPM1A TRIP11 JAG1 MOSPD1 HAS3 USF2 ZC3HAV1 HOXA5 TGFBR1 GLIS3 EDRF1 ZMIZ1 UBTF CAMTA2 DDX5 HLF PPARGC1A DDX6 NCOA7 RBM24 BICRAL BRD8 TFDP2 TFCP2L1 ARID3A BCL9 PRDM2 DR1 PKD2 ONECUT2 RHOQ ACVR2A TRIM24 CHD6 USP22 SOX4 BMP2 SMO ZNF227 RAF1 GRSF1 ZBED3 VHL CDC73 EHF TFCP2 MDM2 PWP1 KAT7 TRA2…	http://amigo.geneontology.org/amigo/term/GO:0051254
	2.20571e-07	2.25119	Neuron projection morphogenesis	67	686	ALS2 PAFAH1B1 ANOS1 NRXN3 DTNBP1 NEDD4L CYFIP2 USP33 ULK2 SEMA6A DPYSL2 HSP90AB1 ADNP DOK5 FZD3 NUMBL RAB3A CXCL12 NECTIN1 STK25 TRAK2 DOCK7 CXCR4 PLCG1 MACF1 SMO EIF2AK4 PALLD MAP1B EPHB2 KIDINS220 STXBP1 ABI2 FEZ1 ITGB1 GFRA1 FARP1 PRKCA TNIK TIAM1 ARHGAP35 NEXN SHH TTC8 PRTG PTK2 SDC2 NLGN1 CDH2 KIF5B SPTBN2 FBXO45 ULK1 PTPN11 PAK2 AMIGO1 IST1 TRAK1 NOG EFNA5 WNT7B RELN EPHB4 SIAH1 SRC EFNA4 N…	http://amigo.geneontology.org/amigo/term/GO:0048812
	2.24638e-07	1.71855	Neurogenesis	131	1757	ALS2 PAFAH1B1 ANOS1 UFL1 NRXN3 SLC4A7 CTNNA1 DTNBP1 NEDD4L SYNE2 CYFIP2 CDON ARFGEF1 NUP133 MAPK6 PPP2R3A FRY USP33 ULK2 SEMA6A DPYSL2 HSP90AB1 CRKL PRMT5 TRIP11 ADNP DOK5 JAG1 BLOC1S6 FZD3 NUMBL RAB3A TGFBR1 NCS1 CXCL12 SUFU ZMIZ1 PPP1R9B UGDH DDX6 NECTIN1 MAN2A1 STK25 TRAK2 DOCK7 MYCL ONECUT2 CLU CXCR4 BHLHE41 PLCG1 SOX4 BMP2 GDF5 MACF1 SMO EIF2AK4 PALLD CAMSAP1 MAP1B EPHB2 WNT2B KIDINS220 MDM2…	http://amigo.geneontology.org/amigo/term/GO:0022008
	2.26612e-07	1.89685	Neuron development	99	1203	ALS2 PAFAH1B1 ANOS1 NRXN3 SLC4A7 CTNNA1 DTNBP1 NEDD4L CYFIP2 ARFGEF1 MAPK6 FRY USP33 ULK2 SEMA6A DPYSL2 HSP90AB1 CRKL TRIP11 ADNP DOK5 BLOC1S6 FZD3 NUMBL RAB3A NCS1 CXCL12 ZMIZ1 PPP1R9B UGDH NECTIN1 STK25 TRAK2 DOCK7 ONECUT2 CXCR4 PLCG1 MACF1 SMO EIF2AK4 PALLD CAMSAP1 MAP1B EPHB2 KIDINS220 MDM2 SCYL2 HS6ST1 STXBP1 ABI2 RETREG3 SCYL1 ARF1 IQSEC1 TENM2 FEZ1 ITGB1 TWF1 GFRA1 FARP1 ADGRF1 PRKCA TNIK …	http://amigo.geneontology.org/amigo/term/GO:0048666
	3.39765e-07	1.74859	Regulation of phosphate metabolic process	121	1595	ALS2 PDK4 PTBP1 NR1H4 RB1CC1 DTNBP1 ATP2B4 CDON IPO5 NUP133 PPP2R3A FERMT2 DLG1 DNAJC10 UBE2K TIGAR PPP2R5C SLC4A4 MAVS OSBPL8 TYRO3 HSP90AB1 CRKL CARD10 MTMR3 ADNP PRKAG2 TGFBR1 CCNY PPP1R9B PPARGC1A ELP4 AMBRA1 IL23A HMGCR PDCD10 PRKAR2A FXR1 CISH DOCK7 PPP1R8 PKD2 CCND2 NUP43 CLU ACVR2A BMP2 GDF5 AKAP9 EIF2AK4 RAF1 ZBED3 EPHB2 SWAP70 VAV3 APC GDF11 PWP1 ARRB1 SDCBP PPP2R1B KNL1 SMAD6 CCNG2 DUS…	http://amigo.geneontology.org/amigo/term/GO:0019220
	3.39765e-07	1.74859	Regulation of phosphorus metabolic process	121	1595	ALS2 PDK4 PTBP1 NR1H4 RB1CC1 DTNBP1 ATP2B4 CDON IPO5 NUP133 PPP2R3A FERMT2 DLG1 DNAJC10 UBE2K TIGAR PPP2R5C SLC4A4 MAVS OSBPL8 TYRO3 HSP90AB1 CRKL CARD10 MTMR3 ADNP PRKAG2 TGFBR1 CCNY PPP1R9B PPARGC1A ELP4 AMBRA1 IL23A HMGCR PDCD10 PRKAR2A FXR1 CISH DOCK7 PPP1R8 PKD2 CCND2 NUP43 CLU ACVR2A BMP2 GDF5 AKAP9 EIF2AK4 RAF1 ZBED3 EPHB2 SWAP70 VAV3 APC GDF11 PWP1 ARRB1 SDCBP PPP2R1B KNL1 SMAD6 CCNG2 DUS…	http://amigo.geneontology.org/amigo/term/GO:0051174
	3.60764e-07	2.16573	Modification-dependent protein catabolic process	70	745	GCLC FBXL3 RNF14 UFL1 ZRANB1 CUL3 USP2 ERCC8 NEDD4L USP13 RNF4 PSME4 DNAJC10 USP33 UBE2K PPP2R5C ITCH TP53INP2 KLHL42 HSP90AB1 UBE2R2 SUFU FBXL20 USP46 TRIM2 KCTD10 FBXL4 PCYOX1 CLU RBBP6 WWP1 USP22 UBE4B UBE2G1 UBQLN1 FBXO21 MDM2 STAM RNF144B ARRB1 RNF121 SDCBP FBXO11 GID4 MVB12A OGT CACUL1 USP12 DAB2 RMND5A VPS37A RCHY1 SHH NEMF PTK2 RNF150 SMARCC1 FBXO45 SOCS4 TTC3 ZNRF3 USP7 SIAH1 PCBP2 PELI1…	http://amigo.geneontology.org/amigo/term/GO:0019941
	3.71897e-07	2.20617	Plasma membrane bounded cell projection morphogenesis	67	700	ALS2 PAFAH1B1 ANOS1 NRXN3 DTNBP1 NEDD4L CYFIP2 USP33 ULK2 SEMA6A DPYSL2 HSP90AB1 ADNP DOK5 FZD3 NUMBL RAB3A CXCL12 NECTIN1 STK25 TRAK2 DOCK7 CXCR4 PLCG1 MACF1 SMO EIF2AK4 PALLD MAP1B EPHB2 KIDINS220 STXBP1 ABI2 FEZ1 ITGB1 GFRA1 FARP1 PRKCA TNIK TIAM1 ARHGAP35 NEXN SHH TTC8 PRTG PTK2 SDC2 NLGN1 CDH2 KIF5B SPTBN2 FBXO45 ULK1 PTPN11 PAK2 AMIGO1 IST1 TRAK1 NOG EFNA5 WNT7B RELN EPHB4 SIAH1 SRC EFNA4 N…	http://amigo.geneontology.org/amigo/term/GO:0120039
	4.31095e-07	1.75135	Cytoskeleton organization	118	1553	PAFAH1B1 RHOBTB2 CEP68 PHLDB1 ZRANB1 CUL3 SPDL1 CTNNA1 DTNBP1 SYNE2 CYFIP2 RNF4 ARFGEF1 KIF2A NUP133 RHOBTB1 FERMT2 CLASP1 TUBE1 DLG1 USP33 SSH1 ATRX MAST2 PLEKHG2 MAP3K20 SEMA6A DPYSL2 EPB41L4B ABLIM1 MYH9 KATNAL1 TUBB4A TGFBR1 CXCL12 PPP1R9B SLAIN2 ARHGEF17 SENP6 KLHL24 DOCK7 PKD2 NEK6 RHOQ NUP43 RASSF8 MACF1 TUBA4A AKAP9 HIP1 MKLN1 PALLD CAMSAP1 CAP1 KIF3A MAP1B RAF1 ZBED3 SWAP70 HOOK1 FHOD3 A…	http://amigo.geneontology.org/amigo/term/GO:0007010
	4.31095e-07	2.19364	Cell projection morphogenesis	67	704	ALS2 PAFAH1B1 ANOS1 NRXN3 DTNBP1 NEDD4L CYFIP2 USP33 ULK2 SEMA6A DPYSL2 HSP90AB1 ADNP DOK5 FZD3 NUMBL RAB3A CXCL12 NECTIN1 STK25 TRAK2 DOCK7 CXCR4 PLCG1 MACF1 SMO EIF2AK4 PALLD MAP1B EPHB2 KIDINS220 STXBP1 ABI2 FEZ1 ITGB1 GFRA1 FARP1 PRKCA TNIK TIAM1 ARHGAP35 NEXN SHH TTC8 PRTG PTK2 SDC2 NLGN1 CDH2 KIF5B SPTBN2 FBXO45 ULK1 PTPN11 PAK2 AMIGO1 IST1 TRAK1 NOG EFNA5 WNT7B RELN EPHB4 SIAH1 SRC EFNA4 N…	http://amigo.geneontology.org/amigo/term/GO:0048858
	4.52617e-07	2.09284	Cellular component morphogenesis	74	815	ALS2 PAFAH1B1 ANOS1 PHLDB1 NRXN3 DTNBP1 NEDD4L CYFIP2 CLASP1 USP33 ULK2 SEMA6A DPYSL2 HSP90AB1 ADNP DOK5 FZD3 NUMBL RAB3A CXCL12 NECTIN1 STK25 TRAK2 DOCK7 CXCR4 PLCG1 TBC1D20 MACF1 SMO EIF2AK4 PALLD MAP1B EPHB2 KIDINS220 FHOD3 STXBP1 KNL1 ABI2 PHLDB2 FEZ1 ITGB1 GFRA1 FARP1 PRKCA TNIK TIAM1 CSRP1 ARHGAP35 NEXN SHH TTC8 PRTG PTK2 SDC2 NLGN1 CDH2 KIF5B SPTBN2 FBXO45 ULK1 PTPN11 PAK2 AMIGO1 IST1 TRAK…	http://amigo.geneontology.org/amigo/term/GO:0032989
	4.73521e-07	2.15504	Ubiquitin-dependent protein catabolic process	69	738	GCLC FBXL3 RNF14 UFL1 ZRANB1 CUL3 USP2 ERCC8 NEDD4L USP13 RNF4 PSME4 DNAJC10 USP33 UBE2K PPP2R5C ITCH TP53INP2 KLHL42 HSP90AB1 UBE2R2 SUFU FBXL20 USP46 TRIM2 KCTD10 FBXL4 CLU RBBP6 WWP1 USP22 UBE4B UBE2G1 UBQLN1 FBXO21 MDM2 STAM RNF144B ARRB1 RNF121 SDCBP FBXO11 GID4 MVB12A OGT CACUL1 USP12 DAB2 RMND5A VPS37A RCHY1 SHH NEMF PTK2 RNF150 SMARCC1 FBXO45 SOCS4 TTC3 ZNRF3 USP7 SIAH1 PCBP2 PELI1 LTN1 R…	http://amigo.geneontology.org/amigo/term/GO:0006511
	5.21307e-07	2.13422	Modification-dependent macromolecule catabolic process	70	756	GCLC FBXL3 RNF14 UFL1 ZRANB1 CUL3 USP2 ERCC8 NEDD4L USP13 RNF4 PSME4 DNAJC10 USP33 UBE2K PPP2R5C ITCH TP53INP2 KLHL42 HSP90AB1 UBE2R2 SUFU FBXL20 USP46 TRIM2 KCTD10 FBXL4 PCYOX1 CLU RBBP6 WWP1 USP22 UBE4B UBE2G1 UBQLN1 FBXO21 MDM2 STAM RNF144B ARRB1 RNF121 SDCBP FBXO11 GID4 MVB12A OGT CACUL1 USP12 DAB2 RMND5A VPS37A RCHY1 SHH NEMF PTK2 RNF150 SMARCC1 FBXO45 SOCS4 TTC3 ZNRF3 USP7 SIAH1 PCBP2 PELI1…	http://amigo.geneontology.org/amigo/term/GO:0043632
	7.7293e-07	1.63804	Positive regulation of macromolecule biosynthetic process	140	1970	NFYA TFAP2B NR1H4 RNF14 POU2F2 ARID4A PNKP RNF4 CDON ARFGEF1 DHX29 ZXDC SREBF1 JADE1 TP53INP2 SENP1 SMARCA2 ATRX MAVS AGO1 HSP90AB1 THOC5 EIF3D PPM1A TRIP11 JAG1 MOSPD1 HAS3 USF2 HOXA5 TGFBR1 GLIS3 EDRF1 ZMIZ1 UBTF CAMTA2 HLF PPARGC1A NCOA7 BICRAL BRD8 TFDP2 FXR1 TFCP2L1 ARID3A BCL9 PRDM2 DR1 PKD2 ONECUT2 RHOQ ACVR2A TRIM24 CHD6 USP22 SOX4 BMP2 SMO EIF2AK4 ZNF227 RAF1 ZBED3 VHL CDC73 EHF TFCP2 MD…	http://amigo.geneontology.org/amigo/term/GO:0010557
	9.42205e-07	2.14191	Cell part morphogenesis	67	721	ALS2 PAFAH1B1 ANOS1 NRXN3 DTNBP1 NEDD4L CYFIP2 USP33 ULK2 SEMA6A DPYSL2 HSP90AB1 ADNP DOK5 FZD3 NUMBL RAB3A CXCL12 NECTIN1 STK25 TRAK2 DOCK7 CXCR4 PLCG1 MACF1 SMO EIF2AK4 PALLD MAP1B EPHB2 KIDINS220 STXBP1 ABI2 FEZ1 ITGB1 GFRA1 FARP1 PRKCA TNIK TIAM1 ARHGAP35 NEXN SHH TTC8 PRTG PTK2 SDC2 NLGN1 CDH2 KIF5B SPTBN2 FBXO45 ULK1 PTPN11 PAK2 AMIGO1 IST1 TRAK1 NOG EFNA5 WNT7B RELN EPHB4 SIAH1 SRC EFNA4 N…	http://amigo.geneontology.org/amigo/term/GO:0032990
	1.07407e-06	1.78613	Regulation of phosphorylation	105	1355	ALS2 RB1CC1 DTNBP1 ATP2B4 CDON IPO5 NUP133 FERMT2 DLG1 DNAJC10 UBE2K TIGAR PPP2R5C SLC4A4 MAVS OSBPL8 TYRO3 HSP90AB1 CRKL CARD10 ADNP PRKAG2 TGFBR1 CCNY PPP1R9B PPARGC1A ELP4 AMBRA1 IL23A HMGCR PDCD10 PRKAR2A FXR1 CISH DOCK7 PKD2 CCND2 NUP43 CLU ACVR2A BMP2 GDF5 AKAP9 EIF2AK4 RAF1 ZBED3 EPHB2 VAV3 APC GDF11 PWP1 ARRB1 SDCBP SMAD6 CCNG2 DUSP6 TP53 PRKACB ARNT CTDSPL PHIP IGFBP3 OGT CDKN2B BTBD10 H…	http://amigo.geneontology.org/amigo/term/GO:0042325
	1.39653e-06	1.86944	Enzyme linked receptor protein signaling pathway	91	1122	PDK4 TFAP2B ANOS1 PTBP1 CYFIP2 SREBF1 FERMT2 RAB7A GLG1 OSBPL8 SEMA6A TYRO3 HSP90AB1 CRKL PPM1A DOK5 TGFBR1 ZMIZ1 DDX5 MAPKAPK3 ACVR2B ONECUT2 LTBP2 RHOQ GOT1 ACVR2A PLCG1 BMP2 GDF5 EPS15L1 HIP1 RAF1 PTPRE EPHB2 VAV3 APC GDF11 STAM NCBP1 SDCBP SMAD6 ITGAV APH1B TP53 MVB12A ARNT PARP1 IL17RD NCEH1 PHIP IGFBP3 OGT ATP6V1B2 CDKN2B EIF4EBP2 SESN3 SOGA1 ARID5B PDCD4 FOXO1 GFRA1 DAB2 UBASH3B PRKCA ATP6…	http://amigo.geneontology.org/amigo/term/GO:0007167
	1.39653e-06	1.62304	Cellular macromolecule localization	139	1974	LAMP2 CEP68 EHD3 RABEP1 SPDL1 CTNNA1 NEDD4L KIF1B SEC61A1 ATP2B4 IPO5 NUP133 SREBF1 FERMT2 DLG1 RAB7A GPR137B TP53INP2 SSH1 ATRX MAVS RPL6 OSBPL8 MSH2 HSP90AB1 CRKL CARD10 UBL4A KPNA3 RAB3A ABHD17B RAB11FIP2 MAPK8 SUFU TSPAN14 GOSR2 PPP1R9B LAMTOR3 STX2 GNPTAB RAB23 TFDP2 PDCD10 KCNIP3 TRAK2 WLS IPO13 RAB3GAP2 LTBP2 RHOQ FAM53C CLU RPL21 FAM126A CSE1L RAB22A RAB3IP MACF1 SMO GNL3L SH3BP4 XPO7 KIF…	http://amigo.geneontology.org/amigo/term/GO:0070727
	1.55978e-06	1.62288	Cellular protein localization	138	1960	LAMP2 CEP68 EHD3 RABEP1 SPDL1 CTNNA1 NEDD4L KIF1B SEC61A1 ATP2B4 IPO5 NUP133 SREBF1 FERMT2 DLG1 RAB7A GPR137B TP53INP2 SSH1 ATRX MAVS RPL6 OSBPL8 MSH2 HSP90AB1 CRKL CARD10 UBL4A KPNA3 RAB3A ABHD17B RAB11FIP2 MAPK8 SUFU TSPAN14 GOSR2 PPP1R9B LAMTOR3 STX2 GNPTAB RAB23 TFDP2 PDCD10 KCNIP3 TRAK2 WLS IPO13 RAB3GAP2 LTBP2 RHOQ FAM53C CLU RPL21 FAM126A CSE1L RAB22A RAB3IP MACF1 SMO GNL3L SH3BP4 XPO7 KIF…	http://amigo.geneontology.org/amigo/term/GO:0034613
	1.78303e-06	1.87985	Protein catabolic process	88	1079	GCLC FBXL3 LAMP2 RNF14 UFL1 ZRANB1 CUL3 USP2 ERCC8 NEDD4L USP13 RNF4 PSME4 PPP2R3A RAB7A DNAJC10 USP33 UBE2K PPP2R5C ITCH TP53INP2 KLHL42 HSP90AB1 UBE2R2 ABHD17B SUFU FBXL20 USP46 TRIM2 KCTD10 FBXL4 HMGCR ODC1 PCYOX1 CTSD CLU RBBP6 TRIM24 WWP1 USP22 UBE4B UBE2G1 APC UBQLN1 FBXO21 MDM2 STAM RNF144B ARRB1 RNF121 SDCBP FBXO11 TMTC3 GID4 MVB12A ABHD10 OGT FOXO1 NGLY1 CACUL1 USP12 DAB2 RMND5A AZIN1 VP…	http://amigo.geneontology.org/amigo/term/GO:0030163
	2.03138e-06	1.67583	Protein phosphorylation	122	1678	ALS2 PDK4 ST3GAL1 RB1CC1 DTNBP1 CDK14 ATP2B4 ADCK1 CDON IPO5 MYLK MAPK6 RPS6KA2 FERMT2 DLG1 DNAJC10 UBE2K PPP2R5C ULK2 MAST2 MAVS OSBPL8 MAP3K20 TYRO3 MAP3K1 HSP90AB1 MKNK2 CRKL CARD10 ADNP PHKB PRKAG2 TGFBR1 MAPK8 CCNY PPP1R9B PPARGC1A ELP4 IL23A HMGCR PDCD10 PRKAR2A FXR1 MAPKAPK3 ACVR2B STK25 DOCK7 PKD2 CCND2 NEK6 CLU ACVR2A TRIM24 BMP2 GDF5 AKAP9 EIF2AK4 RAF1 ZBED3 EPHB2 APC GDF11 SCYL2 PWP1 A…	http://amigo.geneontology.org/amigo/term/GO:0006468
	2.39462e-06	1.65776	Regulation of cell differentiation	125	1738	PAFAH1B1 TFAP2B PTBP1 UFL1 PHLDB1 CTNNA1 HDAC7 CDON PSME4 FERMT2 CLASP1 GPR137B ITCH GLG1 SEMA6A AGO1 DPYSL2 HSP90AB1 CRKL PRMT5 SOS2 ADNP JAG1 BLOC1S6 FZD3 NUMBL HOXA5 TGFBR1 CXCL12 SUFU ZMIZ1 DDX5 DDX6 IL23A RBM24 MAN2A1 NPHP3 ACVR2B STK25 PLEKHB2 TRAK2 DOCK7 MYCL PTBP3 CXCR4 ACVR2A RECK BHLHE41 NLN SOX4 BMP2 GDF5 ZBTB1 MACF1 SMO EIF2AK4 ASH2L MAP1B RAF1 EPHB2 VHL CDC73 APC MDM2 PWP1 KAT7 SDCBP…	http://amigo.geneontology.org/amigo/term/GO:0045595
	2.58222e-06	2.00073	Proteolysis involved in cellular protein catabolic process	73	841	GCLC FBXL3 RNF14 UFL1 ZRANB1 CUL3 USP2 ERCC8 NEDD4L USP13 RNF4 PSME4 DNAJC10 USP33 UBE2K PPP2R5C ITCH TP53INP2 KLHL42 HSP90AB1 UBE2R2 SUFU FBXL20 USP46 TRIM2 KCTD10 FBXL4 PCYOX1 CLU RBBP6 WWP1 USP22 UBE4B UBE2G1 UBQLN1 FBXO21 MDM2 STAM RNF144B ARRB1 RNF121 SDCBP FBXO11 TMTC3 GID4 MVB12A OGT NGLY1 CACUL1 USP12 DAB2 RMND5A VPS37A RCHY1 SHH NEMF PTK2 RNF150 SMARCC1 FBXO45 SOCS4 RNF41 TTC3 ZNRF3 USP7…	http://amigo.geneontology.org/amigo/term/GO:0051603
	2.58222e-06	1.76638	Protein modification by small protein conjugation or removal	102	1331	GCLC KLHL13 FBXL3 RNF14 UFL1 ZRANB1 CUL3 USP2 ERCC8 NEDD4L USP13 RNF4 ASB1 PSME4 NUP133 RAD18 MKRN2 USP33 UBE2K ITCH SENP1 KLHL42 HSP90AB1 TGFBR1 UBE2R2 ZMIZ1 FBXL20 USP46 TRIM2 DTX4 KCTD10 FBXL4 SENP6 ACTR8 CISH KLHL24 IVNS1ABP FBXW2 NUP43 DESI2 RBBP6 TRIM24 WWP1 USP22 SOX4 RHOT1 EIF2AK4 GNL3L UBE4B UBE2G1 VHL CDC73 APC UBQLN1 FBXO21 MDM2 STAM RNF144B ARRB1 RNF121 FBXO11 UBE2Q2 ARRDC4 GID4 TP53 …	http://amigo.geneontology.org/amigo/term/GO:0070647
	3.3159e-06	1.73403	Positive regulation of catalytic activity	106	1409	ALS2 RALBP1 RABEP1 PNKP CYFIP2 ATP2B4 ZC3H15 ARFGEF1 PSME4 FERMT2 DLG1 DNAJC10 TIGAR SENP1 OSBPL8 TYRO3 MSH2 HSP90AB1 CRKL CARD10 PABPN1 ADNP RAB3A PRKAG2 RAB11FIP2 MAPK8 CCNY AMBRA1 IL23A RIC8B SLC22A2 PDCD10 PRKAR2A CCL20 ELMOD3 DOCK7 SIPA1L2 CTSD PKD2 RAB3GAP2 CCND2 CLU PLCG1 BMP2 TBC1D20 HIP1 EGLN3 EPHB2 VAV3 ARHGAP32 ARRB1 UACA APH1B RGS3 ARRDC4 SGSM2 PRKACB PKP4 IQSEC1 HMGA2 ITGB1 CACUL1 RA…	http://amigo.geneontology.org/amigo/term/GO:0043085
	3.92183e-06	1.61408	Cell-cell signaling	132	1885	ALS2 PAFAH1B1 TFAP2B NR1H4 ZRANB1 CUL3 DTNBP1 KIF1B CDK14 GUCY1B1 SLC12A2 PSME4 RPS6KA2 SREBF1 PPP2R3A FERMT2 DLG1 JADE1 SSH1 AGO1 PCSK5 CRKL PPM1A ADNP BLOC1S6 FZD3 RAB3A HOXA5 NCS1 RAB11FIP2 CXCL12 CCNY FBXL20 PPP1R9B USP46 STX2 HMGCR RASGRF2 NPHP3 PRKAR2A CCL20 GLS BCL9 WLS PKD2 RECK PLCG1 SOX4 CXCL6 BMP2 GDF5 RHOT1 MACF1 AKAP9 SMO EIF2AK4 MAP1B RAF1 SYT11 ZBED3 EPHB2 WNT2B CDC73 APC SCYL2 STX…	http://amigo.geneontology.org/amigo/term/GO:0007267
	3.92183e-06	1.8725	Regulation of anatomical structure morphogenesis	84	1034	PAFAH1B1 RHOBTB2 PHLDB1 ZRANB1 NEDD4L ATP2B4 ADCK1 SLC12A2 PSME4 RHOBTB1 FERMT2 CLASP1 DLG1 SEMA6A AGO1 CRKL MYH9 ADNP FZD3 LFNG HOXA5 CXCL12 VAT1 PPARGC1A SPARC NPHP3 STK25 TRAK2 RHOQ CXCR4 RECK PLCG1 BMP2 MACF1 MKLN1 SMO CAMSAP1 KIF3A MAP1B EPHB2 WNT2B ABI2 AP1AR SHROOM3 PHLDB2 PHIP FAM171A1 ADAM12 HMGA2 ITGB1 DAB2 PRKCA TNIK TIAM1 FZD1 ARHGAP35 S100A1 FBLIM1 VANGL2 PRICKLE2 ZMYM6 AGGF1 SHH PDZ…	http://amigo.geneontology.org/amigo/term/GO:0022603
	4.31267e-06	1.93994	Cellular protein catabolic process	76	903	GCLC FBXL3 LAMP2 RNF14 UFL1 ZRANB1 CUL3 USP2 ERCC8 NEDD4L USP13 RNF4 PSME4 RAB7A DNAJC10 USP33 UBE2K PPP2R5C ITCH TP53INP2 KLHL42 HSP90AB1 UBE2R2 SUFU FBXL20 USP46 TRIM2 KCTD10 FBXL4 PCYOX1 CLU RBBP6 WWP1 USP22 UBE4B UBE2G1 UBQLN1 FBXO21 MDM2 STAM RNF144B ARRB1 RNF121 SDCBP FBXO11 TMTC3 GID4 MVB12A OGT NGLY1 CACUL1 USP12 DAB2 RMND5A VPS37A RCHY1 SHH NEMF PTK2 RNF150 SMARCC1 FBXO45 SOCS4 RNF41 TTC…	http://amigo.geneontology.org/amigo/term/GO:0044257
	4.89401e-06	1.61359	Intracellular transport	130	1857	ALS2 LAMP2 PAFAH1B1 EHD3 CUL3 DTNBP1 KIF1B SYNE2 ATP9A SEC61A1 DDX20 IPO5 NUP133 SREBF1 RAB7A KIF3C MAVS RPL6 HSP90AB1 THOC5 TRIP11 PABPN1 EEA1 KPNA3 BLOC1S6 RAB3A PRKAG2 MAPK8 SUFU GOSR2 ATP5F1B STX2 GNPTAB RAB23 TFDP2 PDCD10 KCNIP3 TRAK2 DOCK7 WLS IPO13 RAB3GAP2 PPP6C LTBP2 NUP43 FAM53C CLU RPL21 VAPB CSE1L RAB22A TBC1D20 RHOT1 RAB3IP EPS15L1 SMO HEATR5A XPO7 KIF3A MAP1B TIMM10B IPO8 HOOK1 MDM2…	http://amigo.geneontology.org/amigo/term/GO:0046907
	5.10256e-06	1.60472	Regulation of intracellular signal transduction	132	1896	ALS2 PAFAH1B1 PTBP1 NR1H4 UFL1 RALBP1 RB1CC1 PHF20 CUL3 USP2 ATP2B4 HDAC7 CDON ARFGEF1 LMCD1 FERMT2 DLG1 GPR137B PPP2R5C ITCH MAVS PLEKHG2 OSBPL8 MAP3K20 SEMA6A HSP90AB1 CRKL THOC5 PRMT5 SOS2 PPM1A DOK5 HOMER2 ZC3HAV1 PRKAG2 TGFBR1 CXCL12 DDX5 LAMTOR3 ARHGEF17 KCTD10 IL23A CHD4 PDE10A HMGCR RASGRF2 PDCD10 PRKAR2A CCL20 STK25 IVNS1ABP WLS SIPA1L2 NEK6 RHOQ CLU TRIM24 BMP2 RHOT1 TNFRSF19 HIP1 SH3BP…	http://amigo.geneontology.org/amigo/term/GO:1902531
	7.32504e-06	1.61195	Positive regulation of molecular function	127	1816	ALS2 EHD3 RALBP1 RABEP1 PNKP CYFIP2 ATP2B4 ZC3H15 ARFGEF1 PSME4 FERMT2 DLG1 DNAJC10 USP33 TIGAR SENP1 MAVS OSBPL8 TYRO3 MSH2 HSP90AB1 CRKL CARD10 EIF3D PABPN1 ADNP RAB3A PRKAG2 RAB11FIP2 MAPK8 CCNY PPARGC1A AMBRA1 IL23A RIC8B SLC22A2 PDCD10 PRKAR2A CCL20 ELMOD3 DOCK7 SIPA1L2 CTSD PKD2 RAB3GAP2 CCND2 CLU PLCG1 BMP2 TBC1D20 AKAP9 HIP1 SMO EGLN3 EPHB2 VAV3 ARHGAP32 NCBP1 ARRB1 UACA APH1B RGS3 ARRDC4…	http://amigo.geneontology.org/amigo/term/GO:0044093
	8.62642e-06	2.23615	Regulation of GTPase activity	52	536	ALS2 PAFAH1B1 RALBP1 RABEP1 IPO5 ZC3H15 ARFGEF1 FERMT2 GPR137B CRKL RAB11FIP2 RIC8B CCL20 ELMOD3 DOCK7 SIPA1L2 RAB3GAP2 TBC1D20 SH3BP4 VAV3 ARHGAP32 ARRB1 RGS3 SGSM2 PKP4 IQSEC1 ITGB1 RANBP2 GNAQ TIAM1 DGKI AGAP1 RAPGEF6 RGS12 ARHGAP35 F2RL1 GAPVD1 TTC8 PTK2 LIMS1 AGFG1 RALGAPA1 SNX18 F2R EFNA5 BCR CHM SRGAP1 CHML RACK1 CCPG1 TBC1D3C	http://amigo.geneontology.org/amigo/term/GO:0043087
	1.00689e-05	1.64039	Positive regulation of signal transduction	117	1644	ALS2 PAFAH1B1 PTBP1 ZRANB1 RB1CC1 CTNNA1 CYFIP2 CDON ARFGEF1 PSME4 LMCD1 PPP2R3A FERMT2 GPR137B UBE2K SSH1 MAVS OSBPL8 MAP3K20 HSP90AB1 CRKL PRMT5 SOS2 PPM1A DOK5 JAG1 ZC3HAV1 TGFBR1 ZMIZ1 TSPAN14 DDX5 LAMTOR3 IL23A HMGCR PDCD10 ACVR2B CCL20 STK25 WLS PKD2 NEK6 GOT1 CXCR4 ACVR2A RECK G0S2 SOX4 BMP2 GDF5 MACF1 TNFRSF19 HIP1 SMO SERINC3 ZBED3 CDC73 GDF11 ARRB1 SDCBP PPP2R1B TP53 ARNT PARP1 ASXL2 SL…	http://amigo.geneontology.org/amigo/term/GO:0009967
	1.16458e-05	1.56997	Locomotion	135	1982	PAFAH1B1 ANOS1 RALBP1 ZRANB1 NRXN3 CUL3 SPDL1 CTNNA1 SYNE2 ATP2B4 HDAC7 SLC12A2 MYLK KIF2A PPP2R3A FERMT2 CLASP1 USP33 SSH1 ATRN GLG1 OSBPL8 SEMA6A TYRO3 DPYSL2 EPB41L4B CRKL CARD10 MYH9 DOK5 JAG1 FZD3 HOXA5 MEGF9 TGFBR1 CXCL12 ZMIZ1 PPP1R9B PPARGC1A NECTIN1 TSPAN11 ATP5F1B SPARC PDCD10 CCL20 DOCK7 ONECUT2 RHOQ CXCR4 RECK PLCG1 ATP8A1 CXCL6 BMP2 MACF1 SMO PALLD CAP1 MAP1B RAF1 EPHB2 SWAP70 VAV3 A…	http://amigo.geneontology.org/amigo/term/GO:0040011
	1.33808e-05	1.65166	Positive regulation of protein metabolic process	112	1563	GCLC ALS2 PTBP1 RNF14 RB1CC1 CUL3 NEDD4L CYFIP2 USP13 ATP2B4 CDON ARFGEF1 DHX29 PSME4 SREBF1 PPP2R3A FERMT2 DLG1 RAB7A UBE2K ITCH SENP1 MAVS OSBPL8 HSP90AB1 CRKL CARD10 MYH9 EIF3D ADNP PRKAG2 TGFBR1 MAPK8 CCNY PPARGC1A IL23A SLC22A2 PDCD10 PRKAR2A FXR1 DOCK7 CTSD PKD2 RAB3GAP2 CCND2 CLU ACVR2A WWP1 SOX4 BMP2 GDF5 AKAP9 HIP1 EIF2AK4 EGLN3 RAF1 APC UBQLN1 GDF11 MDM2 KAT7 RNF144B ARRB1 SDCBP UACA AP…	http://amigo.geneontology.org/amigo/term/GO:0051247
	1.74919e-05	1.63811	Cell migration	113	1590	PAFAH1B1 ZRANB1 CUL3 SPDL1 CTNNA1 SYNE2 ATP2B4 HDAC7 SLC12A2 MYLK KIF2A PPP2R3A FERMT2 CLASP1 USP33 SSH1 ATRN GLG1 OSBPL8 SEMA6A TYRO3 EPB41L4B CRKL CARD10 MYH9 JAG1 FZD3 HOXA5 MEGF9 TGFBR1 CXCL12 ZMIZ1 PPP1R9B PPARGC1A TSPAN11 ATP5F1B SPARC PDCD10 CCL20 DOCK7 ONECUT2 RHOQ CXCR4 RECK PLCG1 ATP8A1 CXCL6 BMP2 MACF1 SMO PALLD CAP1 MAP1B EPHB2 SWAP70 VAV3 APC MDM2 SDCBP ABI2 ITGAV ABHD2 CDC42BPA POMG…	http://amigo.geneontology.org/amigo/term/GO:0016477
	2.03752e-05	1.58269	Positive regulation of cell communication	126	1835	ALS2 PAFAH1B1 PTBP1 ZRANB1 RB1CC1 CTNNA1 DTNBP1 CYFIP2 CDON ARFGEF1 PSME4 LMCD1 PPP2R3A FERMT2 GPR137B UBE2K SSH1 MAVS OSBPL8 MAP3K20 HSP90AB1 CRKL PRMT5 SOS2 PPM1A DOK5 JAG1 ZC3HAV1 TGFBR1 ZMIZ1 TSPAN14 DDX5 LAMTOR3 IL23A HMGCR RASGRF2 PDCD10 ACVR2B CCL20 STK25 WLS PKD2 NEK6 GOT1 CXCR4 ACVR2A RECK G0S2 SOX4 BMP2 GDF5 MACF1 TNFRSF19 HIP1 SMO EIF2AK4 SERINC3 ZBED3 EPHB2 CDC73 GDF11 STXBP1 ARRB1 SD…	http://amigo.geneontology.org/amigo/term/GO:0010647
	2.36987e-05	1.62201	Macromolecule catabolic process	114	1620	GCLC FBXL3 LAMP2 RNF14 UFL1 ZRANB1 RB1CC1 CUL3 USP2 MTREX ERCC8 NEDD4L USP13 RNF4 PSME4 PPP2R3A RAB7A DNAJC10 USP33 UBE2K PPP2R5C ITCH TP53INP2 KLHL42 RPL6 AGO1 HSP90AB1 PHKB ZC3HAV1 UBE2R2 ABHD17B SUFU MTPAP FBXL20 DDX5 USP46 TRIM2 DDX6 KCTD10 RBM24 FBXL4 HMGCR FXR1 ODC1 PCYOX1 PPP1R8 CTSD ETF1 CLU RPL21 RBBP6 TRIM24 WWP1 USP22 UBE4B UBE2G1 GRSF1 APC UBQLN1 FBXO21 MDM2 STAM NCBP1 RNF144B ARRB1 R…	http://amigo.geneontology.org/amigo/term/GO:0009057
	2.36987e-05	1.57668	Positive regulation of signaling	126	1842	ALS2 PAFAH1B1 PTBP1 ZRANB1 RB1CC1 CTNNA1 DTNBP1 CYFIP2 CDON ARFGEF1 PSME4 LMCD1 PPP2R3A FERMT2 GPR137B UBE2K SSH1 MAVS OSBPL8 MAP3K20 HSP90AB1 CRKL PRMT5 SOS2 PPM1A DOK5 JAG1 ZC3HAV1 TGFBR1 ZMIZ1 TSPAN14 DDX5 LAMTOR3 IL23A HMGCR RASGRF2 PDCD10 ACVR2B CCL20 STK25 WLS PKD2 NEK6 GOT1 CXCR4 ACVR2A RECK G0S2 SOX4 BMP2 GDF5 MACF1 TNFRSF19 HIP1 SMO EIF2AK4 SERINC3 ZBED3 EPHB2 CDC73 GDF11 STXBP1 ARRB1 SD…	http://amigo.geneontology.org/amigo/term/GO:0023056
	2.36987e-05	1.80912	Regulation of cellular component biogenesis	81	1032	LAMP2 PHLDB1 SYNE2 CYFIP2 RNF4 ARFGEF1 FERMT2 CLASP1 DLG1 RAB7A SSH1 PLEKHG2 MTMR3 PPM1A ADNP HAS3 TUBB4A RAB3A TGFBR1 SLAIN2 NECTIN1 SENP6 FXR1 RAB3GAP2 RHOQ FAM98A CLU MACF1 AKAP9 GNL3L CAMSAP1 MAP1B RAF1 SYT11 EPHB2 SWAP70 PPHLN1 FHOD3 APC STAM STXBP1 SDCBP SMAD6 FNBP1L ABI2 AP1AR TP53 ARF1 PARP1 PHLDB2 TENM2 FEZ1 TWF1 JMY FARP1 PRKCA CLSTN2 ARHGAP35 FBLIM1 F2RL1 ABCA1 TTC8 ATMIN PTK2 LIMS1 NL…	http://amigo.geneontology.org/amigo/term/GO:0044087
	2.59371e-05	2.14799	Proteasomal protein catabolic process	52	558	GCLC FBXL3 RNF14 UFL1 CUL3 ERCC8 NEDD4L USP13 RNF4 PSME4 DNAJC10 UBE2K PPP2R5C ITCH KLHL42 HSP90AB1 FBXL20 TRIM2 KCTD10 FBXL4 CLU WWP1 UBE4B UBE2G1 UBQLN1 MDM2 RNF144B ARRB1 RNF121 SDCBP TMTC3 GID4 OGT NGLY1 DAB2 RMND5A RCHY1 SHH NEMF SMARCC1 FBXO45 SOCS4 RNF41 USP7 SIAH1 PCBP2 PELI1 LTN1 RACK1 CSNK1E UBXN2B RNF103	http://amigo.geneontology.org/amigo/term/GO:0010498
	2.62662e-05	2.22611	Proteasome-mediated ubiquitin-dependent protein catabolic process	48	497	GCLC FBXL3 RNF14 UFL1 CUL3 ERCC8 NEDD4L RNF4 PSME4 DNAJC10 UBE2K PPP2R5C ITCH KLHL42 HSP90AB1 FBXL20 TRIM2 KCTD10 FBXL4 CLU WWP1 UBE4B UBE2G1 UBQLN1 MDM2 RNF144B ARRB1 RNF121 SDCBP GID4 OGT DAB2 RMND5A RCHY1 SHH NEMF SMARCC1 FBXO45 SOCS4 USP7 SIAH1 PCBP2 PELI1 LTN1 RACK1 CSNK1E UBXN2B RNF103	http://amigo.geneontology.org/amigo/term/GO:0043161
	2.62662e-05	1.71413	Positive regulation of transcription by RNA polymerase II	94	1264	TFAP2B NR1H4 POU2F2 ARID4A RNF4 CDON SREBF1 SENP1 SMARCA2 ATRX MAVS AGO1 JAG1 MOSPD1 USF2 HOXA5 GLIS3 ZMIZ1 CAMTA2 HLF PPARGC1A NCOA7 BRD8 TFDP2 TFCP2L1 ARID3A BCL9 PRDM2 DR1 PKD2 ONECUT2 RHOQ ACVR2A CHD6 SOX4 BMP2 SMO ZNF227 RAF1 ZBED3 CDC73 EHF TFCP2 MDM2 KAT7 ARRB1 SMAD6 TP53 FOXK2 ARNT PARP1 ASXL2 PHIP MEPCE OGT CDKN2B NPAT HMGA2 FOXO1 ZNF827 PFKM DAB2 SKI PKNOX1 NFIA F2RL1 SHH KDM1B SALL2 AT…	http://amigo.geneontology.org/amigo/term/GO:0045944
	3.53085e-05	1.83515	Positive regulation of phosphorus metabolic process	75	942	ALS2 PTBP1 NR1H4 RB1CC1 ATP2B4 CDON FERMT2 DLG1 UBE2K TIGAR SLC4A4 MAVS OSBPL8 TYRO3 HSP90AB1 CRKL CARD10 ADNP PRKAG2 TGFBR1 CCNY PPARGC1A AMBRA1 IL23A PDCD10 PRKAR2A FXR1 DOCK7 PKD2 CCND2 CLU ACVR2A BMP2 GDF5 AKAP9 EIF2AK4 RAF1 EPHB2 VAV3 GDF11 ARRB1 SDCBP TP53 PRKACB ARNT BTBD10 HMGA2 CACUL1 DAB2 RANBP2 TNIK TIAM1 SPPL3 IL6R ADORA1 PRRC1 GPRC5B AR PTK2 GPRC5C INSR CAMTA1 TCIM PTPN11 PAK2 EFNA5 …	http://amigo.geneontology.org/amigo/term/GO:0010562
	3.53085e-05	1.83515	Positive regulation of phosphate metabolic process	75	942	ALS2 PTBP1 NR1H4 RB1CC1 ATP2B4 CDON FERMT2 DLG1 UBE2K TIGAR SLC4A4 MAVS OSBPL8 TYRO3 HSP90AB1 CRKL CARD10 ADNP PRKAG2 TGFBR1 CCNY PPARGC1A AMBRA1 IL23A PDCD10 PRKAR2A FXR1 DOCK7 PKD2 CCND2 CLU ACVR2A BMP2 GDF5 AKAP9 EIF2AK4 RAF1 EPHB2 VAV3 GDF11 ARRB1 SDCBP TP53 PRKACB ARNT BTBD10 HMGA2 CACUL1 DAB2 RANBP2 TNIK TIAM1 SPPL3 IL6R ADORA1 PRRC1 GPRC5B AR PTK2 GPRC5C INSR CAMTA1 TCIM PTPN11 PAK2 EFNA5 …	http://amigo.geneontology.org/amigo/term/GO:0045937
	3.61816e-05	2.00875	Cell surface receptor signaling pathway involved in cell-cell signaling	59	677	ZRANB1 CUL3 CDK14 PSME4 PPP2R3A FERMT2 JADE1 SSH1 AGO1 PPM1A FZD3 CCNY NPHP3 BCL9 WLS PKD2 RECK SOX4 BMP2 MACF1 SMO ZBED3 WNT2B CDC73 APC SCYL2 LMBR1L DIXDC1 DAB2 TNIK GNAQ TIAM1 FZD1 DGKI SKI VANGL2 ADORA1 PRICKLE2 SHH GPRC5B NLGN1 CDH2 PYGO1 SHISA2 ABAT ZNRF3 NOG ROR1 WNT7B RELN SRC UNC13B LDB1 CTR9 RACK1 TMEM170B CSNK1E DDX3X TRABD2B	http://amigo.geneontology.org/amigo/term/GO:1905114
	4.16885e-05	1.93592	Transmembrane receptor protein tyrosine kinase signaling pathway	64	762	PDK4 ANOS1 PTBP1 CYFIP2 SREBF1 RAB7A OSBPL8 SEMA6A TYRO3 CRKL DOK5 MAPKAPK3 RHOQ PLCG1 BMP2 EPS15L1 HIP1 RAF1 PTPRE EPHB2 VAV3 APC STAM NCBP1 SDCBP ITGAV APH1B MVB12A ARNT PHIP IGFBP3 OGT ATP6V1B2 EIF4EBP2 SESN3 SOGA1 ARID5B FOXO1 GFRA1 UBASH3B PRKCA ATP6V1C1 ADAMTS3 TIAM1 NEU3 ADORA1 AR PTK2 SDC2 SIK2 INSR SMARCC1 STAT5B PTPN11 SOCS4 PAK2 SHISA2 NOG EFNA5 ROR1 BCR EPHB4 SRC EFNA4	http://amigo.geneontology.org/amigo/term/GO:0007169
	4.20966e-05	1.74774	Response to organonitrogen compound	85	1121	GCLC PDK4 NR1H4 UFL1 CTNNA1 DTNBP1 USP13 ATP2B4 IPO5 ATP2B1 SREBF1 DNAJC10 SSH1 HADHA CRLS1 OSBPL8 DPYSL2 HSP90AB1 PRMT5 JAG1 HOMER2 CXCL12 PPP1R9B LAMTOR3 KLF3 PPARGC1A SPARC CPEB4 PRKAR2A PKD2 RHOQ GOT1 CXCR4 AKAP9 PPAT SH3BP4 UBE4B MAP1B PTPRE ZBED3 APC UBQLN1 MDM2 KAT7 RNF121 HCN4 NPC1 TP53 PRKACB MGST3 PARP1 PHIP OGT ATP6V1B2 EIF4EBP2 SESN3 FADS1 SOGA1 ITGB1 FOXO1 NGLY1 RANBP2 ATP6V1C1 TIAM1…	http://amigo.geneontology.org/amigo/term/GO:0010243
	4.20966e-05	1.55557	Protein transport	126	1867	LAMP2 PAFAH1B1 TFAP2B NR1H4 EHD3 RABEP1 SEC61A1 SLC12A2 IPO5 ARFGEF1 NUP133 SREBF1 RAB7A MAVS RPL6 HSP90AB1 PCSK5 MYH9 KPNA3 BLOC1S6 RAB3A RAB11FIP2 MAPK8 SUFU GOSR2 STX2 GNPTAB RAB23 HMGCR TFDP2 PDCD10 KCNIP3 TRAK2 WLS IPO13 RAB3GAP2 LTBP2 NUP43 FAM53C CLU RPL21 CSE1L RAB22A SOX4 RAB3IP MACF1 HIP1 SMO XPO7 KIF3A RAF1 TIMM10B IPO8 HOOK1 MDM2 STX6 STAM STXBP1 RANBP6 ARRB1 SDCBP PREPL AP1AR ARRDC4 …	http://amigo.geneontology.org/amigo/term/GO:0015031
	4.45583e-05	1.58774	Regulation of programmed cell death	116	1684	GCLC PDK4 TFAP2B ST3GAL1 NR1H4 UFL1 RB1CC1 CTNNA1 DDX20 RPS6KA2 RAB7A TIGAR ITCH PLEKHG2 MAP3K20 TYRO3 MSH2 HSP90AB1 CARD10 SOS2 ADNP FZD3 HOXA5 TGFBR1 CXCL12 MAPK8 TRIM2 PPARGC1A ARHGEF17 AMBRA1 HMGCR RASGRF2 CPEB4 PDCD10 IVNS1ABP CTSD CCND2 GPAM CLU CXCR4 TRIM24 G0S2 PLCG1 SOX4 BMP2 GDF5 HIP1 SMO EIF2AK4 EGLN3 ARHGEF9 RAF1 SERINC3 VHL VAV3 CDC73 APC UBQLN1 MDM2 STXBP1 RNF144B ARRB1 SDCBP PPP2R1…	http://amigo.geneontology.org/amigo/term/GO:0043067
	4.45583e-05	1.66198	Positive regulation of developmental process	99	1373	PAFAH1B1 UFL1 PHLDB1 CTNNA1 NEDD4L CDON MAPK6 ATP2B1 FERMT2 CLASP1 MSH2 HSP90AB1 CRKL PRMT5 ADNP JAG1 BLOC1S6 FZD3 NUMBL HOXA5 TGFBR1 CXCL12 ZMIZ1 PPARGC1A KMT5B IL23A RBM24 MAN2A1 HMGCR ACVR2B STK25 GPAM CXCR4 ACVR2A PLCG1 SOX4 BMP2 GDF5 ZBTB1 MACF1 SMO MAP1B ZBED3 EPHB2 VHL WNT2B MDM2 PWP1 KAT7 SDCBP TP53 ARNT ARF1 PARP1 ASXL2 PHLDB2 IGFBP3 ADAM12 FEZ1 HMGA2 ITGB1 DAB2 PRKCA TIAM1 CLSTN2 S100A1…	http://amigo.geneontology.org/amigo/term/GO:0051094
	4.45583e-05	1.62883	Organonitrogen compound catabolic process	106	1500	GCLC FBXL3 LAMP2 AASS RNF14 UFL1 ZRANB1 CUL3 USP2 ERCC8 NEDD4L USP13 ATP2B4 RNF4 PSME4 PPP2R3A RAB7A DNAJC10 USP33 UBE2K PPP2R5C ITCH TP53INP2 KLHL42 HSP90AB1 CYP3A5 UBE2R2 ABHD17B SUFU FBXL20 USP46 AADAT TRIM2 KCTD10 FBXL4 PDE10A HMGCR GLS ODC1 PCYOX1 CTSD GDA GOT1 CLU RBBP6 TRIM24 WWP1 USP22 PPAT UBE4B UBE2G1 APC UBQLN1 FBXO21 MDM2 STAM RNF144B ARRB1 RNF121 SDCBP FBXO11 TMTC3 GID4 MVB12A ABHD10…	http://amigo.geneontology.org/amigo/term/GO:1901565
	4.5902e-05	1.70391	Response to nitrogen compound	91	1231	GCLC PDK4 NR1H4 UFL1 CTNNA1 DTNBP1 USP13 ATP2B4 GUCY1B1 IPO5 ATP2B1 SREBF1 DNAJC10 SSH1 HADHA ATRX CRLS1 MAVS OSBPL8 DPYSL2 HSP90AB1 CRKL PRMT5 JAG1 HOMER2 CXCL12 PPP1R9B LAMTOR3 KLF3 PPARGC1A SPARC CPEB4 PRKAR2A PKD2 RHOQ GOT1 CXCR4 AKAP9 PPAT SH3BP4 UBE4B MAP1B PTPRE ZBED3 APC UBQLN1 MDM2 KAT7 RNF121 HCN4 NPC1 TP53 PRKACB MGST3 PARP1 PHIP OGT ATP6V1B2 EIF4EBP2 SESN3 FADS1 SOGA1 ITGB1 FOXO1 NGLY…	http://amigo.geneontology.org/amigo/term/GO:1901698
	4.76124e-05	2.62288	Axon guidance	33	290	ANOS1 NRXN3 USP33 SEMA6A DPYSL2 DOK5 FZD3 CXCL12 NECTIN1 CXCR4 PLCG1 SMO PALLD EPHB2 FEZ1 GFRA1 PRKCA ARHGAP35 NEXN SHH TTC8 PRTG PTK2 KIF5B SPTBN2 PTPN11 NOG EFNA5 RELN EPHB4 SIAH1 SRC EFNA4	http://amigo.geneontology.org/amigo/term/GO:0007411
	4.88282e-05	1.9824	Organelle localization	59	686	PAFAH1B1 CUL3 SPDL1 DTNBP1 KIF1B SYNE2 CLASP1 DLG1 KIF3C DPYSL2 MYH9 TRIP11 BLOC1S6 ARMC1 TUBB4A RAB3A GOSR2 STX2 PDCD10 STK25 TRAK2 DOCK7 ESYT2 PPP6C FAM98A VAPB TBC1D20 RHOT1 RAB3IP TUBA4A AKAP9 KIF3A MAP1B SYT11 ZBED3 CEP162 STX6 STXBP1 FNBP1L AP1AR ARF1 EML4 HAUS6 SEC16A FEZ1 ITGB1 PEX13 PDZD8 TUBA1A HOOK3 NLGN1 CDH2 KIF5B TRAK1 UNC13B CSNK1E UBXN2B EIF6 NEFL	http://amigo.geneontology.org/amigo/term/GO:0051640
	5.00471e-05	2.61387	Neuron projection guidance	33	291	ANOS1 NRXN3 USP33 SEMA6A DPYSL2 DOK5 FZD3 CXCL12 NECTIN1 CXCR4 PLCG1 SMO PALLD EPHB2 FEZ1 GFRA1 PRKCA ARHGAP35 NEXN SHH TTC8 PRTG PTK2 KIF5B SPTBN2 PTPN11 NOG EFNA5 RELN EPHB4 SIAH1 SRC EFNA4	http://amigo.geneontology.org/amigo/term/GO:0097485
	5.14135e-05	2.45067	Regulation of small GTPase mediated signal transduction	37	348	ALS2 RALBP1 CUL3 CDON ARFGEF1 PLEKHG2 CRKL SOS2 ARHGEF17 KCTD10 RASGRF2 SIPA1L2 RHOQ RHOT1 ARHGEF9 RAF1 EPHB2 VAV3 ARHGAP32 ARRB1 IQSEC1 OGT ITGB1 PSD3 TIAM1 DGKI ARHGAP35 F2RL1 ABCA1 SCAI RALGAPA1 F2R BCR RELN SRGAP1 SRC ADGRG1	http://amigo.geneontology.org/amigo/term/GO:0051056
	5.98208e-05	2.8557	Establishment or maintenance of cell polarity	28	226	PAFAH1B1 RHOBTB2 SPDL1 CTNNA1 ARFGEF1 RHOBTB1 CLASP1 DLG1 HSP90AB1 CRKL MYH9 RAB11FIP2 STK25 DOCK7 CAP1 KIF3A MAP1B FEZ1 ITGB1 ARHGAP35 PRKCI SHH TTC8 PTK2 WNT7B RACK1 UBXN2B AQP1	http://amigo.geneontology.org/amigo/term/GO:0007163
	6.06411e-05	2.58719	Cellular response to extracellular stimulus	33	294	PDK4 LAMP2 NR1H4 ATP2B1 SREBF1 USP33 MTMR3 ADNP USF2 PRKAG2 MAPK8 PPP1R9B LAMTOR3 AMBRA1 CPEB4 TRIM24 EIF2AK4 WNT2B MDM2 TP53 ATP6V1B2 CDKN2B SESN3 FADS1 FOXO1 ATP6V1C1 WIPI2 ARHGAP35 CBS VCAM1 MN1 SIK2 ULK1	http://amigo.geneontology.org/amigo/term/GO:0031668
	6.16504e-05	1.86148	Actin filament-based process	68	842	PAFAH1B1 RHOBTB2 CUL3 CTNNA1 DTNBP1 NEDD4L SYNE2 CYFIP2 ARFGEF1 RHOBTB1 FERMT2 CLASP1 DLG1 SSH1 PLEKHG2 EPB41L4B MYH9 TGFBR1 CXCL12 PPP1R9B ARHGEF17 RHOQ AKAP9 HIP1 MKLN1 PALLD CAP1 ZBED3 SWAP70 FHOD3 FLNB ARRB1 SDCBP FNBP1L ABI2 HCN4 AP1AR SHROOM3 FRMD6 ARF1 CDC42BPA IQSEC1 PHLDB2 FAM171A1 ITGB1 DIXDC1 TWF1 JMY FARP1 TNIK SORBS2 CXADR MRAS STC1 CSRP1 ARHGAP35 ADORA1 PRKCI F2RL1 TTC8 SYNPO SPTBN2…	http://amigo.geneontology.org/amigo/term/GO:0030029
	6.41361e-05	1.73604	Embryo development	83	1102	ALS2 PAFAH1B1 PHLDB1 CUL3 CDON NUP133 PPP2R3A CLASP1 DLG1 MAP3K20 MSH2 PCSK5 THOC5 MYH9 FZD3 HOXA3 LFNG HOXA5 TGFBR1 SUFU ZMIZ1 UGDH AMBRA1 MAN2A1 NPHP3 WLS PKD2 RDH10 ACVR2A RBBP6 RECK PLCG1 USP22 SOX4 BMP2 GDF5 SMO GRSF1 ZBED3 EPHB2 WNT2B KIDINS220 CDC73 TRA2B SMAD6 ITGAV SHROOM3 TP53 PRKACB ARNT PHLDB2 RPL7L1 NPAT HMGA2 ITGB1 DISP1 ADAMTS3 PHF6 SKI SIM2 ARHGAP35 ZNF281 VANGL2 SHH SALL2 AR LUZP…	http://amigo.geneontology.org/amigo/term/GO:0009790
	6.60126e-05	1.65248	Negative regulation of transcription, DNA-templated	97	1353	GCLC TFAP2B AASS NR1H4 ARID4A CUL3 USP2 NEDD4L HDAC7 DDX20 LMCD1 SREBF1 DLG1 SMARCA2 ATRX PRMT5 PPM1A MOSPD1 GLIS3 SUFU DDX5 PHF12 KLF3 TFDP2 ACVR2B KCNIP3 TFCP2L1 GON4L PRDM2 DR1 TRIM24 BHLHE41 WWP1 BMP2 ZBTB1 SMO VHL PPHLN1 CDC73 MDM2 KAT7 TP53 FOXK2 PARP1 TENM2 RBAK MEPCE NACC2 NPAT HMGA2 ARID5B PDCD4 FOXO1 DAB2 PHF6 SKI SIM2 S100A1 ZNF281 ZNF589 SHH KDM1B SALL2 ZBTB39 AR LIMS1 RIOX2 PKIA ZNF4…	http://amigo.geneontology.org/amigo/term/GO:0045892
	6.74531e-05	1.84503	Positive regulation of phosphorylation	69	862	ALS2 RB1CC1 ATP2B4 CDON FERMT2 DLG1 UBE2K TIGAR SLC4A4 MAVS OSBPL8 TYRO3 HSP90AB1 CRKL CARD10 ADNP PRKAG2 TGFBR1 CCNY AMBRA1 IL23A PDCD10 PRKAR2A FXR1 DOCK7 PKD2 CCND2 CLU ACVR2A BMP2 GDF5 AKAP9 EIF2AK4 RAF1 EPHB2 VAV3 GDF11 ARRB1 SDCBP TP53 PRKACB ARNT BTBD10 HMGA2 CACUL1 DAB2 RANBP2 TNIK TIAM1 IL6R ADORA1 PRRC1 GPRC5B AR PTK2 GPRC5C INSR TCIM PTPN11 PAK2 EFNA5 ROR1 PRR5 ZFP91 RELN EPHB4 SRC RAC…	http://amigo.geneontology.org/amigo/term/GO:0042327
	6.78137e-05	2.38012	Cellular response to external stimulus	38	368	GCLC PDK4 LAMP2 NR1H4 ATP2B1 SREBF1 USP33 MAP3K1 MTMR3 ADNP USF2 PRKAG2 MAPK8 PPP1R9B LAMTOR3 AMBRA1 CPEB4 GOT1 TRIM24 EIF2AK4 WNT2B MDM2 TP53 ATP6V1B2 CDKN2B SESN3 FADS1 FOXO1 ATP6V1C1 WIPI2 ARHGAP35 CBS VCAM1 MN1 SIK2 ULK1 PTPN11 AQP1	http://amigo.geneontology.org/amigo/term/GO:0071496
	6.78137e-05	1.65004	Negative regulation of nucleic acid-templated transcription	97	1355	GCLC TFAP2B AASS NR1H4 ARID4A CUL3 USP2 NEDD4L HDAC7 DDX20 LMCD1 SREBF1 DLG1 SMARCA2 ATRX PRMT5 PPM1A MOSPD1 GLIS3 SUFU DDX5 PHF12 KLF3 TFDP2 ACVR2B KCNIP3 TFCP2L1 GON4L PRDM2 DR1 TRIM24 BHLHE41 WWP1 BMP2 ZBTB1 SMO VHL PPHLN1 CDC73 MDM2 KAT7 TP53 FOXK2 PARP1 TENM2 RBAK MEPCE NACC2 NPAT HMGA2 ARID5B PDCD4 FOXO1 DAB2 PHF6 SKI SIM2 S100A1 ZNF281 ZNF589 SHH KDM1B SALL2 ZBTB39 AR LIMS1 RIOX2 PKIA ZNF4…	http://amigo.geneontology.org/amigo/term/GO:1903507
	6.83953e-05	1.76608	Positive regulation of protein modification process	78	1018	ALS2 PTBP1 RB1CC1 CUL3 ATP2B4 CDON ARFGEF1 SREBF1 FERMT2 DLG1 UBE2K MAVS OSBPL8 HSP90AB1 CRKL CARD10 ADNP PRKAG2 TGFBR1 CCNY PPARGC1A IL23A PDCD10 PRKAR2A FXR1 DOCK7 PKD2 RAB3GAP2 CCND2 CLU ACVR2A SOX4 BMP2 GDF5 AKAP9 EIF2AK4 RAF1 UBQLN1 GDF11 KAT7 ARRB1 SDCBP ARRDC4 TP53 PRKACB ARNT OGT HMGA2 CACUL1 DAB2 TNIK TIAM1 SPPL3 IL6R ADORA1 RCHY1 PRRC1 GPRC5B PTK2 GPRC5C INSR CAMTA1 TCIM PTPN11 PAK2 TSP…	http://amigo.geneontology.org/amigo/term/GO:0031401
	6.9216e-05	2.06959	Wnt signaling pathway	51	568	ZRANB1 CUL3 CDK14 PSME4 PPP2R3A FERMT2 JADE1 AGO1 PPM1A FZD3 CCNY NPHP3 BCL9 WLS PKD2 RECK SOX4 BMP2 MACF1 ZBED3 WNT2B CDC73 APC SCYL2 LMBR1L DIXDC1 DAB2 TNIK GNAQ TIAM1 FZD1 SKI VANGL2 PRICKLE2 SHH GPRC5B CDH2 PYGO1 SHISA2 ZNRF3 NOG ROR1 WNT7B SRC LDB1 CTR9 RACK1 TMEM170B CSNK1E DDX3X TRABD2B	http://amigo.geneontology.org/amigo/term/GO:0016055
	6.9216e-05	1.51809	Establishment of protein localization	131	1989	LAMP2 PAFAH1B1 TFAP2B NR1H4 EHD3 RABEP1 SEC61A1 SLC12A2 IPO5 ARFGEF1 NUP133 SREBF1 RAB7A MAVS RPL6 HSP90AB1 PCSK5 MYH9 UBL4A KPNA3 BLOC1S6 RAB3A RAB11FIP2 MAPK8 SUFU GOSR2 STX2 GNPTAB RAB23 HMGCR TFDP2 PDCD10 KCNIP3 TRAK2 WLS IPO13 CTSD RAB3GAP2 LTBP2 NUP43 FAM53C CLU RPL21 CSE1L RAB22A SOX4 RAB3IP MACF1 HIP1 SMO XPO7 KIF3A RAF1 TIMM10B IPO8 HOOK1 MDM2 STX6 STAM STXBP1 RANBP6 ARRB1 SDCBP PREPL AP…	http://amigo.geneontology.org/amigo/term/GO:0045184
	6.9216e-05	1.64761	Negative regulation of RNA biosynthetic process	97	1357	GCLC TFAP2B AASS NR1H4 ARID4A CUL3 USP2 NEDD4L HDAC7 DDX20 LMCD1 SREBF1 DLG1 SMARCA2 ATRX PRMT5 PPM1A MOSPD1 GLIS3 SUFU DDX5 PHF12 KLF3 TFDP2 ACVR2B KCNIP3 TFCP2L1 GON4L PRDM2 DR1 TRIM24 BHLHE41 WWP1 BMP2 ZBTB1 SMO VHL PPHLN1 CDC73 MDM2 KAT7 TP53 FOXK2 PARP1 TENM2 RBAK MEPCE NACC2 NPAT HMGA2 ARID5B PDCD4 FOXO1 DAB2 PHF6 SKI SIM2 S100A1 ZNF281 ZNF589 SHH KDM1B SALL2 ZBTB39 AR LIMS1 RIOX2 PKIA ZNF4…	http://amigo.geneontology.org/amigo/term/GO:1902679
[truncated: 471 more rows]
