# Supplementary material for: Influenza A virus replicates productively in primary human kidney cells and induces factors and mechanisms related to regulated cell death and renal pathology observed in virus-infected patients
Source: Front Cell Infect Microbiol. 2024 Mar 25;14:1363407. doi: 10.3389/fcimb.2024.1363407 (PMC10999593; doi:10.3389/fcimb.2024.1363407)
Supplement: Supplementary file 5 [file Table_4.xlsx]

## Sheet: Supplemental Table S4
Supplemental Table S4: Venn, pathway and GO analysis of (1) shared up- and (2) shared down-regulated proteins and transcripts in H1N1pdm09-infected primary DTC.
		(1) Venn analysis: shared up-regulated transcripts and proteins (Exp. I + II)		(2) shared down-regulated transcripts (Exp. I) and proteins (Exp. II)
		IFIT2		CCNY
		IFIH1		ANKRD50
		OASL		PAFAH1B2
		RSAD2		RELN
		IFIT1		JAG1
		NT5C3A		RAB23
		GBP4		PYROXD1
		IFIT3		LYSMD3
		IFI16		SDCBP
		ISG20		PLXDC2
		SAMHD1		LFNG
		DDX60L		SMAD2
		SLFN5
		HELZ2
		UBE2L6
		PSMB9
		TRIM5
		SP100
		STAT2
		PARP14
		TDRD7
		NUB1
		HERC6
		MLKL
		TRIM22
		TNFSF10
		ZFP36L2
	Pathway and GO analysis of the 27 shared up (1)- respectively down-regulated (2) transcripts and proteins (DTC 12 hpi)
	1) Pathway and GO analysis of the 27 shared up-regulated transcripts and proteins (DTC 12 hpi)
	p-value	q-value	pathway	source	external_id	members_input_overlap
	3.21268e-08	1.57421e-06	Interferon Signaling	Reactome	R-HSA-913531	RSAD2; SAMHD1; STAT2; IFIT3; OASL; TRIM22; GBP4; UBE2L6; ISG20; TRIM5; IFIT2; IFIT1; SP100
	0.0363802	0.749238	Cytokine Signaling in Immune system	Reactome	R-HSA-1280215	UBE2L6; SAMHD1; STAT2; TRIM5; OASL; TRIM22; GBP4; IFIT2; ISG20; IFIT3; RSAD2; IFIT1; SP100
	0.0458717	0.749238	Interferon alpha/beta signaling	Reactome	R-HSA-909733	SAMHD1; STAT2; OASL; RSAD2; ISG20; IFIT3; IFIT2; IFIT1
	780.009	9555.12	Immune System	Reactome	R-HSA-168256	IFIH1; SAMHD1; STAT2; IFIT3; OASL; TRIM22; GBP4; UBE2L6; IFI16; HERC6; ISG20; IFIT2; TRIM5; RSAD2; IFIT1; SP100
	79595.5	780036	Interferon gamma signaling	Reactome	R-HSA-877300	GBP4; TRIM5; OASL; TRIM22; SP100
	856524	69949.5	Immune response to tuberculosis	Wikipathways	WP4197	IFIT3; STAT2; IFIT1
	4.24265e+06	0.000259862012086	Type II interferon signaling (IFNG)	Wikipathways	WP619	IFIT2; PSMB9; STAT2
	4.24265e+06	0.000259862012086	Antiviral mechanism by IFN-stimulated genes	Reactome	R-HSA-1169410	UBE2L6; OASL; IFIT1
	0.000266030319877	0.00144838729711	Influenza A - Homo sapiens (human)	KEGG	path:hsa05164	IFIH1; TNFSF10; STAT2; RSAD2
	0.000750709745868	0.00309555225811	Regulation of necroptotic cell death	Reactome	R-HSA-5675482	TNFSF10; MLKL
	0.000750709745868	0.00309555225811	RIPK1-mediated regulated necrosis	Reactome	R-HSA-5213460	TNFSF10; MLKL
	0.000821268966437	0.00309555225811	Negative regulators of DDX58/IFIH1 signaling	Reactome	R-HSA-936440	UBE2L6; IFIH1
	0.000821268966437	0.00309555225811	Type I interferon induction and signaling during SARS-CoV-2 infection	Wikipathways	WP4868	IFIH1; STAT2
	0.00130894304145	0.00457608325946	Regulated Necrosis	Reactome	R-HSA-5218859	TNFSF10; MLKL
	0.00140084181412	0.00457608325946	ISG15 antiviral mechanism	Reactome	R-HSA-1169408	UBE2L6; IFIT1
	0.00201498614028	0.00548524004854	Nucleobase catabolism	Reactome	R-HSA-8956319	NT5C3A; SAMHD1
	0.00298197863094	0.00757190271097	Hepatitis C - Homo sapiens (human)	KEGG	path:hsa05160	STAT2; IFIT1; RSAD2
	0.00309057253509	0.00757190271097	Necroptosis - Homo sapiens (human)	KEGG	path:hsa04217	TNFSF10; STAT2; MLKL
	0.00444830724887	0.0103793835807	NOD-like receptor signaling pathway - Homo sapiens (human)	KEGG	path:hsa04621	IFI16; STAT2; GBP4
	0.00533111145052	0.0118738391398	SARS-CoV-2 innate immunity evasion and cell-specific immune response	Wikipathways	WP5039	IFIT2; STAT2
	0.00568894595709	0.0121199283434	DDX58/IFIH1-mediated induction of interferon-alpha/beta	Reactome	R-HSA-168928	UBE2L6; IFIH1
	0.00702556474853	0.0143438613616	Non-genomic actions of 1,25 dihydroxyvitamin D3	Wikipathways	WP4341	RSAD2; STAT2
	Enrichment FDR	Fold Enrichment	GO Biological Process	nGenes	Pathway Genes	Genes	URL
	7.97712e-18	41.8934	Defense response to virus	14	293	SAMHD1 IFIH1 IFIT3 IFIT2 NT5C3A TRIM5 TRIM22 RSAD2 OASL IFI16 MLKL STAT2 ISG20 IFIT1	http://amigo.geneontology.org/amigo/term/GO:0051607
	7.97712e-18	41.8934	Defense response to symbiont	14	293	SAMHD1 IFIH1 IFIT3 IFIT2 NT5C3A TRIM5 TRIM22 RSAD2 OASL IFI16 MLKL STAT2 ISG20 IFIT1	http://amigo.geneontology.org/amigo/term/GO:0140546
	3.23002e-16	31.3132	Response to virus	14	392	SAMHD1 IFIH1 IFIT3 IFIT2 NT5C3A TRIM5 TRIM22 RSAD2 OASL IFI16 MLKL STAT2 ISG20 IFIT1	http://amigo.geneontology.org/amigo/term/GO:0009615
	8.69701e-14	10.5282	Defense response to other organism	18	1499	NUB1 SP100 SAMHD1 IFIH1 IFIT3 IFIT2 NT5C3A TRIM5 TRIM22 RSAD2 OASL GBP4 IFI16 MLKL STAT2 ISG20 PARP14 IFIT1	http://amigo.geneontology.org/amigo/term/GO:0098542
	6.81586e-13	10.6162	Response to cytokine	17	1404	NUB1 SP100 SAMHD1 IFIH1 IFIT3 IFIT2 TRIM5 TRIM22 RSAD2 OASL ZFP36L2 GBP4 IFI16 STAT2 ISG20 PARP14 IFIT1	http://amigo.geneontology.org/amigo/term/GO:0034097
	9.88142e-13	64.1538	Type I interferon signaling pathway	9	123	SP100 SAMHD1 IFIT3 IFIT2 RSAD2 OASL STAT2 ISG20 IFIT1	http://amigo.geneontology.org/amigo/term/GO:0060337
	9.88142e-13	63.6365	Cellular response to type I interferon	9	124	SP100 SAMHD1 IFIT3 IFIT2 RSAD2 OASL STAT2 ISG20 IFIT1	http://amigo.geneontology.org/amigo/term/GO:0071357
	1.24449e-12	61.1699	Response to type I interferon	9	129	SP100 SAMHD1 IFIT3 IFIT2 RSAD2 OASL STAT2 ISG20 IFIT1	http://amigo.geneontology.org/amigo/term/GO:0034340
	1.48634e-12	8.45305	Response to external biotic stimulus	18	1867	NUB1 SP100 SAMHD1 IFIH1 IFIT3 IFIT2 NT5C3A TRIM5 TRIM22 RSAD2 OASL GBP4 IFI16 MLKL STAT2 ISG20 PARP14 IFIT1	http://amigo.geneontology.org/amigo/term/GO:0043207
	1.48634e-12	11.1513	Innate immune response	16	1258	NUB1 SP100 SAMHD1 IFIH1 IFIT3 IFIT2 TRIM5 TRIM22 RSAD2 OASL GBP4 IFI16 STAT2 ISG20 PARP14 IFIT1	http://amigo.geneontology.org/amigo/term/GO:0045087
	1.48634e-12	8.45758	Response to other organism	18	1866	NUB1 SP100 SAMHD1 IFIH1 IFIT3 IFIT2 NT5C3A TRIM5 TRIM22 RSAD2 OASL GBP4 IFI16 MLKL STAT2 ISG20 PARP14 IFIT1	http://amigo.geneontology.org/amigo/term/GO:0051707
	1.91622e-12	8.28443	Response to biotic stimulus	18	1905	NUB1 SP100 SAMHD1 IFIH1 IFIT3 IFIT2 NT5C3A TRIM5 TRIM22 RSAD2 OASL GBP4 IFI16 MLKL STAT2 ISG20 PARP14 IFIT1	http://amigo.geneontology.org/amigo/term/GO:0009607
	5.60213e-11	10.0547	Cellular response to cytokine stimulus	15	1308	SP100 SAMHD1 IFIT3 IFIT2 TRIM5 TRIM22 RSAD2 OASL ZFP36L2 GBP4 IFI16 STAT2 ISG20 PARP14 IFIT1	http://amigo.geneontology.org/amigo/term/GO:0071345
	4.17889e-09	49.0991	Negative regulation of viral process	7	125	SP100 TRIM5 RSAD2 OASL IFI16 ISG20 IFIT1	http://amigo.geneontology.org/amigo/term/GO:0048525
	5.88025e-09	30.8994	Regulation of viral process	8	227	SP100 TRIM5 TRIM22 RSAD2 OASL IFI16 ISG20 IFIT1	http://amigo.geneontology.org/amigo/term/GO:0050792
	8.32117e-09	10.9028	Cytokine-mediated signaling pathway	12	965	SP100 SAMHD1 IFIT3 IFIT2 TRIM5 TRIM22 RSAD2 OASL STAT2 ISG20 PARP14 IFIT1	http://amigo.geneontology.org/amigo/term/GO:0019221
	5.02219e-08	33.5376	Regulation of viral life cycle	7	183	TRIM5 TRIM22 RSAD2 OASL IFI16 ISG20 IFIT1	http://amigo.geneontology.org/amigo/term/GO:1903900
	5.95266e-08	9.08569	Viral process	12	1158	SP100 SAMHD1 IFIH1 TRIM5 TRIM22 RSAD2 OASL IFI16 MLKL STAT2 ISG20 IFIT1	http://amigo.geneontology.org/amigo/term/GO:0016032
	3.22419e-07	70.7072	Negative regulation of viral genome replication	5	62	RSAD2 OASL IFI16 ISG20 IFIT1	http://amigo.geneontology.org/amigo/term/GO:0045071
	1.70642e-06	19.6711	Response to interferon-gamma	7	312	NUB1 SP100 TRIM5 TRIM22 OASL GBP4 PARP14	http://amigo.geneontology.org/amigo/term/GO:0034341
	2.05019e-06	48.1741	Regulation of viral genome replication	5	91	RSAD2 OASL IFI16 ISG20 IFIT1	http://amigo.geneontology.org/amigo/term/GO:0045069
	1.50481e-05	14.0123	Viral life cycle	7	438	TRIM5 TRIM22 RSAD2 OASL IFI16 ISG20 IFIT1	http://amigo.geneontology.org/amigo/term/GO:0019058
	1.50481e-05	31.767	Viral genome replication	5	138	RSAD2 OASL IFI16 ISG20 IFIT1	http://amigo.geneontology.org/amigo/term/GO:0019079
	2.30823e-05	18.266	Cellular response to interferon-gamma	6	288	SP100 TRIM5 TRIM22 OASL GBP4 PARP14	http://amigo.geneontology.org/amigo/term/GO:0071346
	3.25455e-05	26.7308	Interferon-gamma-mediated signaling pathway	5	164	SP100 TRIM5 TRIM22 OASL PARP14	http://amigo.geneontology.org/amigo/term/GO:0060333
	4.81005e-05	11.5364	Regulation of response to biotic stimulus	7	532	SAMHD1 TRIM5 OASL IFI16 STAT2 PARP14 IFIT1	http://amigo.geneontology.org/amigo/term/GO:0002831
	0.000209253	31.5953	Negative regulation of innate immune response	4	111	SAMHD1 IFI16 STAT2 PARP14	http://amigo.geneontology.org/amigo/term/GO:0045824
	0.000653756	5.30304	Regulation of immune response	9	1488	SAMHD1 IFIH1 TRIM5 RSAD2 OASL IFI16 STAT2 PARP14 IFIT1	http://amigo.geneontology.org/amigo/term/GO:0050776
	0.000815766	21.7831	Negative regulation of response to biotic stimulus	4	161	SAMHD1 IFI16 STAT2 PARP14	http://amigo.geneontology.org/amigo/term/GO:0002832
	0.000815766	21.9192	Negative regulation of binding	4	160	SP100 IFIT2 IFI16 IFIT1	http://amigo.geneontology.org/amigo/term/GO:0051100
	0.00170445	37.5758	Negative regulation of cytokine-mediated signaling pathway	3	70	SAMHD1 STAT2 PARP14	http://amigo.geneontology.org/amigo/term/GO:0001960
	0.00189038	10.9323	Regulation of innate immune response	5	401	SAMHD1 TRIM5 IFI16 STAT2 PARP14	http://amigo.geneontology.org/amigo/term/GO:0045088
	0.00189038	35.5447	Negative regulation of response to cytokine stimulus	3	74	SAMHD1 STAT2 PARP14	http://amigo.geneontology.org/amigo/term/GO:0060761
	0.0019142	16.9424	Regulation of response to cytokine stimulus	4	207	SAMHD1 IFIH1 STAT2 PARP14	http://amigo.geneontology.org/amigo/term/GO:0060759
	0.00465603	92.2915	Negative regulation of type I interferon-mediated signaling pathway	2	19	SAMHD1 STAT2	http://amigo.geneontology.org/amigo/term/GO:0060339
	0.00708389	11.8482	Biological process involved in interaction with host	4	296	TRIM5 TRIM22 MLKL IFIT1	http://amigo.geneontology.org/amigo/term/GO:0051701
	0.00708389	73.0641	Cellular response to exogenous dsRNA	2	24	IFIH1 IFIT1	http://amigo.geneontology.org/amigo/term/GO:0071360
	0.00811064	67.4438	Cellular response to interferon-alpha	2	26	IFIT3 IFIT2	http://amigo.geneontology.org/amigo/term/GO:0035457
	0.0087308	5.79363	Regulation of defense response	6	908	SAMHD1 TRIM5 IFI16 STAT2 PARP14 IFIT1	http://amigo.geneontology.org/amigo/term/GO:0031347
	0.0087308	4.78735	Regulation of response to external stimulus	7	1282	SAMHD1 TRIM5 OASL IFI16 STAT2 PARP14 IFIT1	http://amigo.geneontology.org/amigo/term/GO:0032101
	0.0087308	62.6264	Cellular response to dsRNA	2	28	IFIH1 IFIT1	http://amigo.geneontology.org/amigo/term/GO:0071359
	0.0118765	17.4193	Regulation of type I interferon production	3	151	IFIH1 UBE2L6 IFI16	http://amigo.geneontology.org/amigo/term/GO:0032479
	0.0118765	17.4193	Type I interferon production	3	151	IFIH1 UBE2L6 IFI16	http://amigo.geneontology.org/amigo/term/GO:0032606
	0.0124768	6.80721	Nucleobase-containing compound catabolic process	5	644	SAMHD1 NT5C3A HELZ2 ZFP36L2 ISG20	http://amigo.geneontology.org/amigo/term/GO:0034655
	0.0128972	48.7094	Response to interferon-alpha	2	36	IFIT3 IFIT2	http://amigo.geneontology.org/amigo/term/GO:0035455
	0.0128972	9.47859	Negative regulation of immune response	4	370	SAMHD1 IFI16 STAT2 PARP14	http://amigo.geneontology.org/amigo/term/GO:0050777
	0.013504	9.20493	Protein polyubiquitination	4	381	TRIM5 TRIM22 HERC6 UBE2L6	http://amigo.geneontology.org/amigo/term/GO:0000209
	0.013504	9.30259	Regulation of binding	4	377	SP100 IFIT2 IFI16 IFIT1	http://amigo.geneontology.org/amigo/term/GO:0051098
	0.013504	46.1457	Regulation of type I interferon-mediated signaling pathway	2	38	SAMHD1 STAT2	http://amigo.geneontology.org/amigo/term/GO:0060338
	0.0145718	8.96951	Biological process involved in symbiotic interaction	4	391	TRIM5 TRIM22 MLKL IFIT1	http://amigo.geneontology.org/amigo/term/GO:0044403
	0.0147769	6.34421	Heterocycle catabolic process	5	691	SAMHD1 NT5C3A HELZ2 ZFP36L2 ISG20	http://amigo.geneontology.org/amigo/term/GO:0046700
	0.0148259	8.83395	Negative regulation of defense response	4	397	SAMHD1 IFI16 STAT2 PARP14	http://amigo.geneontology.org/amigo/term/GO:0031348
	0.0148755	6.28058	Cellular nitrogen compound catabolic process	5	698	SAMHD1 NT5C3A HELZ2 ZFP36L2 ISG20	http://amigo.geneontology.org/amigo/term/GO:0044270
	0.0149518	41.7509	Cytoplasmic pattern recognition receptor signaling pathway in response to virus	2	42	IFIH1 OASL	http://amigo.geneontology.org/amigo/term/GO:0039528
	0.015469	6.17443	Aromatic compound catabolic process	5	710	SAMHD1 NT5C3A HELZ2 ZFP36L2 ISG20	http://amigo.geneontology.org/amigo/term/GO:0019439
	0.015901	14.3733	RNA phosphodiester bond hydrolysis	3	183	SAMHD1 HELZ2 ISG20	http://amigo.geneontology.org/amigo/term/GO:0090501
	0.01703	4.7737	Protein modification by small protein conjugation	6	1102	NUB1 IFIH1 TRIM5 TRIM22 HERC6 UBE2L6	http://amigo.geneontology.org/amigo/term/GO:0032446
	0.0175307	5.93213	Organic cyclic compound catabolic process	5	739	SAMHD1 NT5C3A HELZ2 ZFP36L2 ISG20	http://amigo.geneontology.org/amigo/term/GO:1901361
	0.0181142	13.4888	Regulation of cytokine-mediated signaling pathway	3	195	SAMHD1 STAT2 PARP14	http://amigo.geneontology.org/amigo/term/GO:0001959
	0.0182899	35.7865	Negative regulation of type I interferon production	2	49	IFIH1 UBE2L6	http://amigo.geneontology.org/amigo/term/GO:0032480
	0.01911	13.0861	Positive regulation of I-kappaB kinase/NF-kappaB signaling	3	201	TNFSF10 TRIM5 TRIM22	http://amigo.geneontology.org/amigo/term/GO:0043123
	0.0199156	33.7219	Negative regulation of DNA binding	2	52	SP100 IFI16	http://amigo.geneontology.org/amigo/term/GO:0043392
	0.0219036	31.8825	Response to exogenous dsRNA	2	55	IFIH1 IFIT1	http://amigo.geneontology.org/amigo/term/GO:0043330
	0.0231406	30.7638	Regulation of extrinsic apoptotic signaling pathway via death domain receptors	2	57	SP100 TNFSF10	http://amigo.geneontology.org/amigo/term/GO:1902041
	0.0256574	28.7465	Response to dsRNA	2	61	IFIH1 IFIT1	http://amigo.geneontology.org/amigo/term/GO:0043331
	0.0256574	28.7465	Regulation of viral entry into host cell	2	61	TRIM5 TRIM22	http://amigo.geneontology.org/amigo/term/GO:0046596
	0.0269355	27.8339	Positive regulation of pattern recognition receptor signaling pathway	2	63	RSAD2 OASL	http://amigo.geneontology.org/amigo/term/GO:0062208
	0.0293904	10.7799	Pattern recognition receptor signaling pathway	3	244	IFIH1 RSAD2 OASL	http://amigo.geneontology.org/amigo/term/GO:0002221
	0.0293904	6.78351	Positive regulation of cellular catabolic process	4	517	NUB1 TRIM5 TRIM22 ZFP36L2	http://amigo.geneontology.org/amigo/term/GO:0031331
	0.0299664	25.7873	Modulation by symbiont of entry into host	2	68	TRIM5 TRIM22	http://amigo.geneontology.org/amigo/term/GO:0052372
	0.0338066	9.81458	Regulation of I-kappaB kinase/NF-kappaB signaling	3	268	TNFSF10 TRIM5 TRIM22	http://amigo.geneontology.org/amigo/term/GO:0043122
	0.0338066	292.256	DGTP metabolic process	1	3	SAMHD1	http://amigo.geneontology.org/amigo/term/GO:0046070
	0.0338066	24.0211	Positive regulation of response to cytokine stimulus	2	73	IFIH1 PARP14	http://amigo.geneontology.org/amigo/term/GO:0060760
	0.0338066	3.95238	Protein modification by small protein conjugation or removal	6	1331	NUB1 IFIH1 TRIM5 TRIM22 HERC6 UBE2L6	http://amigo.geneontology.org/amigo/term/GO:0070647
	0.0338066	292.256	Execution phase of necroptosis	1	3	MLKL	http://amigo.geneontology.org/amigo/term/GO:0097528
	0.0338066	292.256	DNA strand resection involved in replication fork processing	1	3	SAMHD1	http://amigo.geneontology.org/amigo/term/GO:0110025
	0.0338066	292.256	Regulation of Fas signaling pathway	1	3	SP100	http://amigo.geneontology.org/amigo/term/GO:1902044
	0.0338066	292.256	Regulation of interleukin-4-mediated signaling pathway	1	3	PARP14	http://amigo.geneontology.org/amigo/term/GO:1902214
	0.0347592	22.4813	Cellular response to virus	2	78	IFIH1 OASL	http://amigo.geneontology.org/amigo/term/GO:0098586
	0.0385275	6.03628	Negative regulation of response to external stimulus	4	581	SAMHD1 IFI16 STAT2 PARP14	http://amigo.geneontology.org/amigo/term/GO:0032102
	0.0404333	5.93414	Positive regulation of catabolic process	4	591	NUB1 TRIM5 TRIM22 ZFP36L2	http://amigo.geneontology.org/amigo/term/GO:0009896
	0.0408335	219.192	Purine deoxyribonucleoside triphosphate catabolic process	1	4	SAMHD1	http://amigo.geneontology.org/amigo/term/GO:0009217
	0.0408335	219.192	Type III interferon production	1	4	IFIH1	http://amigo.geneontology.org/amigo/term/GO:0034343
	0.0408335	219.192	Regulation of type III interferon production	1	4	IFIH1	http://amigo.geneontology.org/amigo/term/GO:0034344
	0.0408335	219.192	Fas signaling pathway	1	4	SP100	http://amigo.geneontology.org/amigo/term/GO:0036337
	0.0408335	219.192	DATP metabolic process	1	4	SAMHD1	http://amigo.geneontology.org/amigo/term/GO:0046060
	0.042651	19.2697	Cytoplasmic pattern recognition receptor signaling pathway	2	91	IFIH1 OASL	http://amigo.geneontology.org/amigo/term/GO:0002753
	0.0434949	4.37073	Regulation of cellular catabolic process	5	1003	NUB1 TRIM5 TRIM22 ZFP36L2 IFI16	http://amigo.geneontology.org/amigo/term/GO:0031329
	0.0434949	18.8553	Negative regulation of protein binding	2	93	IFIT2 IFIT1	http://amigo.geneontology.org/amigo/term/GO:0032091
	0.043916	18.6547	Extrinsic apoptotic signaling pathway via death domain receptors	2	94	SP100 TNFSF10	http://amigo.geneontology.org/amigo/term/GO:0008625
	0.0446956	8.40354	I-kappaB kinase/NF-kappaB signaling	3	313	TNFSF10 TRIM5 TRIM22	http://amigo.geneontology.org/amigo/term/GO:0007249
	0.0450404	4.28948	Protein ubiquitination	5	1022	NUB1 TRIM5 TRIM22 HERC6 UBE2L6	http://amigo.geneontology.org/amigo/term/GO:0016567
	0.0454823	5.45424	Negative regulation of immune system process	4	643	SAMHD1 IFI16 STAT2 PARP14	http://amigo.geneontology.org/amigo/term/GO:0002683
	0.0454823	175.354	Purine nucleoside triphosphate catabolic process	1	5	SAMHD1	http://amigo.geneontology.org/amigo/term/GO:0009146
	0.0454823	17.7125	Positive regulation of type I interferon production	2	99	IFIH1 IFI16	http://amigo.geneontology.org/amigo/term/GO:0032481
	0.0454823	175.354	Positive regulation of toll-like receptor 9 signaling pathway	1	5	RSAD2	http://amigo.geneontology.org/amigo/term/GO:0034165
	0.0454823	175.354	Negative regulation of helicase activity	1	5	IFIT1	http://amigo.geneontology.org/amigo/term/GO:0051097
	0.0460605	8.09325	Positive regulation of DNA-binding transcription factor activity	3	325	SP100 TRIM5 TRIM22	http://amigo.geneontology.org/amigo/term/GO:0051091
	0.0485799	16.8609	Regulation of biological process involved in symbiotic interaction	2	104	TRIM5 TRIM22	http://amigo.geneontology.org/amigo/term/GO:0043903
	2) GO and Pathway analysis of 12 shared down-regulated transcripts and proteins (DTC 12 hpi)
	p-value	q-value	pathway	source	external_id	members_input_overlap
	9.39e-05	0.00197108	Neovascularisation processes	Wikipathways	WP4331	JAG1; SMAD2
	0.000227965	0.00239364	Notch Signaling	Wikipathways	WP268	LFNG; JAG1
	0.00039262	0.00253041	Notch signaling pathway - Homo sapiens (human)	KEGG	path:hsa04330	LFNG; JAG1
	0.000481983	0.00253041	Human papillomavirus infection - Homo sapiens (human)	KEGG	path:hsa05165	LFNG; RELN; JAG1
	0.00209664	0.00880591	Apelin signaling pathway - Homo sapiens (human)	KEGG	path:hsa04371	JAG1; SMAD2
	0.00288148	0.0100852	Epithelial to mesenchymal transition in colorectal cancer	Wikipathways	WP4239	JAG1; SMAD2
	0.00381221	0.0103607	Developmental Biology	Reactome	R-HSA-1266738	RELN; SMAD2; SDCBP
	0.00394692	0.0103607	Signaling by NOTCH	Reactome	R-HSA-157118	LFNG; JAG1
	Enrichment FDR	Fold Enrichment	GO Biological Process	nGenes	Pathway Genes	Genes	URL
	0.00176204	113.98	Positive regulation of epithelial to mesenchymal transition	3	50	JAG1 SDCBP SMAD2	http://amigo.geneontology.org/amigo/term/GO:0010718
	0.00674012	58.1531	Regulation of epithelial to mesenchymal transition	3	98	JAG1 SDCBP SMAD2	http://amigo.geneontology.org/amigo/term/GO:0010717
	0.0194308	35.6187	Epithelial to mesenchymal transition	3	160	JAG1 SDCBP SMAD2	http://amigo.geneontology.org/amigo/term/GO:0001837
	0.0477429	23.8452	Mesenchymal cell differentiation	3	239	JAG1 SDCBP SMAD2	http://amigo.geneontology.org/amigo/term/GO:0048762
	0.0722197	19.1886	Mesenchyme development	3	297	JAG1 SDCBP SMAD2	http://amigo.geneontology.org/amigo/term/GO:0060485
	0.0780838	6.10335	Immune effector process	4	1245	JAG1 LFNG SDCBP PAFAH1B2	http://amigo.geneontology.org/amigo/term/GO:0002252
	0.0780838	189.967	Marginal zone B cell differentiation	1	10	LFNG	http://amigo.geneontology.org/amigo/term/GO:0002315
	0.0780838	16.1903	Regionalization	3	352	LFNG SMAD2 RELN	http://amigo.geneontology.org/amigo/term/GO:0003002
	0.0780838	237.458	Determination of left/right asymmetry in lateral mesoderm	1	8	SMAD2	http://amigo.geneontology.org/amigo/term/GO:0003140
	0.0780838	211.074	Substrate-dependent cell migration, cell extension	1	9	SDCBP	http://amigo.geneontology.org/amigo/term/GO:0006930
	0.0780838	18.4434	Transforming growth factor beta receptor signaling pathway	2	206	SDCBP SMAD2	http://amigo.geneontology.org/amigo/term/GO:0007179
	0.0780838	379.933	Common-partner SMAD protein phosphorylation	1	5	SMAD2	http://amigo.geneontology.org/amigo/term/GO:0007182
	0.0780838	158.306	SMAD protein complex assembly	1	12	SMAD2	http://amigo.geneontology.org/amigo/term/GO:0007183
	0.0780838	18.9022	Notch signaling pathway	2	201	JAG1 LFNG	http://amigo.geneontology.org/amigo/term/GO:0007219
	0.0780838	12.3891	Pattern specification process	3	460	LFNG SMAD2 RELN	http://amigo.geneontology.org/amigo/term/GO:0007389
	0.0780838	189.967	Foregut morphogenesis	1	10	SMAD2	http://amigo.geneontology.org/amigo/term/GO:0007440
	0.0780838	33.9226	Regulation of Notch signaling pathway	2	112	JAG1 LFNG	http://amigo.geneontology.org/amigo/term/GO:0008593
	0.0780838	6.70668	Animal organ morphogenesis	4	1133	JAG1 LFNG RAB23 SMAD2	http://amigo.geneontology.org/amigo/term/GO:0009887
	0.0780838	211.074	Dorsal/ventral axis specification	1	9	SMAD2	http://amigo.geneontology.org/amigo/term/GO:0009950
	0.0780838	17.7539	Anterior/posterior pattern specification	2	214	LFNG SMAD2	http://amigo.geneontology.org/amigo/term/GO:0009952
	0.0780838	271.381	Regulation of somitogenesis	1	7	LFNG	http://amigo.geneontology.org/amigo/term/GO:0014807
	0.0780838	29.2256	Regulation of transforming growth factor beta receptor signaling pathway	2	130	SDCBP SMAD2	http://amigo.geneontology.org/amigo/term/GO:0017015
	0.0780838	22.7505	Stem cell population maintenance	2	167	JAG1 SMAD2	http://amigo.geneontology.org/amigo/term/GO:0019827
	0.0780838	316.611	Cerebral cortex tangential migration	1	6	RELN	http://amigo.geneontology.org/amigo/term/GO:0021800
	0.0780838	211.074	Reelin-mediated signaling pathway	1	9	RELN	http://amigo.geneontology.org/amigo/term/GO:0038026
	0.0780838	271.381	Nodal signaling pathway involved in determination of left/right asymmetry	1	7	SMAD2	http://amigo.geneontology.org/amigo/term/GO:0038107
	0.0780838	158.306	Negative regulation of protein import into nucleus	1	12	RAB23	http://amigo.geneontology.org/amigo/term/GO:0042308
	0.0780838	8.4712	Positive regulation of cell differentiation	4	897	JAG1 SDCBP SMAD2 RELN	http://amigo.geneontology.org/amigo/term/GO:0045597
	0.0780838	158.306	Negative regulation of endothelial cell differentiation	1	12	JAG1	http://amigo.geneontology.org/amigo/term/GO:0045602
	0.0780838	172.697	Paraxial mesoderm morphogenesis	1	11	SMAD2	http://amigo.geneontology.org/amigo/term/GO:0048340
	0.0780838	211.074	Embryonic foregut morphogenesis	1	9	SMAD2	http://amigo.geneontology.org/amigo/term/GO:0048617
	0.0780838	6.42322	Anatomical structure formation involved in morphogenesis	4	1183	JAG1 LFNG SMAD2 RELN	http://amigo.geneontology.org/amigo/term/GO:0048646
	0.0780838	16.5188	Skeletal system morphogenesis	2	230	RAB23 SMAD2	http://amigo.geneontology.org/amigo/term/GO:0048705
	0.0780838	5.53435	Positive regulation of developmental process	4	1373	JAG1 SDCBP SMAD2 RELN	http://amigo.geneontology.org/amigo/term/GO:0051094
	0.0780838	474.917	Ciliary body morphogenesis	1	4	JAG1	http://amigo.geneontology.org/amigo/term/GO:0061073
	0.0780838	237.458	Pulmonary artery morphogenesis	1	8	JAG1	http://amigo.geneontology.org/amigo/term/GO:0061156
	0.0780838	158.306	Cardiac neural crest cell differentiation involved in heart development	1	12	JAG1	http://amigo.geneontology.org/amigo/term/GO:0061307
	0.0780838	158.306	Cardiac neural crest cell development involved in heart development	1	12	JAG1	http://amigo.geneontology.org/amigo/term/GO:0061308
	0.0780838	211.074	Cardiac neural crest cell development involved in outflow tract morphogenesis	1	9	JAG1	http://amigo.geneontology.org/amigo/term/GO:0061309
	0.0780838	172.697	Notch signaling involved in heart development	1	11	JAG1	http://amigo.geneontology.org/amigo/term/GO:0061314
	0.0780838	211.074	Regulation of cardiac epithelial to mesenchymal transition	1	9	JAG1	http://amigo.geneontology.org/amigo/term/GO:0062042
	0.0780838	237.458	Positive regulation of cardiac epithelial to mesenchymal transition	1	8	JAG1	http://amigo.geneontology.org/amigo/term/GO:0062043
	0.0780838	271.381	Extracellular exosome assembly	1	7	SDCBP	http://amigo.geneontology.org/amigo/term/GO:0071971
	0.0780838	158.306	Glomerular visceral epithelial cell development	1	12	JAG1	http://amigo.geneontology.org/amigo/term/GO:0072015
	0.0780838	158.306	Distal tubule development	1	12	JAG1	http://amigo.geneontology.org/amigo/term/GO:0072017
	0.0780838	172.697	Loop of Henle development	1	11	JAG1	http://amigo.geneontology.org/amigo/term/GO:0072070
	0.0780838	26.9456	Kidney epithelium development	2	141	JAG1 SMAD2	http://amigo.geneontology.org/amigo/term/GO:0072073
	0.0780838	30.8889	Positive regulation of transmembrane receptor protein serine/threonine kinase signaling pathway	2	123	SDCBP SMAD2	http://amigo.geneontology.org/amigo/term/GO:0090100
	0.0780838	189.967	Positive regulation of synapse maturation	1	10	RELN	http://amigo.geneontology.org/amigo/term/GO:0090129
	0.0780838	379.933	NMDA glutamate receptor clustering	1	5	RELN	http://amigo.geneontology.org/amigo/term/GO:0097114
	0.0780838	189.967	Postsynaptic density protein 95 clustering	1	10	RELN	http://amigo.geneontology.org/amigo/term/GO:0097119
	0.0780838	271.381	Motor neuron migration	1	7	RELN	http://amigo.geneontology.org/amigo/term/GO:0097475
	0.0780838	379.933	Spinal cord motor neuron migration	1	5	RELN	http://amigo.geneontology.org/amigo/term/GO:0097476
	0.0780838	474.917	Lateral motor column neuron migration	1	4	RELN	http://amigo.geneontology.org/amigo/term/GO:0097477
	0.0780838	22.349	Maintenance of cell number	2	170	JAG1 SMAD2	http://amigo.geneontology.org/amigo/term/GO:0098727
	0.0780838	271.381	Regulation of transcription from RNA polymerase II promoter involved in determination of left/right symmetry	1	7	SMAD2	http://amigo.geneontology.org/amigo/term/GO:1900094
	0.0780838	211.074	Regulation of nodal signaling pathway	1	9	SMAD2	http://amigo.geneontology.org/amigo/term/GO:1900107
	0.0780838	379.933	Regulation of nodal signaling pathway involved in determination of left/right asymmetry	1	5	SMAD2	http://amigo.geneontology.org/amigo/term/GO:1900145
	0.0780838	271.381	Nodal signaling pathway involved in determination of lateral mesoderm left/right asymmetry	1	7	SMAD2	http://amigo.geneontology.org/amigo/term/GO:1900164
	0.0780838	379.933	Regulation of nodal signaling pathway involved in determination of lateral mesoderm left/right asymmetry	1	5	SMAD2	http://amigo.geneontology.org/amigo/term/GO:1900175
	0.0780838	316.611	Regulation of extracellular exosome assembly	1	6	SDCBP	http://amigo.geneontology.org/amigo/term/GO:1903551
	0.0780838	474.917	Positive regulation of extracellular exosome assembly	1	4	SDCBP	http://amigo.geneontology.org/amigo/term/GO:1903553
	0.0780838	28.5664	Regulation of cellular response to transforming growth factor beta stimulus	2	133	SDCBP SMAD2	http://amigo.geneontology.org/amigo/term/GO:1903844
	0.0780838	158.306	Negative regulation of protein import	1	12	RAB23	http://amigo.geneontology.org/amigo/term/GO:1904590
	0.0780838	55.0628	Cranial skeletal system development	2	69	RAB23 SMAD2	http://amigo.geneontology.org/amigo/term/GO:1904888
	0.0780838	237.458	Positive regulation of AMPA receptor activity	1	8	RELN	http://amigo.geneontology.org/amigo/term/GO:2000969
	0.0797377	7.43025	Positive regulation of protein phosphorylation	3	767	CCNY SDCBP RELN	http://amigo.geneontology.org/amigo/term/GO:0001934
	0.0797377	146.128	Negative regulation of receptor internalization	1	13	SDCBP	http://amigo.geneontology.org/amigo/term/GO:0002091
	0.0797377	146.128	Positive regulation of activin receptor signaling pathway	1	13	SMAD2	http://amigo.geneontology.org/amigo/term/GO:0032927
	0.0797377	146.128	Glomerular epithelial cell development	1	13	JAG1	http://amigo.geneontology.org/amigo/term/GO:0072310
							size
							29
							45
							59
							331
							137
							161
							676
							190
