# Supplementary material for: Influenza A virus replicates productively in primary human kidney cells and induces factors and mechanisms related to regulated cell death and renal pathology observed in virus-infected patients
Source: Front Cell Infect Microbiol. 2024 Mar 25;14:1363407. doi: 10.3389/fcimb.2024.1363407 (PMC10999593; doi:10.3389/fcimb.2024.1363407)
Supplement: Supplementary file 6 [file Table_5.xlsx]

## Sheet: Supplemental Table S5
	Supplemental Table S5: Transcriptome analysis of H1N1-infected A549- and HBTE cells (12 hpi)
	A549 H1N1PR8 RNAseq									HBTE H1N1pdm09 RNAseq
	ens_gene	gene_symbol	target_id	pval	qval	log2 fold change	fold change			ens_gene	gene_symbol	target_id	pval	qval	log2 fold change	fold change
	ENSG00000064300	NGFR	ENST00000172229.7	6.5251e-30	1.60094e-27	8.12783	279.719			ENSG00000111335	OAS2	ENST00000620097.1	2.967e-12	6.71694e-10	8.31017	317.403
	ENSG00000232804	HSPA1B	ENST00000417199.4	3.65883e-10	1.75736e-08	7.26523	153.834			ENSG00000157601	MX1	ENST00000441677.5	9.05123e-18	3.36637e-15	7.49855	180.837
	ENSG00000132002	DNAJB1	ENST00000598235.1	3.64197e-08	1.36156e-06	7.23639	150.789			ENSG00000198625	MDM4	ENST00000367183.7	8.02082e-09	1.05899e-06	6.75145	107.743
	ENSG00000168003	SLC3A2	ENST00000377889.6	6.4747e-07	1.97822e-05	7.03966	131.568			ENSG00000160710	ADAR	ENST00000649749.1	1.01768e-11	2.10905e-09	6.6508	100.483
	ENSG00000173110	HSPA6	ENST00000309758.5	1.71433e-262	9.71613e-258	6.8422	114.738			ENSG00000108774	RAB5C	ENST00000393860.7	2.47966e-28	1.4756e-25	6.64776	100.271
	ENSG00000071127	WDR1	ENST00000502702.5	1.91135e-06	5.3734e-05	6.51245	91.2939			ENSG00000134326	CMPK2	ENST00000478738.5	6.32436e-10	1.02508e-07	6.59215	96.4793
	ENSG00000122257	RBBP6	ENST00000348022.6	5.39586e-08	1.95659e-06	6.43848	86.731			ENSG00000153113	CAST	ENST00000341926.7	1.14993e-14	3.32645e-12	6.49736	90.3439
	ENSG00000161547	SRSF2	ENST00000585202.5	2.42435e-06	6.65065e-05	6.35444	81.8235			ENSG00000157601	MX1	ENST00000455164.6	1.9576e-22	9.31939e-20	6.41566	85.3702
	ENSG00000120694	HSPH1	ENST00000445273.6	9.76548e-08	3.40596e-06	6.28588	78.0256			ENSG00000183486	MX2	ENST00000435611.5	1.28713e-21	5.79635e-19	6.34092	81.0599
	ENSG00000110321	EIF4G2	ENST00000640650.1	0.000130913	0.00253056	6.20908	73.9808			ENSG00000132153	DHX30	ENST00000619982.4	0.000793515	0.0236609	6.32876	80.3799
	ENSG00000170836	PPM1D	ENST00000629650.2	6.09959e-06	0.000156994	6.15697	71.3565			ENSG00000112576	CCND3	ENST00000372988.8	1.17664e-09	1.83253e-07	6.26431	76.8677
	ENSG00000146872	TLK2	ENST00000581041.5	2.11986e-05	0.000489989	6.12837	69.9559			ENSG00000134326	CMPK2	ENST00000404168.1	3.61962e-20	1.49284e-17	6.24456	75.8228
	ENSG00000167996	FTH1	ENST00000530019.5	0.000160217	0.00302634	6.08607	67.9346			ENSG00000101347	SAMHD1	ENST00000647095.1	8.12448e-12	1.72281e-09	6.16157	71.5842
	ENSG00000151553	FAM160B1	ENST00000369250.7	1.21877e-05	0.000294688	5.99583	63.8152			ENSG00000105974	CAV1	ENST00000451122.5	2.23061e-06	0.000168787	6.0494	66.2293
	ENSG00000198160	MIER1	ENST00000371016.5	0.000143623	0.00275	5.98012	63.1242			ENSG00000232804	HSPA1B	ENST00000417199.4	1.32202e-06	0.000106209	6.04069	65.8309
	ENSG00000167325	RRM1	ENST00000532170.5	4.82262e-05	0.00103769	5.96414	62.4288			ENSG00000181090	EHMT1	ENST00000637161.1	0.000108363	0.00465832	6.01475	64.6578
	ENSG00000095574	IKZF5	ENST00000617859.4	0.000900792	0.0138468	5.95945	62.226			ENSG00000283239	KBTBD11-OT1	ENST00000635855.1	0.000207649	0.0080293	5.77354	54.7025
	ENSG00000146648	EGFR	ENST00000638463.1	1.72746e-05	0.000406078	5.90544	59.9398			ENSG00000112983	BRD8	ENST00000418329.5	0.000434052	0.0146759	5.76971	54.5575
	ENSG00000130066	SAT1	ENST00000463236.5	3.63972e-06	9.68019e-05	5.90034	59.7284			ENSG00000010030	ETV7	ENST00000340181.8	0.000344375	0.0121005	5.73749	53.3527
	ENSG00000165322	ARHGAP12	ENST00000396144.8	0.00293014	0.0372093	5.88733	59.1918			ENSG00000134326	CMPK2	ENST00000470479.1	1.00037e-12	2.37441e-10	5.71016	52.3515
	ENSG00000111642	CHD4	ENST00000642810.1	0.000437927	0.0074001	5.84093	57.3186			ENSG00000143552	NUP210L	ENST00000368559.7	1.27617e-11	2.61869e-09	5.68515	51.4519
	ENSG00000132466	ANKRD17	ENST00000509867.6	0.00189228	0.0259239	5.81526	56.3076			ENSG00000178685	PARP10	ENST00000525773.5	1.81242e-09	2.73046e-07	5.65509	50.3909
	ENSG00000134294	SLC38A2	ENST00000548236.5	0.00109913	0.0164509	5.78635	55.1907			ENSG00000145740	SLC30A5	ENST00000621204.4	3.09985e-05	0.00162423	5.64082	49.8949
	ENSG00000109971	HSPA8	ENST00000527387.5	0.000921146	0.0140985	5.77391	54.7166			ENSG00000125818	PSMF1	ENST00000381899.8	0.000634614	0.019809	5.60508	48.6739
	ENSG00000153187	HNRNPU	ENST00000640306.1	0.000127699	0.00247944	5.76552	54.3995			ENSG00000101347	SAMHD1	ENST00000646904.1	0.000220077	0.00841371	5.58734	48.0793
	ENSG00000101266	CSNK2A1	ENST00000645910.1	0.000386848	0.00663187	5.72597	52.9282			ENSG00000136715	SAP130	ENST00000357702.9	0.00101452	0.0286511	5.57695	47.7342
	ENSG00000277654	AC087633.2	ENST00000621842.4	2.75378e-07	8.94401e-06	5.712	52.4185			ENSG00000067057	PFKP	ENST00000468050.1	6.68115e-05	0.00310387	5.5452	46.6953
	ENSG00000121101	TEX14	ENST00000389934.7	2.69903e-05	0.000609442	5.70046	52.0006			ENSG00000137965	IFI44	ENST00000467790.5	2.76299e-08	3.2931e-06	5.54518	46.6944
	ENSG00000163659	TIPARP	ENST00000481853.5	0.000328049	0.0057448	5.68109	51.3072			ENSG00000171634	BPTF	ENST00000644067.1	5.32102e-05	0.00256539	5.50046	45.2694
	ENSG00000166710	B2M	ENST00000558401.6	0.0024503	0.0320945	5.65485	50.3825			ENSG00000249481	SPATS1	ENST00000323108.12	1.49977e-10	2.66981e-08	5.48961	44.9301
	ENSG00000089009	RPL6	ENST00000549847.5	0.000957823	0.0145881	5.63681	49.7563			ENSG00000157601	MX1	ENST00000417963.5	4.82893e-07	4.35393e-05	5.46445	44.1532
	ENSG00000160551	TAOK1	ENST00000536202.1	4.67806e-06	0.000122634	5.63324	49.6334			ENSG00000135720	DYNC1LI2	ENST00000568180.6	4.87343e-05	0.00238409	5.45649	43.9103
	ENSG00000149798	CDC42EP2	ENST00000279249.2	0.000102752	0.00204479	5.61794	49.1098			ENSG00000111077	TNS2	ENST00000552570.5	0.000490923	0.0162042	5.45446	43.8487
	ENSG00000163104	SMARCAD1	ENST00000394961.6	0.000134499	0.00259017	5.59837	48.4481			ENSG00000089127	OAS1	ENST00000551241.5	5.27625e-10	8.79139e-08	5.42569	42.983
	ENSG00000166478	ZNF143	ENST00000396604.5	0.000164516	0.00309668	5.57906	47.804			ENSG00000134321	RSAD2	ENST00000477834.1	5.68106e-10	9.35366e-08	5.42561	42.9804
	ENSG00000172493	AFF1	ENST00000307808.10	0.00185246	0.0254397	5.56303	47.2758			ENSG00000157184	CPT2	ENST00000635888.1	0.000668635	0.020662	5.40261	42.3006
	ENSG00000143552	NUP210L	ENST00000271854.3	8.7299e-07	2.59589e-05	5.55738	47.0911			ENSG00000110446	SLC15A3	ENST00000227880.7	1.73031e-08	2.15154e-06	5.37044	41.3678
	ENSG00000112335	SNX3	ENST00000368979.6	0.000773634	0.0121762	5.54436	46.6679			ENSG00000196684	HSH2D	ENST00000616070.4	2.11753e-07	2.12803e-05	5.34575	40.6659
	ENSG00000012048	BRCA1	ENST00000493795.5	0.000182739	0.00339348	5.44174	43.4637			ENSG00000075975	MKRN2	ENST00000448482.1	0.000496698	0.0163625	5.34012	40.5076
	ENSG00000119630	PGF	ENST00000555567.5	4.43683e-07	1.39546e-05	5.43736	43.3321			ENSG00000183486	MX2	ENST00000436410.5	2.29848e-08	2.7866e-06	5.33872	40.4682
	ENSG00000179532	DNHD1	ENST00000254579.10	0.000559609	0.00916481	5.43331	43.2105			ENSG00000005194	CIAPIN1	ENST00000568940.5	0.001291	0.0344836	5.33863	40.4659
	ENSG00000225217	HSPA7	ENST00000445535.1	7.03235e-06	0.000179372	5.42882	43.0763			ENSG00000115540	MOB4	ENST00000233892.8	2.8631e-06	0.000210342	5.32022	39.9526
	ENSG00000101310	SEC23B	ENST00000377465.6	0.000329334	0.00576168	5.41774	42.7466			ENSG00000072694	FCGR2B	ENST00000485778.1	3.75999e-09	5.32592e-07	5.31126	39.7054
	ENSG00000198034	RPS4X	ENST00000470671.1	7.16623e-06	0.000182295	5.39681	42.1311			ENSG00000135363	LMO2	ENST00000464025.5	0.000660947	0.0204776	5.28908	39.0995
	ENSG00000152104	PTPN14	ENST00000543945.5	1.46638e-05	0.000349048	5.39022	41.939			ENSG00000139926	FRMD6	ENST00000554167.5	0.000671016	0.0207084	5.24414	37.9003
	ENSG00000101255	TRIB3	ENST00000449710.5	9.62387e-05	0.00192804	5.36412	41.1872			ENSG00000119922	IFIT2	ENST00000371826.3	2.25248e-16	7.50625e-14	5.23897	37.7649
	ENSG00000144381	HSPD1	ENST00000426480.1	0.00165343	0.0232013	5.34815	40.7336			ENSG00000030419	IKZF2	ENST00000434687.5	0.000255543	0.00948308	5.20709	36.9394
	ENSG00000095787	WAC	ENST00000428935.5	0.00308875	0.0388615	5.3429	40.5857			ENSG00000198925	ATG9A	ENST00000409422.5	0.00152457	0.039081	5.18624	36.4093
	ENSG00000119844	AFTPH	ENST00000409183.5	0.0015004	0.0214143	5.32785	40.1645			ENSG00000188690	UROS	ENST00000649450.1	0.000263851	0.00971942	5.1613	35.7854
	ENSG00000105298	CACTIN	ENST00000248420.9	5.46856e-05	0.00115907	5.31033	39.6797			ENSG00000085276	MECOM	ENST00000472280.5	0.000214288	0.00823457	5.157	35.679
	ENSG00000153094	BCL2L11	ENST00000620862.4	0.000583212	0.00949286	5.26414	38.4294			ENSG00000110367	DDX6	ENST00000617381.4	0.000223018	0.00849559	5.15003	35.5069
	ENSG00000101150	TPD52L2	ENST00000611972.4	0.00108703	0.0162904	5.25263	38.1242			ENSG00000167562	ZNF701	ENST00000301093.6	0.000810073	0.0240428	5.14872	35.4746
	ENSG00000107968	MAP3K8	ENST00000375321.1	0.000282005	0.00501032	5.24492	37.9209			ENSG00000168062	BATF2	ENST00000527454.1	4.87299e-09	6.74374e-07	5.14737	35.4416
	ENSG00000075413	MARK3	ENST00000416682.6	0.000598512	0.00971678	5.2044	36.8705			ENSG00000169245	CXCL10	ENST00000306602.2	1.6016e-107	5.55963e-104	5.13924	35.2424
	ENSG00000215472	RPL17-C18orf32	ENST00000577910.1	1.9765e-05	0.000459444	5.1957	36.649			ENSG00000220875	HIST1H3PS1	ENST00000404612.1	1.28786e-29	7.94759e-27	5.1237	34.8648
	ENSG00000094975	SUCO	ENST00000610051.5	0.00151667	0.0215868	5.18905	36.4803			ENSG00000132849	PATJ	ENST00000459752.5	0.000232295	0.00876084	5.12301	34.8481
	ENSG00000128917	DLL4	ENST00000249749.7	2.56787e-06	7.02057e-05	5.18898	36.4786			ENSG00000183486	MX2	ENST00000496774.5	8.41279e-06	0.000539552	5.09067	34.0758
	ENSG00000057468	MSH4	ENST00000263187.3	2.18655e-05	0.000504581	5.1809	36.2749			ENSG00000182393	IFNL1	ENST00000333625.2	1.30499e-07	1.35731e-05	5.0847	33.935
	ENSG00000120709	FAM53C	ENST00000434981.6	2.01818e-05	0.000468397	5.16148	35.7898			ENSG00000119922	IFIT2	ENST00000611722.1	1.39384e-116	5.27827e-113	5.0632	33.433
	ENSG00000112983	BRD8	ENST00000254900.9	2.21623e-05	0.000510599	5.16007	35.755			ENSG00000185507	IRF7	ENST00000397574.7	0.000616104	0.0193692	5.05811	33.3153
	ENSG00000137776	SLTM	ENST00000628684.2	0.0005851	0.00951265	5.15058	35.5204			ENSG00000134321	RSAD2	ENST00000382040.3	0	0	5.03375	32.7575
	ENSG00000162733	DDR2	ENST00000367921.7	0.00174013	0.024137	5.13779	35.2069			ENSG00000048707	VPS13D	ENST00000646917.1	0.00133421	0.0353206	5.0217	32.485
	ENSG00000164548	TRA2A	ENST00000538367.5	0.0017566	0.0243297	5.12817	34.9731			ENSG00000169871	TRIM56	ENST00000412507.1	0.000382753	0.0132259	5.01345	32.2998
	ENSG00000136261	BZW2	ENST00000630952.2	0.00267109	0.0343983	5.12636	34.9292			ENSG00000111335	OAS2	ENST00000552756.5	7.03384e-06	0.000461414	5.01151	32.2563
	ENSG00000010539	ZNF200	ENST00000431561.7	0.00201363	0.0273025	5.12275	34.8419			ENSG00000168961	LGALS9	ENST00000467111.5	2.02082e-07	2.04316e-05	5.01045	32.2326
	ENSG00000078246	TULP3	ENST00000397132.6	0.000442735	0.00747467	5.12234	34.8319			ENSG00000243335	KCTD7	ENST00000275532.8	0.000591059	0.0188109	5.01003	32.2232
	ENSG00000170345	FOS	ENST00000555686.1	0.000818151	0.0127606	5.10449	34.4037			ENSG00000072694	FCGR2B	ENST00000480308.5	3.8593e-07	3.60047e-05	5.00426	32.0945
	ENSG00000177106	EPS8L2	ENST00000530636.5	0.000911911	0.0139798	5.1026	34.3586			ENSG00000152601	MBNL1	ENST00000492948.5	0.000591122	0.0188109	5.00078	32.0174
	ENSG00000113742	CPEB4	ENST00000520867.5	0.00312281	0.0391914	5.0849	33.9397			ENSG00000115540	MOB4	ENST00000417097.5	0.000109599	0.00469693	4.99786	31.9525
	ENSG00000183508	TENT5C	ENST00000369448.3	2.74537e-05	0.000618921	5.03931	32.884			ENSG00000185745	IFIT1	ENST00000371804.3	0	0	4.98139	31.5899
	ENSG00000163608	NEPRO	ENST00000469169.5	0.00232545	0.0307147	5.03591	32.8065			ENSG00000137965	IFI44	ENST00000438486.1	1.04159e-05	0.000650496	4.9539	30.9935
	ENSG00000188522	FAM83G	ENST00000345041.4	0.000182166	0.00338506	5.03442	32.7727			ENSG00000183709	IFNL2	ENST00000331982.5	7.96978e-07	6.83097e-05	4.94525	30.8084
	ENSG00000008086	CDKL5	ENST00000379996.7	3.40343e-05	0.000757036	5.03421	32.7678			ENSG00000170581	STAT2	ENST00000555646.1	2.63809e-05	0.0014318	4.93547	30.6002
	ENSG00000180353	HCLS1	ENST00000314583.7	3.18993e-05	0.000712063	5.03364	32.7549			ENSG00000173200	PARP15	ENST00000464300.6	1.26005e-06	0.000102018	4.92395	30.3569
	ENSG00000125740	FOSB	ENST00000586615.5	0.000177282	0.00330425	5.02461	32.5506			ENSG00000114923	SLC4A3	ENST00000358055.7	0.000727996	0.0221351	4.91061	30.0774
	ENSG00000175265	GOLGA8A	ENST00000359187.4	0.00128221	0.0187247	5.00496	32.1103			ENSG00000124256	ZBP1	ENST00000395822.7	5.73197e-12	1.23714e-09	4.90604	29.9824
	ENSG00000103042	SLC38A7	ENST00000570101.5	0.00164887	0.0231545	5.00137	32.0304			ENSG00000144524	COPS7B	ENST00000620578.4	0.000689375	0.0211304	4.85743	28.9889
	ENSG00000167460	TPM4	ENST00000592138.5	0.000195253	0.00360814	4.98758	31.7257			ENSG00000169248	CXCL11	ENST00000306621.7	1.28922e-185	9.76423e-182	4.81375	28.1244
	ENSG00000150593	PDCD4	ENST00000393104.6	0.00089859	0.0138205	4.98171	31.5969			ENSG00000132185	FCRLA	ENST00000470841.1	4.43347e-06	0.000308311	4.80208	27.8978
	ENSG00000133318	RTN3	ENST00000377819.9	0.00253068	0.0329722	4.9752	31.4547			ENSG00000113643	RARS	ENST00000521939.5	0.000560221	0.0180064	4.78698	27.6074
	ENSG00000129187	DCTD	ENST00000510370.5	0.00227365	0.0301642	4.95378	30.991			ENSG00000137745	MMP13	ENST00000615555.4	3.36344e-06	0.00024177	4.78558	27.5805
	ENSG00000116584	ARHGEF2	ENST00000313667.8	0.00232841	0.0307396	4.94323	30.7653			ENSG00000183486	MX2	ENST00000330714.7	6.1048e-209	5.65108e-205	4.7663	27.2144
	ENSG00000271503	CCL5	ENST00000603197.5	5.72966e-05	0.00120899	4.94121	30.7222			ENSG00000181381	DDX60L	ENST00000511577.5	7.37974e-05	0.00337624	4.75446	26.9919
	ENSG00000274233	CCL5	ENST00000613606.2	5.72966e-05	0.00120899	4.94121	30.7222			ENSG00000134326	CMPK2	ENST00000256722.9	3.27732e-38	2.57582e-35	4.75342	26.9725
	ENSG00000138326	RPS24	ENST00000440692.6	3.97359e-09	1.6769e-07	4.9353	30.5966			ENSG00000174844	DNAH12	ENST00000495027.5	9.46398e-06	0.000597766	4.74335	26.7849
	ENSG00000099942	CRKL	ENST00000411769.1	6.51046e-05	0.00135591	4.93405	30.5701			ENSG00000134780	DAGLA	ENST00000540717.1	2.71832e-05	0.00146296	4.73782	26.6825
	ENSG00000143199	ADCY10	ENST00000367848.1	0.00204861	0.027684	4.93334	30.5551			ENSG00000183486	MX2	ENST00000418103.1	9.63724e-05	0.00420581	4.72928	26.525
	ENSG00000146648	EGFR	ENST00000342916.7	0.00255196	0.0332264	4.92918	30.4671			ENSG00000138642	HERC6	ENST00000380265.9	0.00197433	0.0475656	4.70233	26.0341
	ENSG00000116990	MYCL	ENST00000372816.2	5.89624e-05	0.00124136	4.917	30.2109			ENSG00000157601	MX1	ENST00000478268.1	1.99086e-86	5.18314e-83	4.68366	25.6994
	ENSG00000109991	P2RX3	ENST00000534820.1	8.73335e-06	0.000217761	4.91293	30.1259			ENSG00000276561	IRF7	ENST00000632194.1	0.00042551	0.0144457	4.67354	25.5198
	ENSG00000006576	PHTF2	ENST00000422959.6	0.0011128	0.0166103	4.90129	29.8839			ENSG00000197563	PIGN	ENST00000639902.1	0.00185056	0.045278	4.65877	25.2597
	ENSG00000042832	TG	ENST00000220616.8	5.91701e-05	0.00124481	4.88039	29.454			ENSG00000205531	NAP1L4	ENST00000430811.5	0.000135708	0.00561611	4.6586	25.2568
	ENSG00000178965	ERICH3	ENST00000326665.9	6.4299e-05	0.00134126	4.87263	29.2961			ENSG00000159403	C1R	ENST00000540394.5	2.50128e-05	0.00137095	4.64696	25.0538
	ENSG00000255587	RAB44	ENST00000612677.5	8.28883e-05	0.00168618	4.86311	29.1032			ENSG00000134326	CMPK2	ENST00000491738.5	2.32902e-06	0.000175595	4.63757	24.8913
	ENSG00000086589	RBM22	ENST00000447771.6	0.00169353	0.0235829	4.86014	29.0435			ENSG00000196684	HSH2D	ENST00000591154.1	2.63202e-05	0.00142944	4.62132	24.6125
	ENSG00000049618	ARID1B	ENST00000350026.10	0.000922959	0.0141225	4.84525	28.7451			ENSG00000140853	NLRC5	ENST00000545081.5	0.000150258	0.00610642	4.60622	24.3562
	ENSG00000197181	PIWIL2	ENST00000454009.6	0.000244367	0.00441497	4.84071	28.6549			ENSG00000172890	NADSYN1	ENST00000533769.5	0.000821633	0.0243166	4.60522	24.3394
	ENSG00000111011	RSRC2	ENST00000527461.5	0.000560971	0.00917207	4.83773	28.5958			ENSG00000010030	ETV7	ENST00000620358.4	0.000127265	0.00531991	4.59414	24.1532
	ENSG00000132950	ZMYM5	ENST00000502168.6	0.000929829	0.0142122	4.83239	28.4902			ENSG00000137959	IFI44L	ENST00000474002.1	2.72904e-07	2.65917e-05	4.58791	24.0491
	ENSG00000257923	CUX1	ENST00000556210.1	0.000879695	0.0135963	4.82662	28.3764			ENSG00000198825	INPP5F	ENST00000649742.1	0.00119234	0.0325538	4.56475	23.6661
	ENSG00000138760	SCARB2	ENST00000638663.1	0.00420236	0.0497853	4.82573	28.3589			ENSG00000265095	FTLP12	ENST00000578296.1	4.61847e-05	0.00227869	4.5581	23.5572
	ENSG00000116138	DNAJC16	ENST00000375849.5	8.60558e-05	0.00174438	4.81619	28.172			ENSG00000119917	IFIT3	ENST00000371818.8	1.18085e-275	1.96756e-271	4.55793	23.5545
	ENSG00000147166	ITGB1BP2	ENST00000538820.1	8.96426e-05	0.00180997	4.81313	28.1123			ENSG00000121864	ZNF639	ENST00000466264.5	0.00148752	0.0383793	4.55489	23.5049
	ENSG00000011198	ABHD5	ENST00000454293.2	0.000128307	0.00248868	4.8111	28.0728			ENSG00000105613	MAST1	ENST00000588379.5	5.12603e-05	0.00248432	4.55248	23.4657
	ENSG00000188938	FAM120AOS	ENST00000523407.1	0.00203117	0.0274746	4.80192	27.8948			ENSG00000019144	PHLDB1	ENST00000361417.6	0.00195899	0.0472374	4.54881	23.406
	ENSG00000068976	PYGM	ENST00000164139.3	0.0001209	0.00236861	4.80086	27.8742			ENSG00000180376	CCDC66	ENST00000434467.5	0.00183231	0.0448844	4.543	23.312
	ENSG00000187446	CHP1	ENST00000560411.5	0.00143917	0.0206444	4.79964	27.8506			ENSG00000138496	PARP9	ENST00000492382.5	0.000292441	0.0105837	4.53675	23.2112
	ENSG00000175820	CCDC168	ENST00000322527.3	7.1758e-05	0.00148051	4.7983	27.8249			ENSG00000137628	DDX60	ENST00000514995.1	6.26524e-06	0.000416571	4.5314	23.1253
	ENSG00000107731	UNC5B	ENST00000335350.10	0.00119451	0.0176119	4.78965	27.6585			ENSG00000197653	DNAH10	ENST00000638045.1	0.000256458	0.00951252	4.53059	23.1124
	ENSG00000080822	CLDND1	ENST00000507874.5	9.1581e-05	0.00184451	4.78213	27.5147			ENSG00000159403	C1R	ENST00000545466.1	8.74758e-05	0.00387437	4.52931	23.0917
	ENSG00000096746	HNRNPH3	ENST00000354695.5	0.000688511	0.0109767	4.77682	27.4135			ENSG00000187953	PMS2CL	ENST00000403974.6	0.00123462	0.0333628	4.51842	22.9182
	ENSG00000099875	MKNK2	ENST00000587416.5	0.00165502	0.0232179	4.77132	27.3094			ENSG00000157601	MX1	ENST00000398598.7	5.60523e-220	5.83721e-216	4.51259	22.8257
	ENSG00000162236	STX5	ENST00000491231.5	0.000788862	0.0123712	4.77074	27.2983			ENSG00000135114	OASL	ENST00000257570.9	6.9272e-164	4.80926e-160	4.50968	22.7797
	ENSG00000188895	MSL1	ENST00000578648.5	0.00113502	0.0169107	4.76402	27.1715			ENSG00000120217	CD274	ENST00000381573.8	0.000168859	0.00676661	4.5096	22.7785
	ENSG00000116717	GADD45A	ENST00000370985.4	0.000240447	0.00435804	4.75791	27.0567			ENSG00000197110	IFNL3	ENST00000613087.4	0.000110632	0.00473875	4.45318	21.9048
	ENSG00000232804	HSPA1B	ENST00000450744.1	8.97394e-05	0.00181128	4.74594	26.8331			ENSG00000134326	CMPK2	ENST00000458098.5	0.00013246	0.00549845	4.45076	21.8681
	ENSG00000131018	SYNE1	ENST00000423061.5	0.00395956	0.0474946	4.74435	26.8035			ENSG00000137959	IFI44L	ENST00000450498.1	0.00016866	0.00676517	4.42916	21.5432
	ENSG00000173209	AHSA2P	ENST00000489653.6	0.00133332	0.0193316	4.73609	26.6504			ENSG00000126456	IRF3	ENST00000596756.5	0.000784615	0.0234794	4.39961	21.1065
	ENSG00000241322	CDRT1	ENST00000395667.7	0.000444164	0.00749432	4.73026	26.5431			ENSG00000138642	HERC6	ENST00000502870.1	0.000215595	0.00827714	4.38508	20.8949
	ENSG00000100280	AP1B1	ENST00000421126.5	0.00213935	0.0287186	4.72607	26.466			ENSG00000085662	AKR1B1	ENST00000434222.5	0.000594087	0.0188692	4.38229	20.8545
	ENSG00000166569	CPLX4	ENST00000299721.3	0.000117087	0.00230018	4.72351	26.4192			ENSG00000163702	IL17RC	ENST00000483582.5	0.00200313	0.0480089	4.38143	20.8421
	ENSG00000163697	APBB2	ENST00000508593.5	0.00121921	0.0179433	4.72181	26.388			ENSG00000166589	CDH16	ENST00000299752.8	0.000601663	0.019059	4.38088	20.8342
	ENSG00000114120	SLC25A36	ENST00000324194.10	0.000960498	0.0146179	4.71265	26.2209			ENSG00000156194	PPEF2	ENST00000621010.1	0.000275417	0.0100593	4.36794	20.6482
	ENSG00000102786	INTS6	ENST00000490542.5	0.00379441	0.0459316	4.68915	25.7973			ENSG00000183486	MX2	ENST00000495892.1	1.90542e-46	1.78363e-43	4.35074	20.4034
	ENSG00000064300	NGFR	ENST00000509200.5	0.000142406	0.00272761	4.67243	25.5001			ENSG00000130487	KLHDC7B	ENST00000648057.1	0.000241628	0.00905138	4.34964	20.3879
	ENSG00000102081	FMR1	ENST00000370470.5	0.00358249	0.0438155	4.67057	25.4673			ENSG00000130303	BST2	ENST00000533098.5	0.000275121	0.0100529	4.3489	20.3775
	ENSG00000100335	MIEF1	ENST00000402881.5	0.00167331	0.0233933	4.66327	25.3387			ENSG00000010030	ETV7	ENST00000373738.4	0.000515287	0.0167946	4.34139	20.2717
	ENSG00000111011	RSRC2	ENST00000526560.6	0.00184632	0.0253616	4.64429	25.0075			ENSG00000101347	SAMHD1	ENST00000643161.1	0.000306804	0.011022	4.33402	20.1683
	ENSG00000183091	NEB	ENST00000397345.7	0.00256947	0.0334391	4.64179	24.9642			ENSG00000168961	LGALS9	ENST00000395473.6	0.000526706	0.0171141	4.3102	19.838
	ENSG00000068305	MEF2A	ENST00000558812.5	0.00339216	0.0419494	4.63928	24.9208			ENSG00000132530	XAF1	ENST00000576724.5	1.74565e-06	0.000135918	4.30603	19.7808
	ENSG00000152229	PSTPIP2	ENST00000409746.5	0.00359905	0.0439706	4.63422	24.8335			ENSG00000137959	IFI44L	ENST00000476876.5	1.13623e-75	2.15138e-72	4.30431	19.7573
	ENSG00000120071	KANSL1	ENST00000639853.1	0.00163249	0.0229757	4.62591	24.6909			ENSG00000183486	MX2	ENST00000474368.1	3.84338e-20	1.57732e-17	4.28546	19.5007
	ENSG00000116701	NCF2	ENST00000367535.7	0.000513304	0.00850893	4.62284	24.6384			ENSG00000135114	OASL	ENST00000543677.1	2.12564e-08	2.59942e-06	4.28319	19.4701
	ENSG00000176160	HSF5	ENST00000323777.7	0.000171111	0.00320379	4.62213	24.6263			ENSG00000102524	TNFSF13B	ENST00000375887.8	0.00019115	0.00749636	4.2799	19.4258
	ENSG00000185485	SDHAP1	ENST00000440850.5	0.00223009	0.0296975	4.6091	24.4049			ENSG00000205038	PKHD1L1	ENST00000378402.9	1.34246e-05	0.000800012	4.27596	19.3728
	ENSG00000113716	HMGXB3	ENST00000503427.5	0.00176473	0.0244065	4.60698	24.369			ENSG00000196684	HSH2D	ENST00000613195.4	0.00172055	0.0428138	4.27162	19.3146
	ENSG00000083457	ITGAE	ENST00000263087.8	0.000189764	0.00351358	4.6062	24.3559			ENSG00000089127	OAS1	ENST00000549820.1	3.52069e-06	0.000251986	4.25171	19.0498
	ENSG00000125740	FOSB	ENST00000592811.5	0.00123475	0.0181439	4.60278	24.2983			ENSG00000119917	IFIT3	ENST00000371811.4	3.01968e-96	8.67491e-93	4.23155	18.7855
	ENSG00000130066	SAT1	ENST00000379254.5	0.0021433	0.028758	4.58826	24.055			ENSG00000135114	OASL	ENST00000339275.9	8.95999e-133	3.92877e-129	4.21968	18.6317
	ENSG00000196233	LCOR	ENST00000540664.6	0.0032795	0.0407518	4.58523	24.0045			ENSG00000160131	VMA21	ENST00000477649.1	0.000266562	0.00980467	4.20027	18.3826
	ENSG00000092964	DPYSL2	ENST00000493789.6	0.00125264	0.0183686	4.58314	23.9697			ENSG00000152061	RABGAP1L	ENST00000465412.5	0.0013149	0.0348982	4.20024	18.3823
	ENSG00000149781	FERMT3	ENST00000345728.9	0.000285065	0.00506151	4.5729	23.8002			ENSG00000137959	IFI44L	ENST00000476521.5	7.51871e-39	5.96563e-36	4.1938	18.3003
	ENSG00000180901	KCTD2	ENST00000579242.5	1.15849e-34	3.60761e-32	4.56987	23.7503			ENSG00000157601	MX1	ENST00000467510.1	5.42439e-08	6.09867e-06	4.1831	18.1652
	ENSG00000115020	PIKFYVE	ENST00000407449.5	0.000480621	0.00803057	4.56912	23.7379			ENSG00000135114	OASL	ENST00000620239.4	3.7705e-40	3.07964e-37	4.15382	17.8001
	ENSG00000135679	MDM2	ENST00000258148.11	0.00182121	0.0250714	4.55963	23.5822			ENSG00000185745	IFIT1	ENST00000546318.2	4.16433e-35	2.94013e-32	4.15359	17.7973
	ENSG00000198156	NPIPB6	ENST00000533640.5	0.000542139	0.00890874	4.5565	23.5311			ENSG00000168062	BATF2	ENST00000301887.8	5.31608e-70	8.51707e-67	4.13974	17.6274
	ENSG00000137817	PARP6	ENST00000616176.4	0.00281199	0.0359756	4.55197	23.4575			ENSG00000196684	HSH2D	ENST00000613986.4	6.53489e-39	5.23489e-36	4.1373	17.5976
	ENSG00000204130	RUFY2	ENST00000472394.2	0.000956403	0.0145791	4.5512	23.4449			ENSG00000132530	XAF1	ENST00000572495.1	1.38227e-06	0.000110411	4.13137	17.5253
	ENSG00000081019	RSBN1	ENST00000476412.5	0.00190308	0.0260215	4.54987	23.4233			ENSG00000162571	TTLL10	ENST00000379288.3	0.00104676	0.0294022	4.12919	17.4988
	ENSG00000163512	AZI2	ENST00000414162.5	0.00198109	0.0269129	4.5476	23.3864			ENSG00000231382	NBPF21P	ENST00000425093.1	0.00120557	0.0327904	4.10237	17.1766
	ENSG00000261239	ANKRD26P1	ENST00000571006.5	0.000261408	0.00468107	4.52172	22.9706			ENSG00000258959	AL118558.1	ENST00000557242.1	0.00130022	0.0346314	4.09904	17.137
	ENSG00000158201	ABHD3	ENST00000577891.1	0.00139094	0.0200643	4.51019	22.7879			ENSG00000284883	AC021066.2	ENST00000643114.1	5.95567e-05	0.00281437	4.09895	17.1359
	ENSG00000110876	SELPLG	ENST00000550948.1	0.000325881	0.00571285	4.50964	22.7791			ENSG00000134321	RSAD2	ENST00000442639.5	0.00157241	0.0400241	4.09278	17.0627
	ENSG00000265817	FSBP	ENST00000517506.2	0.0011752	0.0174133	4.50859	22.7625			ENSG00000137198	GMPR	ENST00000259727.4	1.24293e-62	1.69753e-59	4.07696	16.8767
	ENSG00000085563	ABCB1	ENST00000622132.4	0.00249293	0.0325476	4.49979	22.6241			ENSG00000089127	OAS1	ENST00000445409.6	2.05425e-06	0.000156867	4.06419	16.7279
	ENSG00000227801	COL11A2	ENST00000549811.3	0.0023193	0.0306408	4.49624	22.5686			ENSG00000137959	IFI44L	ENST00000462041.1	0.00154965	0.0395657	4.06334	16.7182
	ENSG00000067955	CBFB	ENST00000563939.2	0.00241439	0.0317343	4.48762	22.4341			ENSG00000132530	XAF1	ENST00000575147.5	6.68127e-06	0.000439671	4.05263	16.5944
	ENSG00000165923	AGBL2	ENST00000357610.7	0.000338637	0.00589566	4.48513	22.3955			ENSG00000224289	IFIT6P	ENST00000418257.1	0.00171521	0.0426938	4.04037	16.454
	ENSG00000285501	AGBL2	ENST00000644455.1	0.000338637	0.00589566	4.48513	22.3955			ENSG00000157601	MX1	ENST00000491110.1	4.08801e-08	4.7106e-06	4.02296	16.2566
	ENSG00000065883	CDK13	ENST00000478563.2	0.00164183	0.0230727	4.47692	22.2683			ENSG00000152689	RASGRP3	ENST00000403687.7	5.9505e-08	6.59232e-06	4.00771	16.0857
	ENSG00000257838	OTOAP1	ENST00000550753.5	1.38218e-12	8.47795e-11	4.47171	22.1881			ENSG00000238015	AC104837.2	ENST00000427236.2	0.00208081	0.0493044	4.00563	16.0626
	ENSG00000250151	ARPC4-TTLL3	ENST00000424442.5	0.00153625	0.0218162	4.46982	22.159			ENSG00000183486	MX2	ENST00000482953.5	3.69014e-32	2.43992e-29	3.99529	15.9478
	ENSG00000116254	CHD5	ENST00000496404.1	0.0011492	0.0170771	4.4626	22.0483			ENSG00000143107	FNDC7	ENST00000370017.7	0.000142714	0.00585987	3.9882	15.8696
	ENSG00000136143	SUCLA2	ENST00000647361.1	0.00122234	0.0179848	4.44923	21.845			ENSG00000137959	IFI44L	ENST00000494910.1	7.62841e-05	0.00346716	3.98595	15.845
	ENSG00000143569	UBAP2L	ENST00000412596.5	0.00194376	0.0265265	4.44879	21.8383			ENSG00000225101	OR52K3P	ENST00000641797.2	3.55157e-10	6.10072e-08	3.98075	15.7879
	ENSG00000171853	TRAPPC12	ENST00000324266.9	0.00197494	0.0268723	4.44701	21.8114			ENSG00000157601	MX1	ENST00000288383.10	7.37372e-06	0.000482191	3.97666	15.7432
	ENSG00000143774	GUK1	ENST00000366716.1	0.00219666	0.0293696	4.44539	21.7869			ENSG00000255587	RAB44	ENST00000612677.5	2.5321e-08	3.04404e-06	3.96942	15.6644
	ENSG00000170889	RPS9	ENST00000436445.5	0.00161728	0.0227843	4.44044	21.7123			ENSG00000196684	HSH2D	ENST00000535834.1	0.000443991	0.014915	3.93654	15.3114
	ENSG00000278270	RPS9	ENST00000620740.4	0.00161728	0.0227843	4.44044	21.7123			ENSG00000183486	MX2	ENST00000398632.3	3.30983e-16	1.08561e-13	3.91823	15.1184
	ENSG00000119922	IFIT2	ENST00000638108.1	0.00215429	0.0288849	4.43879	21.6874			ENSG00000137959	IFI44L	ENST00000370751.9	5.22253e-155	2.90063e-151	3.91759	15.1116
	ENSG00000165861	ZFYVE1	ENST00000553891.5	0.00366138	0.0446168	4.43323	21.6041			ENSG00000133106	EPSTI1	ENST00000476830.6	0.00103204	0.0290669	3.90794	15.0109
	ENSG00000135407	AVIL	ENST00000257861.7	0.000696616	0.0110903	4.4235	21.4588			ENSG00000140853	NLRC5	ENST00000543141.5	5.00105e-05	0.00244079	3.90353	14.9651
	ENSG00000128881	TTBK2	ENST00000622375.4	0.00177443	0.0245108	4.42312	21.4532			ENSG00000157601	MX1	ENST00000486275.1	9.53384e-42	8.10483e-39	3.89652	14.8926
	ENSG00000084093	REST	ENST00000638187.1	0.00244229	0.0320233	4.42146	21.4286			ENSG00000177409	SAMD9L	ENST00000477816.1	0.00151516	0.0389237	3.88855	14.8105
	ENSG00000141376	BCAS3	ENST00000588532.5	0.000419635	0.00712286	4.41326	21.3071			ENSG00000241322	CDRT1	ENST00000395667.7	0.000498323	0.0163883	3.87744	14.6969
	ENSG00000198939	ZFP2	ENST00000361362.6	0.000652546	0.0104829	4.41208	21.2896			ENSG00000273686	B2M	ENST00000631454.1	0.00036444	0.0126886	3.87452	14.6672
	ENSG00000198825	INPP5F	ENST00000650305.1	0.00345219	0.0425215	4.40865	21.2391			ENSG00000225217	HSPA7	ENST00000445535.1	8.79388e-49	8.82683e-46	3.87103	14.6317
	ENSG00000149925	ALDOA	ENST00000563060.6	0.00243994	0.0320107	4.40668	21.2101			ENSG00000068976	PYGM	ENST00000164139.3	4.07804e-05	0.00204264	3.84182	14.3385
	ENSG00000197063	MAFG	ENST00000392366.7	0.00138819	0.0200298	4.40291	21.1547			ENSG00000081479	LRP2	ENST00000649046.1	1.5027e-06	0.000118328	3.84176	14.3379
	ENSG00000112039	FANCE	ENST00000648059.1	0.000966761	0.0147054	4.39221	20.9984			ENSG00000183486	MX2	ENST00000416447.1	3.00291e-05	0.00158841	3.82029	14.1261
	ENSG00000119508	NR4A3	ENST00000395097.6	0.000893234	0.0137605	4.39098	20.9805			ENSG00000131203	IDO1	ENST00000522495.5	4.43701e-05	0.00220031	3.81046	14.0302
	ENSG00000214295	FOXO1B	ENST00000504678.1	0.000465541	0.00780853	4.38068	20.8312			ENSG00000110446	SLC15A3	ENST00000543406.1	3.19624e-07	3.0502e-05	3.8089	14.015
	ENSG00000169684	CHRNA5	ENST00000559576.1	0.000654196	0.0105035	4.37713	20.7801			ENSG00000215529	EFCAB8	ENST00000400522.8	0.000125925	0.00527979	3.80212	13.9493
	ENSG00000188807	TMEM201	ENST00000340381.10	0.00256078	0.0333336	4.37062	20.6866			ENSG00000132530	XAF1	ENST00000575267.1	0.000103912	0.00448548	3.76994	13.6416
	ENSG00000164675	IQUB	ENST00000466202.5	0.00103354	0.0155541	4.35887	20.5187			ENSG00000138646	HERC5	ENST00000264350.7	3.78037e-59	4.49923e-56	3.74744	13.4305
	ENSG00000075089	ACTR6	ENST00000553038.5	0.000746199	0.0117869	4.35742	20.4981			ENSG00000140853	NLRC5	ENST00000543103.1	0.000674771	0.0207745	3.74433	13.4016
	ENSG00000113916	BCL6	ENST00000406870.6	0.00341361	0.0421624	4.34957	20.3869			ENSG00000110446	SLC15A3	ENST00000541505.5	6.12316e-06	0.000408428	3.74128	13.3733
	ENSG00000196993	NPIPB9	ENST00000357796.7	0.00298726	0.0378253	4.34883	20.3765			ENSG00000111331	OAS3	ENST00000546800.1	0.000340738	0.0120183	3.74015	13.3628
	ENSG00000178082	TWF1P1	ENST00000580812.1	0.000533699	0.00879556	4.34314	20.2962			ENSG00000108771	DHX58	ENST00000430773.1	0.000233319	0.00879153	3.72769	13.2479
	ENSG00000156026	MCU	ENST00000605597.5	0.00160718	0.0226702	4.34004	20.2526			ENSG00000260314	MRC1	ENST00000569591.2	8.49336e-05	0.00378391	3.70888	13.0762
	ENSG00000156026	MCU	ENST00000536019.5	0.00160718	0.0226702	4.34004	20.2526			ENSG00000157601	MX1	ENST00000424365.5	0.00017777	0.00706258	3.67587	12.7805
	ENSG00000197302	ZNF720	ENST00000531864.6	0.000389113	0.00666466	4.33939	20.2436			ENSG00000140853	NLRC5	ENST00000536231.1	0.00104114	0.0292838	3.64442	12.5049
	ENSG00000134283	PPHLN1	ENST00000317560.13	0.000636272	0.0102389	4.33745	20.2163			ENSG00000146859	TMEM140	ENST00000275767.3	1.3507e-76	2.61694e-73	3.64387	12.5001
	ENSG00000109046	WSB1	ENST00000427287.6	0.00202037	0.0273567	4.33031	20.1166			ENSG00000175643	RMI2	ENST00000572992.1	3.44108e-12	7.7481e-10	3.62416	12.3305
	ENSG00000177465	ACOT4	ENST00000326303.4	0.0004748	0.00794501	4.31725	19.9352			ENSG00000275214	IFI27	ENST00000625437.1	4.78834e-11	9.21297e-09	3.59752	12.1049
	ENSG00000124357	NAGK	ENST00000418807.7	1.04276e-18	1.16108e-16	4.31366	19.8857			ENSG00000165949	IFI27	ENST00000614648.1	4.78834e-11	9.21297e-09	3.59752	12.1049
	ENSG00000169403	PTAFR	ENST00000539896.1	0.00143607	0.0206052	4.30959	19.8297			ENSG00000154451	GBP5	ENST00000443807.1	5.4398e-31	3.51314e-28	3.59737	12.1037
	ENSG00000119681	LTBP2	ENST00000553939.5	0.00220965	0.0294877	4.30492	19.7656			ENSG00000164266	SPINK1	ENST00000510027.2	0.000529925	0.0172052	3.58831	12.0279
	ENSG00000145860	RNF145	ENST00000611185.4	0.00396121	0.0475043	4.29862	19.6795			ENSG00000187608	ISG15	ENST00000649529.1	3.70234e-73	6.70534e-70	3.57958	11.9553
	ENSG00000236814	AC046176.1	ENST00000435260.1	0.000533143	0.00878895	4.29739	19.6627			ENSG00000260212	AL356432.3	ENST00000568952.1	0.00198328	0.0476853	3.57507	11.918
	ENSG00000109381	ELF2	ENST00000420916.6	0.001429	0.0205142	4.2864	19.5135			ENSG00000089127	OAS1	ENST00000202917.9	0	0	3.55392	11.7445
	ENSG00000055147	FAM114A2	ENST00000523705.5	0.0027735	0.0355877	4.28618	19.5105			ENSG00000167969	ECI1	ENST00000570258.5	0.000914052	0.0263954	3.54013	11.6328
	ENSG00000116990	MYCL	ENST00000397332.2	7.5048e-13	4.77376e-11	4.27806	19.401			ENSG00000137959	IFI44L	ENST00000486882.5	7.21589e-10	1.16055e-07	3.51911	11.4646
	ENSG00000170153	RNF150	ENST00000306799.7	0.00309035	0.0388634	4.263	19.1995			ENSG00000111335	OAS2	ENST00000342315.8	0.000118199	0.00500372	3.5148	11.4304
	ENSG00000166800	LDHAL6A	ENST00000280706.2	0.000918782	0.0140738	4.23368	18.8132			ENSG00000089127	OAS1	ENST00000553152.1	2.42464e-124	9.61901e-121	3.5128	11.4145
	ENSG00000100813	ACIN1	ENST00000557432.2	0.00248547	0.0324802	4.21898	18.6226			ENSG00000240023	AL133163.1	ENST00000459899.1	2.37894e-05	0.00131085	3.48569	11.202
	ENSG00000117616	RSRP1	ENST00000431849.3	0.0034873	0.0428733	4.21671	18.5933			ENSG00000132530	XAF1	ENST00000573518.1	9.25723e-05	0.00407196	3.45834	10.9917
	ENSG00000118412	CASP8AP2	ENST00000548224.2	0.00142638	0.020487	4.21465	18.5667			ENSG00000276561	IRF7	ENST00000632816.1	8.84538e-11	1.6255e-08	3.43809	10.8385
	ENSG00000174353	STAG3L3	ENST00000423834.6	0.00220676	0.0294769	4.20319	18.4199			ENSG00000089127	OAS1	ENST00000452357.6	6.12968e-144	2.83706e-140	3.42241	10.7213
	ENSG00000107242	PIP5K1B	ENST00000265382.7	0.00101187	0.0152848	4.1794	18.1186			ENSG00000132530	XAF1	ENST00000575369.5	4.40611e-14	1.19746e-11	3.421	10.7109
	ENSG00000158683	PKD1L1	ENST00000289672.6	2.14448e-07	7.09519e-06	4.17403	18.0513			ENSG00000171855	IFNB1	ENST00000380232.3	7.01723e-07	6.11519e-05	3.3978	10.5399
	ENSG00000165555	NOXRED1	ENST00000555901.1	0.00225026	0.0299168	4.14721	17.7188			ENSG00000204642	HLA-F	ENST00000462777.1	0.000426086	0.0144534	3.34644	10.1714
	ENSG00000108433	GOSR2	ENST00000638219.1	0.00264698	0.0341654	4.14063	17.6382			ENSG00000136514	RTP4	ENST00000259030.2	1.44527e-69	2.27182e-66	3.31839	9.97548
	ENSG00000087589	CASS4	ENST00000360314.7	0.00119253	0.0175918	4.12867	17.4926			ENSG00000204010	IFIT1B	ENST00000371809.3	1.76875e-05	0.00102119	3.30881	9.90945
	ENSG00000005961	ITGA2B	ENST00000262407.5	0.00221059	0.0294922	4.12077	17.397			ENSG00000137959	IFI44L	ENST00000459784.5	1.56496e-05	0.000920101	3.29752	9.83226
	ENSG00000007392	LUC7L	ENST00000428363.1	0.00168508	0.0234941	4.11818	17.3658			ENSG00000168016	TRANK1	ENST00000463764.2	3.11976e-07	2.99436e-05	3.2573	9.56194
	ENSG00000131379	C3orf20	ENST00000253697.7	0.002259	0.030012	4.1162	17.3421			ENSG00000181381	DDX60L	ENST00000505696.5	1.98533e-07	2.01217e-05	3.25081	9.51898
	ENSG00000117262	GPR89A	ENST00000527989.1	0.00167823	0.0234505	4.11232	17.2954			ENSG00000111335	OAS2	ENST00000548941.1	6.69929e-64	9.45974e-61	3.22409	9.3443
	ENSG00000181693	OR8H1	ENST00000641600.1	0.00123089	0.0180965	4.10972	17.2643			ENSG00000275214	IFI27	ENST00000626591.1	0.000970623	0.027693	3.21144	9.26278
	ENSG00000175198	PCCA	ENST00000636420.1	0.00283974	0.0362898	4.1091	17.2568			ENSG00000165949	IFI27	ENST00000557700.1	0.000970623	0.027693	3.21144	9.26278
	ENSG00000178965	ERICH3	ENST00000420661.6	0.00134344	0.0194634	4.1005	17.1543			ENSG00000152061	RABGAP1L	ENST00000478442.5	4.87269e-05	0.00238409	3.20569	9.22591
	ENSG00000165923	AGBL2	ENST00000529712.5	0.00274332	0.0352324	4.09985	17.1466			ENSG00000275214	IFI27	ENST00000630342.1	1.095e-05	0.000676244	3.17732	9.04625
	ENSG00000285501	AGBL2	ENST00000642469.1	0.00274332	0.0352324	4.09985	17.1466			ENSG00000165949	IFI27	ENST00000614288.1	1.095e-05	0.000676244	3.17732	9.04625
	ENSG00000188306	LRRIQ4	ENST00000340806.6	0.0010007	0.0151362	4.09021	17.0324			ENSG00000162654	GBP4	ENST00000355754.6	2.59968e-97	7.73506e-94	3.17177	9.01153
	ENSG00000124225	PMEPA1	ENST00000395814.5	0.00300918	0.0380434	4.08368	16.9554			ENSG00000140853	NLRC5	ENST00000535284.1	4.55255e-12	9.98098e-10	3.16092	8.944
	ENSG00000173575	CHD2	ENST00000627460.1	0.00290328	0.0369352	4.07933	16.9045			ENSG00000057468	MSH4	ENST00000263187.3	6.60162e-13	1.60346e-10	3.15854	8.92923
	ENSG00000138685	FGF2	ENST00000614010.5	0.00331322	0.0411077	4.04986	16.5626			ENSG00000115415	STAT1	ENST00000464072.1	1.27978e-13	3.34232e-11	3.15129	8.88449
	ENSG00000173809	TDRD12	ENST00000444215.6	0.00116392	0.0172665	4.04259	16.4794			ENSG00000143552	NUP210L	ENST00000271854.3	4.38114e-07	4.00216e-05	3.13534	8.78682
	ENSG00000167566	NCKAP5L	ENST00000491441.1	0.00344761	0.0424775	4.03939	16.4428			ENSG00000223532	HLA-B	ENST00000473379.5	6.41182e-21	2.76775e-18	3.1298	8.75313
	ENSG00000147403	RPL10	ENST00000451365.1	0.00128965	0.0187946	4.03887	16.4369			ENSG00000168961	LGALS9	ENST00000579930.5	0.000710645	0.0216787	3.11689	8.67514
	ENSG00000109943	CRTAM	ENST00000227348.8	0.00197988	0.0269028	4.03465	16.3889			ENSG00000078081	LAMP3	ENST00000265598.7	1.45948e-80	3.37751e-77	3.10875	8.62636
	ENSG00000135114	OASL	ENST00000257570.9	0.000368791	0.00637439	4.02055	16.2296			ENSG00000223532	HLA-B	ENST00000445222.1	8.80873e-05	0.00389524	3.08616	8.49233
	ENSG00000172602	RND1	ENST00000309739.5	0.000105786	0.00209927	4.02	16.2233			ENSG00000135899	SP110	ENST00000490880.5	6.38491e-09	8.59343e-07	3.08482	8.48445
	ENSG00000172172	MRPL13	ENST00000521648.5	0.00178415	0.024639	4.00684	16.0761			ENSG00000111331	OAS3	ENST00000548514.1	3.73445e-80	8.1874e-77	3.07771	8.4427
	ENSG00000105856	HBP1	ENST00000485846.5	0.00263675	0.0341026	4.0058	16.0645			ENSG00000184979	USP18	ENST00000215794.7	4.31847e-273	5.99627e-269	3.06933	8.39386
	ENSG00000283847	HBP1	ENST00000638893.1	0.00263675	0.0341026	4.0058	16.0645			ENSG00000124256	ZBP1	ENST00000461547.5	1.13175e-06	9.29858e-05	3.06677	8.37895
	ENSG00000261239	ANKRD26P1	ENST00000566201.6	0.00150638	0.0214619	4.00348	16.0387			ENSG00000162813	BPNT1	ENST00000469520.6	2.79638e-05	0.00149627	3.05341	8.30169
	ENSG00000105193	RPS16	ENST00000599705.1	0.00137282	0.0198232	3.99617	15.9576			ENSG00000134321	RSAD2	ENST00000489749.1	1.77744e-11	3.59418e-09	3.04459	8.2511
	ENSG00000184368	MAP7D2	ENST00000379643.9	0.00184569	0.0253605	3.9742	15.7164			ENSG00000107201	DDX58	ENST00000379883.2	0	0	3.03954	8.2223
	ENSG00000104419	NDRG1	ENST00000414097.6	0.00328142	0.0407667	3.97143	15.6863			ENSG00000173110	HSPA6	ENST00000309758.5	6.39587e-153	3.13439e-149	3.0382	8.21468
	ENSG00000172602	RND1	ENST00000551243.1	0.00372236	0.0452431	3.9587	15.5485			ENSG00000111335	OAS2	ENST00000392583.6	4.63705e-256	5.51882e-252	3.0317	8.17775
	ENSG00000166341	DCHS1	ENST00000299441.4	0.00231266	0.0305887	3.94255	15.3754			ENSG00000276561	IRF7	ENST00000633943.1	1.66506e-18	6.452e-16	3.02256	8.1261
	ENSG00000213928	IRF9	ENST00000396864.7	0.000176305	0.00329136	3.91825	15.1185			ENSG00000105664	COMP	ENST00000612179.1	5.64062e-05	0.00268529	3.02164	8.12092
	ENSG00000285048	IRF9	ENST00000646071.1	0.000176305	0.00329136	3.91825	15.1185			ENSG00000137965	IFI44	ENST00000370747.8	1.66034e-194	1.38324e-190	3.00759	8.04222
	ENSG00000146426	TIAM2	ENST00000535064.1	0.00239937	0.0315587	3.91744	15.1101			ENSG00000138642	HERC6	ENST00000506714.5	0.000114606	0.00487478	2.99772	7.98737
	ENSG00000274110	LAIR1	ENST00000619755.1	0.00373905	0.0454167	3.90098	14.9386			ENSG00000111331	OAS3	ENST00000549918.1	6.22857e-11	1.17666e-08	2.98862	7.93716
	ENSG00000101624	CEP76	ENST00000590143.5	0.00367837	0.0447852	3.89731	14.9007			ENSG00000156587	UBE2L6	ENST00000527022.1	4.62655e-07	4.19415e-05	2.98732	7.93
	ENSG00000112081	SRSF3	ENST00000477442.6	2.75933e-06	7.50781e-05	3.88028	14.7258			ENSG00000177409	SAMD9L	ENST00000437805.5	8.58783e-08	9.30378e-06	2.94936	7.72407
	ENSG00000129353	SLC44A2	ENST00000335757.9	5.81958e-05	0.00122705	3.8795	14.7179			ENSG00000115267	IFIH1	ENST00000649979.1	0.000144801	0.0059222	2.9314	7.62849
	ENSG00000168092	PAFAH1B2	ENST00000419197.6	0.00355143	0.0435296	3.87608	14.6831			ENSG00000126709	IFI6	ENST00000339145.8	4.9851e-24	2.51705e-21	2.91806	7.55827
	ENSG00000147873	IFNA5	ENST00000610521.1	0.00302122	0.038153	3.85227	14.4427			ENSG00000185880	TRIM69	ENST00000329464.8	0.000669595	0.020684	2.91399	7.53699
	ENSG00000266777	SH3GL1P1	ENST00000582640.1	0.00318621	0.0398115	3.85227	14.4427			ENSG00000275214	IFI27	ENST00000626577.1	1.08454e-29	6.74287e-27	2.90357	7.48278
	ENSG00000189334	S100A14	ENST00000368702.5	0.00402452	0.04804	3.83214	14.2426			ENSG00000165949	IFI27	ENST00000612499.1	1.08454e-29	6.74287e-27	2.90357	7.48278
	ENSG00000129521	EGLN3	ENST00000547327.2	1.34201e-05	0.000322014	3.83041	14.2256			ENSG00000125347	IRF1	ENST00000476613.1	1.31126e-07	1.36212e-05	2.89595	7.44333
	ENSG00000215529	EFCAB8	ENST00000400522.8	0.00337947	0.041829	3.82897	14.2113			ENSG00000181938	GINS3	ENST00000567143.1	2.72062e-16	8.99435e-14	2.88337	7.37871
	ENSG00000167968	DNASE1L2	ENST00000564065.5	0.00347418	0.0427492	3.82662	14.1882			ENSG00000137745	MMP13	ENST00000260302.7	8.81516e-13	2.11643e-10	2.87836	7.35314
	ENSG00000244607	CCDC13	ENST00000310232.10	0.00372869	0.0453006	3.81315	14.0563			ENSG00000107201	DDX58	ENST00000379868.5	0.00158819	0.0403149	2.8617	7.26871
	ENSG00000196420	S100A5	ENST00000368718.5	0.00205016	0.0276918	3.812	14.0452			ENSG00000276561	IRF7	ENST00000612534.4	5.72402e-37	4.22012e-34	2.85293	7.22468
	ENSG00000285978	AC113348.2	ENST00000638723.1	0.00387165	0.0466773	3.77774	13.7155			ENSG00000137965	IFI44	ENST00000485662.1	5.2231e-12	1.13614e-09	2.83559	7.13834
	ENSG00000109771	LRP2BP	ENST00000505916.5	0.00287086	0.0366181	3.77724	13.7108			ENSG00000068079	IFI35	ENST00000438323.2	3.66755e-115	1.32847e-111	2.82452	7.0838
	ENSG00000163606	CD200R1	ENST00000308611.7	0.00398956	0.0477534	3.76754	13.6189			ENSG00000183091	NEB	ENST00000604864.5	0.000148153	0.00603266	2.81902	7.05683
	ENSG00000157800	SLC37A3	ENST00000477571.5	0.0036181	0.0441463	3.72902	13.2601			ENSG00000183091	NEB	ENST00000603639.5	0.000148153	0.00603266	2.81902	7.05683
	ENSG00000120738	EGR1	ENST00000239938.4	9.56554e-06	0.000236534	3.7225	13.2003			ENSG00000138755	CXCL9	ENST00000264888.5	0.000106587	0.00458435	2.81416	7.03312
	ENSG00000138326	RPS24	ENST00000476545.6	0.00318697	0.0398115	3.71122	13.0975			ENSG00000181381	DDX60L	ENST00000515088.5	3.15495e-21	1.38338e-18	2.80615	6.99413
	ENSG00000233671	AC083899.2	ENST00000423285.1	0.00195324	0.0266431	3.70874	13.075			ENSG00000115415	STAT1	ENST00000423282.1	3.18919e-06	0.000231039	2.80133	6.97082
	ENSG00000147403	RPL10	ENST00000424325.6	0.00259808	0.0337262	3.69223	12.9263			ENSG00000154451	GBP5	ENST00000370459.7	3.7598e-44	3.29719e-41	2.79887	6.95895
	ENSG00000145721	LIX1	ENST00000274382.8	0.00377906	0.0457849	3.67067	12.7345			ENSG00000181381	DDX60L	ENST00000503190.1	3.18011e-06	0.000230581	2.79594	6.94482
	ENSG00000214814	FER1L6	ENST00000522917.5	0.00343152	0.0423204	3.66844	12.7149			ENSG00000101347	SAMHD1	ENST00000646066.1	4.12895e-17	1.45142e-14	2.78945	6.91367
	ENSG00000285854	AC010197.2	ENST00000647960.1	0.00277809	0.0356225	3.60548	12.1718			ENSG00000111331	OAS3	ENST00000546638.1	2.21043e-16	7.39572e-14	2.78629	6.89853
	ENSG00000126368	NR1D1	ENST00000246672.3	0.00102035	0.0153966	3.58658	12.0135			ENSG00000089127	OAS1	ENST00000553185.1	8.00668e-16	2.60564e-13	2.78425	6.88879
	ENSG00000106052	TAX1BP1	ENST00000488564.2	0.00151037	0.0215025	3.57648	11.9296			ENSG00000173727	AP000769.1	ENST00000309775.8	9.14223e-13	2.18864e-10	2.78112	6.87387
	ENSG00000170345	FOS	ENST00000303562.8	9.04863e-84	1.4791e-80	3.50365	11.3424			ENSG00000068079	IFI35	ENST00000246911.6	4.27784e-33	2.89749e-30	2.77877	6.86265
	ENSG00000231555	HSPA1B	ENST00000445736.1	3.21178e-71	3.43454e-68	3.42484	10.7394			ENSG00000111331	OAS3	ENST00000551007.1	2.06284e-45	1.90952e-42	2.77708	6.85463
	ENSG00000204389	HSPA1A	ENST00000375651.6	1.04042e-102	2.80795e-99	3.4181	10.6893			ENSG00000138135	CH25H	ENST00000371852.3	8.80806e-05	0.00389524	2.76717	6.80772
	ENSG00000224501	HSPA1B	ENST00000545241.2	5.15175e-06	0.000134059	3.33489	10.0903			ENSG00000115415	STAT1	ENST00000392323.6	4.33584e-45	3.96949e-42	2.76288	6.7875
	ENSG00000175197	DDIT3	ENST00000551116.5	1.58209e-06	4.52176e-05	3.32711	10.036			ENSG00000185885	IFITM1	ENST00000525554.1	2.05186e-18	7.87753e-16	2.75656	6.75785
	ENSG00000226704	HSPA1L	ENST00000426095.2	0.00339445	0.0419685	3.30694	9.89668			ENSG00000132274	TRIM22	ENST00000460454.1	3.13212e-13	7.97983e-11	2.74679	6.71222
	ENSG00000147684	NDUFB9	ENST00000522532.6	1.41413e-10	7.08642e-09	3.3068	9.89572			ENSG00000130303	BST2	ENST00000252593.6	1.68843e-79	3.60679e-76	2.74592	6.70817
	ENSG00000259706	HSP90B2P	ENST00000559111.1	1.13381e-05	0.000276269	3.23859	9.43874			ENSG00000165949	IFI27	ENST00000616764.4	3.51576e-05	0.00181251	2.72798	6.62526
	ENSG00000141682	PMAIP1	ENST00000269518.9	0.00315802	0.0395632	3.22069	9.32235			ENSG00000140853	NLRC5	ENST00000538273.5	2.7545e-05	0.00147766	2.71734	6.57661
	ENSG00000162772	ATF3	ENST00000341491.8	0.000654641	0.0105076	3.21687	9.29769			ENSG00000173193	PARP14	ENST00000474669.1	9.0713e-12	1.90843e-09	2.71233	6.55379
	ENSG00000235941	HSPA1A	ENST00000430065.1	1.28999e-124	4.30068e-121	3.21159	9.2637			ENSG00000002549	LAP3	ENST00000504614.5	0.00204193	0.0486877	2.70412	6.5166
	ENSG00000162733	DDR2	ENST00000367922.7	6.91676e-08	2.46705e-06	3.20292	9.20818			ENSG00000137965	IFI44	ENST00000472152.5	1.5465e-23	7.6237e-21	2.70118	6.50334
	ENSG00000130783	CCDC62	ENST00000341952.8	0.000816895	0.0127473	3.18719	9.10837			ENSG00000185885	IFITM1	ENST00000528780.5	5.13613e-09	7.09612e-07	2.68628	6.43653
	ENSG00000153234	NR4A2	ENST00000339562.8	0.00366462	0.0446274	3.1681	8.98862			ENSG00000130589	HELZ2	ENST00000370082.1	9.71525e-23	4.70574e-20	2.67428	6.38319
	ENSG00000152782	PANK1	ENST00000307534.8	8.88928e-38	3.09085e-35	3.16179	8.94938			ENSG00000115267	IFIH1	ENST00000649426.1	0.00197888	0.0476206	2.66746	6.35308
	ENSG00000120694	HSPH1	ENST00000380405.7	0.000322419	0.00565565	3.1583	8.92777			ENSG00000117228	GBP1	ENST00000493139.1	0.00142516	0.0371093	2.66289	6.333
	ENSG00000264943	SH3GL1P2	ENST00000582245.1	0.000196976	0.00363642	3.14781	8.86311			ENSG00000170581	STAT2	ENST00000557156.1	0.00013017	0.00542231	2.66009	6.32074
	ENSG00000182308	DCAF4L1	ENST00000333141.6	3.6142e-06	9.62135e-05	3.10227	8.58769			ENSG00000132274	TRIM22	ENST00000414641.5	0.000630382	0.0197065	2.65662	6.30556
	ENSG00000160570	DEDD2	ENST00000593804.5	0.00387035	0.0466715	3.08479	8.48424			ENSG00000181381	DDX60L	ENST00000514748.5	1.43948e-06	0.000113997	2.65488	6.29792
	ENSG00000168140	VASN	ENST00000304735.3	0.000620335	0.0100241	3.06757	8.38357			ENSG00000126709	IFI6	ENST00000362020.4	3.0422e-52	3.30938e-49	2.65134	6.2825
	ENSG00000274334	VASN	ENST00000622615.1	0.000620335	0.0100241	3.06757	8.38357			ENSG00000188313	PLSCR1	ENST00000448787.6	2.42232e-33	1.65415e-30	2.64708	6.264
	ENSG00000109063	MYH3	ENST00000583535.5	6.52386e-11	3.3984e-09	3.06018	8.34076			ENSG00000229474	PATL2	ENST00000558573.1	7.52218e-08	8.1919e-06	2.64376	6.24958
	ENSG00000184988	TMEM106A	ENST00000612339.4	0.00317759	0.0397557	3.03723	8.20911			ENSG00000068079	IFI35	ENST00000396722.2	0.000118672	0.00501861	2.64143	6.23948
	ENSG00000164309	CMYA5	ENST00000446378.2	0.002981	0.0377544	3.01966	8.10979			ENSG00000185885	IFITM1	ENST00000408968.3	5.84848e-84	1.43307e-80	2.63144	6.19644
	ENSG00000187608	ISG15	ENST00000624697.4	0.000454759	0.00766169	3.01241	8.06912			ENSG00000137965	IFI44	ENST00000446486.1	7.07934e-06	0.000464034	2.63121	6.19545
	ENSG00000144821	MYH15	ENST00000273353.3	0.000301071	0.00531408	3.00411	8.0228			ENSG00000132530	XAF1	ENST00000361842.7	7.38128e-54	8.42386e-51	2.62896	6.1858
	ENSG00000124549	BTN2A3P	ENST00000466808.2	0.00103191	0.0155378	2.98027	7.89135			ENSG00000204642	HLA-F	ENST00000485513.1	0.00101079	0.0285846	2.6232	6.16114
	ENSG00000212866	HSPA1B	ENST00000458062.3	2.28658e-34	6.96744e-32	2.97675	7.87213			ENSG00000105323	HNRNPUL1	ENST00000599719.5	8.42465e-10	1.33945e-07	2.62305	6.16053
	ENSG00000051108	HERPUD1	ENST00000565966.5	8.89488e-12	5.02619e-10	2.96639	7.8158			ENSG00000125347	IRF1	ENST00000458069.5	1.79578e-08	2.22301e-06	2.61968	6.14612
	ENSG00000123836	PFKFB2	ENST00000367079.3	1.30713e-07	4.46551e-06	2.95802	7.77057			ENSG00000117228	GBP1	ENST00000459831.1	2.66059e-05	0.00144026	2.61154	6.11156
	ENSG00000121068	TBX2	ENST00000477081.1	6.86272e-16	5.84011e-14	2.95711	7.76569			ENSG00000115415	STAT1	ENST00000392322.7	2.67473e-153	1.39272e-149	2.60072	6.0659
	ENSG00000116717	GADD45A	ENST00000370986.8	1.18351e-40	4.82567e-38	2.92972	7.61964			ENSG00000126709	IFI6	ENST00000361157.10	3.34257e-27	1.93384e-24	2.60059	6.06536
	ENSG00000007944	MYLIP	ENST00000356840.7	3.06615e-05	0.000686628	2.90931	7.51261			ENSG00000041982	TNC	ENST00000535648.5	9.91796e-17	3.41436e-14	2.59477	6.04091
	ENSG00000140319	SRP14	ENST00000558243.1	0.00390062	0.0469169	2.90741	7.50271			ENSG00000154451	GBP5	ENST00000481145.1	9.08067e-16	2.94366e-13	2.59196	6.02916
	ENSG00000255823	MTRNR2L8	ENST00000536684.2	0.00242157	0.0318212	2.90338	7.48178			ENSG00000111912	NCOA7	ENST00000438495.6	1.46189e-98	4.51081e-95	2.58058	5.98179
	ENSG00000051108	HERPUD1	ENST00000379792.6	0.00117848	0.0174528	2.89341	7.43023			ENSG00000138642	HERC6	ENST00000515365.1	0.000117807	0.00498966	2.56186	5.90469
	ENSG00000156804	FBXO32	ENST00000517956.5	1.93947e-08	7.52886e-07	2.89117	7.41873			ENSG00000163746	PLSCR2	ENST00000497985.5	2.8121e-05	0.00150275	2.56026	5.89812
	ENSG00000099860	GADD45B	ENST00000215631.8	3.02521e-176	2.67331e-172	2.89043	7.41489			ENSG00000130775	THEMIS2	ENST00000442118.5	0.000439158	0.0148184	2.55434	5.87398
	ENSG00000151929	BAG3	ENST00000369085.7	6.33706e-40	2.52929e-37	2.88344	7.37905			ENSG00000278032	LY6E	ENST00000632516.1	0.000442021	0.0148729	2.5442	5.83284
	ENSG00000132002	DNAJB1	ENST00000254322.2	3.03154e-250	8.59077e-246	2.87256	7.32363			ENSG00000160932	LY6E	ENST00000521003.5	0.000442021	0.0148729	2.5442	5.83284
	ENSG00000178381	ZFAND2A	ENST00000401903.5	2.44745e-08	9.34085e-07	2.86061	7.26323			ENSG00000223532	HLA-B	ENST00000470915.1	1.91804e-11	3.86909e-09	2.53585	5.79918
	ENSG00000051108	HERPUD1	ENST00000568651.1	3.96864e-06	0.000105106	2.84005	7.16043			ENSG00000223532	HLA-B	ENST00000490676.1	3.21662e-10	5.54824e-08	2.52698	5.76362
	ENSG00000139318	DUSP6	ENST00000547291.1	7.54533e-07	2.26985e-05	2.83763	7.14843			ENSG00000138496	PARP9	ENST00000471785.5	2.22458e-40	1.83497e-37	2.52248	5.74569
	ENSG00000206505	HLA-A	ENST00000616730.3	0.000138363	0.00265917	2.82223	7.07255			ENSG00000187608	ISG15	ENST00000379389.4	7.6584e-19	2.99544e-16	2.52243	5.74549
	ENSG00000124216	SNAI1	ENST00000244050.2	1.12754e-06	3.30086e-05	2.81289	7.02692			ENSG00000185201	IFITM2	ENST00000527146.1	8.65085e-31	5.54393e-28	2.47921	5.57591
	ENSG00000168779	SHOX2	ENST00000490689.3	0.00418984	0.0497201	2.81196	7.02239			ENSG00000173821	RNF213	ENST00000573919.1	7.60658e-05	0.00346102	2.47771	5.57012
	ENSG00000270672	MTRNR2L6	ENST00000604952.1	0.00220851	0.0294863	2.80709	6.99872			ENSG00000276561	IRF7	ENST00000621391.4	1.09084e-26	6.18222e-24	2.47598	5.56344
	ENSG00000282017	MTRNR2L6	ENST00000633925.1	0.00220851	0.0294863	2.80709	6.99872			ENSG00000171860	C3AR1	ENST00000307637.4	2.2255e-10	3.89513e-08	2.47478	5.55881
	ENSG00000081181	ARG2	ENST00000261783.3	0.00166346	0.0233074	2.77237	6.8323			ENSG00000141971	MVB12A	ENST00000600514.5	1.70725e-05	0.000989098	2.47164	5.54674
	ENSG00000130513	GDF15	ENST00000252809.3	2.71116e-102	6.68076e-99	2.75944	6.77135			ENSG00000243958	PSMB9	ENST00000488916.1	0.0012389	0.033435	2.46415	5.51804
	ENSG00000128590	DNAJB9	ENST00000249356.3	3.30178e-176	2.67331e-172	2.72231	6.59927			ENSG00000240508	PSMB9	ENST00000495780.1	0.0012389	0.033435	2.46415	5.51804
	ENSG00000113070	HBEGF	ENST00000230990.6	2.21738e-80	3.39655e-77	2.72001	6.58876			ENSG00000242711	PSMB9	ENST00000490282.1	0.0012389	0.033435	2.46415	5.51804
	ENSG00000168610	STAT3	ENST00000590776.1	0.00246226	0.0322289	2.68714	6.44036			ENSG00000276561	IRF7	ENST00000633855.1	0.00117517	0.0321809	2.46315	5.5142
	ENSG00000051108	HERPUD1	ENST00000439977.6	1.92966e-17	1.92545e-15	2.68307	6.42222			ENSG00000110446	SLC15A3	ENST00000536491.1	6.71803e-05	0.00311286	2.46308	5.51394
	ENSG00000130513	GDF15	ENST00000595973.2	1.6039e-85	2.84071e-82	2.65174	6.28424			ENSG00000115415	STAT1	ENST00000424722.5	0.00126366	0.0339056	2.46284	5.51302
	ENSG00000164463	CREBRF	ENST00000296953.6	4.04565e-63	3.75888e-60	2.61103	6.10941			ENSG00000006210	CX3CL1	ENST00000006053.6	2.40571e-06	0.00018105	2.4628	5.51287
	ENSG00000114902	SPCS1	ENST00000619898.4	1.88881e-08	7.33721e-07	2.61099	6.10921			ENSG00000115415	STAT1	ENST00000409465.5	1.11275e-15	3.59185e-13	2.46188	5.50934
	ENSG00000269028	MTRNR2L12	ENST00000600213.3	0.000403382	0.00686343	2.57744	5.96881			ENSG00000276561	IRF7	ENST00000631944.1	3.19609e-05	0.0016715	2.4447	5.44414
	ENSG00000183214	MICA	ENST00000460798.5	1.60436e-07	5.41886e-06	2.57196	5.94619			ENSG00000181381	DDX60L	ENST00000512371.1	0.000825279	0.0243983	2.43932	5.42384
	ENSG00000136997	MYC	ENST00000641036.1	4.70969e-09	1.9787e-07	2.55036	5.8578			ENSG00000121060	TRIM25	ENST00000574997.1	2.25929e-11	4.53551e-09	2.43842	5.42047
	ENSG00000095587	TLL2	ENST00000357947.3	0.000888369	0.0136992	2.54504	5.83626			ENSG00000183486	MX2	ENST00000493753.1	3.26854e-06	0.000235967	2.42654	5.37603
	ENSG00000188938	FAM120AOS	ENST00000650398.1	2.70297e-06	7.358e-05	2.53273	5.78666			ENSG00000115415	STAT1	ENST00000415035.1	0.00129027	0.0344751	2.40077	5.28084
	ENSG00000171931	FBXW10	ENST00000574478.1	0.000536482	0.00883115	2.53182	5.78302			ENSG00000101347	SAMHD1	ENST00000644114.1	6.58243e-06	0.000433852	2.39985	5.27747
	ENSG00000170836	PPM1D	ENST00000392995.7	1.37325e-148	7.78304e-145	2.53034	5.7771			ENSG00000130589	HELZ2	ENST00000427522.6	3.68951e-44	3.26996e-41	2.39423	5.25696
	ENSG00000115355	CCDC88A	ENST00000471947.2	0.00264469	0.0341592	2.52606	5.75998			ENSG00000177409	SAMD9L	ENST00000318238.8	1.03043e-17	3.81539e-15	2.39151	5.24706
	ENSG00000251537	AC005324.3	ENST00000455584.2	3.10468e-09	1.33506e-07	2.48835	5.61137			ENSG00000115267	IFIH1	ENST00000421365.2	4.53857e-36	3.28794e-33	2.39097	5.24511
	ENSG00000214174	AMZ2P1	ENST00000430983.5	1.65958e-18	1.82638e-16	2.47561	5.56201			ENSG00000196116	TDRD7	ENST00000355295.4	3.98482e-131	1.6599e-127	2.3882	5.23505
	ENSG00000139318	DUSP6	ENST00000308385.6	2.49053e-30	6.27348e-28	2.44253	5.43596			ENSG00000134716	CYP2J2	ENST00000371204.3	8.20612e-05	0.0036855	2.3832	5.21693
	ENSG00000184205	TSPYL2	ENST00000375442.8	2.01826e-51	1.12144e-48	2.41872	5.34695			ENSG00000133106	EPSTI1	ENST00000540470.5	5.69797e-26	3.10264e-23	2.38176	5.21173
	ENSG00000148634	HERC4	ENST00000427635.6	1.43009e-08	5.64429e-07	2.40171	5.28429			ENSG00000181381	DDX60L	ENST00000510590.1	5.6646e-09	7.80039e-07	2.37545	5.18899
	ENSG00000120694	HSPH1	ENST00000629751.1	2.06684e-08	7.97959e-07	2.3946	5.25829			ENSG00000110911	SLC11A2	ENST00000548150.1	0.00113921	0.0313698	2.37223	5.17739
	ENSG00000051108	HERPUD1	ENST00000300302.9	0.0030521	0.0384658	2.38886	5.23742			ENSG00000257838	OTOAP1	ENST00000550753.5	8.47715e-11	1.56942e-08	2.35897	5.13002
	ENSG00000213741	RPS29	ENST00000396020.7	3.58824e-36	1.16878e-33	2.38181	5.21191			ENSG00000130589	HELZ2	ENST00000467148.1	3.98655e-73	7.06645e-70	2.34745	5.08922
	ENSG00000047662	FAM184B	ENST00000265018.3	0.00272116	0.0349901	2.38076	5.20811			ENSG00000138496	PARP9	ENST00000489652.1	5.44396e-14	1.45366e-11	2.33453	5.04385
	ENSG00000139318	DUSP6	ENST00000279488.7	8.80357e-60	7.23118e-57	2.37971	5.20433			ENSG00000271503	CCL5	ENST00000603197.5	0.00023865	0.00895999	2.33418	5.04263
	ENSG00000135111	TBX3	ENST00000257566.7	0.00125407	0.0183801	2.36876	5.16496			ENSG00000274233	CCL5	ENST00000613606.2	0.00023865	0.00895999	2.33418	5.04263
	ENSG00000175155	YPEL2	ENST00000312655.8	7.81873e-15	6.08701e-13	2.36345	5.14599			ENSG00000130589	HELZ2	ENST00000479540.5	3.03835e-36	2.22042e-33	2.33386	5.04152
	ENSG00000162231	NXF1	ENST00000530875.5	0.000525174	0.00867525	2.35911	5.13055			ENSG00000223131	RNA5SP304	ENST00000411199.1	0.00207672	0.0492496	2.33077	5.03075
	ENSG00000118523	CTGF	ENST00000367976.3	5.33372e-133	2.01529e-129	2.35898	5.13008			ENSG00000132274	TRIM22	ENST00000454828.5	2.32139e-05	0.00128674	2.31237	4.96699
	ENSG00000188938	FAM120AOS	ENST00000649557.1	5.25179e-05	0.00111773	2.35694	5.12282			ENSG00000173821	RNF213	ENST00000573038.1	5.97358e-09	8.10529e-07	2.3038	4.93756
	ENSG00000176749	CDK5R1	ENST00000313401.3	2.08262e-18	2.2612e-16	2.35162	5.10398			ENSG00000272442	AL353588.1	ENST00000505802.1	0.00139584	0.0365	2.30313	4.93528
	ENSG00000113369	ARRDC3	ENST00000265138.3	2.80492e-235	5.29905e-231	2.34208	5.07033			ENSG00000140853	NLRC5	ENST00000538805.5	1.28052e-05	0.000767494	2.30258	4.93339
	ENSG00000160570	DEDD2	ENST00000595337.5	2.66931e-05	0.000603454	2.33183	5.03443			ENSG00000133106	EPSTI1	ENST00000398762.7	3.30161e-27	1.9235e-24	2.29463	4.90629
	ENSG00000087074	PPP1R15A	ENST00000200453.5	2.21156e-185	2.50685e-181	2.32986	5.02757			ENSG00000111331	OAS3	ENST00000228928.11	2.04943e-157	1.31339e-153	2.29225	4.89819
	ENSG00000163660	CCNL1	ENST00000461804.5	0.000370307	0.00639474	2.3173	4.98399			ENSG00000133106	EPSTI1	ENST00000313624.11	2.21444e-75	4.09972e-72	2.28553	4.87543
	ENSG00000168259	DNAJC7	ENST00000586240.1	3.58954e-11	1.92582e-09	2.31495	4.97589			ENSG00000129255	MPDU1	ENST00000571391.5	8.3331e-06	0.000535678	2.28472	4.8727
	ENSG00000173451	THAP2	ENST00000308086.2	2.12006e-15	1.7414e-13	2.31127	4.96321			ENSG00000138496	PARP9	ENST00000462315.5	2.15357e-10	3.77717e-08	2.28231	4.86455
	ENSG00000013441	CLK1	ENST00000434813.3	3.23885e-39	1.23198e-36	2.29876	4.92036			ENSG00000173821	RNF213	ENST00000559603.1	6.43862e-13	1.58232e-10	2.2742	4.83728
	ENSG00000155096	AZIN1	ENST00000522311.1	2.54141e-11	1.3863e-09	2.29686	4.91388			ENSG00000225164	PRRC2A	ENST00000428775.1	0.00113326	0.0312627	2.2706	4.82525
	ENSG00000120694	HSPH1	ENST00000626866.2	5.34818e-23	8.41982e-21	2.29675	4.91348			ENSG00000163792	TCF23	ENST00000296096.6	1.28656e-08	1.63891e-06	2.26673	4.81232
	ENSG00000178971	CTC1	ENST00000315684.13	3.82799e-24	6.53479e-22	2.29349	4.90239			ENSG00000130589	HELZ2	ENST00000478861.1	1.21591e-10	2.19261e-08	2.26104	4.79338
	ENSG00000265972	TXNIP	ENST00000582401.5	0.000569499	0.00929367	2.28833	4.8849			ENSG00000125347	IRF1	ENST00000493208.1	6.11284e-22	2.82926e-19	2.25469	4.7723
	ENSG00000164949	GEM	ENST00000297596.2	8.20259e-10	3.7704e-08	2.28631	4.87805			ENSG00000172421	EFCAB3	ENST00000635817.2	0.0007171	0.0218676	2.2539	4.7697
	ENSG00000259529	AL136295.5	ENST00000558468.1	0.0011813	0.0174762	2.28118	4.86074			ENSG00000137628	DDX60	ENST00000393743.7	5.35252e-156	3.18517e-152	2.24717	4.74751
	ENSG00000284845	AL136295.10	ENST00000644992.1	0.0011813	0.0174762	2.28118	4.86074			ENSG00000188313	PLSCR1	ENST00000494568.5	3.6698e-18	1.3897e-15	2.24388	4.73671
	ENSG00000130529	TRPM4	ENST00000427978.6	0.00387872	0.0467326	2.28115	4.86067			ENSG00000172183	ISG20	ENST00000557824.1	9.52468e-12	1.99298e-09	2.24169	4.72951
	ENSG00000120694	HSPH1	ENST00000320027.9	4.74905e-58	3.45074e-55	2.26315	4.80038			ENSG00000141574	SECTM1	ENST00000269389.7	1.65519e-14	4.67443e-12	2.23255	4.69964
	ENSG00000147601	TERF1	ENST00000518695.2	7.70551e-06	0.00019401	2.25825	4.78411			ENSG00000181381	DDX60L	ENST00000260184.11	3.47826e-69	5.36624e-66	2.22628	4.67926
	ENSG00000160570	DEDD2	ENST00000336034.8	1.23128e-10	6.21963e-09	2.25367	4.76895			ENSG00000135899	SP110	ENST00000477068.1	1.30851e-13	3.40666e-11	2.21925	4.6565
	ENSG00000177238	TRIM72	ENST00000322122.7	7.75757e-05	0.00158782	2.2508	4.75946			ENSG00000125347	IRF1	ENST00000472045.1	4.13915e-47	3.96364e-44	2.21894	4.6555
	ENSG00000127804	METTL16	ENST00000571332.5	0.000844931	0.0131234	2.2381	4.71776			ENSG00000156194	PPEF2	ENST00000511880.7	5.32833e-15	1.61421e-12	2.2106	4.62867
	ENSG00000263874	LINC00672	ENST00000583195.2	0.00209606	0.0282378	2.23214	4.6983			ENSG00000275214	IFI27	ENST00000627913.2	1.9047e-08	2.34737e-06	2.19625	4.58287
	ENSG00000140450	ARRDC4	ENST00000268042.6	3.26242e-27	6.95115e-25	2.21876	4.65493			ENSG00000165949	IFI27	ENST00000555081.5	1.9047e-08	2.34737e-06	2.19625	4.58287
	ENSG00000163132	MSX1	ENST00000382723.4	6.63849e-46	3.13536e-43	2.20884	4.62305			ENSG00000101347	SAMHD1	ENST00000645444.1	2.32039e-11	4.64698e-09	2.1926	4.57128
	ENSG00000173530	TNFRSF10D	ENST00000312584.3	1.56829e-67	1.53249e-64	2.20495	4.61057			ENSG00000101347	SAMHD1	ENST00000643918.1	1.26895e-07	1.32147e-05	2.19254	4.5711
	ENSG00000105327	BBC3	ENST00000300880.11	7.80108e-07	2.34181e-05	2.19391	4.57543			ENSG00000115271	GCA	ENST00000473240.5	0.000104718	0.00451562	2.18287	4.54056
	ENSG00000173575	CHD2	ENST00000626782.2	0.000238141	0.00432316	2.18347	4.54245			ENSG00000133106	EPSTI1	ENST00000313640.11	8.5762e-12	1.81343e-09	2.18008	4.53179
	ENSG00000170153	RNF150	ENST00000515673.6	0.000101641	0.00202554	2.17899	4.52836			ENSG00000140678	ITGAX	ENST00000571644.1	8.18519e-07	6.98685e-05	2.15555	4.45538
	ENSG00000177606	JUN	ENST00000371222.3	1.42908e-129	5.06217e-126	2.17073	4.50252			ENSG00000206190	ATP10A	ENST00000356865.10	7.45776e-23	3.63341e-20	2.1554	4.45493
	ENSG00000113369	ARRDC3	ENST00000514284.5	0.000166397	0.00312276	2.16933	4.49813			ENSG00000130589	HELZ2	ENST00000454223.1	2.86384e-14	7.90032e-12	2.15146	4.44276
	ENSG00000165879	FRAT1	ENST00000371021.4	0.00243849	0.0320047	2.16093	4.47204			ENSG00000130813	C19orf66	ENST00000397881.7	7.01263e-07	6.11519e-05	2.14982	4.43772
	ENSG00000121774	KHDRBS1	ENST00000484270.2	0.000378669	0.00650939	2.15415	4.45106			ENSG00000275214	IFI27	ENST00000627111.2	5.57857e-06	0.000376017	2.14891	4.43494
	ENSG00000126261	UBA2	ENST00000607361.5	0.00193593	0.0264324	2.15327	4.44833			ENSG00000165949	IFI27	ENST00000612813.4	5.57857e-06	0.000376017	2.14891	4.43494
	ENSG00000123364	HOXC13	ENST00000243056.4	0.00201932	0.0273535	2.1492	4.43583			ENSG00000234745	HLA-B	ENST00000474381.1	1.37313e-26	7.67766e-24	2.14796	4.43202
	ENSG00000281766	RYBP	ENST00000643872.1	0.000682005	0.0109005	2.14163	4.4126			ENSG00000059378	PARP12	ENST00000493262.1	0.000508182	0.0166354	2.14505	4.42307
	ENSG00000281766	RYBP	ENST00000628983.2	0.000682005	0.0109005	2.14163	4.4126			ENSG00000188313	PLSCR1	ENST00000484560.1	3.74823e-06	0.000265987	2.13998	4.40757
	ENSG00000175482	POLD4	ENST00000529704.5	0.00166792	0.023337	2.14136	4.41177			ENSG00000111335	OAS2	ENST00000449768.2	9.08818e-78	1.80273e-74	2.12337	4.3571
	ENSG00000142541	RPL13A	ENST00000467825.2	2.27021e-14	1.68192e-12	2.13796	4.4014			ENSG00000067221	STOML1	ENST00000541638.5	2.45663e-18	9.38827e-16	2.11313	4.32629
	ENSG00000183496	MEX3B	ENST00000329713.4	1.45607e-06	4.18055e-05	2.1318	4.38265			ENSG00000140853	NLRC5	ENST00000539881.5	3.27766e-07	3.12075e-05	2.11183	4.3224
	ENSG00000153037	SRP19	ENST00000506997.2	1.71724e-17	1.72259e-15	2.12556	4.36371			ENSG00000185885	IFITM1	ENST00000328221.5	1.66771e-13	4.28822e-11	2.10266	4.295
	ENSG00000120616	EPC1	ENST00000263062.8	0.000163877	0.00308875	2.12295	4.35584			ENSG00000173821	RNF213	ENST00000570776.1	0.000841004	0.0247055	2.09678	4.27752
	ENSG00000006459	KDM7A	ENST00000397560.6	5.57013e-19	6.37763e-17	2.11192	4.32266			ENSG00000138496	PARP9	ENST00000360356.6	6.91678e-17	2.40102e-14	2.09534	4.27326
	ENSG00000256618	MTRNR2L1	ENST00000540040.2	0.00402112	0.0480095	2.0947	4.27138			ENSG00000140464	PML	ENST00000565898.5	3.334e-20	1.38188e-17	2.08708	4.24886
	ENSG00000164070	HSPA4L	ENST00000508776.5	1.03244e-10	5.26683e-09	2.08913	4.25493			ENSG00000206505	HLA-A	ENST00000616730.3	1.60172e-08	2.00061e-06	2.08648	4.24711
	ENSG00000108953	YWHAE	ENST00000264335.12	4.8718e-05	0.00104589	2.08864	4.25346			ENSG00000132274	TRIM22	ENST00000480395.5	3.2438e-37	2.43463e-34	2.08214	4.23435
	ENSG00000134294	SLC38A2	ENST00000552703.1	2.05399e-06	5.7261e-05	2.07682	4.21875			ENSG00000157601	MX1	ENST00000398600.6	0.000450499	0.0150729	2.08208	4.23418
	ENSG00000130766	SESN2	ENST00000253063.3	1.19584e-34	3.68346e-32	2.05525	4.15616			ENSG00000101347	SAMHD1	ENST00000646673.1	2.38768e-15	7.3948e-13	2.07978	4.22743
	ENSG00000285069	SESN2	ENST00000645231.1	1.19584e-34	3.68346e-32	2.05525	4.15616			ENSG00000115415	STAT1	ENST00000540176.5	0.000595918	0.0189044	2.06542	4.18555
	ENSG00000261716	HIST2H2BC	ENST00000564237.2	1.87372e-73	2.16725e-70	2.05081	4.14338			ENSG00000232810	TNF	ENST00000449264.2	0.000873912	0.0254213	2.06227	4.17642
	ENSG00000197329	PELI1	ENST00000358912.4	1.86791e-28	4.16794e-26	2.04919	4.13874			ENSG00000204490	TNF	ENST00000376122.3	0.000873912	0.0254213	2.06227	4.17642
	ENSG00000186472	PCLO	ENST00000423517.6	1.42644e-11	7.95715e-10	2.04112	4.11565			ENSG00000230108	TNF	ENST00000443707.2	0.000873912	0.0254213	2.06227	4.17642
	ENSG00000172530	BANP	ENST00000538234.5	0.000253607	0.00456529	2.04095	4.11518			ENSG00000223952	TNF	ENST00000448781.2	0.000873912	0.0254213	2.06227	4.17642
	ENSG00000186063	AIDA	ENST00000474863.5	1.60156e-05	0.000377579	2.02346	4.06557			ENSG00000228321	TNF	ENST00000412275.2	0.000873912	0.0254213	2.06227	4.17642
	ENSG00000171456	ASXL1	ENST00000649901.1	2.10511e-07	6.97713e-06	2.01874	4.0523			ENSG00000206439	TNF	ENST00000383496.4	0.000873912	0.0254213	2.06227	4.17642
	ENSG00000177576	C18orf32	ENST00000613385.4	9.69753e-10	4.4146e-08	2.01296	4.0361			ENSG00000228849	TNF	ENST00000420425.2	0.000873912	0.0254213	2.06227	4.17642
	ENSG00000183696	UPP1	ENST00000331803.8	0.000458302	0.00770535	2.01181	4.03287			ENSG00000132274	TRIM22	ENST00000425490.5	4.00702e-35	2.85324e-32	2.04929	4.13901
	ENSG00000120885	CLU	ENST00000523500.5	9.07764e-10	4.15577e-08	2.00924	4.0257			ENSG00000067066	SP100	ENST00000409897.5	4.02114e-12	8.95736e-10	2.04326	4.12175
	ENSG00000125812	GZF1	ENST00000424216.1	0.00146438	0.020969	2.00384	4.01066			ENSG00000108679	LGALS3BP	ENST00000591274.1	3.81801e-08	4.41781e-06	2.04106	4.11549
	ENSG00000142871	CYR61	ENST00000451137.6	3.7675e-102	8.89695e-99	2.00129	4.00359			ENSG00000284194	SCO2	ENST00000543927.5	1.94873e-07	1.97989e-05	2.0346	4.0971
	ENSG00000105993	DNAJB6	ENST00000262177.8	2.45581e-64	2.31976e-61	1.99996	3.9999			ENSG00000142089	IFITM3	ENST00000531688.1	1.33422e-13	3.46278e-11	2.03218	4.09021
	ENSG00000142867	BCL10	ENST00000370580.6	0.00357054	0.0437071	1.99826	3.99518			ENSG00000140464	PML	ENST00000563500.5	1.58847e-20	6.71763e-18	2.02721	4.07617
	ENSG00000241322	CDRT1	ENST00000395906.7	8.9896e-10	4.11879e-08	1.99286	3.98024			ENSG00000059378	PARP12	ENST00000484111.1	2.22554e-06	0.000168556	2.02626	4.07349
	ENSG00000138443	ABI2	ENST00000295851.9	2.96601e-06	8.0201e-05	1.99065	3.97415			ENSG00000188313	PLSCR1	ENST00000468985.5	0.000120862	0.00509831	2.02445	4.06837
	ENSG00000129521	EGLN3	ENST00000250457.7	6.62006e-11	3.44219e-09	1.98776	3.96621			ENSG00000213689	TREX1	ENST00000635452.2	0.00077889	0.0233458	2.02356	4.06587
	ENSG00000159388	BTG2	ENST00000290551.4	5.2137e-55	3.43595e-52	1.98419	3.9564			ENSG00000117228	GBP1	ENST00000370473.4	6.61351e-107	2.20391e-103	2.02264	4.06326
	ENSG00000135111	TBX3	ENST00000349155.6	7.69141e-34	2.29431e-31	1.97777	3.93883			ENSG00000125347	IRF1	ENST00000245414.8	4.35017e-42	3.73625e-39	2.01683	4.04694
	ENSG00000278301	GRAMD4P3	ENST00000621665.1	0.00147703	0.0211234	1.97673	3.936			ENSG00000170581	STAT2	ENST00000418572.6	3.26641e-10	5.62249e-08	2.01093	4.03041
	ENSG00000069345	DNAJA2	ENST00000617000.1	2.89416e-06	7.84454e-05	1.97335	3.92679			ENSG00000135899	SP110	ENST00000258382.9	6.35833e-45	5.75781e-42	2.00973	4.02707
	ENSG00000065883	CDK13	ENST00000643868.1	0.000375774	0.00646943	1.97178	3.92252			ENSG00000108771	DHX58	ENST00000413196.6	1.2136e-30	7.71803e-28	2.00725	4.02015
	ENSG00000004478	FKBP4	ENST00000540260.1	7.39371e-05	0.00152159	1.96871	3.91419			ENSG00000163121	NEURL3	ENST00000451794.5	5.13685e-07	4.58198e-05	2.00094	4.0026
	ENSG00000171931	FBXW10	ENST00000308799.8	0.000688709	0.0109767	1.95505	3.87729			ENSG00000108771	DHX58	ENST00000251642.7	3.30695e-63	4.59175e-60	1.99943	3.99843
	ENSG00000150527	MIA2	ENST00000341502.9	0.000244084	0.00441267	1.94835	3.85934			ENSG00000160710	ADAR	ENST00000649408.1	1.04715e-05	0.000652499	1.99735	3.99267
	ENSG00000135679	MDM2	ENST00000393415.7	7.85106e-05	0.00160464	1.93589	3.82615			ENSG00000243958	PSMB9	ENST00000434471.6	3.05869e-52	3.30938e-49	1.99238	3.97893
	ENSG00000180357	ZNF609	ENST00000416172.1	0.000892414	0.0137516	1.93171	3.81508			ENSG00000240508	PSMB9	ENST00000453059.6	3.05869e-52	3.30938e-49	1.99238	3.97893
	ENSG00000254772	EEF1G	ENST00000525340.5	3.89202e-10	1.86304e-08	1.93088	3.81288			ENSG00000242711	PSMB9	ENST00000427870.6	3.05869e-52	3.30938e-49	1.99238	3.97893
	ENSG00000105281	SLC1A5	ENST00000594991.5	1.31955e-05	0.000317701	1.92931	3.80872			ENSG00000275214	IFI27	ENST00000613997.4	2.20812e-47	2.13908e-44	1.98885	3.96919
	ENSG00000166173	LARP6	ENST00000299213.9	5.70442e-25	1.04629e-22	1.91706	3.77654			ENSG00000165949	IFI27	ENST00000621160.4	2.20812e-47	2.13908e-44	1.98885	3.96919
	ENSG00000170836	PPM1D	ENST00000305921.7	3.0816e-39	1.18009e-36	1.91554	3.77255			ENSG00000108679	LGALS3BP	ENST00000586300.1	1.93136e-19	7.69871e-17	1.98699	3.96409
	ENSG00000007944	MYLIP	ENST00000349606.4	3.28329e-19	3.83349e-17	1.91229	3.76407			ENSG00000121858	TNFSF10	ENST00000466777.1	2.64751e-05	0.0014347	1.98526	3.95935
	ENSG00000108506	INTS2	ENST00000646954.1	0.00392814	0.0471876	1.90514	3.74546			ENSG00000121858	TNFSF10	ENST00000430881.1	4.62207e-05	0.00227869	1.98186	3.95003
	ENSG00000188761	BCL2L15	ENST00000650418.1	5.01688e-05	0.00107216	1.90042	3.73322			ENSG00000156587	UBE2L6	ENST00000340573.8	1.24676e-11	2.56467e-09	1.97382	3.92808
	ENSG00000173598	NUDT4	ENST00000337179.9	2.32288e-06	6.40017e-05	1.89379	3.71611			ENSG00000116580	GON4L	ENST00000361040.9	1.55506e-06	0.00012222	1.96893	3.91477
	ENSG00000099139	PCSK5	ENST00000376767.7	2.26872e-33	6.66228e-31	1.8838	3.69045			ENSG00000170581	STAT2	ENST00000557252.1	8.70387e-07	7.37669e-05	1.96501	3.90415
	ENSG00000077782	FGFR1	ENST00000649678.1	0.000528864	0.00872603	1.87812	3.67597			ENSG00000125347	IRF1	ENST00000405885.6	8.50181e-61	1.04161e-57	1.96415	3.90183
	ENSG00000143367	TUFT1	ENST00000368849.7	1.21459e-14	9.28992e-13	1.87587	3.67023			ENSG00000133401	PDZD2	ENST00000513490.1	7.15374e-05	0.00328005	1.96277	3.8981
	ENSG00000143507	DUSP10	ENST00000366899.3	3.01025e-08	1.1356e-06	1.87565	3.66968			ENSG00000141682	PMAIP1	ENST00000590596.1	2.60415e-10	4.54831e-08	1.95507	3.87735
	ENSG00000178381	ZFAND2A	ENST00000484977.1	6.48459e-07	1.98017e-05	1.87282	3.66248			ENSG00000163565	IFI16	ENST00000474473.1	0.000430269	0.0145716	1.95466	3.87624
	ENSG00000204947	ZNF425	ENST00000378061.6	2.48497e-05	0.00056607	1.87118	3.65831			ENSG00000002549	LAP3	ENST00000508497.5	0.00128276	0.0343296	1.95109	3.86666
	ENSG00000153487	ING1	ENST00000333219.8	1.74461e-14	1.31312e-12	1.8409	3.58234			ENSG00000205413	SAMD9	ENST00000446617.1	3.52471e-13	8.92545e-11	1.95004	3.86385
	ENSG00000130244	FAM98C	ENST00000586372.5	2.01295e-09	8.79613e-08	1.84052	3.5814			ENSG00000204264	PSMB8	ENST00000650411.1	1.39065e-07	1.43743e-05	1.94397	3.84763
	ENSG00000135679	MDM2	ENST00000493419.1	5.90889e-09	2.44804e-07	1.83767	3.57433			ENSG00000177989	ODF3B	ENST00000463472.1	0.000737911	0.0223712	1.94327	3.84576
	ENSG00000113742	CPEB4	ENST00000265085.9	1.72592e-09	7.58868e-08	1.82756	3.54936			ENSG00000129255	MPDU1	ENST00000571877.1	8.27948e-05	0.00371244	1.94167	3.8415
	ENSG00000255508	AP002990.1	ENST00000496634.2	0.000288805	0.00511989	1.82753	3.5493			ENSG00000158683	PKD1L1	ENST00000289672.6	0.000300702	0.0108402	1.93447	3.82236
	ENSG00000162772	ATF3	ENST00000366987.6	0.00118082	0.0174762	1.82301	3.53817			ENSG00000172936	MYD88	ENST00000481122.5	9.66726e-08	1.02991e-05	1.92814	3.80564
	ENSG00000138764	CCNG2	ENST00000316355.9	1.68066e-06	4.78179e-05	1.82225	3.53632			ENSG00000216490	IFI30	ENST00000600463.1	0.000220683	0.00842563	1.92187	3.78914
	ENSG00000125772	GPCPD1	ENST00000481690.2	2.65117e-12	1.58166e-10	1.81224	3.51188			ENSG00000173821	RNF213	ENST00000559864.1	3.81276e-05	0.00193215	1.91696	3.77628
	ENSG00000148677	ANKRD1	ENST00000371697.3	2.06911e-19	2.51111e-17	1.80702	3.49918			ENSG00000130813	C19orf66	ENST00000586889.1	0.0013322	0.0352788	1.91078	3.76013
	ENSG00000120616	EPC1	ENST00000319778.10	1.68569e-36	5.61988e-34	1.7955	3.47137			ENSG00000204084	INPP5B	ENST00000373021.1	6.99319e-05	0.00321351	1.90929	3.75624
	ENSG00000167280	ENGASE	ENST00000579016.5	1.25063e-13	8.68633e-12	1.79226	3.46356			ENSG00000165949	IFI27	ENST00000618200.4	4.81068e-31	3.13111e-28	1.90563	3.74672
	ENSG00000196428	TSC22D2	ENST00000361875.7	1.51695e-08	5.97877e-07	1.78828	3.45403			ENSG00000155287	SLC25A28	ENST00000496035.1	0.00175776	0.0434671	1.90338	3.74089
	ENSG00000120071	KANSL1	ENST00000638902.1	1.72234e-08	6.73673e-07	1.78303	3.44149			ENSG00000122643	NT5C3A	ENST00000643244.1	5.03368e-35	3.52404e-32	1.90313	3.74024
	ENSG00000065883	CDK13	ENST00000647518.1	1.14763e-09	5.15804e-08	1.78294	3.44126			ENSG00000278211	TRIM69	ENST00000634142.1	8.88787e-86	2.24381e-82	1.89661	3.72337
	ENSG00000176915	ANKLE2	ENST00000539605.5	3.26327e-31	8.72401e-29	1.78202	3.43907			ENSG00000140464	PML	ENST00000565317.1	2.91093e-09	4.18126e-07	1.89561	3.7208
	ENSG00000083799	CYLD	ENST00000569891.5	0.00116408	0.0172665	1.78194	3.43888			ENSG00000105402	NAPA	ENST00000597778.5	3.75516e-05	0.00190994	1.89376	3.71602
	ENSG00000130589	HELZ2	ENST00000467148.1	0.000171302	0.00320631	1.77159	3.4143			ENSG00000082074	FYB1	ENST00000644817.1	7.60225e-05	0.00346094	1.89359	3.71559
	ENSG00000123384	LRP1	ENST00000243077.7	1.45482e-05	0.000346735	1.76896	3.40807			ENSG00000156587	UBE2L6	ENST00000287156.8	2.32943e-48	2.31033e-45	1.8889	3.70353
	ENSG00000011198	ABHD5	ENST00000644371.1	6.29909e-15	4.95156e-13	1.76891	3.40797			ENSG00000107798	LIPA	ENST00000371837.5	6.27067e-06	0.000416599	1.88292	3.6882
	ENSG00000163734	CXCL3	ENST00000296026.4	6.25599e-09	2.57865e-07	1.76659	3.40249			ENSG00000172936	MYD88	ENST00000484513.1	1.68865e-14	4.75281e-12	1.88227	3.68654
	ENSG00000101654	RNMT	ENST00000592764.5	0.0039633	0.0475169	1.76488	3.39846			ENSG00000108774	RAB5C	ENST00000546881.1	3.9286e-05	0.00198001	1.87462	3.66705
	ENSG00000135124	P2RX4	ENST00000314442.7	2.28975e-06	6.31503e-05	1.76359	3.39543			ENSG00000003402	CFLAR	ENST00000440180.5	2.77297e-17	9.95771e-15	1.87184	3.65998
	ENSG00000167772	ANGPTL4	ENST00000301455.6	3.69835e-13	2.45155e-11	1.75909	3.38485			ENSG00000003402	CFLAR	ENST00000417748.1	3.04315e-06	0.000221036	1.87107	3.65804
	ENSG00000156467	UQCRB	ENST00000287022.9	4.0376e-31	1.06435e-28	1.75507	3.37544			ENSG00000138642	HERC6	ENST00000264346.11	8.80684e-88	2.44569e-84	1.86995	3.6552
	ENSG00000103199	ZNF500	ENST00000219478.10	3.86922e-07	1.2306e-05	1.75506	3.37541			ENSG00000108679	LGALS3BP	ENST00000588508.1	1.71151e-12	3.94979e-10	1.86422	3.6407
	ENSG00000139289	PHLDA1	ENST00000266671.9	0.000291688	0.00516454	1.75139	3.36683			ENSG00000121060	TRIM25	ENST00000572021.5	1.45757e-06	0.000115101	1.86389	3.63988
	ENSG00000138166	DUSP5	ENST00000369583.3	1.7741e-75	2.23442e-72	1.74603	3.35434			ENSG00000168394	TAP1	ENST00000354258.4	4.48709e-61	5.57946e-58	1.8608	3.6321
	ENSG00000178607	ERN1	ENST00000433197.3	3.92137e-40	1.57622e-37	1.74513	3.35225			ENSG00000206297	TAP1	ENST00000383235.4	4.48709e-61	5.57946e-58	1.8608	3.6321
	ENSG00000172262	ZNF131	ENST00000510037.1	0.00167896	0.023455	1.74261	3.34639			ENSG00000230705	TAP1	ENST00000424897.2	4.48709e-61	5.57946e-58	1.8608	3.6321
	ENSG00000242028	HYPK	ENST00000406925.5	8.03584e-05	0.00163827	1.74005	3.34048			ENSG00000227816	TAP1	ENST00000418205.2	4.48709e-61	5.57946e-58	1.8608	3.6321
	ENSG00000167566	NCKAP5L	ENST00000335999.6	7.67686e-07	2.30697e-05	1.73624	3.33165			ENSG00000226173	TAP1	ENST00000414467.2	4.48709e-61	5.57946e-58	1.8608	3.6321
	ENSG00000076513	ANKRD13A	ENST00000550404.1	0.000154796	0.00294006	1.72468	3.30506			ENSG00000232367	TAP1	ENST00000440894.2	4.48709e-61	5.57946e-58	1.8608	3.6321
	ENSG00000120885	CLU	ENST00000523589.5	5.23041e-05	0.00111401	1.72181	3.2985			ENSG00000185880	TRIM69	ENST00000560141.2	1.53086e-17	5.59373e-15	1.85896	3.62746
	ENSG00000196417	ZNF765	ENST00000594030.2	0.00375603	0.0455839	1.7211	3.29687			ENSG00000121060	TRIM25	ENST00000570749.5	0.000776972	0.0233116	1.85677	3.62197
	ENSG00000272333	KMT2B	ENST00000420124.2	2.85596e-20	3.72102e-18	1.72032	3.2951			ENSG00000171444	MCC	ENST00000514701.5	8.35339e-06	0.000536155	1.85156	3.6089
	ENSG00000261556	SMG1P7	ENST00000565246.6	0.00105778	0.0158978	1.71768	3.28906			ENSG00000118503	TNFAIP3	ENST00000433680.1	2.62491e-05	0.00142651	1.84174	3.58443
	ENSG00000120694	HSPH1	ENST00000630972.2	5.28414e-92	9.98279e-89	1.71577	3.28472			ENSG00000130775	THEMIS2	ENST00000373925.5	0.00202966	0.0484647	1.83979	3.57958
	ENSG00000171206	TRIM8	ENST00000643721.1	1.50816e-05	0.000357793	1.71092	3.27369			ENSG00000221963	APOL6	ENST00000409652.4	2.70653e-105	8.67246e-102	1.83689	3.5724
	ENSG00000168259	DNAJC7	ENST00000587380.1	0.000718066	0.0113934	1.71034	3.27237			ENSG00000125347	IRF1	ENST00000437654.5	7.85002e-21	3.3711e-18	1.82845	3.55157
	ENSG00000240445	FOXO3B	ENST00000395675.4	0.000298514	0.00527552	1.70839	3.26795			ENSG00000121060	TRIM25	ENST00000572550.1	6.57691e-11	1.23966e-08	1.82789	3.55017
	ENSG00000166450	PRTG	ENST00000389286.8	3.25262e-79	4.60863e-76	1.70248	3.25461			ENSG00000140464	PML	ENST00000268058.7	2.63187e-79	5.48159e-76	1.82611	3.5458
	ENSG00000105993	DNAJB6	ENST00000487480.1	7.58265e-06	0.000191684	1.69181	3.23062			ENSG00000168394	TAP1	ENST00000643923.1	1.93946e-70	3.16821e-67	1.81788	3.52562
	ENSG00000112715	VEGFA	ENST00000372067.7	0.000384381	0.00659757	1.68935	3.22511			ENSG00000173821	RNF213	ENST00000560694.1	0.000197496	0.00769218	1.81721	3.52399
	ENSG00000137776	SLTM	ENST00000480144.5	6.88109e-07	2.08999e-05	1.68861	3.22345			ENSG00000230528	NOS2P3	ENST00000458685.6	0.000248552	0.00927162	1.80501	3.49431
	ENSG00000197102	DYNC1H1	ENST00000360184.9	1.36682e-24	2.41406e-22	1.68759	3.22117			ENSG00000278032	LY6E	ENST00000631680.1	1.12116e-05	0.000687811	1.80381	3.49142
	ENSG00000140718	FTO	ENST00000637049.1	9.51498e-08	3.32268e-06	1.68496	3.21532			ENSG00000160932	LY6E	ENST00000519615.1	1.12116e-05	0.000687811	1.80381	3.49142
	ENSG00000106346	USP42	ENST00000306177.9	2.95078e-19	3.46968e-17	1.68414	3.2135			ENSG00000233841	HLA-C	ENST00000494158.5	1.74718e-09	2.64653e-07	1.79603	3.47264
	ENSG00000180198	RCC1	ENST00000649185.1	4.49658e-17	4.37133e-15	1.68354	3.21216			ENSG00000172771	EFCAB12	ENST00000503498.1	0.0017458	0.0432484	1.79255	3.46428
	ENSG00000173200	PARP15	ENST00000483793.5	9.92341e-10	4.51018e-08	1.6829	3.21072			ENSG00000185338	SOCS1	ENST00000332029.2	1.19391e-11	2.46203e-09	1.7913	3.46127
	ENSG00000166225	FRS2	ENST00000549921.5	1.1894e-12	7.37531e-11	1.6817	3.20807			ENSG00000160710	ADAR	ENST00000648231.1	0.000344841	0.0121117	1.78553	3.44744
	ENSG00000187187	ZNF546	ENST00000347077.8	0.00118705	0.0175429	1.67537	3.19401			ENSG00000170581	STAT2	ENST00000556140.5	3.88751e-21	1.69566e-18	1.78334	3.44223
	ENSG00000281526	ZNF546	ENST00000626389.2	0.00118705	0.0175429	1.67537	3.19401			ENSG00000130775	THEMIS2	ENST00000492877.1	1.07252e-17	3.95365e-15	1.7832	3.44188
	ENSG00000167703	SLC43A2	ENST00000301335.9	0.00417283	0.0495702	1.67491	3.193			ENSG00000130775	THEMIS2	ENST00000373921.7	1.19761e-39	9.6868e-37	1.78238	3.43994
	ENSG00000115875	SRSF7	ENST00000425778.5	0.000255256	0.0045883	1.66966	3.18139			ENSG00000105939	ZC3HAV1	ENST00000471652.1	1.61063e-56	1.86365e-53	1.77907	3.43206
	ENSG00000131871	SELENOS	ENST00000398226.7	1.12915e-05	0.000275249	1.66749	3.17661			ENSG00000099864	PALM	ENST00000592870.5	1.15459e-08	1.48441e-06	1.77786	3.42916
	ENSG00000087448	KLHL42	ENST00000539176.1	3.92646e-09	1.65948e-07	1.66289	3.1665			ENSG00000173193	PARP14	ENST00000474629.6	8.7863e-83	2.09142e-79	1.77546	3.42348
	ENSG00000231002	TRIM26	ENST00000415923.6	2.43128e-08	9.28539e-07	1.65852	3.15693			ENSG00000059378	PARP12	ENST00000470515.1	3.01359e-07	2.90585e-05	1.77331	3.41837
	ENSG00000173209	AHSA2P	ENST00000394457.7	7.26137e-18	7.49627e-16	1.65593	3.15127			ENSG00000152778	IFIT5	ENST00000371795.4	8.09267e-65	1.18282e-61	1.76882	3.40775
	ENSG00000176046	NUPR1	ENST00000567646.1	0.00168037	0.0234631	1.65483	3.14886			ENSG00000025708	TYMP	ENST00000395678.7	6.87044e-05	0.00316059	1.75878	3.38412
	ENSG00000165030	NFIL3	ENST00000297689.3	1.31243e-21	1.92703e-19	1.65405	3.14716			ENSG00000177989	ODF3B	ENST00000468249.1	3.04315e-09	4.34868e-07	1.7458	3.3538
	ENSG00000116514	RNF19B	ENST00000235150.4	8.38987e-09	3.40375e-07	1.65379	3.1466			ENSG00000133401	PDZD2	ENST00000502489.5	1.25922e-14	3.61747e-12	1.73791	3.33551
	ENSG00000165417	GTF2A1	ENST00000298173.7	0.000253654	0.00456529	1.65115	3.14083			ENSG00000251537	AC005324.3	ENST00000455584.2	2.52631e-09	3.67016e-07	1.73543	3.32979
	ENSG00000156860	FBRS	ENST00000356166.10	1.25463e-06	3.64093e-05	1.64568	3.12895			ENSG00000163512	AZI2	ENST00000415852.1	0.000985807	0.0280302	1.73482	3.32839
	ENSG00000143398	PIP5K1A	ENST00000409426.5	0.00068481	0.010933	1.64562	3.12882			ENSG00000105559	PLEKHA4	ENST00000263265.10	4.40142e-14	1.19746e-11	1.73105	3.31969
	ENSG00000070081	NUCB2	ENST00000532240.2	3.84078e-07	1.22224e-05	1.64506	3.12762			ENSG00000188313	PLSCR1	ENST00000487389.5	1.8492e-57	2.16984e-54	1.72963	3.31644
	ENSG00000169905	TOR1AIP2	ENST00000483123.1	1.00756e-09	4.572e-08	1.64345	3.12412			ENSG00000172183	ISG20	ENST00000560573.1	1.79536e-09	2.70966e-07	1.7117	3.27546
	ENSG00000146278	PNRC1	ENST00000354922.3	0.00357172	0.0437121	1.63916	3.11485			ENSG00000099968	BCL2L13	ENST00000485631.1	6.90187e-09	9.18534e-07	1.70802	3.26712
	ENSG00000197019	SERTAD1	ENST00000357949.4	1.65632e-56	1.15893e-53	1.63677	3.10969			ENSG00000108771	DHX58	ENST00000592024.1	6.38098e-06	0.00042258	1.7072	3.26527
	ENSG00000154582	ELOC	ENST00000602840.5	1.24163e-05	0.000299704	1.63673	3.10959			ENSG00000005448	WDR54	ENST00000465134.5	5.09032e-05	0.00247182	1.7029	3.25556
	ENSG00000144381	HSPD1	ENST00000461097.1	2.73206e-11	1.48174e-09	1.63554	3.10704			ENSG00000172345	STARD5	ENST00000325346.6	3.3202e-51	3.50138e-48	1.69836	3.24532
	ENSG00000256591	AP003108.2	ENST00000623232.1	0.000180785	0.0033627	1.63535	3.10662			ENSG00000169155	ZBTB43	ENST00000373457.1	5.00852e-08	5.63871e-06	1.69065	3.22802
	ENSG00000198585	NUDT16	ENST00000521288.1	2.49199e-39	9.67369e-37	1.62848	3.09188			ENSG00000138035	PNPT1	ENST00000481066.1	5.56464e-05	0.00266128	1.68921	3.22481
	ENSG00000051825	MPHOSPH9	ENST00000539024.5	3.78758e-09	1.60437e-07	1.62789	3.09061			ENSG00000067066	SP100	ENST00000340126.8	5.50084e-12	1.19034e-09	1.68593	3.21748
	ENSG00000164070	HSPA4L	ENST00000296464.8	9.03288e-59	6.82597e-56	1.62655	3.08773			ENSG00000170454	KRT75	ENST00000252245.5	9.35467e-13	2.22671e-10	1.68589	3.21739
	ENSG00000131018	SYNE1	ENST00000367255.9	1.8668e-31	5.03823e-29	1.62585	3.08625			ENSG00000213689	TREX1	ENST00000625293.2	3.19804e-15	9.84519e-13	1.68006	3.20441
	ENSG00000110046	ATG2A	ENST00000377264.7	0.000454339	0.00765689	1.62231	3.07867			ENSG00000188313	PLSCR1	ENST00000342435.8	1.04773e-49	1.07763e-46	1.67619	3.19582
	ENSG00000116514	RNF19B	ENST00000373456.11	0.00154413	0.0218897	1.62048	3.07478			ENSG00000182179	UBA7	ENST00000460703.1	0.000369101	0.0128393	1.66935	3.18071
	ENSG00000168303	MPLKIP	ENST00000306984.7	2.16325e-14	1.60687e-12	1.62017	3.07412			ENSG00000160710	ADAR	ENST00000647682.1	1.51309e-05	0.000892757	1.66911	3.18018
	ENSG00000198855	FICD	ENST00000552695.5	3.24186e-20	4.20447e-18	1.61961	3.07292			ENSG00000166710	B2M	ENST00000632133.1	2.05917e-09	3.06891e-07	1.66476	3.17061
	ENSG00000162783	IER5	ENST00000367577.6	7.02753e-111	2.21274e-107	1.61907	3.07177			ENSG00000101347	SAMHD1	ENST00000646869.1	2.08708e-08	2.56455e-06	1.65426	3.14761
	ENSG00000174748	RPL15	ENST00000456530.7	1.85064e-07	6.18801e-06	1.61731	3.06802			ENSG00000141574	SECTM1	ENST00000583093.5	0.000660404	0.0204683	1.65368	3.14636
	ENSG00000173198	CYSLTR1	ENST00000493254.1	3.35744e-09	1.43504e-07	1.6145	3.06205			ENSG00000188313	PLSCR1	ENST00000469266.1	2.48725e-18	9.4619e-16	1.65344	3.14584
	ENSG00000174456	C12orf76	ENST00000548191.1	5.32073e-05	0.00113112	1.61267	3.05817			ENSG00000108771	DHX58	ENST00000586522.5	9.94255e-09	1.29426e-06	1.64518	3.12787
	ENSG00000005339	CREBBP	ENST00000382070.7	1.92154e-06	5.39402e-05	1.60958	3.05164			ENSG00000138496	PARP9	ENST00000477522.6	3.59816e-38	2.80156e-35	1.64111	3.11905
	ENSG00000141551	CSNK1D	ENST00000314028.10	1.29444e-06	3.74686e-05	1.6039	3.03964			ENSG00000132109	TRIM21	ENST00000254436.7	7.76012e-69	1.17546e-65	1.6407	3.11818
	ENSG00000143774	GUK1	ENST00000470040.5	0.00411582	0.0489854	1.60347	3.03873			ENSG00000172183	ISG20	ENST00000306072.9	0.000211927	0.00815891	1.63933	3.1152
	ENSG00000167524	SGK494	ENST00000579457.1	0.000330431	0.00577296	1.60337	3.03853			ENSG00000173821	RNF213	ENST00000559070.5	5.48174e-43	4.75718e-40	1.63527	3.10646
	ENSG00000133466	C1QTNF6	ENST00000470655.5	8.40217e-05	0.00170743	1.6011	3.03374			ENSG00000176406	RIMS2	ENST00000339750.3	1.30835e-28	7.84173e-26	1.63278	3.1011
	ENSG00000188215	DCUN1D3	ENST00000563934.1	3.63348e-06	9.66813e-05	1.58572	3.00157			ENSG00000132669	RIN2	ENST00000467569.5	5.58107e-05	0.00266608	1.6301	3.09535
	ENSG00000154370	TRIM11	ENST00000284551.10	1.43354e-26	2.93312e-24	1.58366	2.99729			ENSG00000124201	ZNFX1	ENST00000371752.5	1.53327e-18	5.96907e-16	1.62411	3.08252
	ENSG00000044574	HSPA5	ENST00000324460.6	4.72364e-07	1.47828e-05	1.58214	2.99415			ENSG00000205085	FAM71F2	ENST00000641605.1	5.69575e-08	6.36084e-06	1.62397	3.08223
	ENSG00000100647	SUSD6	ENST00000342745.4	1.80793e-12	1.09472e-10	1.57867	2.98695			ENSG00000059378	PARP12	ENST00000467638.1	3.9997e-05	0.00201219	1.62045	3.0747
	ENSG00000279208	CR381653.2	ENST00000624041.1	3.76191e-20	4.86781e-18	1.57813	2.98582			ENSG00000205413	SAMD9	ENST00000379958.2	7.76364e-47	7.34996e-44	1.61949	3.07265
	ENSG00000160961	ZNF333	ENST00000292530.10	5.4172e-09	2.26086e-07	1.57423	2.97777			ENSG00000002549	LAP3	ENST00000503467.1	1.68326e-10	2.97737e-08	1.61938	3.07243
	ENSG00000161513	FDXR	ENST00000578473.5	0.00304542	0.0384073	1.57375	2.97678			ENSG00000135899	SP110	ENST00000489597.1	5.7766e-11	1.09625e-08	1.61797	3.06942
	ENSG00000104824	HNRNPL	ENST00000388749.7	0.00166586	0.0233237	1.57117	2.97145			ENSG00000130775	THEMIS2	ENST00000373927.7	4.40158e-12	9.67546e-10	1.61773	3.06893
	ENSG00000282947	HNRNPL	ENST00000634983.1	0.00166586	0.0233237	1.57117	2.97145			ENSG00000132274	TRIM22	ENST00000379965.7	3.95756e-87	1.06358e-83	1.61486	3.06282
	ENSG00000132680	KHDC4	ENST00000368321.7	1.32449e-17	1.33809e-15	1.57102	2.97114			ENSG00000067066	SP100	ENST00000431952.1	1.88649e-19	7.59254e-17	1.61431	3.06165
	ENSG00000167280	ENGASE	ENST00000300682.14	2.65307e-23	4.22374e-21	1.56746	2.96383			ENSG00000059378	PARP12	ENST00000488726.5	1.48121e-72	2.51839e-69	1.61335	3.05961
	ENSG00000196152	ZNF79	ENST00000612342.4	0.000179808	0.00334563	1.56	2.94853			ENSG00000172345	STARD5	ENST00000560723.5	2.33177e-32	1.55409e-29	1.60844	3.04921
	ENSG00000279718	SNX18P12	ENST00000624821.1	1.00571e-15	8.45689e-14	1.55974	2.94801			ENSG00000160710	ADAR	ENST00000463920.5	4.57079e-11	8.83519e-09	1.60736	3.04694
	ENSG00000125347	IRF1	ENST00000245414.8	1.51062e-05	0.000358225	1.5593	2.94711			ENSG00000170581	STAT2	ENST00000314128.8	2.8507e-78	5.79255e-75	1.60489	3.04172
	ENSG00000179029	TMEM107	ENST00000449985.6	1.61856e-12	9.84263e-11	1.55923	2.94698			ENSG00000130813	C19orf66	ENST00000591813.5	1.43122e-06	0.000113451	1.603	3.03775
	ENSG00000165312	OTUD1	ENST00000376495.4	2.30462e-15	1.88752e-13	1.55625	2.94089			ENSG00000160710	ADAR	ENST00000649022.1	5.81052e-09	7.94877e-07	1.60041	3.0323
	ENSG00000165805	C12orf50	ENST00000551944.1	2.02145e-15	1.66523e-13	1.55167	2.93156			ENSG00000277147	LINC00869	ENST00000429388.5	7.71636e-10	1.23389e-07	1.60039	3.03225
	ENSG00000285022	AC270282.1	ENST00000644336.1	0.00205803	0.0277848	1.55147	2.93115			ENSG00000172345	STARD5	ENST00000302824.6	8.22066e-33	5.52316e-30	1.59908	3.02951
	ENSG00000285022	AC270282.1	ENST00000644614.1	0.00205803	0.0277848	1.55147	2.93115			ENSG00000108342	CSF3	ENST00000394149.7	4.24211e-12	9.39931e-10	1.59811	3.02746
	ENSG00000150457	LATS2	ENST00000382592.4	9.93182e-52	5.62896e-49	1.55064	2.92947			ENSG00000130813	C19orf66	ENST00000253110.15	2.84875e-30	1.79797e-27	1.59788	3.02699
	ENSG00000131018	SYNE1	ENST00000490135.6	6.47551e-25	1.1763e-22	1.54978	2.92773			ENSG00000134470	IL15RA	ENST00000379977.7	4.88945e-15	1.48666e-12	1.5966	3.02429
	ENSG00000148634	HERC4	ENST00000492996.6	5.95673e-08	2.14488e-06	1.54835	2.92482			ENSG00000123609	NMI	ENST00000243346.9	1.20944e-10	2.19042e-08	1.59584	3.0227
	ENSG00000141682	PMAIP1	ENST00000316660.6	2.8059e-06	7.62722e-05	1.54534	2.91873			ENSG00000239713	APOBEC3G	ENST00000407997.3	4.04141e-26	2.22976e-23	1.59501	3.02096
	ENSG00000108219	TSPAN14	ENST00000429989.7	6.83881e-08	2.4454e-06	1.54431	2.91665			ENSG00000059378	PARP12	ENST00000473341.5	3.74101e-64	5.37358e-61	1.59242	3.01554
	ENSG00000162924	REL	ENST00000394479.3	3.97386e-05	0.000871605	1.53885	2.90564			ENSG00000124201	ZNFX1	ENST00000371744.5	1.86518e-41	1.5696e-38	1.59033	3.01119
	ENSG00000099875	MKNK2	ENST00000309340.11	3.95687e-31	1.04794e-28	1.53233	2.89252			ENSG00000108679	LGALS3BP	ENST00000589775.6	0.000958755	0.0274484	1.58808	3.00649
	ENSG00000175183	CSRP2	ENST00000548783.1	0.00312549	0.0392163	1.53094	2.88974			ENSG00000151651	ADAM8	ENST00000537099.5	4.98322e-06	0.000341974	1.58728	3.00482
	ENSG00000113327	GABRG2	ENST00000638782.1	2.04111e-07	6.78089e-06	1.52978	2.88742			ENSG00000179674	ARL14	ENST00000320767.3	1.17758e-07	1.23559e-05	1.57902	2.98768
	ENSG00000131018	SYNE1	ENST00000471834.1	1.76187e-49	9.3323e-47	1.5297	2.88725			ENSG00000120549	KIAA1217	ENST00000396446.5	2.1955e-05	0.00123254	1.57882	2.98726
	ENSG00000137776	SLTM	ENST00000557950.5	0.000540663	0.00888707	1.52742	2.88269			ENSG00000100226	GTPBP1	ENST00000461428.1	6.66959e-09	8.93328e-07	1.57397	2.97724
	ENSG00000111790	FGFR1OP2	ENST00000229395.7	5.52076e-17	5.24991e-15	1.52653	2.88093			ENSG00000173821	RNF213	ENST00000319921.4	7.38139e-49	7.49941e-46	1.56866	2.9663
	ENSG00000008086	CDKL5	ENST00000623610.1	0.00341554	0.0421741	1.52447	2.87682			ENSG00000067066	SP100	ENST00000494901.5	4.39053e-06	0.000305836	1.56852	2.966
	ENSG00000173575	CHD2	ENST00000626874.2	9.21414e-16	7.77114e-14	1.52365	2.87517			ENSG00000002549	LAP3	ENST00000512397.1	0.000972522	0.0277377	1.56493	2.95863
	ENSG00000120093	HOXB3	ENST00000470495.1	5.04336e-05	0.00107701	1.52059	2.86907			ENSG00000225492	GBP1P1	ENST00000513638.5	6.84227e-05	0.00315111	1.56346	2.95563
	ENSG00000144445	KANSL1L	ENST00000453904.2	1.78096e-05	0.000417616	1.52043	2.86876			ENSG00000140464	PML	ENST00000564725.1	4.58318e-29	2.80757e-26	1.56104	2.95066
	ENSG00000204923	FBXO48	ENST00000377957.3	7.36143e-10	3.40307e-08	1.51681	2.86158			ENSG00000168404	MLKL	ENST00000570846.1	4.4244e-06	0.000307937	1.56077	2.95012
	ENSG00000172766	NAA16	ENST00000379406.7	6.65584e-12	3.80268e-10	1.51533	2.85864			ENSG00000157429	ZNF19	ENST00000288177.9	1.16854e-05	0.000710598	1.54638	2.92083
	ENSG00000188283	ZNF383	ENST00000352998.7	2.28446e-05	0.000523762	1.51306	2.85415			ENSG00000106785	TRIM14	ENST00000341469.6	1.48744e-31	9.7575e-29	1.53951	2.90696
	ENSG00000111981	ULBP1	ENST00000229708.3	8.45505e-14	5.94539e-12	1.51075	2.84958			ENSG00000134470	IL15RA	ENST00000447291.5	4.59697e-08	5.23194e-06	1.53832	2.90456
	ENSG00000081760	AACS	ENST00000545511.5	0.000539945	0.00887784	1.50583	2.83989			ENSG00000025708	TYMP	ENST00000252029.7	8.29293e-09	1.08974e-06	1.53736	2.90263
	ENSG00000158445	KCNB1	ENST00000636838.1	2.2642e-05	0.000519977	1.50265	2.83363			ENSG00000163840	DTX3L	ENST00000296161.8	7.55935e-65	1.1246e-61	1.53663	2.90116
	ENSG00000158158	CNNM4	ENST00000377075.2	7.77254e-26	1.52014e-23	1.50247	2.83328			ENSG00000091136	LAMB1	ENST00000393560.5	0.00155971	0.0397616	1.52992	2.8877
	ENSG00000115904	SOS1	ENST00000395038.6	0.00277538	0.0355958	1.499	2.82647			ENSG00000173821	RNF213	ENST00000508628.6	2.13811e-21	9.47488e-19	1.52429	2.87646
	ENSG00000156218	ADAMTSL3	ENST00000569510.5	8.85725e-09	3.58055e-07	1.49654	2.82165			ENSG00000183508	TENT5C	ENST00000369448.3	0.000258527	0.00955552	1.52427	2.87641
	ENSG00000146083	RNF44	ENST00000274811.8	2.09967e-05	0.000485717	1.49432	2.81732			ENSG00000173821	RNF213	ENST00000411702.7	1.34054e-14	3.83787e-12	1.52245	2.87279
	ENSG00000132952	USPL1	ENST00000614860.1	9.8664e-08	3.43481e-06	1.48797	2.80494			ENSG00000130813	C19orf66	ENST00000585919.5	2.77245e-14	7.6736e-12	1.5223	2.87248
	ENSG00000120885	CLU	ENST00000522299.5	6.07656e-07	1.86765e-05	1.48464	2.79847			ENSG00000188290	HES4	ENST00000304952.10	3.20251e-15	9.84519e-13	1.51902	2.86597
	ENSG00000103653	CSK	ENST00000220003.13	0.00301386	0.038091	1.48208	2.7935			ENSG00000132530	XAF1	ENST00000571217.5	5.61052e-05	0.00267569	1.51851	2.86494
	ENSG00000152518	ZFP36L2	ENST00000282388.3	5.15362e-16	4.47299e-14	1.47928	2.7881			ENSG00000185823	NPAP1	ENST00000329468.3	7.58701e-06	0.000493814	1.5103	2.8487
	ENSG00000186994	KANK3	ENST00000330915.7	0.00249655	0.0325799	1.47851	2.78661			ENSG00000025708	TYMP	ENST00000487162.1	7.61937e-25	3.94272e-22	1.50491	2.83807
	ENSG00000099875	MKNK2	ENST00000591601.5	1.11789e-05	0.000272622	1.47834	2.78629			ENSG00000172183	ISG20	ENST00000559876.1	1.06712e-14	3.10849e-12	1.4963	2.82117
	ENSG00000100796	PPP4R3A	ENST00000554308.5	0.000673595	0.0107844	1.47587	2.7815			ENSG00000275214	IFI27	ENST00000615978.4	2.4462e-37	1.85269e-34	1.49368	2.81606
	ENSG00000162231	NXF1	ENST00000531709.6	6.33324e-05	0.00132305	1.47401	2.77793			ENSG00000165949	IFI27	ENST00000618863.1	2.4462e-37	1.85269e-34	1.49368	2.81606
	ENSG00000167797	CDK2AP2	ENST00000301488.7	2.60754e-14	1.92428e-12	1.47311	2.7762			ENSG00000170581	STAT2	ENST00000555519.5	3.57092e-05	0.00183867	1.49202	2.81282
	ENSG00000079432	CIC	ENST00000572681.6	1.10837e-05	0.00027065	1.47164	2.77338			ENSG00000132475	H3F3B	ENST00000591893.1	1.4279e-06	0.000113323	1.48818	2.80534
	ENSG00000145050	MANF	ENST00000446668.5	2.77471e-05	0.00062479	1.47142	2.77295			ENSG00000105559	PLEKHA4	ENST00000597129.1	2.5739e-05	0.0014052	1.48365	2.79656
	ENSG00000186481	ANKRD20A5P	ENST00000580200.1	7.37393e-09	3.01751e-07	1.47076	2.77168			ENSG00000115415	STAT1	ENST00000361099.7	2.18062e-80	4.90999e-77	1.48186	2.79308
	ENSG00000109062	SLC9A3R1	ENST00000262613.9	8.89144e-15	6.90317e-13	1.47068	2.77152			ENSG00000072858	SIDT1	ENST00000264852.8	6.85105e-08	7.52e-06	1.48167	2.79271
	ENSG00000150991	UBC	ENST00000536769.1	2.03783e-06	5.68385e-05	1.46495	2.76053			ENSG00000109063	MYH3	ENST00000583535.5	0.00119562	0.0326157	1.47504	2.77991
	ENSG00000082898	XPO1	ENST00000404992.6	0.00115516	0.0171522	1.46489	2.76042			ENSG00000138035	PNPT1	ENST00000415374.5	1.83241e-70	3.0532e-67	1.46211	2.75511
	ENSG00000186329	TMEM212	ENST00000334567.9	2.22217e-08	8.53278e-07	1.46364	2.75803			ENSG00000205426	KRT81	ENST00000327741.9	1.38404e-05	0.00082244	1.45719	2.74574
	ENSG00000186480	INSIG1	ENST00000340368.8	2.27989e-38	8.39059e-36	1.45422	2.74009			ENSG00000166710	B2M	ENST00000623550.1	5.54881e-15	1.66287e-12	1.44926	2.73068
	ENSG00000164603	BMT2	ENST00000297145.8	1.83465e-19	2.23614e-17	1.45113	2.73423			ENSG00000025708	TYMP	ENST00000487577.5	1.3233e-10	2.38111e-08	1.44679	2.72601
	ENSG00000164331	ANKRA2	ENST00000296785.7	2.16387e-17	2.15535e-15	1.44937	2.73089			ENSG00000133101	CCNA1	ENST00000625767.1	2.35386e-12	5.40228e-10	1.44624	2.72497
	ENSG00000181029	TRAPPC5	ENST00000596148.2	0.0027999	0.0358372	1.44911	2.7304			ENSG00000100226	GTPBP1	ENST00000462332.1	2.46604e-08	2.9732e-06	1.44153	2.71609
	ENSG00000198265	HELZ	ENST00000580168.5	0.000272452	0.00486653	1.44621	2.72491			ENSG00000121060	TRIM25	ENST00000316881.8	2.64167e-59	3.18957e-56	1.43955	2.71237
	ENSG00000172273	HINFP	ENST00000532312.2	0.000780672	0.0122631	1.44425	2.72122			ENSG00000074319	TSG101	ENST00000536719.5	1.39323e-05	0.000827308	1.4386	2.71057
	ENSG00000122550	KLHL7	ENST00000339077.9	0.000350944	0.00609005	1.44319	2.71922			ENSG00000121897	LIAS	ENST00000639422.1	5.83855e-05	0.00276687	1.43218	2.69853
	ENSG00000134882	UBAC2	ENST00000376440.6	0.00276839	0.0355302	1.44235	2.71763			ENSG00000144381	HSPD1	ENST00000418022.1	5.54593e-11	1.05488e-08	1.4318	2.69783
	ENSG00000186184	POLR1D	ENST00000472179.2	3.29752e-05	0.00073492	1.43986	2.71295			ENSG00000101347	SAMHD1	ENST00000645033.1	8.09467e-11	1.51205e-08	1.42741	2.68963
	ENSG00000105193	RPS16	ENST00000601390.1	0.00404412	0.0482434	1.43955	2.71236			ENSG00000136240	KDELR2	ENST00000490996.1	0.000143855	0.00589218	1.42093	2.67759
	ENSG00000145050	MANF	ENST00000528157.5	1.46633e-45	6.81194e-43	1.43874	2.71084			ENSG00000075415	SLC25A3	ENST00000548480.1	7.29528e-07	6.31129e-05	1.41978	2.67544
	ENSG00000277149	TYW1B	ENST00000620995.4	7.99199e-08	2.82214e-06	1.43767	2.70882			ENSG00000172183	ISG20	ENST00000560741.5	9.85289e-41	8.20854e-38	1.4186	2.67325
	ENSG00000171928	TVP23B	ENST00000476139.5	0.000838176	0.0130328	1.43716	2.70786			ENSG00000185033	SEMA4B	ENST00000560089.5	4.35465e-05	0.00216462	1.41382	2.66441
	ENSG00000101266	CSNK2A1	ENST00000643660.1	5.18208e-08	1.8839e-06	1.43507	2.70395			ENSG00000133101	CCNA1	ENST00000255465.6	4.31762e-10	7.32598e-08	1.41062	2.65851
	ENSG00000116717	GADD45A	ENST00000617962.2	2.4831e-05	0.000565872	1.43422	2.70237			ENSG00000116580	GON4L	ENST00000466224.1	0.000700933	0.0214295	1.41041	2.65812
	ENSG00000146733	PSPH	ENST00000437355.6	0.00166776	0.023337	1.43239	2.69894			ENSG00000259529	AL136295.5	ENST00000558468.1	5.73692e-09	7.861e-07	1.40806	2.6538
	ENSG00000072958	AP1M1	ENST00000291439.7	1.0865e-09	4.90667e-08	1.42956	2.69365			ENSG00000284845	AL136295.10	ENST00000644992.1	5.73692e-09	7.861e-07	1.40806	2.6538
	ENSG00000198746	GPATCH3	ENST00000361720.9	3.41357e-12	2.00277e-10	1.42956	2.69364			ENSG00000172936	MYD88	ENST00000396334.8	1.70601e-17	6.20653e-15	1.40805	2.65378
	ENSG00000163602	RYBP	ENST00000477973.3	3.75942e-75	4.63194e-72	1.42786	2.69048			ENSG00000234487	HLA-F	ENST00000376844.8	5.27099e-10	8.79139e-08	1.40556	2.6492
	ENSG00000116741	RGS2	ENST00000235382.6	1.16341e-93	2.35491e-90	1.42703	2.68893			ENSG00000137877	SPTBN5	ENST00000320955.7	1.4641e-13	3.77634e-11	1.40526	2.64865
	ENSG00000106479	ZNF862	ENST00000223210.4	0.000258874	0.00464302	1.42636	2.68767			ENSG00000172345	STARD5	ENST00000559913.1	0.000282684	0.0102886	1.40363	2.64566
	ENSG00000069431	ABCC9	ENST00000261200.8	0.00180321	0.0248599	1.42508	2.68529			ENSG00000025708	TYMP	ENST00000476284.1	3.98669e-05	0.00200807	1.39696	2.63346
	ENSG00000175906	ARL4D	ENST00000320033.4	3.42075e-09	1.4588e-07	1.4236	2.68255			ENSG00000072110	ACTN1	ENST00000538545.6	0.000392425	0.0134929	1.39499	2.62987
	ENSG00000172262	ZNF131	ENST00000510026.5	0.000350319	0.00608329	1.42314	2.68169			ENSG00000155287	SLC25A28	ENST00000370495.5	2.01288e-25	1.05468e-22	1.39488	2.62967
	ENSG00000116641	DOCK7	ENST00000637208.1	0.00369089	0.0449088	1.42047	2.67673			ENSG00000177294	FBXO39	ENST00000321535.4	0.00186883	0.0456011	1.39419	2.62841
	ENSG00000184319	RPL23AP82	ENST00000480246.1	2.41821e-06	6.64024e-05	1.41784	2.67185			ENSG00000167740	CYB5D2	ENST00000575251.5	1.88859e-09	2.83496e-07	1.38821	2.61753
	ENSG00000283658	RPL23AP82	ENST00000635902.1	2.41821e-06	6.64024e-05	1.41784	2.67185			ENSG00000003400	CASP10	ENST00000460140.5	0.000335666	0.0118595	1.37931	2.60144
	ENSG00000167196	FBXO22	ENST00000308275.7	3.49228e-72	3.88095e-69	1.41538	2.6673			ENSG00000065618	COL17A1	ENST00000480127.2	0.000343011	0.0120729	1.37379	2.59151
	ENSG00000176046	NUPR1	ENST00000324873.7	1.79736e-16	1.61951e-14	1.40721	2.65223			ENSG00000170581	STAT2	ENST00000556539.5	2.59281e-35	1.86215e-32	1.37331	2.59064
	ENSG00000179454	KLHL28	ENST00000396128.8	4.76955e-22	7.26664e-20	1.40554	2.64918			ENSG00000156873	PHKG2	ENST00000563588.5	2.80492e-06	0.000206797	1.37215	2.58856
	ENSG00000133884	DPF2	ENST00000528416.5	4.82295e-12	2.7864e-10	1.40539	2.64889			ENSG00000163644	PPM1K	ENST00000508256.5	4.44656e-09	6.20515e-07	1.36733	2.57992
	ENSG00000107262	BAG1	ENST00000379707.7	1.34276e-05	0.000322057	1.40488	2.64796			ENSG00000121858	TNFSF10	ENST00000241261.6	3.13356e-52	3.34693e-49	1.36731	2.57988
	ENSG00000260103	AC012435.1	ENST00000563287.1	0.000122084	0.00238676	1.40452	2.6473			ENSG00000152332	UHMK1	ENST00000282169.8	9.34877e-07	7.86723e-05	1.35747	2.56235
	ENSG00000041357	PSMA4	ENST00000044462.11	2.1401e-09	9.33737e-08	1.40359	2.64559			ENSG00000067221	STOML1	ENST00000563229.5	0.000109313	0.00468947	1.35505	2.55806
	ENSG00000136003	ISCU	ENST00000545932.5	1.34425e-16	1.22684e-14	1.40208	2.64282			ENSG00000004478	FKBP4	ENST00000540260.1	2.77042e-05	0.00148429	1.35112	2.5511
	ENSG00000143337	TOR1AIP1	ENST00000606911.6	8.03987e-12	4.55668e-10	1.39922	2.6376			ENSG00000118503	TNFAIP3	ENST00000619035.4	0.000135133	0.00559545	1.34248	2.53587
	ENSG00000106211	HSPB1	ENST00000248553.6	0.00012903	0.00250108	1.39912	2.63741			ENSG00000051825	MPHOSPH9	ENST00000539024.5	5.28656e-07	4.70041e-05	1.34108	2.53341
	ENSG00000125945	ZNF436	ENST00000374608.3	1.36433e-05	0.000326678	1.39889	2.63699			ENSG00000124201	ZNFX1	ENST00000396105.5	5.7835e-38	4.46138e-35	1.34083	2.53297
	ENSG00000283009	ZNF436	ENST00000635349.1	1.36433e-05	0.000326678	1.39889	2.63699			ENSG00000213928	IRF9	ENST00000559284.5	3.74574e-13	9.42783e-11	1.33878	2.52937
	ENSG00000198755	RPL10A	ENST00000478340.2	0.00089168	0.0137441	1.39872	2.63668			ENSG00000285048	IRF9	ENST00000643353.1	3.74574e-13	9.42783e-11	1.33878	2.52937
	ENSG00000163644	PPM1K	ENST00000608933.5	9.65669e-05	0.00193393	1.39675	2.63307			ENSG00000150625	GPM6A	ENST00000393658.6	2.61964e-06	0.000195911	1.32989	2.51383
	ENSG00000112245	PTP4A1	ENST00000639568.2	0.00153102	0.0217583	1.39617	2.63202			ENSG00000166750	SLFN5	ENST00000592325.1	5.57482e-23	2.73202e-20	1.32817	2.51085
	ENSG00000114416	FXR1	ENST00000305586.11	0.000212637	0.00389761	1.3942	2.62842			ENSG00000178685	PARP10	ENST00000313028.11	1.4954e-15	4.7733e-13	1.32717	2.5091
	ENSG00000009413	REV3L	ENST00000619481.1	7.35423e-07	2.21947e-05	1.3903	2.62133			ENSG00000140464	PML	ENST00000395135.7	2.68726e-12	6.13366e-10	1.32538	2.50599
	ENSG00000162664	ZNF326	ENST00000370447.3	5.96783e-19	6.81921e-17	1.38541	2.61246			ENSG00000124201	ZNFX1	ENST00000371754.8	3.75519e-05	0.00190994	1.31872	2.49444
	ENSG00000166016	ABTB2	ENST00000435224.2	1.66967e-08	6.54882e-07	1.38528	2.61222			ENSG00000073060	SCARB1	ENST00000535005.5	0.000159416	0.0064253	1.31453	2.48722
	ENSG00000075292	ZNF638	ENST00000410075.5	6.86635e-09	2.8159e-07	1.38405	2.61			ENSG00000239713	APOBEC3G	ENST00000494150.1	1.2488e-08	1.59324e-06	1.31107	2.48125
	ENSG00000126803	HSPA2	ENST00000394709.2	1.48904e-09	6.59321e-08	1.38316	2.60839			ENSG00000105939	ZC3HAV1	ENST00000464606.5	5.42088e-34	3.73239e-31	1.31023	2.47981
	ENSG00000110367	DDX6	ENST00000531971.1	1.2527e-06	3.6372e-05	1.38275	2.60764			ENSG00000067221	STOML1	ENST00000565240.5	0.000670854	0.0207084	1.3073	2.47478
	ENSG00000107679	PLEKHA1	ENST00000368990.7	2.64829e-05	0.000599181	1.38257	2.60732			ENSG00000145414	NAF1	ENST00000422287.6	0.00135195	0.0356544	1.3016	2.46502
	ENSG00000188596	CFAP54	ENST00000550977.2	1.24094e-08	4.94247e-07	1.38194	2.60618			ENSG00000237276	ANO7L1	ENST00000475369.1	3.65108e-07	3.43312e-05	1.29328	2.45084
	ENSG00000148400	NOTCH1	ENST00000277541.7	3.06127e-18	3.28599e-16	1.37941	2.60161			ENSG00000181381	DDX60L	ENST00000505863.1	0.000339555	0.0119867	1.29158	2.44796
	ENSG00000125772	GPCPD1	ENST00000379019.5	2.69662e-56	1.86383e-53	1.37719	2.59762			ENSG00000164342	TLR3	ENST00000504367.1	1.44827e-08	1.82536e-06	1.29019	2.44561
	ENSG00000132676	DAP3	ENST00000479076.1	0.00321172	0.04005	1.37472	2.59317			ENSG00000107438	PDLIM1	ENST00000493949.1	0.00178668	0.0439865	1.28992	2.44514
	ENSG00000107882	SUFU	ENST00000369902.7	0.000528541	0.00872555	1.37342	2.59084			ENSG00000115009	CCL20	ENST00000358813.4	0.000250636	0.00932175	1.28582	2.43821
	ENSG00000032219	ARID4A	ENST00000355431.7	2.05365e-13	1.38893e-11	1.37224	2.58872			ENSG00000196547	MAN2A2	ENST00000561047.1	0.0015027	0.0386632	1.28086	2.42983
	ENSG00000136718	IMP4	ENST00000259239.7	9.75226e-05	0.001951	1.37106	2.58661			ENSG00000140464	PML	ENST00000569965.5	6.72698e-05	0.00311286	1.27765	2.42444
	ENSG00000108946	PRKAR1A	ENST00000586397.5	0.000534765	0.00881057	1.37084	2.5862			ENSG00000155287	SLC25A28	ENST00000434701.5	3.09551e-22	1.45701e-19	1.27309	2.41679
	ENSG00000167080	B4GALNT2	ENST00000393354.6	2.43251e-07	7.9737e-06	1.36944	2.58369			ENSG00000185621	LMLN	ENST00000451139.6	5.63837e-05	0.00268529	1.26964	2.41101
	ENSG00000115239	ASB3	ENST00000406053.5	8.69158e-09	3.52112e-07	1.3694	2.58364			ENSG00000100764	PSMC1	ENST00000261303.12	1.23887e-05	0.000746289	1.26684	2.40634
	ENSG00000141582	CBX4	ENST00000269397.8	2.46146e-60	2.08217e-57	1.36858	2.58217			ENSG00000132109	TRIM21	ENST00000533692.1	0.000213133	0.00819775	1.26507	2.4034
	ENSG00000197976	AKAP17A	ENST00000313871.8	9.63114e-31	2.48116e-28	1.36704	2.57942			ENSG00000108342	CSF3	ENST00000225474.6	0.00161427	0.0407813	1.26405	2.4017
	ENSG00000220323	HIST2H2BD	ENST00000608318.2	1.822e-08	7.0923e-07	1.36607	2.57767			ENSG00000239713	APOBEC3G	ENST00000463934.1	7.68626e-06	0.000499104	1.25935	2.39388
	ENSG00000103343	ZNF174	ENST00000268655.4	7.5034e-13	4.77376e-11	1.36411	2.57418			ENSG00000185722	ANKFY1	ENST00000570934.5	0.000432342	0.0146299	1.25727	2.39043
	ENSG00000120071	KANSL1	ENST00000639520.1	0.000315884	0.0055476	1.36049	2.56773			ENSG00000160710	ADAR	ENST00000649021.1	1.94581e-08	2.3945e-06	1.25146	2.38083
	ENSG00000196935	SRGAP1	ENST00000355086.7	1.61503e-10	8.01518e-09	1.35912	2.56529			ENSG00000128335	APOL2	ENST00000451256.6	1.71876e-16	5.82081e-14	1.24691	2.37333
	ENSG00000134539	KLRD1	ENST00000381908.7	4.64603e-07	1.4556e-05	1.35738	2.5622			ENSG00000128342	LIF	ENST00000249075.3	6.92369e-26	3.74558e-23	1.24616	2.37209
	ENSG00000268043	NBPF12	ENST00000617864.3	0.0034445	0.0424485	1.35688	2.56131			ENSG00000169429	CXCL8	ENST00000401931.1	6.56888e-05	0.00305903	1.2457	2.37134
	ENSG00000134294	SLC38A2	ENST00000256689.9	4.48303e-38	1.6081e-35	1.35618	2.56007			ENSG00000108861	DUSP3	ENST00000590342.1	5.12278e-05	0.00248419	1.24291	2.36676
	ENSG00000138592	USP8	ENST00000396444.7	9.58068e-29	2.18949e-26	1.35107	2.55102			ENSG00000172403	SYNPO2	ENST00000610556.4	0.000767697	0.0231041	1.24123	2.364
	ENSG00000147912	FBXO10	ENST00000432825.6	1.17272e-07	4.04287e-06	1.3446	2.5396			ENSG00000229215	HLA-A	ENST00000551120.4	2.97093e-09	4.25277e-07	1.23928	2.3608
	ENSG00000059804	SLC2A3	ENST00000479059.3	0.00109963	0.0164527	1.34453	2.53948			ENSG00000224320	HLA-A	ENST00000552498.2	2.97093e-09	4.25277e-07	1.23928	2.3608
	ENSG00000166441	RPL27A	ENST00000531978.5	1.77057e-14	1.33089e-12	1.34382	2.53823			ENSG00000140105	WARS	ENST00000554950.1	0.0015174	0.0389691	1.23894	2.36025
	ENSG00000120370	GORAB	ENST00000498166.5	0.00133221	0.0193254	1.3431	2.53696			ENSG00000004478	FKBP4	ENST00000543037.1	2.30798e-07	2.29452e-05	1.2374	2.35773
	ENSG00000120868	APAF1	ENST00000357310.5	2.21082e-08	8.49494e-07	1.34309	2.53694			ENSG00000164241	C5orf63	ENST00000535381.5	1.69737e-21	7.60266e-19	1.23688	2.35689
	ENSG00000133131	MORC4	ENST00000604604.1	1.67938e-10	8.29822e-09	1.34098	2.53324			ENSG00000100342	APOL1	ENST00000397279.8	8.97241e-07	7.58114e-05	1.23661	2.35645
	ENSG00000277072	STAG3L2	ENST00000426587.5	9.44481e-09	3.80721e-07	1.34069	2.53273			ENSG00000100906	NFKBIA	ENST00000557389.1	0.000188624	0.00742647	1.23388	2.35199
	ENSG00000102096	PIM2	ENST00000376509.4	4.46835e-21	6.16176e-19	1.33769	2.52747			ENSG00000100902	PSMA6	ENST00000555764.5	3.57791e-05	0.00183886	1.23331	2.35106
	ENSG00000144381	HSPD1	ENST00000476746.5	7.24163e-16	6.15332e-14	1.33628	2.52499			ENSG00000169429	CXCL8	ENST00000307407.7	1.46338e-12	3.4246e-10	1.23078	2.34694
	ENSG00000152409	JMY	ENST00000396137.4	7.5001e-21	1.0145e-18	1.33474	2.52231			ENSG00000160117	ANKLE1	ENST00000394458.7	1.41569e-06	0.000112648	1.23074	2.34687
	ENSG00000114796	KLHL24	ENST00000454652.6	1.39862e-11	7.8097e-10	1.33452	2.52192			ENSG00000106560	GIMAP2	ENST00000223293.9	0.000435341	0.0147075	1.2304	2.34632
	ENSG00000139190	VAMP1	ENST00000361716.7	0.00293073	0.0372093	1.33316	2.51955			ENSG00000126749	EMG1	ENST00000261406.7	1.64165e-07	1.68641e-05	1.2252	2.33787
	ENSG00000100744	GSKIP	ENST00000556095.5	4.5303e-08	1.66835e-06	1.33179	2.51714			ENSG00000185404	SP140L	ENST00000396563.8	0.00177032	0.0436739	1.22458	2.33688
	ENSG00000131732	ZCCHC9	ENST00000254037.6	1.14475e-11	6.43009e-10	1.33131	2.51631			ENSG00000067066	SP100	ENST00000452345.1	0.000321671	0.0114622	1.22316	2.33457
	ENSG00000168209	DDIT4	ENST00000473155.1	5.85879e-14	4.2032e-12	1.3226	2.50116			ENSG00000133401	PDZD2	ENST00000438447.1	0.000137741	0.00568087	1.22179	2.33236
	ENSG00000145819	ARHGAP26	ENST00000646213.1	0.0021566	0.0289091	1.31967	2.49609			ENSG00000156966	B3GNT7	ENST00000287590.5	2.8561e-17	1.02122e-14	1.22005	2.32954
	ENSG00000155545	MIER3	ENST00000409421.5	0.000333986	0.00582969	1.31662	2.49081			ENSG00000178971	CTC1	ENST00000315684.13	1.30814e-19	5.29043e-17	1.22003	2.32952
	ENSG00000115419	GLS	ENST00000320717.7	3.17803e-12	1.86842e-10	1.31537	2.48867			ENSG00000175193	PARL	ENST00000435888.5	0.00120209	0.0327341	1.21962	2.32885
	ENSG00000069869	NEDD4	ENST00000508075.1	4.08582e-13	2.69892e-11	1.31534	2.48861			ENSG00000147003	CLTRN	ENST00000380342.3	1.15408e-06	9.45407e-05	1.21568	2.3225
	ENSG00000106025	TSPAN12	ENST00000222747.7	0.000446782	0.00753626	1.31514	2.48827			ENSG00000163565	IFI16	ENST00000493884.5	4.11407e-07	3.79486e-05	1.21545	2.32214
	ENSG00000138434	ITPRID2	ENST00000491720.5	3.18116e-06	8.54886e-05	1.31422	2.48668			ENSG00000163565	IFI16	ENST00000483916.2	4.11407e-07	3.79486e-05	1.21545	2.32214
	ENSG00000109046	WSB1	ENST00000262394.6	1.47134e-14	1.11483e-12	1.30949	2.47853			ENSG00000163644	PPM1K	ENST00000295908.11	9.91506e-11	1.80751e-08	1.21528	2.32185
	ENSG00000272150	NBPF25P	ENST00000619932.4	0.000722138	0.0114452	1.30874	2.47724			ENSG00000128191	DGCR8	ENST00000495826.5	0.000221791	0.00845658	1.21258	2.31751
	ENSG00000136802	LRRC8A	ENST00000259324.5	0.0006856	0.0109396	1.30435	2.46972			ENSG00000004975	DVL2	ENST00000576840.5	0.000127487	0.0053265	1.21013	2.31358
	ENSG00000241697	TMEFF1	ENST00000374879.4	0.00135326	0.0195757	1.30333	2.46798			ENSG00000214595	EML6	ENST00000493997.1	0.000690727	0.0211563	1.20995	2.3133
	ENSG00000181788	SIAH2	ENST00000312960.3	1.54029e-27	3.3193e-25	1.30321	2.46777			ENSG00000172183	ISG20	ENST00000379224.9	0.000284807	0.0103433	1.20766	2.30963
	ENSG00000048649	RSF1	ENST00000526324.5	0.00216247	0.0289672	1.30276	2.467			ENSG00000160710	ADAR	ENST00000648871.1	6.50444e-13	1.59149e-10	1.20764	2.3096
	ENSG00000076604	TRAF4	ENST00000262395.9	2.70969e-45	1.24857e-42	1.30233	2.46628			ENSG00000172183	ISG20	ENST00000560746.1	1.96862e-14	5.50361e-12	1.2057	2.3065
	ENSG00000185880	TRIM69	ENST00000560141.2	0.00114334	0.0170034	1.30101	2.46401			ENSG00000115970	THADA	ENST00000408045.7	0.00139332	0.0364684	1.20392	2.30365
	ENSG00000102908	NFAT5	ENST00000426654.6	6.34415e-06	0.000162992	1.30056	2.46324			ENSG00000067066	SP100	ENST00000409112.5	4.48059e-09	6.24219e-07	1.20003	2.29744
	ENSG00000279765	AC013394.1	ENST00000630790.1	5.47409e-07	1.69166e-05	1.29853	2.45978			ENSG00000105976	MET	ENST00000318493.10	0.000333369	0.0117883	1.19414	2.28809
	ENSG00000168014	C2CD3	ENST00000539061.5	5.83113e-12	3.34838e-10	1.2982	2.45922			ENSG00000112320	SOBP	ENST00000317357.9	2.26444e-09	3.33309e-07	1.19338	2.28687
	ENSG00000019485	PRDM11	ENST00000622142.5	0.00148811	0.0212604	1.29811	2.45906			ENSG00000255398	HCAR3	ENST00000528880.2	1.94519e-15	6.13847e-13	1.19217	2.28495
	ENSG00000083223	TUT7	ENST00000375963.7	5.00836e-06	0.000130521	1.29793	2.45877			ENSG00000231631	PSMB8	ENST00000435978.6	5.06678e-05	0.00246421	1.18856	2.27925
	ENSG00000100625	SIX4	ENST00000216513.4	1.02279e-08	4.11119e-07	1.29625	2.4559			ENSG00000174808	BTC	ENST00000395743.7	1.40113e-06	0.00011181	1.18662	2.27619
	ENSG00000163512	AZI2	ENST00000479665.5	2.52793e-06	6.91471e-05	1.29301	2.45039			ENSG00000135604	STX11	ENST00000367568.4	0.00110927	0.0307337	1.18334	2.27102
	ENSG00000140307	GTF2A2	ENST00000396060.6	1.15095e-06	3.3607e-05	1.29275	2.44995			ENSG00000008130	NADK	ENST00000378625.5	0.000624357	0.0195622	1.18101	2.26735
	ENSG00000139793	MBNL2	ENST00000469707.5	0.000699728	0.0111305	1.29123	2.44737			ENSG00000000971	CFH	ENST00000466229.5	6.01574e-05	0.00283953	1.18074	2.26692
	ENSG00000068745	IP6K2	ENST00000328631.9	1.71414e-28	3.83994e-26	1.28775	2.44146			ENSG00000214814	FER1L6	ENST00000522917.5	0.00117774	0.0322333	1.17946	2.26492
	ENSG00000142230	SAE1	ENST00000414294.6	8.01768e-05	0.00163575	1.28633	2.43907			ENSG00000112773	TENT5A	ENST00000320172.10	1.05518e-06	8.75575e-05	1.17674	2.26065
	ENSG00000100664	EIF5	ENST00000216554.7	1.33655e-29	3.20977e-27	1.28631	2.43904			ENSG00000184371	CSF1	ENST00000329608.10	1.17983e-17	4.33007e-15	1.17599	2.25948
	ENSG00000115963	RND3	ENST00000375734.6	0.0001302	0.00251851	1.28545	2.43758			ENSG00000110057	UNC93B1	ENST00000227471.6	5.53999e-29	3.36892e-26	1.17469	2.25745
	ENSG00000143106	PSMA5	ENST00000271308.8	7.38371e-05	0.00152064	1.27982	2.42808			ENSG00000179750	APOBEC3B	ENST00000333467.3	0.000256603	0.00951252	1.17364	2.2558
	ENSG00000175105	ZNF654	ENST00000636215.1	2.11964e-14	1.57861e-12	1.2795	2.42755			ENSG00000138035	PNPT1	ENST00000447944.6	2.87385e-07	2.78399e-05	1.1651	2.24248
	ENSG00000148339	SLC25A25	ENST00000373064.9	3.81844e-12	2.23107e-10	1.27946	2.42748			ENSG00000014216	CAPN1	ENST00000527699.5	0.000942259	0.0270878	1.16247	2.2384
	ENSG00000179021	C3orf38	ENST00000318887.7	6.56801e-13	4.21573e-11	1.27782	2.42472			ENSG00000111300	NAA25	ENST00000548181.1	0.00135499	0.035712	1.1609	2.23598
	ENSG00000204256	BRD2	ENST00000607833.5	1.33152e-10	6.70733e-09	1.27688	2.42315			ENSG00000055332	EIF2AK2	ENST00000647926.1	6.89369e-17	2.40102e-14	1.15714	2.23015
	ENSG00000163545	NUAK2	ENST00000367157.4	1.48968e-49	7.96503e-47	1.27589	2.42147			ENSG00000011422	PLAUR	ENST00000593447.5	0.000101108	0.00438719	1.15578	2.22804
	ENSG00000196704	AMZ2	ENST00000577985.5	0.000412523	0.00701054	1.2756	2.42099			ENSG00000153113	CAST	ENST00000508579.5	0.000259933	0.00959048	1.14752	2.21532
	ENSG00000095739	BAMBI	ENST00000375533.5	6.08449e-11	3.1871e-09	1.27552	2.42086			ENSG00000067066	SP100	ENST00000409341.5	3.37666e-37	2.51172e-34	1.14724	2.21489
	ENSG00000135404	CD63	ENST00000549117.5	0.000939548	0.0143492	1.27393	2.41819			ENSG00000173821	RNF213	ENST00000582970.5	3.69704e-12	8.27968e-10	1.14687	2.21434
	ENSG00000126804	ZBTB1	ENST00000358738.3	0.000126533	0.00246017	1.27055	2.41254			ENSG00000179943	FIZ1	ENST00000590714.1	0.000222477	0.00847886	1.14363	2.20936
	ENSG00000165632	TAF3	ENST00000344293.5	0.000106526	0.00211249	1.2705	2.41245			ENSG00000123352	SPATS2	ENST00000547865.5	0.000608354	0.0191616	1.14291	2.20826
	ENSG00000124783	SSR1	ENST00000650389.1	0.00232621	0.0307177	1.27003	2.41167			ENSG00000182782	HCAR2	ENST00000328880.5	5.47932e-25	2.85305e-22	1.13934	2.2028
	ENSG00000125812	GZF1	ENST00000338121.9	1.26126e-44	5.67326e-42	1.26998	2.41159			ENSG00000140464	PML	ENST00000268059.10	0.000886186	0.0257065	1.13722	2.19957
	ENSG00000163864	NMNAT3	ENST00000645507.1	9.01631e-16	7.61562e-14	1.26979	2.41127			ENSG00000181418	DDN	ENST00000421952.2	0.000311723	0.0111603	1.13647	2.19843
	ENSG00000165655	ZNF503	ENST00000372524.4	1.30631e-07	4.46541e-06	1.26627	2.4054			ENSG00000115963	RND3	ENST00000454202.5	0.000320122	0.0114266	1.13624	2.19807
	ENSG00000104853	CLPTM1	ENST00000546079.5	5.99375e-07	1.8432e-05	1.26435	2.4022			ENSG00000003400	CASP10	ENST00000374650.7	0.00185149	0.0452875	1.13405	2.19474
	ENSG00000144674	GOLGA4	ENST00000435830.6	0.00299828	0.0379564	1.26205	2.39837			ENSG00000173786	CNP	ENST00000592861.1	0.00037327	0.0129573	1.1338	2.19436
	ENSG00000181785	OR5AS1	ENST00000641320.1	2.20523e-08	8.47922e-07	1.26008	2.39508			ENSG00000138081	FBXO11	ENST00000492225.5	0.000989836	0.0281064	1.13175	2.19125
	ENSG00000167881	SRP68	ENST00000592704.5	0.00155551	0.0220456	1.25975	2.39455			ENSG00000112576	CCND3	ENST00000415497.6	5.49634e-08	6.17124e-06	1.13052	2.18937
	ENSG00000173575	CHD2	ENST00000637572.1	0.00132047	0.0192091	1.25812	2.39184			ENSG00000180628	PCGF5	ENST00000490164.1	6.00913e-06	0.000401787	1.12872	2.18664
	ENSG00000100401	RANGAP1	ENST00000455915.6	0.00128285	0.0187292	1.25771	2.39116			ENSG00000117226	GBP3	ENST00000235878.5	1.35793e-06	0.000108675	1.12603	2.18258
	ENSG00000143569	UBAP2L	ENST00000271877.11	0.00262248	0.0339885	1.25619	2.38865			ENSG00000100911	PSME2	ENST00000559453.5	0.00105149	0.0294952	1.12356	2.17884
	ENSG00000170734	POLH	ENST00000372236.8	2.54352e-23	4.06075e-21	1.25295	2.38328			ENSG00000284889	PSME2	ENST00000645226.1	0.00105149	0.0294952	1.12356	2.17884
	ENSG00000178307	TMEM11	ENST00000584432.5	1.69525e-08	6.63994e-07	1.25041	2.37909			ENSG00000111859	NEDD9	ENST00000379433.5	0.000371403	0.0129086	1.12328	2.17842
	ENSG00000102786	INTS6	ENST00000442263.4	5.7097e-16	4.91052e-14	1.24721	2.37382			ENSG00000090054	SPTLC1	ENST00000337841.4	4.26521e-05	0.00212269	1.12296	2.17793
	ENSG00000123908	AGO2	ENST00000519980.5	0.000165751	0.00311505	1.24652	2.37269			ENSG00000133818	RRAS2	ENST00000531421.5	3.2744e-06	0.000236185	1.12214	2.1767
	ENSG00000063245	EPN1	ENST00000270460.10	6.77701e-05	0.00140539	1.24299	2.36689			ENSG00000025800	KPNA6	ENST00000471599.5	0.00139429	0.0364824	1.1208	2.17467
	ENSG00000171612	SLC25A33	ENST00000302692.6	1.27454e-08	5.06562e-07	1.24078	2.36327			ENSG00000060491	OGFR	ENST00000370461.5	1.2299e-13	3.22214e-11	1.11403	2.16449
	ENSG00000151665	PIGF	ENST00000495933.1	0.000132473	0.00255898	1.23677	2.35671			ENSG00000179029	TMEM107	ENST00000449985.6	1.06855e-22	5.14577e-20	1.11296	2.16289
	ENSG00000183475	ASB7	ENST00000343276.4	0.00197578	0.0268729	1.23644	2.35616			ENSG00000179262	RAD23A	ENST00000588329.5	0.00123091	0.0333057	1.10789	2.15531
	ENSG00000061676	NCKAP1	ENST00000361354.8	1.08357e-11	6.10462e-10	1.23548	2.3546			ENSG00000163734	CXCL3	ENST00000296026.4	5.98147e-13	1.4787e-10	1.10789	2.15531
	ENSG00000145632	PLK2	ENST00000274289.7	1.80959e-14	1.35661e-12	1.23343	2.35125			ENSG00000223804	AC244669.1	ENST00000613290.4	3.38899e-05	0.00175585	1.10585	2.15225
	ENSG00000196313	POM121	ENST00000395270.5	0.000479171	0.00801343	1.23204	2.34899			ENSG00000163216	SPRR2D	ENST00000360379.3	1.38044e-14	3.93857e-12	1.10175	2.14615
	ENSG00000177192	PUS1	ENST00000376649.7	0.00299906	0.0379577	1.23198	2.34888			ENSG00000138326	RPS24	ENST00000440692.6	0.00044091	0.0148535	1.10138	2.1456
	ENSG00000188738	FSIP2	ENST00000429412.1	1.78797e-14	1.34218e-12	1.23084	2.34704			ENSG00000172432	GTPBP2	ENST00000442748.5	2.74525e-05	0.00147364	1.10064	2.1445
	ENSG00000058673	ZC3H11A	ENST00000640465.1	0.00030825	0.00543065	1.22666	2.34025			ENSG00000082074	FYB1	ENST00000505428.5	4.65497e-05	0.00229338	1.09531	2.13659
	ENSG00000239305	RNF103	ENST00000472030.1	0.00338303	0.0418639	1.22419	2.33624			ENSG00000164136	IL15	ENST00000320650.8	0.000390048	0.0134333	1.09187	2.13151
	ENSG00000188215	DCUN1D3	ENST00000324344.8	2.27968e-16	2.0315e-14	1.22383	2.33566			ENSG00000003402	CFLAR	ENST00000341582.10	1.00213e-05	0.000628677	1.09077	2.12988
	ENSG00000162032	SPSB3	ENST00000566339.5	0.000522949	0.00864605	1.22253	2.33355			ENSG00000102287	GABRE	ENST00000476016.1	0.000680138	0.0209166	1.08861	2.12669
	ENSG00000110958	PTGES3	ENST00000537473.2	3.84165e-13	2.54357e-11	1.22228	2.33315			ENSG00000151651	ADAM8	ENST00000463298.5	0.000229767	0.00868913	1.08596	2.12278
	ENSG00000102805	CLN5	ENST00000485938.3	2.69837e-06	7.34901e-05	1.22123	2.33145			ENSG00000089280	FUS	ENST00000564766.1	0.00122917	0.0332695	1.08409	2.12004
	ENSG00000187678	SPRY4	ENST00000344120.4	0.00112135	0.0167241	1.22074	2.33067			ENSG00000128394	APOBEC3F	ENST00000308521.9	1.72419e-05	0.000998223	1.08013	2.11423
	ENSG00000162616	DNAJB4	ENST00000370763.5	6.23325e-17	5.87813e-15	1.21893	2.32774			ENSG00000188290	HES4	ENST00000428771.6	1.44068e-11	2.92743e-09	1.07861	2.11199
	ENSG00000136826	KLF4	ENST00000610832.1	8.79799e-05	0.0017802	1.21835	2.3268			ENSG00000108679	LGALS3BP	ENST00000588587.5	6.58138e-07	5.79443e-05	1.07859	2.11197
	ENSG00000197121	PGAP1	ENST00000354764.8	0.000306074	0.00539566	1.21702	2.32467			ENSG00000141664	ZCCHC2	ENST00000621048.4	0.000853095	0.0249551	1.07483	2.10647
	ENSG00000003436	TFPI	ENST00000481132.5	2.48882e-09	1.07924e-07	1.21662	2.32402			ENSG00000168259	DNAJC7	ENST00000586240.1	3.54318e-06	0.000253378	1.06542	2.09279
	ENSG00000145216	FIP1L1	ENST00000504094.1	0.000305898	0.00539423	1.21483	2.32114			ENSG00000180098	TRNAU1AP	ENST00000491577.5	3.39374e-05	0.00175722	1.06484	2.09194
	ENSG00000133961	NUMB	ENST00000556772.5	2.03678e-06	5.68373e-05	1.21331	2.31868			ENSG00000164342	TLR3	ENST00000296795.7	6.54993e-08	7.19896e-06	1.0633	2.0897
	ENSG00000160888	IER2	ENST00000588173.1	0.000166354	0.00312276	1.21216	2.31685			ENSG00000168404	MLKL	ENST00000573267.1	5.23308e-06	0.000355897	1.05998	2.0849
	ENSG00000162704	ARPC5	ENST00000359856.10	0.00391768	0.0470819	1.21168	2.31608			ENSG00000172239	PAIP1	ENST00000508537.1	0.000990359	0.0281117	1.05993	2.08483
	ENSG00000149257	SERPINH1	ENST00000524558.5	0.00153314	0.0217829	1.21117	2.31525			ENSG00000116663	FBXO6	ENST00000376753.8	3.55996e-17	1.25671e-14	1.05958	2.08433
	ENSG00000113240	CLK4	ENST00000316308.8	7.99376e-06	0.000200555	1.21055	2.31426			ENSG00000100591	AHSA1	ENST00000535854.6	0.002067	0.0490889	1.05716	2.08083
	ENSG00000148926	ADM	ENST00000278175.9	2.30545e-13	1.55737e-11	1.20905	2.31186			ENSG00000072121	ZFYVE26	ENST00000554523.5	3.77844e-05	0.00191943	1.05441	2.07687
	ENSG00000238289	MICB	ENST00000436655.2	0.000154463	0.00293475	1.2059	2.30681			ENSG00000119383	PTPA	ENST00000357197.8	0.00188881	0.0459307	1.05165	2.07289
	ENSG00000163435	ELF3	ENST00000359651.7	0.00259604	0.0337075	1.20497	2.30532			ENSG00000278032	LY6E	ENST00000632424.1	2.14047e-15	6.67883e-13	1.0516	2.07283
	ENSG00000108773	KAT2A	ENST00000465682.5	7.90588e-11	4.0771e-09	1.20484	2.30511			ENSG00000160932	LY6E	ENST00000429120.6	2.14047e-15	6.67883e-13	1.0516	2.07283
	ENSG00000096717	SIRT1	ENST00000212015.10	0.0015812	0.0223648	1.20474	2.30496			ENSG00000004478	FKBP4	ENST00000538622.1	1.3263e-06	0.00010645	1.04753	2.06699
	ENSG00000215472	RPL17-C18orf32	ENST00000332968.11	2.3733e-07	7.80216e-06	1.20257	2.30149			ENSG00000132256	TRIM5	ENST00000380034.7	2.86409e-34	1.98842e-31	1.0468	2.06594
	ENSG00000203965	EFCAB7	ENST00000371088.4	4.48828e-11	2.38628e-09	1.19998	2.29736			ENSG00000141682	PMAIP1	ENST00000316660.6	2.17454e-14	6.05896e-12	1.04561	2.06424
	ENSG00000285235	AC024918.1	ENST00000647132.1	2.37955e-09	1.03343e-07	1.19993	2.29729			ENSG00000213928	IRF9	ENST00000557894.5	6.72312e-05	0.00311286	1.04545	2.064
	ENSG00000110172	CHORDC1	ENST00000320585.10	8.868e-26	1.72124e-23	1.19986	2.29717			ENSG00000285048	IRF9	ENST00000643458.1	6.72312e-05	0.00311286	1.04545	2.064
	ENSG00000285023	CHORDC1	ENST00000646618.1	8.868e-26	1.72124e-23	1.19986	2.29717			ENSG00000137842	TMEM62	ENST00000260403.6	6.66859e-22	3.06943e-19	1.04438	2.06248
	ENSG00000120885	CLU	ENST00000316403.14	5.92002e-11	3.10382e-09	1.19495	2.28937			ENSG00000213928	IRF9	ENST00000560311.1	1.47322e-10	2.63381e-08	1.0442	2.06223
	ENSG00000214517	PPME1	ENST00000328257.12	2.09144e-23	3.35791e-21	1.19487	2.28925			ENSG00000285048	IRF9	ENST00000645060.1	1.47322e-10	2.63381e-08	1.0442	2.06223
	ENSG00000153721	CNKSR3	ENST00000479339.5	0.000463599	0.00778129	1.19475	2.28906			ENSG00000128335	APOL2	ENST00000358502.9	5.54133e-11	1.05488e-08	1.04278	2.06019
	ENSG00000236418	HLA-DQA1	ENST00000497426.5	8.04962e-14	5.68853e-12	1.19404	2.28793			ENSG00000055332	EIF2AK2	ENST00000395127.6	1.55738e-09	2.38068e-07	1.04186	2.05888
	ENSG00000177200	CHD9	ENST00000565803.2	6.29956e-07	1.92887e-05	1.19229	2.28515			ENSG00000055332	EIF2AK2	ENST00000233057.8	4.07907e-18	1.5377e-15	1.03934	2.05529
	ENSG00000196204	RNF216P1	ENST00000471244.1	0.00267208	0.0344032	1.19031	2.28202			ENSG00000261884	AC040162.1	ENST00000575231.1	0.000563796	0.0181057	1.03896	2.05474
	ENSG00000149311	ATM	ENST00000530958.5	1.56574e-05	0.000370368	1.19023	2.28189			ENSG00000102287	GABRE	ENST00000491339.1	0.000380964	0.0131859	1.03783	2.05313
	ENSG00000181222	POLR2A	ENST00000572844.1	3.18366e-07	1.02521e-05	1.18917	2.28022			ENSG00000185201	IFITM2	ENST00000399817.8	3.54114e-14	9.73649e-12	1.03463	2.04859
	ENSG00000059804	SLC2A3	ENST00000469295.1	1.16733e-06	3.40153e-05	1.18844	2.27906			ENSG00000163565	IFI16	ENST00000368132.7	5.28418e-19	2.0864e-16	1.03061	2.04289
	ENSG00000151338	MIPOL1	ENST00000555870.5	5.75184e-18	6.02572e-16	1.18407	2.27217			ENSG00000082074	FYB1	ENST00000351578.11	7.45254e-05	0.00340021	1.02868	2.04016
	ENSG00000106211	HSPB1	ENST00000429938.1	4.32369e-10	2.05751e-08	1.18303	2.27053			ENSG00000081041	CXCL2	ENST00000508487.2	1.26354e-16	4.3142e-14	1.02826	2.03956
	ENSG00000157954	WIPI2	ENST00000288828.8	1.28538e-09	5.7589e-08	1.18167	2.26839			ENSG00000162496	DHRS3	ENST00000482265.1	0.00188586	0.0458992	1.02806	2.03928
	ENSG00000186834	HEXIM1	ENST00000332499.3	6.25968e-10	2.91995e-08	1.17898	2.26417			ENSG00000139644	TMBIM6	ENST00000552370.5	8.42469e-10	1.33945e-07	1.02782	2.03894
	ENSG00000152137	HSPB8	ENST00000281938.6	3.57431e-09	1.51857e-07	1.1765	2.26028			ENSG00000160877	NACC1	ENST00000586171.1	0.00206339	0.0490375	1.02679	2.03748
	ENSG00000213694	S1PR3	ENST00000358157.2	8.1337e-22	1.21954e-19	1.17596	2.25943			ENSG00000276805	AL133216.2	ENST00000622550.2	3.00782e-05	0.00158994	1.02578	2.03606
	ENSG00000204673	AKT1S1	ENST00000391835.1	2.11037e-06	5.86885e-05	1.17498	2.25789			ENSG00000134686	PHC2	ENST00000473158.1	0.000931853	0.0268535	1.02302	2.03217
	ENSG00000181458	TMEM45A	ENST00000489060.1	1.57275e-15	1.30892e-13	1.17422	2.25671			ENSG00000002587	HS3ST1	ENST00000002596.5	1.9134e-19	7.6638e-17	1.02041	2.0285
	ENSG00000141279	NPEPPS	ENST00000602788.5	2.68563e-09	1.16191e-07	1.17201	2.25325			ENSG00000008300	CELSR3	ENST00000164024.4	1.16812e-07	1.22846e-05	1.01476	2.02057
	ENSG00000151773	CCDC122	ENST00000476570.2	0.000662186	0.0106227	1.16917	2.24883			ENSG00000160710	ADAR	ENST00000649042.1	2.881e-05	0.00153073	1.01461	2.02036
	ENSG00000150907	FOXO1	ENST00000379561.5	0.000115529	0.00227194	1.16899	2.24854			ENSG00000166710	B2M	ENST00000559720.5	0.000264901	0.00975218	1.01199	2.01669
	ENSG00000152700	SAR1B	ENST00000508363.5	0.00045528	0.00766672	1.16898	2.24853			ENSG00000149257	SERPINH1	ENST00000524558.5	4.93184e-05	0.00240984	1.0101	2.01406
	ENSG00000237515	SHISA9	ENST00000558583.2	6.26742e-07	1.92111e-05	1.16819	2.24729			ENSG00000169871	TRIM56	ENST00000467847.1	5.61402e-05	0.00267569	1.00996	2.01385
	ENSG00000177169	ULK1	ENST00000321867.5	4.38731e-05	0.000951971	1.1676	2.24638			ENSG00000237276	ANO7L1	ENST00000442385.5	0.00019288	0.00753705	1.00912	2.01268
	ENSG00000168758	SEMA4C	ENST00000305476.9	0.000132635	0.00256123	1.16378	2.24043			ENSG00000067066	SP100	ENST00000264052.9	4.97758e-07	4.46861e-05	1.00812	2.01128
	ENSG00000107262	BAG1	ENST00000634734.1	1.63886e-05	0.00038573	1.16287	2.23902			ENSG00000124226	RNF114	ENST00000623528.3	0.000290946	0.0105387	1.00772	2.01074
	ENSG00000204138	PHACTR4	ENST00000373839.7	5.00086e-09	2.09482e-07	1.16269	2.23875			ENSG00000184988	TMEM106A	ENST00000612339.4	5.71808e-09	7.861e-07	1.0062	2.00862
	ENSG00000140941	MAP1LC3B	ENST00000268607.9	3.92033e-07	1.24406e-05	1.16176	2.23731			ENSG00000163565	IFI16	ENST00000295809.11	2.49556e-08	3.00444e-06	1.00581	2.00807
	ENSG00000185122	HSF1	ENST00000528838.5	2.0793e-05	0.000481398	1.16115	2.23635			ENSG00000175582	RAB6A	ENST00000400470.3	2.64715e-05	0.0014347	1.00334	2.00463
	ENSG00000284774	HSF1	ENST00000646252.1	2.0793e-05	0.000481398	1.16115	2.23635			ENSG00000105287	PRKD2	ENST00000291281.8	3.09295e-05	0.00162353	1.00317	2.0044
	ENSG00000125347	IRF1	ENST00000405885.6	1.09928e-16	1.01305e-14	1.1592	2.23334			ENSG00000133321	RARRES3	ENST00000255688.7	8.1341e-07	6.95036e-05	0.99894	1.99853
	ENSG00000133884	DPF2	ENST00000524666.5	0.00326639	0.0406156	1.15815	2.23172			ENSG00000254901	BORCS8	ENST00000591566.1	0.00138633	0.0363311	0.998748	1.99826
	ENSG00000168172	HOOK3	ENST00000527306.1	8.8592e-05	0.00179131	1.15683	2.22967			ENSG00000110492	MDK	ENST00000489525.5	0.000425833	0.0144508	0.998734	1.99825
	ENSG00000196591	HDAC2	ENST00000519065.5	2.5734e-07	8.38701e-06	1.15518	2.22713			ENSG00000125826	RBCK1	ENST00000382181.2	0.0016726	0.0418835	0.998144	1.99743
	ENSG00000100591	AHSA1	ENST00000216479.7	2.43119e-38	8.88969e-36	1.15323	2.22411			ENSG00000159231	CBR3	ENST00000290354.5	1.55987e-15	4.96007e-13	0.99487	1.9929
	ENSG00000133065	SLC41A1	ENST00000367137.3	5.89948e-13	3.80385e-11	1.15031	2.21962			ENSG00000278032	LY6E	ENST00000619718.2	3.00229e-24	1.52514e-21	0.993571	1.99111
	ENSG00000110958	PTGES3	ENST00000614328.4	0.00229901	0.0304508	1.14879	2.21729			ENSG00000160932	LY6E	ENST00000292494.10	3.00229e-24	1.52514e-21	0.993571	1.99111
	ENSG00000125945	ZNF436	ENST00000314011.8	2.50347e-05	0.000569825	1.14814	2.21627			ENSG00000188290	HES4	ENST00000481869.1	9.33732e-05	0.00409638	0.992242	1.98927
	ENSG00000283009	ZNF436	ENST00000635400.1	2.50347e-05	0.000569825	1.14814	2.21627			ENSG00000125826	RBCK1	ENST00000400245.3	3.40625e-08	3.98564e-06	0.990489	1.98686
	ENSG00000173597	SULT1B1	ENST00000310613.7	4.08125e-17	3.98122e-15	1.14568	2.21251			ENSG00000178381	ZFAND2A	ENST00000401903.5	0.00188859	0.0459307	0.989124	1.98498
	ENSG00000120885	CLU	ENST00000522413.5	0.000908547	0.0139434	1.14499	2.21145			ENSG00000132256	TRIM5	ENST00000380027.5	3.04019e-07	2.9281e-05	0.98904	1.98486
	ENSG00000100577	GSTZ1	ENST00000555093.1	1.88073e-05	0.00043847	1.14467	2.21095			ENSG00000000460	C1orf112	ENST00000498289.5	0.00082788	0.0244439	0.98862	1.98429
	ENSG00000171988	JMJD1C	ENST00000399262.6	0.00220593	0.0294727	1.14423	2.21028			ENSG00000138623	SEMA7A	ENST00000261918.9	2.7552e-14	7.65129e-12	0.986847	1.98185
	ENSG00000100784	RPS6KA5	ENST00000614987.4	0.000295496	0.00522706	1.14393	2.20982			ENSG00000060491	OGFR	ENST00000290291.10	2.89623e-26	1.60859e-23	0.986654	1.98158
	ENSG00000090520	DNAJB11	ENST00000439351.5	4.43283e-07	1.39498e-05	1.14337	2.20896			ENSG00000155363	MOV10	ENST00000468624.5	0.00157679	0.0400938	0.984857	1.97912
	ENSG00000119523	ALG2	ENST00000238477.5	1.59223e-12	9.69296e-11	1.14333	2.20891			ENSG00000182179	UBA7	ENST00000333486.3	1.23544e-14	3.56144e-12	0.984759	1.97898
	ENSG00000091986	CCDC80	ENST00000206423.7	3.04984e-11	1.64936e-09	1.14266	2.20787			ENSG00000105287	PRKD2	ENST00000433867.5	4.81843e-08	5.45419e-06	0.984538	1.97868
	ENSG00000198730	CTR9	ENST00000361367.6	7.46155e-15	5.81693e-13	1.14202	2.20691			ENSG00000124226	RNF114	ENST00000624666.1	2.67164e-05	0.00144347	0.982662	1.97611
	ENSG00000111912	NCOA7	ENST00000433571.2	0.000197102	0.00363756	1.14163	2.20631			ENSG00000099139	PCSK5	ENST00000376767.7	9.40517e-07	7.9067e-05	0.980004	1.97247
	ENSG00000153207	AHCTF1	ENST00000648844.1	0.00316537	0.0396202	1.14029	2.20425			ENSG00000002549	LAP3	ENST00000606142.5	2.45301e-09	3.57903e-07	0.973803	1.96401
	ENSG00000160679	CHTOP	ENST00000368690.7	2.50463e-15	2.03954e-13	1.13771	2.20032			ENSG00000165102	HGSNAT	ENST00000520704.1	0.00095036	0.0272455	0.971796	1.96128
	ENSG00000069329	VPS35	ENST00000299138.11	9.78998e-08	3.4124e-06	1.1365	2.19848			ENSG00000162496	DHRS3	ENST00000464917.5	0.000253082	0.00940854	0.971233	1.96052
	ENSG00000109332	UBE2D3	ENST00000508474.5	0.000100714	0.00200847	1.13568	2.19721			ENSG00000135148	TRAFD1	ENST00000257604.9	2.10924e-05	0.00119215	0.968769	1.95717
	ENSG00000087510	TFAP2C	ENST00000201031.2	3.44659e-11	1.85507e-09	1.134	2.19466			ENSG00000094661	OR1I1	ENST00000641398.1	0.000604977	0.019113	0.968558	1.95688
	ENSG00000131018	SYNE1	ENST00000367256.9	2.60731e-13	1.75085e-11	1.13307	2.19324			ENSG00000105516	DBP	ENST00000594723.1	0.00140938	0.036777	0.966231	1.95373
	ENSG00000109339	MAPK10	ENST00000642136.1	0.000503964	0.00836879	1.13249	2.19237			ENSG00000213928	IRF9	ENST00000396864.7	2.18333e-09	3.22905e-07	0.96582	1.95317
	ENSG00000134419	RPS15A	ENST00000322989.8	2.14094e-14	1.59239e-12	1.13154	2.19092			ENSG00000285048	IRF9	ENST00000646071.1	2.18333e-09	3.22905e-07	0.96582	1.95317
	ENSG00000178980	SELENOW	ENST00000598273.5	0.00141652	0.0203711	1.1309	2.18996			ENSG00000166920	C15orf48	ENST00000344300.3	1.09124e-05	0.000675428	0.964469	1.95135
	ENSG00000117036	ETV3	ENST00000368192.8	2.63628e-31	7.08122e-29	1.12926	2.18746			ENSG00000120539	MASTL	ENST00000375940.8	8.73226e-11	1.6095e-08	0.96402	1.95074
	ENSG00000100888	CHD8	ENST00000553651.2	2.50928e-13	1.68702e-11	1.12811	2.18572			ENSG00000223532	HLA-B	ENST00000425848.6	8.83151e-12	1.86269e-09	0.962724	1.94899
	ENSG00000123268	ATF1	ENST00000551831.5	0.000114512	0.00225428	1.12808	2.18567			ENSG00000166750	SLFN5	ENST00000542451.1	9.25621e-28	5.46911e-25	0.95786	1.94243
	ENSG00000183054	RGPD6	ENST00000463822.1	0.000126477	0.00245993	1.12802	2.18559			ENSG00000185404	SP140L	ENST00000415673.6	3.77016e-12	8.4208e-10	0.954066	1.93732
	ENSG00000015568	RGPD5	ENST00000477523.1	0.000126477	0.00245993	1.12802	2.18559			ENSG00000204387	C6orf48	ENST00000395789.5	0.00125791	0.0337731	0.953059	1.93597
	ENSG00000106404	CLDN15	ENST00000401528.5	0.00264065	0.0341303	1.12769	2.18509			ENSG00000226710	C6orf48	ENST00000443974.5	0.00125791	0.0337731	0.953059	1.93597
	ENSG00000140105	WARS	ENST00000557135.5	0.000897688	0.0138104	1.12649	2.18327			ENSG00000234728	C6orf48	ENST00000436558.5	0.00125791	0.0337731	0.953059	1.93597
	ENSG00000114735	HEMK1	ENST00000434410.5	0.000189011	0.00350193	1.12405	2.17958			ENSG00000229300	C6orf48	ENST00000436495.5	0.00125791	0.0337731	0.953059	1.93597
	ENSG00000167302	TEPSIN	ENST00000576090.5	0.000118368	0.00232373	1.12299	2.17798			ENSG00000206380	C6orf48	ENST00000400035.5	0.00125791	0.0337731	0.953059	1.93597
	ENSG00000146576	C7orf26	ENST00000344417.9	1.08198e-10	5.49976e-09	1.11936	2.17251			ENSG00000003400	CASP10	ENST00000346817.9	6.28422e-17	2.19977e-14	0.951986	1.93453
	ENSG00000172071	EIF2AK3	ENST00000419748.5	5.00764e-12	2.89016e-10	1.1183	2.17092			ENSG00000120217	CD274	ENST00000381577.3	1.25602e-21	5.68698e-19	0.949958	1.93182
	ENSG00000156976	EIF4A2	ENST00000494445.1	1.36813e-09	6.10552e-08	1.1173	2.1694			ENSG00000158445	KCNB1	ENST00000636838.1	0.000177987	0.00706781	0.947106	1.928
	ENSG00000271254	AC240274.1	ENST00000612640.4	0.0011909	0.0175723	1.11452	2.16523			ENSG00000253488	SINHCAFP3	ENST00000524174.1	8.22113e-05	0.00369025	0.944971	1.92515
	ENSG00000151657	KIN	ENST00000379562.8	1.28937e-18	1.43007e-16	1.11142	2.16058			ENSG00000138623	SEMA7A	ENST00000542748.6	9.58756e-11	1.75164e-08	0.943176	1.92276
	ENSG00000112715	VEGFA	ENST00000372077.8	0.000149684	0.00285255	1.1099	2.1583			ENSG00000076067	RBMS2	ENST00000551369.5	0.00197603	0.0475656	0.943	1.92252
	ENSG00000169359	SLC33A1	ENST00000392845.7	1.08973e-07	3.77746e-06	1.10975	2.15808			ENSG00000272419	LINC01145	ENST00000621033.1	3.75479e-10	6.41015e-08	0.934982	1.91187
	ENSG00000228284	HLA-DQA1	ENST00000474698.5	2.31398e-13	1.56127e-11	1.10875	2.15659			ENSG00000117425	PTCH2	ENST00000438067.5	9.4499e-21	4.03734e-18	0.932252	1.90825
	ENSG00000004139	SARM1	ENST00000585482.5	0.00328993	0.0408635	1.10555	2.15181			ENSG00000112343	TRIM38	ENST00000357085.4	4.04009e-27	2.32127e-24	0.930926	1.9065
	ENSG00000275272	YTHDC1	ENST00000613637.3	4.89334e-14	3.54648e-12	1.10431	2.14996			ENSG00000116514	RNF19B	ENST00000235150.4	1.3529e-20	5.7506e-18	0.930366	1.90576
	ENSG00000083896	YTHDC1	ENST00000355665.7	4.89334e-14	3.54648e-12	1.10431	2.14996			ENSG00000065357	DGKA	ENST00000549079.6	1.10129e-05	0.000679122	0.929991	1.90526
	ENSG00000196235	SUPT5H	ENST00000599117.5	0.00339553	0.0419727	1.10058	2.14441			ENSG00000178971	CTC1	ENST00000449476.7	0.000627884	0.0196358	0.925906	1.89988
	ENSG00000206502	ZNRD1	ENST00000400662.7	0.00216233	0.0289672	1.09702	2.13913			ENSG00000185219	ZNF445	ENST00000396077.7	2.20952e-07	2.20188e-05	0.925642	1.89953
	ENSG00000183072	NKX2-5	ENST00000329198.4	0.000213679	0.00391545	1.09698	2.13906			ENSG00000283034	ZNF445	ENST00000635479.1	2.20952e-07	2.20188e-05	0.925642	1.89953
	ENSG00000101294	HM13	ENST00000498035.5	0.000195478	0.00360994	1.0965	2.13835			ENSG00000176915	ANKLE2	ENST00000539605.5	2.21855e-08	2.69824e-06	0.92275	1.89573
	ENSG00000109920	FNBP4	ENST00000263773.9	5.09409e-13	3.32236e-11	1.09627	2.13802			ENSG00000185722	ANKFY1	ENST00000573722.1	1.29723e-09	2.00136e-07	0.922341	1.89519
	ENSG00000285182	FNBP4	ENST00000646180.1	5.09409e-13	3.32236e-11	1.09627	2.13802			ENSG00000132002	DNAJB1	ENST00000595139.1	0.000472132	0.0156771	0.922197	1.895
	ENSG00000196236	XPNPEP3	ENST00000428799.1	0.000527365	0.00870889	1.0931	2.13331			ENSG00000140105	WARS	ENST00000392882.6	6.91008e-13	1.6735e-10	0.922151	1.89494
	ENSG00000107816	LZTS2	ENST00000370220.1	1.92064e-05	0.000447223	1.08715	2.12454			ENSG00000132676	DAP3	ENST00000479076.1	0.000220013	0.00841371	0.922149	1.89494
	ENSG00000086061	DNAJA1	ENST00000330899.4	1.01137e-23	1.67115e-21	1.08703	2.12436			ENSG00000113369	ARRDC3	ENST00000508948.5	0.00101032	0.0285826	0.916724	1.88782
	ENSG00000213066	FGFR1OP	ENST00000366847.8	6.38522e-08	2.29188e-06	1.08686	2.12411			ENSG00000099917	MED15	ENST00000492381.5	2.17175e-05	0.00122085	0.909419	1.87829
	ENSG00000164086	DUSP7	ENST00000495880.1	0.000705783	0.0112205	1.08597	2.12281			ENSG00000163739	CXCL1	ENST00000395761.3	4.8967e-18	1.82937e-15	0.90827	1.87679
	ENSG00000173812	EIF1	ENST00000469257.1	4.80262e-06	0.000125492	1.08382	2.11965			ENSG00000155287	SLC25A28	ENST00000479722.1	1.84261e-05	0.00105942	0.907328	1.87557
	ENSG00000182149	IST1	ENST00000378799.10	0.000157481	0.00298409	1.08375	2.11954			ENSG00000171517	LPAR3	ENST00000491034.1	5.50915e-05	0.00263777	0.906325	1.87426
	ENSG00000108854	SMURF2	ENST00000585301.1	0.000998686	0.0151139	1.08308	2.11855			ENSG00000168404	MLKL	ENST00000308807.11	6.02587e-22	2.80459e-19	0.903578	1.8707
	ENSG00000100461	RBM23	ENST00000359890.7	0.000707773	0.0112489	1.08251	2.11772			ENSG00000137801	THBS1	ENST00000466755.1	4.75124e-07	4.28852e-05	0.903234	1.87025
	ENSG00000240356	RPL23AP7	ENST00000416673.6	0.00374037	0.045423	1.08136	2.11603			ENSG00000214226	C17orf67	ENST00000397861.6	4.81822e-05	0.00236465	0.899867	1.86589
	ENSG00000135297	MTO1	ENST00000498286.5	0.00038039	0.00653105	1.08103	2.11554			ENSG00000082515	MRPL22	ENST00000523037.5	5.90961e-10	9.65364e-08	0.898742	1.86444
	ENSG00000132952	USPL1	ENST00000255304.8	2.96596e-20	3.85547e-18	1.07409	2.10539			ENSG00000099968	BCL2L13	ENST00000355028.4	0.00178332	0.0439168	0.898424	1.86403
	ENSG00000033030	ZCCHC8	ENST00000543897.5	0.00139764	0.0201457	1.07387	2.10507			ENSG00000105287	PRKD2	ENST00000600194.5	4.13807e-07	3.80173e-05	0.897689	1.86308
	ENSG00000092439	TRPM7	ENST00000560638.1	1.29077e-10	6.50854e-09	1.07379	2.10495			ENSG00000113070	HBEGF	ENST00000230990.6	1.40745e-23	7.02132e-21	0.892317	1.85615
	ENSG00000163877	SNIP1	ENST00000638725.1	4.55114e-06	0.000119472	1.07275	2.10344			ENSG00000105221	AKT2	ENST00000578975.1	7.87035e-06	0.000507497	0.891547	1.85516
	ENSG00000107201	DDX58	ENST00000379883.2	1.37919e-12	8.4688e-11	1.07268	2.10333			ENSG00000108433	GOSR2	ENST00000576910.7	0.00191138	0.0463578	0.888855	1.85171
	ENSG00000179021	C3orf38	ENST00000486971.1	0.0011818	0.0174791	1.06993	2.09933			ENSG00000120690	ELF1	ENST00000405737.2	7.51231e-08	8.19186e-06	0.88473	1.84642
	ENSG00000131459	GFPT2	ENST00000253778.12	1.52871e-33	4.51255e-31	1.06499	2.09215			ENSG00000078269	SYNJ2	ENST00000640338.1	0.000720548	0.0219412	0.883565	1.84493
	ENSG00000173209	AHSA2P	ENST00000643913.1	0.000391328	0.00669047	1.0645	2.09145			ENSG00000171469	ZNF561	ENST00000424629.5	2.6297e-06	0.000196174	0.883391	1.84471
	ENSG00000059804	SLC2A3	ENST00000075120.11	3.00591e-48	1.54876e-45	1.06427	2.09111			ENSG00000151014	NOCT	ENST00000515616.1	0.000191371	0.00749636	0.882817	1.84397
	ENSG00000179119	SPTY2D1	ENST00000536336.5	0.000109189	0.00215698	1.06384	2.09048			ENSG00000147403	RPL10	ENST00000618723.4	0.000454279	0.0151811	0.88174	1.8426
	ENSG00000182827	ACBD3	ENST00000366812.5	5.52971e-54	3.40654e-51	1.06208	2.08795			ENSG00000139372	TDG	ENST00000544060.1	0.000208904	0.00806371	0.877574	1.83728
	ENSG00000157106	SMG1	ENST00000568239.1	0.000584497	0.00950831	1.05975	2.08458			ENSG00000272886	DCP1A	ENST00000294241.10	9.25765e-06	0.000587406	0.87739	1.83705
	ENSG00000174749	FAM241A	ENST00000309733.5	8.6693e-17	8.02845e-15	1.0582	2.08234			ENSG00000120539	MASTL	ENST00000342386.10	5.416e-06	0.000366541	0.876675	1.83614
	ENSG00000173786	CNP	ENST00000393892.7	0.00188411	0.0258307	1.05742	2.0812			ENSG00000120451	SNX19	ENST00000533214.1	0.000332068	0.0117623	0.876547	1.83598
	ENSG00000276141	WHAMMP3	ENST00000621139.4	1.45635e-05	0.000346952	1.05566	2.07867			ENSG00000151929	BAG3	ENST00000450186.1	1.21538e-06	9.89938e-05	0.874906	1.83389
	ENSG00000166377	ATP9B	ENST00000586722.5	2.9868e-07	9.67314e-06	1.05531	2.07817			ENSG00000163644	PPM1K	ENST00000608933.5	6.44816e-14	1.71084e-11	0.873032	1.83151
	ENSG00000076604	TRAF4	ENST00000444415.7	1.43142e-07	4.86372e-06	1.05488	2.07755			ENSG00000011422	PLAUR	ENST00000340093.7	8.68068e-26	4.63587e-23	0.872964	1.83142
	ENSG00000166483	WEE1	ENST00000450114.6	0.00120093	0.0176973	1.05425	2.07664			ENSG00000118503	TNFAIP3	ENST00000237289.8	4.86747e-11	9.34363e-09	0.872044	1.83025
	ENSG00000120129	DUSP1	ENST00000239223.3	3.75244e-37	1.27349e-34	1.05317	2.07508			ENSG00000265681	RPL17	ENST00000582588.1	0.00107314	0.0299312	0.871419	1.82946
	ENSG00000275740	AC091959.3	ENST00000506502.2	3.18664e-14	2.33341e-12	1.05248	2.0741			ENSG00000161921	CXCL16	ENST00000293778.10	9.69209e-09	1.26561e-06	0.870831	1.82872
	ENSG00000078902	TOLLIP	ENST00000263646.11	0.00101043	0.0152712	1.05216	2.07363			ENSG00000140464	PML	ENST00000564428.5	0.000113786	0.00485139	0.870519	1.82832
	ENSG00000115548	KDM3A	ENST00000441719.5	0.00182217	0.0250785	1.05023	2.07086			ENSG00000162496	DHRS3	ENST00000616661.4	8.96111e-27	5.11342e-24	0.870205	1.82792
	ENSG00000272886	DCP1A	ENST00000610213.5	6.50249e-18	6.74973e-16	1.04932	2.06955			ENSG00000115286	NDUFS7	ENST00000546283.5	2.27208e-05	0.00126699	0.86897	1.82636
	ENSG00000135148	TRAFD1	ENST00000257604.9	0.00062809	0.0101375	1.04626	2.06517			ENSG00000147454	SLC25A37	ENST00000519192.1	0.000341614	0.012039	0.867746	1.82481
	ENSG00000104164	BLOC1S6	ENST00000566753.5	4.58068e-25	8.45649e-23	1.04385	2.06172			ENSG00000172780	RAB43	ENST00000393308.5	0.000240046	0.00900559	0.866354	1.82305
	ENSG00000161011	SQSTM1	ENST00000506690.1	0.00120463	0.0177427	1.04333	2.06098			ENSG00000229215	HLA-A	ENST00000464610.5	2.62061e-05	0.0014251	0.858012	1.81254
	ENSG00000151332	MBIP	ENST00000416007.8	7.15048e-06	0.000181976	1.04275	2.06015			ENSG00000224320	HLA-A	ENST00000484494.5	2.62061e-05	0.0014251	0.858012	1.81254
	ENSG00000213240	AC239799.1	ENST00000612520.1	0.000793939	0.0124405	1.04039	2.05678			ENSG00000131797	CLUHP3	ENST00000254109.9	1.8503e-05	0.00106237	0.856149	1.8102
	ENSG00000166012	TAF1D	ENST00000323981.6	1.02646e-14	7.92587e-13	1.0396	2.05566			ENSG00000197965	MPZL1	ENST00000367853.3	1.08655e-06	8.98031e-05	0.85604	1.81006
	ENSG00000135968	GCC2	ENST00000481729.1	0.00198915	0.0269899	1.03899	2.05479			ENSG00000129625	REEP5	ENST00000513339.5	0.000204408	0.00792803	0.855895	1.80988
	ENSG00000134086	VHL	ENST00000477538.1	0.000260822	0.00467353	1.0373	2.05239			ENSG00000137200	CMTR1	ENST00000373451.8	1.20739e-27	7.08371e-25	0.854758	1.80846
	ENSG00000124588	NQO2	ENST00000380455.8	0.000252962	0.00455573	1.03708	2.05208			ENSG00000213397	HAUS7	ENST00000435662.1	0.000114372	0.00486892	0.852643	1.80581
	ENSG00000080824	HSP90AA1	ENST00000334701.11	7.37323e-18	7.58412e-16	1.03597	2.05049			ENSG00000175048	ZDHHC14	ENST00000414563.6	1.1072e-05	0.000680852	0.851922	1.8049
	ENSG00000122707	RECK	ENST00000377966.3	0.00206545	0.0278585	1.03105	2.04351			ENSG00000165806	CASP7	ENST00000369318.7	1.16606e-19	4.7388e-17	0.850395	1.80299
	ENSG00000074755	ZZEF1	ENST00000574474.1	8.80836e-05	0.00178166	1.03097	2.0434			ENSG00000138623	SEMA7A	ENST00000569617.1	0.000499739	0.0164171	0.846448	1.79807
	ENSG00000164236	ANKRD33B	ENST00000296657.6	7.7188e-21	1.0416e-18	1.02945	2.04124			ENSG00000078018	MAP2	ENST00000199940.10	1.67913e-05	0.000976884	0.843076	1.79387
	ENSG00000135679	MDM2	ENST00000258149.9	2.90943e-39	1.12173e-36	1.02873	2.04023			ENSG00000183576	SETD3	ENST00000329331.7	8.36337e-05	0.00373975	0.842542	1.79321
	ENSG00000106993	CDC37L1	ENST00000381858.5	0.00182651	0.025126	1.02857	2.04001			ENSG00000166949	SMAD3	ENST00000537194.6	0.00166063	0.0416588	0.84223	1.79282
	ENSG00000129197	RPAIN	ENST00000575112.5	5.18664e-05	0.00110511	1.02841	2.03978			ENSG00000145016	RUBCN	ENST00000415452.5	0.00148605	0.0383769	0.841854	1.79235
	ENSG00000196531	NACA	ENST00000552540.5	0.0028483	0.0363758	1.02827	2.03958			ENSG00000129682	FGF13	ENST00000315930.10	3.81114e-05	0.00193215	0.839169	1.78902
	ENSG00000126773	PCNX4	ENST00000317623.8	0.00257214	0.0334661	1.0279	2.03905			ENSG00000164400	CSF2	ENST00000296871.3	0.00169566	0.0423082	0.838858	1.78863
	ENSG00000113163	COL4A3BP	ENST00000643780.1	0.00214862	0.0288226	1.02697	2.03774			ENSG00000078018	MAP2	ENST00000392194.5	7.91779e-06	0.000510162	0.838727	1.78847
	ENSG00000186480	INSIG1	ENST00000476756.1	0.00388933	0.0468206	1.02675	2.03743			ENSG00000003402	CFLAR	ENST00000395148.6	5.54146e-15	1.66287e-12	0.836399	1.78559
	ENSG00000130164	LDLR	ENST00000252444.9	4.33343e-16	3.80188e-14	1.02672	2.03738			ENSG00000151883	PARP8	ENST00000510040.1	4.11951e-05	0.00206003	0.835716	1.78474
	ENSG00000080824	HSP90AA1	ENST00000216281.12	6.9595e-06	0.000177674	1.0239	2.0334			ENSG00000184557	SOCS3	ENST00000330871.3	3.66848e-10	6.28857e-08	0.834975	1.78383
	ENSG00000151746	BICD1	ENST00000548411.5	6.91233e-05	0.00143084	1.02293	2.03204			ENSG00000122966	CIT	ENST00000537607.5	0.0016674	0.0417908	0.833836	1.78242
	ENSG00000142149	HUNK	ENST00000270112.6	0.000164273	0.00309314	1.02269	2.03171			ENSG00000134668	SPOCD1	ENST00000257100.7	0.000372297	0.0129343	0.828959	1.7764
	ENSG00000250462	LRRC37BP1	ENST00000412831.1	0.00263791	0.0341026	1.02204	2.03079			ENSG00000109861	CTSC	ENST00000393301.4	9.35816e-05	0.0041012	0.826772	1.77371
	ENSG00000067167	TRAM1	ENST00000521425.5	3.75141e-06	9.96788e-05	1.02188	2.03056			ENSG00000197380	DACT3	ENST00000410105.2	0.00105198	0.029499	0.824879	1.77139
	ENSG00000168209	DDIT4	ENST00000307365.3	1.22829e-44	5.56918e-42	1.02084	2.0291			ENSG00000163110	PDLIM5	ENST00000511767.3	1.19553e-06	9.75521e-05	0.823421	1.7696
	ENSG00000110925	CSRNP2	ENST00000228515.5	7.11127e-18	7.35472e-16	1.02075	2.02897			ENSG00000002549	LAP3	ENST00000618908.4	4.19367e-11	8.16305e-09	0.822081	1.76795
	ENSG00000172954	LCLAT1	ENST00000319406.8	0.00221747	0.0295572	1.0197	2.0275			ENSG00000184898	RBM43	ENST00000331426.5	3.67364e-05	0.00187879	0.820918	1.76653
	ENSG00000169087	HSPBAP1	ENST00000306103.2	4.99076e-05	0.00106778	1.01965	2.02743			ENSG00000179627	ZBTB42	ENST00000342537.7	1.02706e-08	1.33072e-06	0.815789	1.76026
	ENSG00000072849	DERL2	ENST00000158771.8	2.88055e-25	5.38805e-23	1.01804	2.02516			ENSG00000136147	PHF11	ENST00000378319.7	2.11373e-08	2.59347e-06	0.813456	1.75742
	ENSG00000111276	CDKN1B	ENST00000228872.8	7.08353e-38	2.49358e-35	1.0177	2.02468			ENSG00000205220	PSMB10	ENST00000358514.8	7.61527e-05	0.00346308	0.81277	1.75658
	ENSG00000130921	C12orf65	ENST00000543139.1	7.0414e-05	0.0014549	1.01723	2.02402			ENSG00000003400	CASP10	ENST00000286186.10	1.1768e-09	1.83253e-07	0.81069	1.75405
	ENSG00000117620	SLC35A3	ENST00000533028.7	0.00163675	0.0230185	1.01709	2.02383			ENSG00000075785	RAB7A	ENST00000464496.5	0.00206366	0.0490375	0.809784	1.75295
	ENSG00000173120	KDM2A	ENST00000529006.6	5.57487e-08	2.01506e-06	1.01683	2.02347			ENSG00000163297	ANTXR2	ENST00000307333.7	7.98715e-06	0.000514233	0.806	1.74836
	ENSG00000115970	THADA	ENST00000403856.1	0.0018968	0.0259544	1.01531	2.02134			ENSG00000069399	BCL3	ENST00000164227.9	3.27478e-05	0.00170571	0.803776	1.74566
	ENSG00000110958	PTGES3	ENST00000414274.7	1.14539e-05	0.00027873	1.01251	2.01742			ENSG00000135480	KRT7	ENST00000548657.5	1.02729e-06	8.54139e-05	0.803722	1.7456
	ENSG00000076604	TRAF4	ENST00000618771.1	2.15476e-05	0.000497448	1.01166	2.01622			ENSG00000163814	CDCP1	ENST00000425231.2	5.14096e-06	0.000350777	0.802894	1.7446
	ENSG00000185088	RPS27L	ENST00000482846.1	0.000524552	0.0086675	1.01045	2.01454			ENSG00000144381	HSPD1	ENST00000461097.1	0.000944943	0.0271427	0.802348	1.74394
	ENSG00000115641	FHL2	ENST00000344213.8	7.695e-06	0.000193832	1.00855	2.01189			ENSG00000105202	FBL	ENST00000593503.5	4.24673e-06	0.000296811	0.800024	1.74113
	ENSG00000109103	UNC119	ENST00000335765.8	3.47854e-18	3.71981e-16	1.00828	2.01152			ENSG00000280548	FBL	ENST00000630901.2	4.24673e-06	0.000296811	0.800024	1.74113
	ENSG00000229320	KRT8P12	ENST00000472924.1	0.00295747	0.0375067	1.0067	2.00931			ENSG00000167193	CRK	ENST00000572145.1	0.00149123	0.0384274	0.796817	1.73726
	ENSG00000126581	BECN1	ENST00000617806.4	0.00360553	0.0440119	1.00593	2.00823			ENSG00000114450	GNB4	ENST00000468623.5	1.01231e-07	1.07436e-05	0.796531	1.73692
	ENSG00000164241	C5orf63	ENST00000535381.5	5.59689e-18	5.87425e-16	1.00552	2.00767			ENSG00000151466	SCLT1	ENST00000503215.5	0.00158647	0.0402959	0.795743	1.73597
	ENSG00000264522	OTUD7B	ENST00000417191.2	0.0013246	0.0192412	1.00548	2.00761			ENSG00000151692	RNF144A	ENST00000320892.10	0.00168391	0.0420893	0.795543	1.73573
	ENSG00000157212	PAXIP1	ENST00000473219.5	7.83866e-05	0.00160268	1.0047	2.00653			ENSG00000137709	POU2F3	ENST00000260264.8	0.0021064	0.0497975	0.794761	1.73479
	ENSG00000115274	INO80B	ENST00000233331.11	0.00330821	0.0410545	1.00287	2.00398			ENSG00000100722	ZC3H14	ENST00000251038.9	0.0012015	0.0327333	0.794033	1.73392
	ENSG00000166261	ZNF202	ENST00000336139.8	0.00310639	0.039023	1.00235	2.00326			ENSG00000176658	MYO1D	ENST00000579584.5	4.84271e-05	0.00237324	0.792993	1.73267
	ENSG00000104805	NUCB1	ENST00000405315.8	2.22003e-05	0.000511265	1.00165	2.00228			ENSG00000237599	TAP2	ENST00000419142.6	7.81111e-06	0.000504458	0.785803	1.72405
	ENSG00000198042	MAK16	ENST00000518389.1	0.00133562	0.0193551	1.00099	2.00138			ENSG00000142089	IFITM3	ENST00000399808.4	1.65409e-16	5.62464e-14	0.784913	1.72299
	ENSG00000170417	TMEM182	ENST00000469971.5	1.61324e-10	8.0133e-09	1.00077	2.00107			ENSG00000167283	ATP5MG	ENST00000524422.1	0.00173825	0.0430998	0.783847	1.72172
	ENSG00000130749	ZC3H4	ENST00000253048.9	2.21367e-09	9.64352e-08	0.999766	1.99968			ENSG00000137309	HMGA1	ENST00000447654.5	1.78355e-05	0.0010283	0.783193	1.72094
	ENSG00000121274	TENT4B	ENST00000436909.7	1.45726e-26	2.97092e-24	0.999632	1.99949			ENSG00000140379	BCL2A1	ENST00000335661.6	0.00187398	0.0456906	0.782581	1.72021
	ENSG00000136152	COG3	ENST00000349995.9	5.71896e-29	1.32839e-26	0.99867	1.99816			ENSG00000102265	TIMP1	ENST00000377017.5	3.63727e-06	0.000259217	0.782152	1.71969
	ENSG00000142627	EPHA2	ENST00000358432.7	5.64365e-47	2.75741e-44	0.998576	1.99803			ENSG00000080345	RIF1	ENST00000414861.6	0.00175606	0.043438	0.781362	1.71875
	ENSG00000182551	ADI1	ENST00000382093.5	2.02086e-06	5.64485e-05	0.998418	1.99781			ENSG00000173786	CNP	ENST00000393888.1	3.2368e-15	9.914e-13	0.780557	1.71779
	ENSG00000033030	ZCCHC8	ENST00000633063.1	5.33805e-22	8.06771e-20	0.996866	1.99566			ENSG00000072364	AFF4	ENST00000378595.7	0.00100087	0.0283714	0.779059	1.71601
	ENSG00000112306	RPS12	ENST00000484616.2	0.00018568	0.00344471	0.996301	1.99488			ENSG00000003402	CFLAR	ENST00000423241.6	5.4428e-06	0.000368056	0.777912	1.71465
	ENSG00000175213	ZNF408	ENST00000311764.2	3.12858e-09	1.34432e-07	0.993807	1.99143			ENSG00000165259	HDX	ENST00000373177.2	5.72199e-06	0.00038382	0.776971	1.71353
	ENSG00000272391	POM121C	ENST00000615331.4	0.00105923	0.0159154	0.993613	1.99116			ENSG00000120899	PTK2B	ENST00000346049.9	2.82469e-20	1.17664e-17	0.77608	1.71247
	ENSG00000157933	SKI	ENST00000378536.4	0.000165431	0.00311081	0.993485	1.99099			ENSG00000142178	SIK1	ENST00000644750.1	0.000249966	0.00930513	0.774646	1.71077
	ENSG00000129682	FGF13	ENST00000315930.10	0.00017631	0.00329136	0.993479	1.99098			ENSG00000099968	BCL2L13	ENST00000399777.1	2.01043e-15	6.32042e-13	0.77447	1.71056
	ENSG00000166716	ZNF592	ENST00000559607.1	6.07822e-05	0.00127589	0.993302	1.99074			ENSG00000166750	SLFN5	ENST00000299977.8	2.87265e-17	1.02275e-14	0.771462	1.707
	ENSG00000196263	ZNF471	ENST00000591537.5	0.00357722	0.043762	0.992543	1.98969			ENSG00000103534	TMC5	ENST00000219821.9	6.86861e-06	0.000451286	0.770449	1.7058
	ENSG00000174136	RGMB	ENST00000308234.11	3.84487e-06	0.000102019	0.99192	1.98883			ENSG00000141664	ZCCHC2	ENST00000588676.1	0.001061	0.0296422	0.76876	1.70381
	ENSG00000136950	ARPC5L	ENST00000353214.6	0.00362417	0.0442108	0.991209	1.98785			ENSG00000100906	NFKBIA	ENST00000557459.1	0.00181603	0.0445772	0.766861	1.70156
	ENSG00000079335	CDC14A	ENST00000336454.4	0.00109606	0.0164122	0.991134	1.98775			ENSG00000166920	C15orf48	ENST00000396650.6	1.90895e-16	6.41275e-14	0.761475	1.69522
	ENSG00000099381	SETD1A	ENST00000262519.13	0.000561076	0.00917207	0.99094	1.98748			ENSG00000165259	HDX	ENST00000297977.9	0.00129487	0.0345539	0.761328	1.69505
	ENSG00000173821	RNF213	ENST00000582970.5	4.69387e-07	1.46978e-05	0.990045	1.98625			ENSG00000104518	GSDMD	ENST00000262580.8	2.13105e-08	2.59942e-06	0.759422	1.69281
	ENSG00000054267	ARID4B	ENST00000366603.6	0.000367862	0.0063622	0.989656	1.98571			ENSG00000278718	GSDMD	ENST00000615119.2	2.13105e-08	2.59942e-06	0.759422	1.69281
	ENSG00000125772	GPCPD1	ENST00000481038.5	1.0045e-05	0.000247098	0.98963	1.98568			ENSG00000003402	CFLAR	ENST00000457277.5	6.68381e-05	0.00310387	0.759192	1.69254
	ENSG00000120690	ELF1	ENST00000635415.1	1.15504e-06	3.3709e-05	0.989585	1.98561			ENSG00000054690	PLEKHH1	ENST00000329153.9	0.00011193	0.00478452	0.756764	1.6897
	ENSG00000168005	SPINDOC	ENST00000294244.8	1.00724e-23	1.66918e-21	0.989058	1.98489			ENSG00000137801	THBS1	ENST00000560894.1	1.11686e-09	1.749e-07	0.752296	1.68447
	ENSG00000101191	DIDO1	ENST00000266070.8	7.66246e-12	4.35148e-10	0.986068	1.98078			ENSG00000173726	TOMM20	ENST00000473132.1	0.00198158	0.0476581	0.75195	1.68407
	ENSG00000122257	RBBP6	ENST00000319715.9	1.62474e-16	1.4757e-14	0.985248	1.97965			ENSG00000105825	TFPI2	ENST00000451238.1	6.74726e-11	1.2689e-08	0.751846	1.68395
	ENSG00000180198	RCC1	ENST00000373833.10	0.000192139	0.00355639	0.984307	1.97836			ENSG00000116514	RNF19B	ENST00000356990.9	5.85843e-09	7.97503e-07	0.751771	1.68386
	ENSG00000275993	SIK1B	ENST00000613488.2	2.99452e-07	9.68708e-06	0.982513	1.9759			ENSG00000111300	NAA25	ENST00000551858.1	0.000188888	0.00743338	0.748368	1.67989
	ENSG00000173064	HECTD4	ENST00000377560.9	0.00100292	0.0151659	0.981964	1.97515			ENSG00000163565	IFI16	ENST00000448393.6	3.91061e-07	3.63612e-05	0.748233	1.67973
	ENSG00000109756	RAPGEF2	ENST00000644474.1	9.17424e-06	0.000227853	0.981901	1.97507			ENSG00000136114	THSD1	ENST00000258613.4	5.42506e-15	1.63756e-12	0.746263	1.67744
	ENSG00000116209	TMEM59	ENST00000234831.9	4.63382e-08	1.70426e-06	0.979838	1.97224			ENSG00000178038	ALS2CL	ENST00000415953.5	1.02452e-05	0.000640796	0.744966	1.67593
	ENSG00000160613	PCSK7	ENST00000528973.1	0.000885224	0.0136668	0.979438	1.9717			ENSG00000143436	MRPL9	ENST00000368829.3	0.00182189	0.0446947	0.740142	1.67034
	ENSG00000115541	HSPE1	ENST00000463841.1	0.00126859	0.0185497	0.979406	1.97165			ENSG00000198363	ASPH	ENST00000389204.8	0.00139566	0.0365	0.738035	1.6679
	ENSG00000151883	PARP8	ENST00000510040.1	4.55912e-06	0.000119626	0.978685	1.97067			ENSG00000116514	RNF19B	ENST00000373456.11	3.37923e-08	3.9596e-06	0.737474	1.66725
	ENSG00000163882	POLR2H	ENST00000429568.1	0.000619951	0.0100241	0.978155	1.96995			ENSG00000062485	CS	ENST00000546585.1	0.00119182	0.0325538	0.735281	1.66472
	ENSG00000131018	SYNE1	ENST00000454018.6	6.68682e-06	0.000171098	0.97727	1.96874			ENSG00000170802	FOXN2	ENST00000413569.5	1.10368e-05	0.000679593	0.732461	1.66147
	ENSG00000124570	SERPINB6	ENST00000644178.1	0.000431535	0.00729861	0.977086	1.96849			ENSG00000108509	CAMTA2	ENST00000348066.7	0.000447172	0.0150038	0.731548	1.66042
	ENSG00000108384	RAD51C	ENST00000337432.8	0.00322454	0.0401834	0.976555	1.96776			ENSG00000130304	SLC27A1	ENST00000594962.5	0.00168849	0.0421672	0.729027	1.65752
	ENSG00000204967	PCDHA4	ENST00000618834.1	0.00176148	0.0243794	0.974704	1.96524			ENSG00000078269	SYNJ2	ENST00000367113.5	5.8484e-08	6.50687e-06	0.728493	1.65691
	ENSG00000120798	NR2C1	ENST00000333003.9	0.00411881	0.0490106	0.974155	1.96449			ENSG00000144655	CSRNP1	ENST00000273153.9	4.34165e-13	1.08296e-10	0.727793	1.6561
	ENSG00000028528	SNX1	ENST00000380285.7	0.00013421	0.00258549	0.973922	1.96417			ENSG00000196683	TOMM7	ENST00000405021.7	0.0018379	0.045008	0.726242	1.65432
	ENSG00000109971	HSPA8	ENST00000530391.1	6.95288e-07	2.10615e-05	0.972492	1.96223			ENSG00000051108	HERPUD1	ENST00000439977.6	0.000397464	0.0136328	0.724326	1.65213
	ENSG00000105568	PPP2R1A	ENST00000322088.10	0.00147016	0.0210304	0.972243	1.96189			ENSG00000276482	SLC12A7	ENST00000611005.3	4.91767e-06	0.000338872	0.72302	1.65063
	ENSG00000144713	RPL32	ENST00000396953.6	6.97674e-05	0.00144312	0.970148	1.95904			ENSG00000166012	TAF1D	ENST00000529900.1	1.05026e-06	8.72362e-05	0.722246	1.64975
	ENSG00000275272	YTHDC1	ENST00000627168.2	1.34303e-12	8.27364e-11	0.969616	1.95832			ENSG00000138674	SEC31A	ENST00000436790.6	9.61817e-05	0.00419968	0.721337	1.64871
	ENSG00000083896	YTHDC1	ENST00000579690.5	1.34303e-12	8.27364e-11	0.969616	1.95832			ENSG00000070814	TCOF1	ENST00000513346.5	0.000617244	0.0193977	0.716871	1.64361
	ENSG00000132471	WBP2	ENST00000591399.5	0.000914627	0.0140139	0.969111	1.95763			ENSG00000137313	TRIM26	ENST00000396558.5	2.04903e-05	0.00116285	0.715494	1.64205
	ENSG00000105939	ZC3HAV1	ENST00000242351.9	8.9795e-38	3.10318e-35	0.96859	1.95693			ENSG00000226060	TRIM26	ENST00000456093.5	2.04903e-05	0.00116285	0.715494	1.64205
	ENSG00000135334	AKIRIN2	ENST00000257787.5	0.000139565	0.00268134	0.96792	1.95602			ENSG00000228881	TRIM26	ENST00000425523.5	2.04903e-05	0.00116285	0.715494	1.64205
	ENSG00000204695	OR14J1	ENST00000641895.1	8.77718e-06	0.000218758	0.965349	1.95254			ENSG00000234127	TRIM26	ENST00000453195.5	2.04903e-05	0.00116285	0.715494	1.64205
	ENSG00000112406	HECA	ENST00000367658.2	2.36637e-06	6.50733e-05	0.965143	1.95226			ENSG00000152061	RABGAP1L	ENST00000392064.6	2.38492e-05	0.00131267	0.715383	1.64192
	ENSG00000092439	TRPM7	ENST00000313478.11	1.90187e-13	1.2909e-11	0.964042	1.95077			ENSG00000275832	ARHGAP23	ENST00000620417.4	0.00140342	0.0366522	0.712998	1.63921
	ENSG00000169239	CA5B	ENST00000318636.7	0.0024605	0.0322133	0.96401	1.95072			ENSG00000185201	IFITM2	ENST00000616316.1	0.000632214	0.0197563	0.711689	1.63772
	ENSG00000100601	ALKBH1	ENST00000216489.7	4.11928e-06	0.000108791	0.962011	1.94802			ENSG00000205060	SLC35B4	ENST00000416907.5	0.00135832	0.0357639	0.710257	1.6361
	ENSG00000176700	SCAND2P	ENST00000348993.9	0.000214694	0.00393151	0.961572	1.94743			ENSG00000173889	PHC3	ENST00000479467.5	0.00188203	0.0458328	0.709643	1.6354
	ENSG00000146457	WTAP	ENST00000621533.4	7.8936e-28	1.72733e-25	0.961202	1.94693			ENSG00000110958	PTGES3	ENST00000537473.2	1.87964e-05	0.00107773	0.708329	1.63391
	ENSG00000105792	CFAP69	ENST00000475031.5	0.00266824	0.0343833	0.96114	1.94685			ENSG00000003436	TFPI	ENST00000481132.5	0.00182311	0.0447116	0.706911	1.63231
	ENSG00000100744	GSKIP	ENST00000553699.5	0.00186014	0.0255329	0.959295	1.94436			ENSG00000121858	TNFSF10	ENST00000420541.6	0.000401107	0.0137461	0.706887	1.63228
	ENSG00000134954	ETS1	ENST00000319397.6	0.000466682	0.00782534	0.958423	1.94318			ENSG00000120899	PTK2B	ENST00000397497.8	0.000177608	0.0070595	0.704706	1.62981
	ENSG00000173226	IQCB1	ENST00000310864.10	2.37822e-07	7.80928e-06	0.958231	1.94293			ENSG00000145901	TNIP1	ENST00000522100.5	0.00089883	0.0259882	0.704259	1.62931
	ENSG00000105229	PIAS4	ENST00000262971.2	8.20616e-06	0.000205611	0.956412	1.94048			ENSG00000129128	SPCS3	ENST00000513139.1	0.000308841	0.0110761	0.702302	1.6271
	ENSG00000082258	CCNT2	ENST00000419781.5	4.70868e-11	2.49178e-09	0.95401	1.93725			ENSG00000130985	UBA1	ENST00000377269.3	0.000228366	0.00864397	0.701225	1.62588
	ENSG00000023608	SNAPC1	ENST00000216294.4	1.15001e-14	8.80783e-13	0.951813	1.9343			ENSG00000282228	PAM16	ENST00000634045.1	0.000671133	0.0207084	0.698785	1.62314
	ENSG00000180979	LRRC57	ENST00000323443.6	0.000362028	0.00627278	0.951349	1.93368			ENSG00000125538	IL1B	ENST00000491056.5	0.000199287	0.00774385	0.697915	1.62216
	ENSG00000164976	MYORG	ENST00000297625.7	0.00108878	0.0163118	0.951025	1.93325			ENSG00000109861	CTSC	ENST00000528020.1	6.13089e-14	1.63185e-11	0.697637	1.62185
	ENSG00000234231	AC093616.1	ENST00000427434.2	0.00201567	0.0273106	0.950285	1.93225			ENSG00000177830	CHID1	ENST00000524832.5	0.000647055	0.0201672	0.696483	1.62055
	ENSG00000196911	KPNA5	ENST00000368564.6	2.51224e-21	3.59554e-19	0.950216	1.93216			ENSG00000135932	CAB39	ENST00000409788.7	0.000853039	0.0249551	0.695516	1.61946
	ENSG00000105171	POP4	ENST00000221770.7	5.04066e-07	1.56797e-05	0.949968	1.93183			ENSG00000203812	HIST2H2AA3	ENST00000369159.2	2.61328e-17	9.4249e-15	0.694006	1.61777
	ENSG00000099804	CDC34	ENST00000215574.8	3.33478e-21	4.70155e-19	0.948725	1.93017			ENSG00000142396	ERVK3-1	ENST00000427361.5	1.64876e-05	0.000961231	0.693506	1.61721
	ENSG00000052126	PLEKHA5	ENST00000538714.5	0.000330219	0.00577282	0.948224	1.9295			ENSG00000073921	PICALM	ENST00000528398.5	0.0010942	0.0304167	0.689294	1.61249
	ENSG00000154328	NEIL2	ENST00000284503.6	0.0026454	0.0341606	0.947968	1.92915			ENSG00000137801	THBS1	ENST00000484734.1	0.000270158	0.0099194	0.688442	1.61154
	ENSG00000102898	NUTF2	ENST00000219169.8	7.24031e-05	0.00149273	0.947473	1.92849			ENSG00000116489	CAPZA1	ENST00000498626.1	6.79183e-05	0.00313308	0.685767	1.60856
	ENSG00000188938	FAM120AOS	ENST00000375412.10	7.48345e-12	4.25409e-10	0.947427	1.92843			ENSG00000117362	APH1A	ENST00000236017.5	0.000293515	0.0106179	0.684503	1.60715
	ENSG00000136213	CHST12	ENST00000258711.7	2.45174e-07	8.02744e-06	0.946353	1.92699			ENSG00000183696	UPP1	ENST00000331803.8	8.34662e-06	0.000536134	0.68346	1.60599
	ENSG00000144401	METTL21A	ENST00000411432.5	8.73342e-11	4.48347e-09	0.94613	1.9267			ENSG00000137842	TMEM62	ENST00000564494.1	6.82602e-05	0.00314537	0.683087	1.60557
	ENSG00000133138	TBC1D8B	ENST00000481617.6	6.08118e-14	4.35723e-12	0.945783	1.92623			ENSG00000151364	KCTD14	ENST00000353172.5	4.23322e-10	7.19743e-08	0.681519	1.60383
	ENSG00000124762	CDKN1A	ENST00000405375.5	6.32179e-18	6.5923e-16	0.945564	1.92594			ENSG00000099917	MED15	ENST00000493216.1	1.05974e-08	1.36669e-06	0.680818	1.60305
	ENSG00000120963	ZNF706	ENST00000520347.5	0.000200217	0.00368784	0.943874	1.92369			ENSG00000157557	ETS2	ENST00000456966.1	4.12354e-08	4.74497e-06	0.680743	1.60296
	ENSG00000280987	MATR3	ENST00000509644.5	0.000649647	0.0104423	0.943597	1.92332			ENSG00000100345	MYH9	ENST00000401701.1	2.44989e-06	0.000184042	0.68006	1.60221
	ENSG00000109103	UNC119	ENST00000484980.5	3.09123e-09	1.33029e-07	0.94184	1.92098			ENSG00000164327	RICTOR	ENST00000296782.9	8.44955e-07	7.18307e-05	0.67908	1.60112
	ENSG00000120709	FAM53C	ENST00000239906.9	1.03288e-31	2.82798e-29	0.938677	1.91677			ENSG00000173786	CNP	ENST00000393892.7	0.00138907	0.0363915	0.679045	1.60108
	ENSG00000148219	ASTN2	ENST00000358637.4	2.21242e-10	1.08096e-08	0.938231	1.91618			ENSG00000103044	HAS3	ENST00000306560.1	0.00137055	0.0359854	0.675144	1.59676
	ENSG00000169914	OTUD3	ENST00000375120.3	3.21657e-11	1.73622e-09	0.937999	1.91587			ENSG00000163376	KBTBD8	ENST00000417314.2	0.00120515	0.0327897	0.674437	1.59597
	ENSG00000100722	ZC3H14	ENST00000251038.9	6.67233e-08	2.38889e-06	0.937354	1.91501			ENSG00000282684	ZC3H3	ENST00000632165.1	0.00125838	0.0337749	0.673662	1.59512
	ENSG00000184557	SOCS3	ENST00000330871.3	2.31417e-15	1.8924e-13	0.936134	1.91339			ENSG00000125148	MT2A	ENST00000563985.1	0.000452979	0.0151498	0.673481	1.59492
	ENSG00000244754	N4BP2L2	ENST00000267068.5	0.000777304	0.0122149	0.935942	1.91314			ENSG00000214176	PLEKHM1P1	ENST00000584585.1	0.00134293	0.0354937	0.672221	1.59352
	ENSG00000048649	RSF1	ENST00000480887.5	0.000239906	0.00435102	0.935553	1.91262			ENSG00000118564	FBXL5	ENST00000507700.5	0.00130516	0.0347172	0.664066	1.58454
	ENSG00000125691	RPL23	ENST00000577760.1	1.06894e-18	1.1879e-16	0.935127	1.91206			ENSG00000118972	FGF23	ENST00000237837.1	0.000246735	0.00922197	0.663687	1.58413
	ENSG00000123684	LPGAT1	ENST00000366996.1	0.00408225	0.0486471	0.934302	1.91097			ENSG00000136114	THSD1	ENST00000349258.8	4.06368e-06	0.000286285	0.65874	1.5787
	ENSG00000165914	TTC7B	ENST00000328459.10	1.21026e-05	0.00029288	0.933554	1.90998			ENSG00000147010	SH3KBP1	ENST00000379716.5	0.000354851	0.0124214	0.655904	1.5756
	ENSG00000183718	TRIM52	ENST00000612671.1	0.000899503	0.0138308	0.933176	1.90948			ENSG00000037474	NSUN2	ENST00000505892.5	0.000898451	0.0259882	0.649792	1.56894
	ENSG00000150477	KIAA1328	ENST00000586501.1	3.17466e-12	1.8684e-10	0.931166	1.90682			ENSG00000157106	SMG1	ENST00000565324.5	1.10332e-05	0.000679593	0.648463	1.5675
	ENSG00000165105	RASEF	ENST00000340717.4	0.00262824	0.0340242	0.928115	1.90279			ENSG00000066084	DIP2B	ENST00000546732.1	0.00021841	0.0083694	0.648069	1.56707
	ENSG00000156671	SAMD8	ENST00000372690.7	0.00219297	0.0293342	0.927384	1.90182			ENSG00000070831	CDC42	ENST00000411827.1	2.08226e-05	0.0011801	0.643391	1.562
	ENSG00000175390	EIF3F	ENST00000533626.5	0.000176776	0.00329787	0.927373	1.90181			ENSG00000124226	RNF114	ENST00000244061.5	7.54008e-10	1.21035e-07	0.643164	1.56175
	ENSG00000280606	EIF3F	ENST00000626223.2	0.000176776	0.00329787	0.927373	1.90181			ENSG00000150630	VEGFC	ENST00000618562.1	4.86403e-14	1.31141e-11	0.64174	1.56021
	ENSG00000111725	PRKAB1	ENST00000229328.9	9.77492e-06	0.000241396	0.925803	1.89974			ENSG00000170315	UBB	ENST00000578649.1	1.91172e-07	1.94465e-05	0.640442	1.55881
	ENSG00000149480	MTA2	ENST00000278823.6	0.000212153	0.00389126	0.925001	1.89869			ENSG00000145293	ENOPH1	ENST00000505846.5	0.00178192	0.0438952	0.64038	1.55874
	ENSG00000135679	MDM2	ENST00000544125.1	0.00248402	0.0324687	0.924802	1.89842			ENSG00000224501	HSPA1B	ENST00000391548.1	7.986e-13	1.92289e-10	0.638891	1.55713
	ENSG00000163660	CCNL1	ENST00000631619.1	2.56735e-05	0.000582683	0.92467	1.89825			ENSG00000025800	KPNA6	ENST00000469790.1	1.16556e-05	0.000709304	0.637013	1.55511
	ENSG00000234545	FAM133B	ENST00000438306.5	0.00011205	0.00220965	0.923682	1.89695			ENSG00000125538	IL1B	ENST00000263341.6	1.17522e-10	2.13308e-08	0.635579	1.55356
	ENSG00000168256	NKIRAS2	ENST00000393879.3	1.17238e-05	0.000284686	0.920622	1.89293			ENSG00000182704	TSKU	ENST00000527881.1	0.000256679	0.00951252	0.635312	1.55327
	ENSG00000225345	SNX18P3	ENST00000565670.1	5.39108e-12	3.10829e-10	0.919217	1.89109			ENSG00000109971	HSPA8	ENST00000530391.1	0.000498707	0.0163896	0.634719	1.55264
	ENSG00000101940	WDR13	ENST00000376729.9	0.00166214	0.0233003	0.918513	1.89017			ENSG00000173120	KDM2A	ENST00000530342.2	6.40122e-06	0.000423248	0.633758	1.5516
	ENSG00000153721	CNKSR3	ENST00000607772.5	1.33455e-06	3.85707e-05	0.918327	1.88992			ENSG00000129226	CD68	ENST00000250092.10	9.54496e-12	1.99298e-09	0.633345	1.55116
	ENSG00000114416	FXR1	ENST00000357559.8	1.96216e-05	0.000456454	0.918053	1.88956			ENSG00000108679	LGALS3BP	ENST00000591778.5	2.74035e-05	0.00147291	0.632305	1.55004
	ENSG00000106366	SERPINE1	ENST00000223095.4	1.60297e-35	5.16194e-33	0.916839	1.88797			ENSG00000172548	NIPAL4	ENST00000311946.7	4.69528e-09	6.51947e-07	0.631829	1.54953
	ENSG00000172262	ZNF131	ENST00000509634.5	0.000556433	0.00912512	0.916543	1.88759			ENSG00000137767	SQOR	ENST00000566934.1	5.65116e-06	0.000379987	0.630599	1.54821
	ENSG00000068323	TFE3	ENST00000315869.7	1.12011e-06	3.28078e-05	0.91633	1.88731			ENSG00000125826	RBCK1	ENST00000356286.9	1.57603e-07	1.62099e-05	0.626971	1.54432
	ENSG00000143622	RIT1	ENST00000368323.7	5.47344e-17	5.21366e-15	0.915082	1.88568			ENSG00000163479	SSR2	ENST00000480176.5	0.00149781	0.0385611	0.625016	1.54223
	ENSG00000137193	PIM1	ENST00000373509.5	1.00965e-10	5.15522e-09	0.914997	1.88557			ENSG00000183386	FHL3	ENST00000373016.3	7.50284e-07	6.4774e-05	0.623312	1.54041
	ENSG00000185950	IRS2	ENST00000375856.4	8.08346e-07	2.42145e-05	0.914169	1.88448			ENSG00000171346	KRT15	ENST00000254043.7	0.000181215	0.00716527	0.62271	1.53977
	ENSG00000062194	GPBP1	ENST00000424459.7	1.6259e-12	9.87667e-11	0.910975	1.88032			ENSG00000103342	GSPT1	ENST00000420576.6	0.00110337	0.030619	0.622182	1.5392
	ENSG00000148690	FRA10AC1	ENST00000359204.4	1.91159e-05	0.000445299	0.910521	1.87972			ENSG00000188807	TMEM201	ENST00000340305.9	3.69672e-05	0.00188482	0.621305	1.53827
	ENSG00000164610	RP9	ENST00000297157.7	1.00418e-19	1.24809e-17	0.908868	1.87757			ENSG00000170542	SERPINB9	ENST00000380698.4	0.000171857	0.00686694	0.620831	1.53776
	ENSG00000078304	PPP2R5C	ENST00000328724.9	0.000390789	0.0066873	0.906852	1.87495			ENSG00000142396	ERVK3-1	ENST00000413518.5	9.59337e-10	1.51084e-07	0.618431	1.53521
	ENSG00000145216	FIP1L1	ENST00000306932.10	6.3313e-05	0.00132305	0.906799	1.87488			ENSG00000100596	SPTLC2	ENST00000554901.1	0.00142073	0.0370269	0.618252	1.53501
	ENSG00000127314	RAP1B	ENST00000250559.13	0.00272137	0.0349901	0.906335	1.87428			ENSG00000183751	TBL3	ENST00000615855.4	0.000170217	0.00681447	0.617703	1.53443
	ENSG00000184378	ACTRT3	ENST00000330368.2	0.00120265	0.017718	0.9062	1.8741			ENSG00000166441	RPL27A	ENST00000530585.5	0.000155073	0.00627759	0.617345	1.53405
	ENSG00000109787	KLF3	ENST00000261438.9	1.14988e-19	1.41676e-17	0.905275	1.8729			ENSG00000062716	VMP1	ENST00000587470.1	3.1241e-09	4.45671e-07	0.616411	1.53306
	ENSG00000155744	FAM126B	ENST00000418596.7	8.0345e-10	3.69913e-08	0.905019	1.87257			ENSG00000100911	PSME2	ENST00000560410.5	1.14542e-07	1.2064e-05	0.61568	1.53228
	ENSG00000203879	GDI1	ENST00000447750.6	7.43753e-09	3.04134e-07	0.90369	1.87084			ENSG00000284889	PSME2	ENST00000647449.1	1.14542e-07	1.2064e-05	0.61568	1.53228
	ENSG00000077232	DNAJC10	ENST00000264065.11	1.64e-16	1.48718e-14	0.902942	1.86987			ENSG00000175592	FOSL1	ENST00000312562.6	0.000857699	0.025081	0.614324	1.53084
	ENSG00000121022	COPS5	ENST00000521386.5	0.00265391	0.034247	0.902884	1.8698			ENSG00000282988	AL031777.3	ENST00000635641.1	0.000512872	0.0167364	0.614255	1.53077
	ENSG00000160714	UBE2Q1	ENST00000292211.4	1.99003e-29	4.73896e-27	0.902499	1.8693			ENSG00000166889	PATL1	ENST00000300146.9	7.54891e-06	0.000491718	0.611793	1.52816
	ENSG00000196453	ZNF777	ENST00000247930.4	9.16908e-06	0.000227824	0.902399	1.86917			ENSG00000155034	FBXL18	ENST00000453700.7	0.000889484	0.0257752	0.609439	1.52567
	ENSG00000185000	DGAT1	ENST00000528718.5	0.000520824	0.00861845	0.901864	1.86848			ENSG00000171792	RHNO1	ENST00000366285.5	0.00206783	0.0490946	0.608843	1.52504
	ENSG00000285482	DGAT1	ENST00000644790.1	0.000520824	0.00861845	0.901864	1.86848			ENSG00000149639	SOGA1	ENST00000465671.1	0.000505378	0.0165697	0.607137	1.52323
	ENSG00000065491	TBC1D22B	ENST00000373491.3	0.000870807	0.0134736	0.901691	1.86825			ENSG00000101266	CSNK2A1	ENST00000647155.1	0.0020646	0.0490458	0.605883	1.52191
	ENSG00000221869	CEBPD	ENST00000408965.3	0.000545721	0.00896241	0.901576	1.86811			ENSG00000100906	NFKBIA	ENST00000216797.9	2.13936e-09	3.18272e-07	0.605106	1.52109
	ENSG00000113407	TARS	ENST00000265112.7	8.59799e-11	4.41795e-09	0.899415	1.86531			ENSG00000048052	HDAC9	ENST00000456174.6	0.000159938	0.00644012	0.604951	1.52093
	ENSG00000152223	EPG5	ENST00000587974.1	0.00419464	0.0497347	0.896639	1.86172			ENSG00000109861	CTSC	ENST00000529974.1	0.000335063	0.0118432	0.602486	1.51833
	ENSG00000114315	HES1	ENST00000232424.3	4.55281e-17	4.41841e-15	0.894596	1.85909			ENSG00000137801	THBS1	ENST00000490247.1	0.00133167	0.035276	0.602141	1.51797
	ENSG00000115289	PCGF1	ENST00000475863.5	1.10876e-09	4.99125e-08	0.894343	1.85876			ENSG00000099904	ZDHHC8	ENST00000472497.1	0.00032304	0.0114963	0.599743	1.51545
	ENSG00000285437	POLR2J3	ENST00000511313.5	5.00888e-06	0.000130521	0.893169	1.85725			ENSG00000089060	SLC8B1	ENST00000548477.5	0.0013599	0.0357639	0.598848	1.51451
	ENSG00000149273	RPS3	ENST00000531188.5	1.57771e-07	5.33523e-06	0.89291	1.85692			ENSG00000167515	TRAPPC2L	ENST00000568583.5	0.00111811	0.030906	0.598363	1.514
	ENSG00000147133	TAF1	ENST00000276072.7	3.91452e-07	1.24341e-05	0.892671	1.85661			ENSG00000052749	RRP12	ENST00000370992.8	0.000306713	0.011022	0.597554	1.51315
	ENSG00000101266	CSNK2A1	ENST00000646561.1	3.2794e-07	1.05365e-05	0.892104	1.85588			ENSG00000166598	HSP90B1	ENST00000548622.1	0.000561268	0.0180331	0.596663	1.51221
	ENSG00000112183	RBM24	ENST00000379052.9	7.47505e-07	2.25109e-05	0.89204	1.8558			ENSG00000138107	ACTR1A	ENST00000481044.6	0.000396808	0.0136211	0.596551	1.5121
	ENSG00000136003	ISCU	ENST00000392807.8	6.90376e-07	2.09575e-05	0.891608	1.85524			ENSG00000142910	TINAGL1	ENST00000481165.5	1.59466e-08	1.99478e-06	0.596082	1.51161
	ENSG00000115421	PAPOLG	ENST00000238714.7	8.65686e-06	0.000216139	0.891202	1.85472			ENSG00000122966	CIT	ENST00000612548.4	0.00140602	0.0367086	0.595091	1.51057
	ENSG00000143457	GOLPH3L	ENST00000271732.7	5.91537e-06	0.000152668	0.889433	1.85245			ENSG00000089006	SNX5	ENST00000606557.1	0.000838015	0.0246429	0.593135	1.50852
	ENSG00000155592	ZKSCAN2	ENST00000328086.11	8.65946e-07	2.57764e-05	0.888294	1.85099			ENSG00000160193	WDR4	ENST00000330317.6	0.000957341	0.0274173	0.589513	1.50474
	ENSG00000116273	PHF13	ENST00000377648.4	2.74423e-07	8.91811e-06	0.886934	1.84924			ENSG00000276180	HIST1H4I	ENST00000615353.1	1.66202e-09	2.5287e-07	0.589057	1.50426
	ENSG00000125944	HNRNPR	ENST00000478691.5	0.000125684	0.00244785	0.884443	1.84605			ENSG00000116863	ADPRHL2	ENST00000373178.4	4.03408e-07	3.73842e-05	0.58523	1.50028
	ENSG00000282958	HNRNPR	ENST00000635150.1	0.000125684	0.00244785	0.884443	1.84605			ENSG00000066322	ELOVL1	ENST00000482302.5	0.00177112	0.0436808	0.583758	1.49875
	ENSG00000054967	RELT	ENST00000545886.1	0.00168456	0.0234926	0.884181	1.84572			ENSG00000167244	IGF2	ENST00000381395.5	2.17071e-07	2.171e-05	0.583689	1.49868
	ENSG00000168522	FNTA	ENST00000526755.5	9.79906e-06	0.000241781	0.883735	1.84515			ENSG00000171314	PGAM1	ENST00000467867.1	0.00100928	0.0285709	0.582955	1.49791
	ENSG00000132406	TMEM128	ENST00000254742.6	0.00222621	0.0296598	0.882165	1.84314			ENSG00000175764	TTLL11	ENST00000373778.5	5.00403e-05	0.00244081	0.579235	1.49406
	ENSG00000060491	OGFR	ENST00000370461.5	0.000209912	0.00385389	0.881708	1.84256			ENSG00000100219	XBP1	ENST00000611155.4	5.07881e-05	0.00246861	0.578903	1.49371
	ENSG00000251493	FOXD1	ENST00000615637.2	0.000467256	0.00783265	0.881013	1.84167			ENSG00000187531	SIRT7	ENST00000571832.5	9.25068e-05	0.00407123	0.576287	1.49101
	ENSG00000264538	SUZ12P1	ENST00000582557.5	0.000268127	0.00479381	0.880604	1.84115			ENSG00000102265	TIMP1	ENST00000218388.8	6.96918e-08	7.6396e-06	0.57572	1.49042
	ENSG00000168137	SETD5	ENST00000431285.5	0.00154108	0.0218654	0.880185	1.84061			ENSG00000162129	CLPB	ENST00000340729.9	0.00051587	0.0168013	0.575084	1.48976
	ENSG00000103363	ELOB	ENST00000409906.8	0.00221103	0.0294922	0.880142	1.84056			ENSG00000163735	CXCL5	ENST00000296027.4	1.06076e-06	8.79332e-05	0.57411	1.48876
	ENSG00000070010	UFD1	ENST00000459854.5	6.90595e-05	0.00143004	0.879788	1.8401			ENSG00000100226	GTPBP1	ENST00000216044.9	9.89206e-12	2.05516e-09	0.573146	1.48776
	ENSG00000141034	GID4	ENST00000268719.8	3.0663e-05	0.000686628	0.879333	1.83952			ENSG00000216490	IFI30	ENST00000407280.3	2.74345e-05	0.00147363	0.573055	1.48767
	ENSG00000260261	AC124944.3	ENST00000570130.1	1.19614e-05	0.000290083	0.878626	1.83862			ENSG00000145016	RUBCN	ENST00000296343.9	0.000987009	0.0280536	0.572241	1.48683
	ENSG00000116954	RRAGC	ENST00000373001.3	1.22805e-17	1.24288e-15	0.878077	1.83792			ENSG00000160888	IER2	ENST00000588173.1	0.000354504	0.0124145	0.570026	1.48455
	ENSG00000129028	THAP10	ENST00000249861.8	0.00119076	0.0175723	0.877217	1.83683			ENSG00000167034	NKX3-1	ENST00000380871.4	1.60513e-05	0.0009394	0.569915	1.48444
	ENSG00000112096	SOD2	ENST00000538183.6	2.21896e-16	1.98675e-14	0.877111	1.83669			ENSG00000142541	RPL13A	ENST00000467825.2	1.60449e-08	2.00107e-06	0.567286	1.48173
	ENSG00000156976	EIF4A2	ENST00000467585.1	0.000254136	0.00457251	0.876963	1.83651			ENSG00000043143	JADE2	ENST00000395003.5	3.79519e-09	5.359e-07	0.566054	1.48047
	ENSG00000091527	CDV3	ENST00000515421.1	0.00218412	0.0292226	0.876541	1.83597			ENSG00000235941	HSPA1A	ENST00000430065.1	9.32223e-13	2.22534e-10	0.564935	1.47932
	ENSG00000100532	CGRRF1	ENST00000216420.11	4.14407e-07	1.30992e-05	0.876522	1.83594			ENSG00000117411	B4GALT2	ENST00000356836.10	0.000417284	0.0142069	0.563674	1.47803
	ENSG00000120727	PAIP2	ENST00000394795.6	0.00381565	0.0461494	0.875678	1.83487			ENSG00000108342	CSF3	ENST00000331769.6	0.000969681	0.0276851	0.563588	1.47794
	ENSG00000151689	INPP1	ENST00000322522.8	0.0038218	0.0461992	0.875596	1.83477			ENSG00000231555	HSPA1B	ENST00000445736.1	8.99141e-08	9.66559e-06	0.561655	1.47596
	ENSG00000177570	SAMD12	ENST00000445741.6	5.39297e-05	0.00114562	0.875046	1.83407			ENSG00000157184	CPT2	ENST00000637726.1	0.00168466	0.0420893	0.561415	1.47572
	ENSG00000113811	SELENOK	ENST00000488746.1	0.00276385	0.03548	0.874449	1.83331			ENSG00000138592	USP8	ENST00000396444.7	0.000453411	0.0151582	0.559767	1.47403
	ENSG00000134283	PPHLN1	ENST00000432191.6	0.00243892	0.0320047	0.873979	1.83271			ENSG00000166106	ADAMTS15	ENST00000299164.3	7.66176e-10	1.22752e-07	0.557629	1.47185
	ENSG00000140988	RPS2	ENST00000526522.5	4.61611e-08	1.69885e-06	0.873702	1.83236			ENSG00000125968	ID1	ENST00000376112.3	0.000749968	0.0226625	0.557016	1.47122
	ENSG00000173334	TRIB1	ENST00000311922.3	4.88788e-10	2.31047e-08	0.87315	1.83166			ENSG00000105402	NAPA	ENST00000263354.7	1.62907e-10	2.88764e-08	0.556665	1.47087
	ENSG00000106258	CYP3A5	ENST00000473347.1	0.00161528	0.0227674	0.871986	1.83018			ENSG00000237724	HSPA1A	ENST00000441618.1	1.27039e-12	2.98133e-10	0.555934	1.47012
	ENSG00000162924	REL	ENST00000295025.12	5.43948e-11	2.87314e-09	0.869751	1.82735			ENSG00000117410	ATP6V0B	ENST00000498664.1	2.17392e-08	2.64783e-06	0.555796	1.46998
	ENSG00000178381	ZFAND2A	ENST00000316495.7	4.45988e-07	1.40099e-05	0.868144	1.82531			ENSG00000105640	RPL18A	ENST00000600238.1	2.69237e-06	0.000199686	0.554817	1.46898
	ENSG00000158773	USF1	ENST00000368021.7	0.000855756	0.0132697	0.866697	1.82348			ENSG00000213694	S1PR3	ENST00000358157.2	0.000267215	0.00982433	0.554374	1.46853
	ENSG00000138459	SLC35A5	ENST00000492406.5	0.000129984	0.00251519	0.865817	1.82237			ENSG00000231737	PPP1R10	ENST00000424446.6	0.00106165	0.0296422	0.552659	1.46679
	ENSG00000141522	ARHGDIA	ENST00000582309.1	0.000960164	0.0146168	0.86562	1.82212			ENSG00000227804	PPP1R10	ENST00000449113.6	0.00106165	0.0296422	0.552659	1.46679
	ENSG00000184164	CRELD2	ENST00000328268.8	2.40669e-05	0.000549784	0.864938	1.82126			ENSG00000204569	PPP1R10	ENST00000376511.6	0.00106165	0.0296422	0.552659	1.46679
	ENSG00000152234	ATP5F1A	ENST00000398752.10	0.00152277	0.0216628	0.864579	1.82081			ENSG00000206489	PPP1R10	ENST00000383586.8	0.00106165	0.0296422	0.552659	1.46679
	ENSG00000162642	C1orf52	ENST00000471115.5	3.6073e-07	1.15182e-05	0.864403	1.82059			ENSG00000238104	PPP1R10	ENST00000429597.6	0.00106165	0.0296422	0.552659	1.46679
	ENSG00000005339	CREBBP	ENST00000262367.9	0.000390769	0.0066873	0.863737	1.81975			ENSG00000235291	PPP1R10	ENST00000426299.6	0.00106165	0.0296422	0.552659	1.46679
	ENSG00000119906	SLF2	ENST00000370269.3	0.00174174	0.0241533	0.863294	1.81919			ENSG00000230995	PPP1R10	ENST00000420949.6	0.00106165	0.0296422	0.552659	1.46679
	ENSG00000106397	PLOD3	ENST00000223127.7	1.15926e-09	5.20621e-08	0.863059	1.81889			ENSG00000135318	NT5E	ENST00000369646.7	0.000695539	0.0212802	0.5506	1.46469
	ENSG00000123933	MXD4	ENST00000337190.6	0.00135084	0.0195598	0.862965	1.81877			ENSG00000102393	GLA	ENST00000479445.1	0.00203312	0.0485235	0.550447	1.46454
	ENSG00000125734	GPR108	ENST00000430424.8	0.0018305	0.0251687	0.861047	1.81636			ENSG00000156976	EIF4A2	ENST00000494445.1	2.70427e-06	0.000199952	0.546673	1.46071
	ENSG00000081019	RSBN1	ENST00000612242.4	1.20364e-06	3.5012e-05	0.859952	1.81498			ENSG00000197632	SERPINB2	ENST00000299502.8	2.57596e-09	3.73227e-07	0.545896	1.45993
	ENSG00000126254	RBM42	ENST00000588161.5	0.00352528	0.0432746	0.859484	1.81439			ENSG00000144802	NFKBIZ	ENST00000483180.5	1.20885e-05	0.000730847	0.545696	1.45972
	ENSG00000198522	GPN1	ENST00000264718.7	0.000299153	0.00528516	0.858342	1.81295			ENSG00000113441	LNPEP	ENST00000395770.3	6.94395e-09	9.22659e-07	0.545451	1.45948
	ENSG00000004478	FKBP4	ENST00000543037.1	2.50342e-08	9.54803e-07	0.857217	1.81154			ENSG00000152952	PLOD2	ENST00000480704.1	0.000387914	0.0133764	0.544504	1.45852
	ENSG00000130066	SAT1	ENST00000489394.5	9.15476e-07	2.71285e-05	0.856524	1.81067			ENSG00000151014	NOCT	ENST00000280614.3	1.70243e-05	0.000987317	0.543817	1.45782
	ENSG00000130066	SAT1	ENST00000379270.4	7.69245e-13	4.88764e-11	0.856403	1.81052			ENSG00000026950	BTN3A1	ENST00000289361.10	1.26999e-05	0.000762826	0.543418	1.45742
	ENSG00000228198	OR2M3	ENST00000641626.1	0.000198009	0.0036528	0.855212	1.80902			ENSG00000110497	AMBRA1	ENST00000533727.5	0.000284972	0.0103448	0.542528	1.45652
	ENSG00000171223	JUNB	ENST00000302754.5	8.77443e-18	8.97652e-16	0.854364	1.80796			ENSG00000124635	HIST1H2BJ	ENST00000607124.1	2.68182e-06	0.000199131	0.5401	1.45407
	ENSG00000285721	AL031281.2	ENST00000648594.1	0.00195492	0.0266595	0.853768	1.80721			ENSG00000168303	MPLKIP	ENST00000306984.7	0.000558323	0.0179592	0.539492	1.45346
	ENSG00000037042	TUBG2	ENST00000251412.7	0.00290393	0.0369352	0.852679	1.80585			ENSG00000103966	EHD4	ENST00000220325.8	6.53938e-13	1.59299e-10	0.539379	1.45335
	ENSG00000119986	AVPI1	ENST00000370626.3	3.37835e-11	1.82007e-09	0.85216	1.8052			ENSG00000179151	EDC3	ENST00000568176.5	0.000974124	0.0277739	0.536744	1.45069
	ENSG00000163877	SNIP1	ENST00000296215.7	0.000112227	0.00221193	0.850818	1.80352			ENSG00000242372	EIF6	ENST00000447927.6	1.05835e-05	0.000658495	0.535699	1.44964
	ENSG00000100813	ACIN1	ENST00000473758.5	0.000104068	0.00206808	0.85039	1.80299			ENSG00000123136	DDX39A	ENST00000242776.8	1.45865e-10	2.61899e-08	0.533748	1.44769
	ENSG00000196792	STRN3	ENST00000357479.9	4.47869e-05	0.000971057	0.850129	1.80266			ENSG00000114391	RPL24	ENST00000464595.1	0.00118211	0.0323319	0.532285	1.44622
	ENSG00000110172	CHORDC1	ENST00000457199.6	6.60906e-07	2.01493e-05	0.849302	1.80163			ENSG00000147162	OGT	ENST00000373701.7	0.000493763	0.0162812	0.531968	1.4459
	ENSG00000285023	CHORDC1	ENST00000647220.1	6.60906e-07	2.01493e-05	0.849302	1.80163			ENSG00000235750	KIAA0040	ENST00000545251.6	0.00108615	0.0302536	0.531601	1.44553
	ENSG00000124145	SDC4	ENST00000372733.3	1.39633e-32	3.97682e-30	0.848839	1.80105			ENSG00000043143	JADE2	ENST00000282605.8	8.8859e-06	0.00056684	0.531303	1.44523
	ENSG00000236539	HNRNPA1P54	ENST00000411857.2	0.00014152	0.00271338	0.848606	1.80076			ENSG00000233013	FAM157B	ENST00000446912.3	0.00109195	0.0303847	0.530326	1.44426
	ENSG00000088356	PDRG1	ENST00000202017.5	3.56328e-06	9.49639e-05	0.847929	1.79992			ENSG00000124635	HIST1H2BJ	ENST00000339812.2	1.66332e-09	2.5287e-07	0.52921	1.44314
	ENSG00000075415	SLC25A3	ENST00000401722.7	1.4513e-14	1.10112e-12	0.847575	1.79947			ENSG00000258659	TRIM34	ENST00000429814.2	3.71469e-06	0.000264282	0.528825	1.44275
	ENSG00000198839	ZNF277	ENST00000421043.5	0.00382431	0.0462047	0.846953	1.7987			ENSG00000168028	RPSA	ENST00000458478.5	0.000229484	0.00868235	0.528782	1.44271
	ENSG00000163512	AZI2	ENST00000295748.7	0.000380326	0.00653105	0.846896	1.79863			ENSG00000166949	SMAD3	ENST00000327367.8	0.000430946	0.0145886	0.526683	1.44061
	ENSG00000089234	BRAP	ENST00000419234.8	4.89974e-16	4.27227e-14	0.846711	1.7984			ENSG00000278828	HIST1H3H	ENST00000369163.3	2.02085e-06	0.000154458	0.525368	1.4393
	ENSG00000109332	UBE2D3	ENST00000343106.9	0.00126562	0.0185253	0.846372	1.79797			ENSG00000084207	GSTP1	ENST00000398603.5	0.000412053	0.0140576	0.525253	1.43919
	ENSG00000157350	ST3GAL2	ENST00000393640.8	7.67105e-06	0.000193487	0.845959	1.79746			ENSG00000204525	HLA-C	ENST00000376228.9	5.52523e-06	0.000373024	0.524919	1.43885
	ENSG00000282540	WHAMMP2	ENST00000633839.1	0.000376207	0.00647492	0.842936	1.7937			ENSG00000169871	TRIM56	ENST00000306085.10	1.73568e-08	2.15501e-06	0.524504	1.43844
	ENSG00000107372	ZFAND5	ENST00000376960.8	8.6475e-07	2.57573e-05	0.840753	1.79098			ENSG00000159216	RUNX1	ENST00000358356.9	0.00193057	0.0467143	0.523944	1.43788
	ENSG00000135999	EPC2	ENST00000258484.10	1.0717e-10	5.4573e-09	0.838376	1.78804			ENSG00000010438	PRSS3	ENST00000429677.7	0.000422268	0.014359	0.523077	1.43702
	ENSG00000164535	DAGLB	ENST00000297056.10	1.69523e-06	4.81597e-05	0.838193	1.78781			ENSG00000171863	RPS7	ENST00000403564.5	0.00145196	0.0376601	0.522807	1.43675
	ENSG00000157741	UBN2	ENST00000473989.7	5.49377e-06	0.000142176	0.836653	1.7859			ENSG00000234218	MICB	ENST00000458032.2	0.000240407	0.00901374	0.522649	1.43659
	ENSG00000181220	ZNF746	ENST00000644635.1	0.00197131	0.0268443	0.835013	1.78387			ENSG00000196954	CASP4	ENST00000524843.5	0.00196615	0.0473963	0.520987	1.43494
	ENSG00000146872	TLK2	ENST00000580203.1	0.00122691	0.0180474	0.834821	1.78364			ENSG00000276903	HIST1H2AL	ENST00000613174.1	7.73625e-12	1.6526e-09	0.520882	1.43483
	ENSG00000004478	FKBP4	ENST00000538622.1	3.5468e-08	1.32773e-06	0.833512	1.78202			ENSG00000274641	HIST1H2BO	ENST00000616182.1	1.69209e-11	3.42991e-09	0.520398	1.43435
	ENSG00000146232	NFKBIE	ENST00000619360.5	3.09819e-07	1.00053e-05	0.833499	1.782			ENSG00000131469	RPL27	ENST00000589913.6	8.4292e-07	7.17309e-05	0.51957	1.43353
	ENSG00000146232	NFKBIE	ENST00000275015.9	3.09819e-07	1.00053e-05	0.833499	1.782			ENSG00000213593	TMX2	ENST00000378312.8	8.91975e-05	0.00394225	0.519071	1.43303
	ENSG00000081041	CXCL2	ENST00000508487.2	3.55499e-09	1.5115e-07	0.832981	1.78136			ENSG00000189403	HMGB1	ENST00000405805.5	0.000320789	0.0114455	0.518681	1.43264
	ENSG00000083290	ULK2	ENST00000361658.6	0.000808098	0.012624	0.831943	1.78008			ENSG00000075643	MOCOS	ENST00000261326.5	1.55546e-08	1.94867e-06	0.517161	1.43114
	ENSG00000162923	WDR26	ENST00000414423.7	5.94209e-15	4.68392e-13	0.830921	1.77882			ENSG00000204217	BMPR2	ENST00000638587.1	4.73285e-05	0.00233037	0.512002	1.42603
	ENSG00000132604	TERF2	ENST00000254942.7	0.00126837	0.0185497	0.830099	1.77781			ENSG00000148335	NTMT1	ENST00000372481.7	0.000117312	0.00497119	0.511902	1.42593
	ENSG00000121864	ZNF639	ENST00000621687.1	0.00242626	0.0318755	0.829583	1.77717			ENSG00000110104	CCDC86	ENST00000227520.9	3.317e-08	3.89764e-06	0.511452	1.42548
	ENSG00000148154	UGCG	ENST00000374279.3	3.74969e-08	1.40091e-06	0.827028	1.77403			ENSG00000272886	DCP1A	ENST00000610213.5	1.74047e-06	0.000135641	0.510523	1.42457
	ENSG00000164615	CAMLG	ENST00000297156.3	6.20296e-11	3.24316e-09	0.826188	1.77299			ENSG00000160789	LMNA	ENST00000469565.6	1.28331e-05	0.000768611	0.510169	1.42422
	ENSG00000107372	ZFAND5	ENST00000471197.1	0.000252357	0.00454918	0.822857	1.76891			ENSG00000011422	PLAUR	ENST00000339082.7	2.70728e-06	0.000199952	0.509729	1.42378
	ENSG00000268043	NBPF12	ENST00000617931.4	0.0028484	0.0363758	0.822014	1.76787			ENSG00000197646	PDCD1LG2	ENST00000397747.4	7.73127e-06	0.000501245	0.509699	1.42375
	ENSG00000145390	USP53	ENST00000274030.10	2.42253e-06	6.64888e-05	0.820661	1.76621			ENSG00000125691	RPL23	ENST00000577760.1	0.00201446	0.0481983	0.506783	1.42088
	ENSG00000171132	PRKCE	ENST00000306156.7	1.30092e-09	5.81935e-08	0.820336	1.76582			ENSG00000136758	YME1L1	ENST00000477432.1	0.000962651	0.0275032	0.506339	1.42044
	ENSG00000109917	ZPR1	ENST00000227322.7	0.000155542	0.00295031	0.819325	1.76458			ENSG00000112576	CCND3	ENST00000372991.8	3.738e-06	0.000265714	0.506312	1.42041
	ENSG00000169826	CSGALNACT2	ENST00000374466.3	0.000422354	0.00716472	0.819059	1.76426			ENSG00000214756	CSKMT	ENST00000594728.1	6.137e-06	0.000408697	0.506097	1.4202
	ENSG00000105373	NOP53	ENST00000600410.5	2.65422e-05	0.000600282	0.81792	1.76286			ENSG00000123136	DDX39A	ENST00000324340.13	4.86546e-06	0.000335829	0.502268	1.41644
	ENSG00000285976	AL135905.2	ENST00000370651.6	2.20451e-06	6.09477e-05	0.817399	1.76223			ENSG00000100911	PSME2	ENST00000615264.4	1.31586e-05	0.000785287	0.501145	1.41534
	ENSG00000248583	AC119751.3	ENST00000399720.4	0.000165766	0.00311505	0.816934	1.76166			ENSG00000284889	PSME2	ENST00000644404.1	1.31586e-05	0.000785287	0.501145	1.41534
	ENSG00000115738	ID2	ENST00000234091.8	5.30879e-13	3.45443e-11	0.813775	1.75781			ENSG00000278272	HIST1H3C	ENST00000612966.1	6.03163e-10	9.83368e-08	0.500151	1.41436
	ENSG00000102804	TSC22D1	ENST00000261489.6	1.0811e-26	2.23622e-24	0.812396	1.75613			ENSG00000100139	MICALL1	ENST00000402631.1	0.000692086	0.0211901	0.499754	1.41397
	ENSG00000163435	ELF3	ENST00000367283.7	3.3804e-13	2.24868e-11	0.812223	1.75592			ENSG00000111371	SLC38A1	ENST00000439706.5	1.19055e-05	0.000720831	0.499615	1.41384
	ENSG00000180263	FGD6	ENST00000549499.1	0.00175619	0.0243297	0.811902	1.75552			ENSG00000160075	SSU72	ENST00000359060.5	3.5738e-05	0.00183886	0.49961	1.41383
	ENSG00000157514	TSC22D3	ENST00000372390.8	0.00079048	0.0123897	0.811806	1.75541			ENSG00000270882	HIST2H4A	ENST00000578186.2	1.50789e-07	1.55475e-05	0.498893	1.41313
	ENSG00000273604	EPOP	ENST00000621654.1	0.000447627	0.00754602	0.811256	1.75474			ENSG00000168066	SF1	ENST00000227503.13	0.00133012	0.0352461	0.498347	1.41259
	ENSG00000277303	EPOP	ENST00000613024.2	0.000447627	0.00754602	0.811256	1.75474			ENSG00000152082	MZT2B	ENST00000455239.1	0.00114703	0.0315484	0.497977	1.41223
	ENSG00000132823	OSER1	ENST00000372970.6	1.44168e-06	4.14134e-05	0.810353	1.75364			ENSG00000165905	LARGE2	ENST00000529052.5	0.00182806	0.0447934	0.496879	1.41116
	ENSG00000136158	SPRY2	ENST00000377104.3	1.71297e-06	4.85908e-05	0.806793	1.74932			ENSG00000230254	HLA-E	ENST00000427936.4	0.000511814	0.0167083	0.494284	1.40862
	ENSG00000092978	GPATCH2	ENST00000366935.7	0.000110259	0.00217661	0.806161	1.74855			ENSG00000229252	HLA-E	ENST00000415289.4	0.000511814	0.0167083	0.494284	1.40862
	ENSG00000132326	PER2	ENST00000254657.7	0.000567658	0.00927273	0.806105	1.74848			ENSG00000233904	HLA-E	ENST00000415649.4	0.000511814	0.0167083	0.494284	1.40862
	ENSG00000198142	SOWAHC	ENST00000356454.4	1.40819e-09	6.2695e-08	0.804836	1.74695			ENSG00000206493	HLA-E	ENST00000383597.6	0.000511814	0.0167083	0.494284	1.40862
	ENSG00000123268	ATF1	ENST00000552487.1	0.00233446	0.0308051	0.804305	1.7463			ENSG00000133874	RNF122	ENST00000256257.1	0.000498469	0.0163883	0.494274	1.40861
	ENSG00000166398	KIAA0355	ENST00000299505.6	2.16513e-12	1.30404e-10	0.803608	1.74546			ENSG00000075234	TTC38	ENST00000381031.7	0.000798078	0.0237545	0.493265	1.40763
	ENSG00000100796	PPP4R3A	ENST00000554943.5	9.71973e-05	0.00194518	0.803484	1.74531			ENSG00000108679	LGALS3BP	ENST00000262776.7	0.00172963	0.0429755	0.492676	1.40705
	ENSG00000174353	STAG3L3	ENST00000428423.5	0.000967394	0.0147071	0.802399	1.744			ENSG00000151651	ADAM8	ENST00000445355.7	3.9745e-06	0.00028061	0.490791	1.40522
	ENSG00000100906	NFKBIA	ENST00000216797.9	1.09833e-14	8.45776e-13	0.801332	1.74271			ENSG00000132670	PTPRA	ENST00000430705.5	0.00183854	0.0450105	0.490183	1.40462
	ENSG00000175895	PLEKHF2	ENST00000315367.3	3.21908e-08	1.20984e-06	0.801177	1.74252			ENSG00000109861	CTSC	ENST00000524463.5	4.08289e-09	5.7555e-07	0.489831	1.40428
	ENSG00000283515	AC020915.5	ENST00000637233.1	1.15049e-05	0.000279851	0.800835	1.74211			ENSG00000164430	CGAS	ENST00000370315.3	7.86134e-07	6.75192e-05	0.488128	1.40262
	ENSG00000111912	NCOA7	ENST00000368357.7	0.00334322	0.0414436	0.800813	1.74208			ENSG00000168883	USP39	ENST00000409470.5	0.00137389	0.0360619	0.488045	1.40254
	ENSG00000100393	EP300	ENST00000263253.8	8.82973e-11	4.52639e-09	0.800039	1.74115			ENSG00000122026	RPL21	ENST00000466550.1	0.00163868	0.0412447	0.487478	1.40199
	ENSG00000187792	ZNF70	ENST00000341976.4	0.00172423	0.0239574	0.799975	1.74107			ENSG00000139180	NDUFA9	ENST00000539573.5	1.42757e-05	0.000845288	0.487239	1.40176
	ENSG00000165494	PCF11	ENST00000298281.8	6.747e-24	1.1347e-21	0.798581	1.73939			ENSG00000134419	RPS15A	ENST00000575669.1	0.000820857	0.0243022	0.487145	1.40167
	ENSG00000138069	RAB1A	ENST00000649427.1	9.43353e-05	0.00189258	0.797274	1.73781			ENSG00000203811	HIST2H3C	ENST00000369158.1	0.000248843	0.00927162	0.48704	1.40157
	ENSG00000144597	EAF1	ENST00000396842.6	1.29701e-24	2.31161e-22	0.795886	1.73614			ENSG00000203852	HIST2H3A	ENST00000403683.1	0.000248843	0.00927162	0.48704	1.40157
	ENSG00000156853	ZNF689	ENST00000287461.7	2.34427e-07	7.72015e-06	0.795661	1.73587			ENSG00000013588	GPRC5A	ENST00000648791.1	6.68044e-05	0.00310387	0.486302	1.40085
	ENSG00000107362	ABHD17B	ENST00000377041.6	0.00319281	0.0398669	0.794322	1.73426			ENSG00000149289	ZC3H12C	ENST00000528673.5	0.000846093	0.0248319	0.485915	1.40047
	ENSG00000136754	ABI1	ENST00000376140.3	4.85445e-05	0.00104329	0.793527	1.73331			ENSG00000274559	H2BFS	ENST00000464664.3	2.97242e-06	0.000216988	0.485586	1.40015
	ENSG00000101882	NKAP	ENST00000371410.4	8.19825e-08	2.88778e-06	0.793262	1.73299			ENSG00000234289	H2BFS	ENST00000599962.1	2.97242e-06	0.000216988	0.485586	1.40015
	ENSG00000181744	C3orf58	ENST00000315691.7	0.00118781	0.0175491	0.792149	1.73165			ENSG00000136718	IMP4	ENST00000409649.5	0.000583805	0.018639	0.484274	1.39888
	ENSG00000140577	CRTC3	ENST00000420329.6	1.72574e-08	6.74537e-07	0.790732	1.72995			ENSG00000183876	ARSI	ENST00000328668.7	2.82371e-05	0.00150799	0.484122	1.39873
	ENSG00000185088	RPS27L	ENST00000330964.9	6.35223e-10	2.95825e-08	0.789607	1.7286			ENSG00000072121	ZFYVE26	ENST00000347230.8	1.27709e-06	0.000103197	0.483991	1.39861
	ENSG00000122484	RPAP2	ENST00000610020.1	2.11135e-19	2.5569e-17	0.788654	1.72746			ENSG00000130164	LDLR	ENST00000557958.1	0.000760545	0.0229488	0.483019	1.39767
	ENSG00000056558	TRAF1	ENST00000540010.1	0.00294329	0.0373519	0.787793	1.72643			ENSG00000178719	GRINA	ENST00000395068.8	4.72521e-07	4.26965e-05	0.482872	1.39752
	ENSG00000183648	NDUFB1	ENST00000553666.1	1.5961e-05	0.000376449	0.785553	1.72375			ENSG00000144647	POMGNT2	ENST00000344697.2	2.23504e-05	0.00124885	0.482429	1.39709
	ENSG00000183864	TOB2	ENST00000327492.3	1.11678e-10	5.66648e-09	0.785527	1.72372			ENSG00000169627	BOLA2B	ENST00000305321.4	4.14255e-05	0.00206782	0.482291	1.39696
	ENSG00000100591	AHSA1	ENST00000555133.5	0.0029235	0.0371507	0.785168	1.72329			ENSG00000183336	BOLA2	ENST00000330978.3	4.14255e-05	0.00206782	0.482291	1.39696
	ENSG00000143951	WDPCP	ENST00000409562.7	1.70497e-07	5.73817e-06	0.783269	1.72103			ENSG00000086061	DNAJA1	ENST00000330899.4	1.41959e-06	0.000112851	0.482219	1.39689
	ENSG00000198799	LRIG2	ENST00000361127.5	8.7251e-07	2.59582e-05	0.782505	1.72012			ENSG00000129465	RIPK3	ENST00000216274.9	1.6617e-05	0.000967422	0.48221	1.39688
	ENSG00000229358	DPY19L1P1	ENST00000417811.2	0.000919793	0.0140854	0.782257	1.71982			ENSG00000285379	RIPK3	ENST00000646516.1	1.6617e-05	0.000967422	0.48221	1.39688
	ENSG00000164587	RPS14	ENST00000401695.8	1.67232e-06	4.76045e-05	0.781278	1.71865			ENSG00000125826	RBCK1	ENST00000475269.5	2.29847e-05	0.00127829	0.48185	1.39653
	ENSG00000247315	ZCCHC3	ENST00000500893.3	5.35238e-07	1.65766e-05	0.780269	1.71745			ENSG00000110700	RPS13	ENST00000531908.5	0.0016234	0.0409592	0.481846	1.39653
	ENSG00000118689	FOXO3	ENST00000343882.10	4.21701e-08	1.56007e-06	0.779978	1.7171			ENSG00000145016	RUBCN	ENST00000273582.9	6.55608e-06	0.000432457	0.481707	1.3964
	ENSG00000196850	PPTC7	ENST00000354300.4	1.8288e-06	5.15924e-05	0.77987	1.71698			ENSG00000233841	HLA-C	ENST00000424832.6	0.000112084	0.00478864	0.479767	1.39452
	ENSG00000132669	RIN2	ENST00000440354.2	0.00238594	0.0314039	0.779543	1.71659			ENSG00000112159	MDN1	ENST00000439638.1	0.00151	0.0388151	0.479565	1.39432
	ENSG00000143256	PFDN2	ENST00000368010.3	4.52071e-05	0.000978815	0.777682	1.71437			ENSG00000214046	SMIM7	ENST00000397349.6	0.00121426	0.032973	0.479334	1.3941
	ENSG00000110696	C11orf58	ENST00000531658.1	0.000148886	0.00283925	0.777347	1.71398			ENSG00000277791	PSMB3	ENST00000620309.4	0.00173825	0.0430998	0.478971	1.39375
	ENSG00000136243	NUPL2	ENST00000258742.9	3.02537e-11	1.63769e-09	0.777221	1.71383			ENSG00000275903	PSMB3	ENST00000631987.1	0.00173825	0.0430998	0.478971	1.39375
	ENSG00000167565	SERTAD3	ENST00000392028.8	6.46088e-07	1.97507e-05	0.775871	1.71222			ENSG00000183648	NDUFB1	ENST00000553666.1	0.000423036	0.0143793	0.477611	1.39244
	ENSG00000119321	FKBP15	ENST00000446284.5	0.000523213	0.00864789	0.774903	1.71108			ENSG00000183696	UPP1	ENST00000395564.8	1.54754e-09	2.36999e-07	0.475317	1.39022
	ENSG00000116649	SRM	ENST00000376957.6	0.000397676	0.00678468	0.773301	1.70918			ENSG00000012061	ERCC1	ENST00000589165.5	0.0014006	0.0365959	0.473497	1.38847
	ENSG00000153933	DGKE	ENST00000284061.7	6.82834e-06	0.000174483	0.772562	1.7083			ENSG00000161960	EIF4A1	ENST00000579085.5	3.00172e-05	0.00158841	0.470166	1.38527
	ENSG00000166848	TERF2IP	ENST00000300086.4	1.10323e-12	6.88619e-11	0.772196	1.70787			ENSG00000134070	IRAK2	ENST00000256458.4	4.37432e-05	0.0021731	0.46736	1.38258
	ENSG00000055917	PUM2	ENST00000403432.5	0.00178526	0.0246483	0.772029	1.70767			ENSG00000136718	IMP4	ENST00000475074.1	0.000168845	0.00676661	0.466362	1.38162
	ENSG00000150991	UBC	ENST00000541272.1	2.07232e-22	3.22667e-20	0.771649	1.70722			ENSG00000161960	EIF4A1	ENST00000584901.5	7.99983e-06	0.000514651	0.466328	1.38159
	ENSG00000285901	AC008012.1	ENST00000648100.1	7.72117e-05	0.00158209	0.771605	1.70717			ENSG00000170745	KCNS3	ENST00000304101.8	0.000783547	0.023456	0.465888	1.38117
	ENSG00000179833	SERTAD2	ENST00000313349.3	7.08093e-06	0.000180449	0.77061	1.70599			ENSG00000203814	HIST2H2BF	ENST00000545683.1	7.78994e-09	1.03178e-06	0.462667	1.37809
	ENSG00000130449	ZSWIM6	ENST00000252744.5	3.15414e-09	1.35325e-07	0.770196	1.7055			ENSG00000164587	RPS14	ENST00000312037.6	6.91526e-07	6.0453e-05	0.462261	1.3777
	ENSG00000108306	FBXL20	ENST00000264658.10	0.000106726	0.00211497	0.769857	1.7051			ENSG00000235750	KIAA0040	ENST00000423313.5	1.44707e-06	0.000114489	0.461486	1.37696
	ENSG00000196233	LCOR	ENST00000371103.8	8.16003e-16	6.92332e-14	0.768672	1.7037			ENSG00000111057	KRT18	ENST00000388837.6	6.07105e-09	8.1975e-07	0.460874	1.37638
	ENSG00000110851	PRDM4	ENST00000228437.9	2.69754e-07	8.77142e-06	0.768332	1.7033			ENSG00000144713	RPL32	ENST00000396953.6	5.10009e-06	0.000348845	0.460851	1.37635
	ENSG00000079387	SENP1	ENST00000549518.5	1.84251e-05	0.0004308	0.766273	1.70087			ENSG00000105373	NOP53	ENST00000600410.5	0.00113223	0.0312445	0.460814	1.37632
	ENSG00000142534	RPS11	ENST00000599561.1	2.14487e-06	5.94439e-05	0.764687	1.699			ENSG00000197153	HIST1H3J	ENST00000479986.1	0.0013623	0.0357983	0.459942	1.37549
	ENSG00000100601	ALKBH1	ENST00000557057.5	0.000193796	0.00358356	0.764106	1.69832			ENSG00000242485	MRPL20	ENST00000482352.1	0.00169257	0.0422437	0.457946	1.37359
	ENSG00000099995	SF3A1	ENST00000215793.12	5.69292e-07	1.75354e-05	0.762302	1.6962			ENSG00000104856	RELB	ENST00000625761.2	0.000145272	0.00593854	0.457436	1.3731
	ENSG00000130544	ZNF557	ENST00000414706.2	1.2438e-07	4.26504e-06	0.762033	1.69588			ENSG00000275221	HIST1H2AK	ENST00000618958.1	0.000139883	0.0057578	0.454204	1.37003
	ENSG00000229180	AC006001.3	ENST00000638711.1	0.00345268	0.0425215	0.760631	1.69423			ENSG00000163874	ZC3H12A	ENST00000373087.6	0.000511584	0.0167083	0.453605	1.36946
	ENSG00000159579	RSPRY1	ENST00000537866.5	7.28971e-05	0.00150237	0.760297	1.69384			ENSG00000149418	ST14	ENST00000278742.5	1.82653e-09	2.74676e-07	0.452692	1.36859
	ENSG00000144659	SLC25A38	ENST00000650617.1	8.64384e-05	0.00175089	0.759025	1.69235			ENSG00000235173	HGH1	ENST00000533266.5	0.00189088	0.0459677	0.452064	1.368
	ENSG00000173559	NABP1	ENST00000410026.6	2.27917e-10	1.11261e-08	0.75718	1.69018			ENSG00000172590	MRPL52	ENST00000556840.5	4.46965e-07	4.06918e-05	0.451541	1.3675
	ENSG00000154642	C21orf91	ENST00000284881.8	7.17535e-05	0.00148051	0.757037	1.69002			ENSG00000276410	HIST1H2BB	ENST00000615966.1	2.30038e-08	2.7866e-06	0.451198	1.36717
	ENSG00000177600	RPLP2	ENST00000530797.5	4.51938e-11	2.39608e-09	0.755559	1.68829			ENSG00000158710	TAGLN2	ENST00000320307.8	0.000937493	0.0269881	0.450851	1.36685
	ENSG00000134815	DHX34	ENST00000328771.8	4.16074e-13	2.74521e-11	0.755079	1.68772			ENSG00000204392	LSM2	ENST00000375661.5	0.000606075	0.019113	0.450618	1.36663
	ENSG00000166855	CLPX	ENST00000558958.1	0.000431435	0.00729861	0.754975	1.6876			ENSG00000225998	LSM2	ENST00000434125.2	0.000606075	0.019113	0.450618	1.36663
	ENSG00000273656	AC139494.1	ENST00000610620.4	1.02098e-05	0.000250933	0.754329	1.68685			ENSG00000172850	LSM2	ENST00000383391.4	0.000606075	0.019113	0.450618	1.36663
	ENSG00000083799	CYLD	ENST00000427738.7	0.00013571	0.00261172	0.754171	1.68666			ENSG00000224979	LSM2	ENST00000432122.2	0.000606075	0.019113	0.450618	1.36663
	ENSG00000114120	SLC25A36	ENST00000446041.6	8.24331e-10	3.78605e-08	0.751324	1.68334			ENSG00000236826	LSM2	ENST00000455705.2	0.000606075	0.019113	0.450618	1.36663
	ENSG00000087088	BAX	ENST00000502487.5	0.000463643	0.00778129	0.750981	1.68294			ENSG00000231502	LSM2	ENST00000424975.2	0.000606075	0.019113	0.450618	1.36663
	ENSG00000150991	UBC	ENST00000339647.5	0.000150532	0.00286582	0.748968	1.68059			ENSG00000118564	FBXL5	ENST00000412094.6	4.22317e-05	0.00210303	0.450354	1.36638
	ENSG00000073756	PTGS2	ENST00000559627.1	1.20669e-06	3.50719e-05	0.747758	1.67918			ENSG00000124575	HIST1H1D	ENST00000244534.6	6.71353e-09	8.96332e-07	0.449638	1.3657
	ENSG00000160888	IER2	ENST00000292433.3	0.00132096	0.0192114	0.747379	1.67874			ENSG00000129514	FOXA1	ENST00000250448.2	0.000158883	0.00641002	0.449419	1.36549
	ENSG00000123700	KCNJ2	ENST00000243457.3	1.81768e-05	0.000425347	0.745271	1.67629			ENSG00000090339	ICAM1	ENST00000264832.7	0.000143172	0.00587577	0.449135	1.36522
	ENSG00000109445	ZNF330	ENST00000262990.8	3.7977e-09	1.60746e-07	0.745114	1.67611			ENSG00000168310	IRF2	ENST00000393593.7	1.01023e-06	8.42323e-05	0.448488	1.36461
	ENSG00000223509	AC135983.2	ENST00000561563.6	1.81947e-06	5.13546e-05	0.743985	1.6748			ENSG00000157014	TATDN2	ENST00000448281.6	0.000607023	0.019127	0.44789	1.36404
	ENSG00000239305	RNF103	ENST00000237455.4	1.14642e-06	3.34921e-05	0.743635	1.67439			ENSG00000160072	ATAD3B	ENST00000308647.7	1.07396e-05	0.00066575	0.447356	1.36354
	ENSG00000167881	SRP68	ENST00000307877.6	4.15575e-05	0.000907285	0.741908	1.67239			ENSG00000174384	PMS2P6	ENST00000333674.5	0.00192647	0.0466423	0.446351	1.36259
	ENSG00000198026	ZNF335	ENST00000322927.2	2.27601e-08	8.73357e-07	0.741253	1.67163			ENSG00000174748	RPL15	ENST00000645079.1	2.52162e-07	2.47442e-05	0.446313	1.36255
	ENSG00000156976	EIF4A2	ENST00000425053.5	5.73877e-10	2.67916e-08	0.740484	1.67074			ENSG00000013588	GPRC5A	ENST00000534831.1	0.00193643	0.0468121	0.444184	1.36054
	ENSG00000172260	NEGR1	ENST00000357731.9	0.00213012	0.0286286	0.740445	1.67069			ENSG00000204628	RACK1	ENST00000513060.5	5.46233e-05	0.00261836	0.443915	1.36029
	ENSG00000132017	DCAF15	ENST00000254337.10	0.00418917	0.0497201	0.737372	1.66714			ENSG00000109971	HSPA8	ENST00000525463.5	5.1288e-06	0.000350234	0.441444	1.35796
	ENSG00000162236	STX5	ENST00000294179.7	1.01738e-06	2.99539e-05	0.737162	1.66689			ENSG00000277775	HIST1H3F	ENST00000618052.1	1.90822e-05	0.00109186	0.440491	1.35707
	ENSG00000166860	ZBTB39	ENST00000300101.2	4.84398e-08	1.77579e-06	0.737115	1.66684			ENSG00000160190	SLC37A1	ENST00000398341.7	0.000404317	0.0138276	0.439805	1.35642
	ENSG00000140743	CDR2	ENST00000268383.6	2.6214e-19	3.11468e-17	0.735634	1.66513			ENSG00000185722	ANKFY1	ENST00000341657.8	9.82392e-06	0.000618158	0.438624	1.35531
	ENSG00000180263	FGD6	ENST00000343958.8	9.49592e-09	3.82509e-07	0.73383	1.66305			ENSG00000180758	GPR157	ENST00000377411.4	4.927e-07	4.42798e-05	0.435104	1.35201
	ENSG00000062725	APPBP2	ENST00000589341.5	9.01432e-07	2.67625e-05	0.733427	1.66258			ENSG00000276368	HIST1H2AJ	ENST00000333151.4	0.000115898	0.00491878	0.434016	1.35099
	ENSG00000011422	PLAUR	ENST00000340093.7	0.000278005	0.00495011	0.732499	1.66151			ENSG00000182473	EXOC7	ENST00000411744.6	0.000257557	0.00953661	0.431757	1.34888
	ENSG00000119953	SMNDC1	ENST00000369603.9	3.27267e-09	1.40092e-07	0.732062	1.66101			ENSG00000181885	CLDN7	ENST00000360325.11	2.23539e-07	2.225e-05	0.431593	1.34872
	ENSG00000114933	INO80D	ENST00000403263.5	0.000102596	0.00204313	0.732039	1.66099			ENSG00000099624	ATP5F1D	ENST00000614837.1	0.00211443	0.0499448	0.429842	1.34709
	ENSG00000283510	INO80D	ENST00000636453.1	0.000102596	0.00204313	0.732039	1.66099			ENSG00000105202	FBL	ENST00000597224.5	0.000548885	0.0177378	0.428569	1.3459
	ENSG00000133112	TPT1	ENST00000530705.5	9.27746e-24	1.54196e-21	0.731225	1.66005			ENSG00000280548	FBL	ENST00000629606.2	0.000548885	0.0177378	0.428569	1.3459
	ENSG00000167785	ZNF558	ENST00000301475.1	1.80445e-05	0.0004226	0.730791	1.65955			ENSG00000197153	HIST1H3J	ENST00000359303.3	3.87974e-08	4.48301e-06	0.428131	1.34549
	ENSG00000101384	JAG1	ENST00000254958.10	4.86239e-24	8.25093e-22	0.73072	1.65947			ENSG00000274290	HIST1H2BE	ENST00000614097.2	3.22938e-08	3.81081e-06	0.427443	1.34485
	ENSG00000126461	SCAF1	ENST00000360565.7	0.000761318	0.012009	0.72809	1.65644			ENSG00000137801	THBS1	ENST00000260356.5	0.00144671	0.0375824	0.426947	1.34439
	ENSG00000120063	GNA13	ENST00000439174.6	8.65029e-23	1.35432e-20	0.727562	1.65584			ENSG00000132481	TRIM47	ENST00000587339.2	0.000198585	0.00772376	0.424806	1.34239
	ENSG00000170315	UBB	ENST00000577958.1	6.49091e-05	0.0013525	0.725601	1.65359			ENSG00000163682	RPL9	ENST00000449470.6	1.79414e-05	0.00103369	0.424741	1.34233
	ENSG00000135924	DNAJB2	ENST00000392086.8	0.00111405	0.0166245	0.724653	1.6525			ENSG00000038532	CLEC16A	ENST00000409552.4	0.00129891	0.0346172	0.423782	1.34144
	ENSG00000124422	USP22	ENST00000579645.5	0.000328211	0.0057448	0.723281	1.65093			ENSG00000139180	NDUFA9	ENST00000266544.9	4.27703e-06	0.000298679	0.423045	1.34075
	ENSG00000170265	ZNF282	ENST00000610704.4	1.05379e-12	6.58483e-11	0.7228	1.65038			ENSG00000196187	TMEM63A	ENST00000366835.7	0.000784891	0.0234794	0.422197	1.33997
	ENSG00000110367	DDX6	ENST00000526070.2	2.61044e-05	0.00059156	0.72217	1.64966			ENSG00000173638	SLC19A1	ENST00000311124.8	0.00137501	0.0360799	0.421292	1.33913
	ENSG00000111011	RSRC2	ENST00000331738.11	9.0259e-05	0.00181917	0.721329	1.6487			ENSG00000197238	HIST1H4J	ENST00000355057.2	0.0011394	0.0313698	0.420033	1.33796
	ENSG00000006712	PAF1	ENST00000221265.7	8.78732e-09	3.55482e-07	0.720166	1.64737			ENSG00000278588	HIST1H2BI	ENST00000377733.3	2.53725e-08	3.04584e-06	0.419862	1.3378
	ENSG00000254858	MPV17L2	ENST00000599612.2	6.51207e-05	0.00135591	0.718506	1.64548			ENSG00000092010	PSME1	ENST00000206451.10	2.97059e-07	2.87103e-05	0.419502	1.33747
	ENSG00000175387	SMAD2	ENST00000262160.10	7.90364e-07	2.37134e-05	0.718392	1.64535			ENSG00000284916	PSME1	ENST00000645537.1	2.97059e-07	2.87103e-05	0.419502	1.33747
	ENSG00000126803	HSPA2	ENST00000247207.6	5.46368e-17	5.21313e-15	0.717547	1.64438			ENSG00000126249	PDCD2L	ENST00000246535.3	0.00182678	0.0447753	0.416627	1.3348
	ENSG00000165119	HNRNPK	ENST00000492865.1	0.000315965	0.0055476	0.716533	1.64323			ENSG00000150459	SAP18	ENST00000467636.1	3.99296e-05	0.00201001	0.415469	1.33373
	ENSG00000182872	RBM10	ENST00000377604.7	3.61525e-05	0.000799757	0.716259	1.64292			ENSG00000167565	SERTAD3	ENST00000392028.8	0.00111661	0.030885	0.414979	1.33328
	ENSG00000110172	CHORDC1	ENST00000533724.5	6.29104e-05	0.00131569	0.715851	1.64245			ENSG00000273983	HIST1H3G	ENST00000614378.1	1.32574e-07	1.37545e-05	0.41477	1.33309
	ENSG00000285023	CHORDC1	ENST00000643642.1	6.29104e-05	0.00131569	0.715851	1.64245			ENSG00000110108	TMEM109	ENST00000227525.7	0.000303273	0.0109188	0.41282	1.33129
	ENSG00000150991	UBC	ENST00000538617.5	6.67122e-07	2.0306e-05	0.713264	1.63951			ENSG00000213923	CSNK1E	ENST00000413574.6	0.000376517	0.0130537	0.412694	1.33117
	ENSG00000153714	LURAP1L	ENST00000319264.3	0.00277512	0.0355958	0.713258	1.6395			ENSG00000130202	NECTIN2	ENST00000252483.9	0.000373444	0.0129579	0.41089	1.32951
	ENSG00000143013	LMO4	ENST00000370544.9	2.63487e-06	7.19334e-05	0.712284	1.6384			ENSG00000184260	HIST2H2AC	ENST00000331380.3	0.00106171	0.0296422	0.410512	1.32916
	ENSG00000137309	HMGA1	ENST00000447654.5	0.00107064	0.0160741	0.711538	1.63755			ENSG00000172432	GTPBP2	ENST00000307126.9	7.99062e-05	0.00359782	0.410295	1.32896
	ENSG00000065970	FOXJ2	ENST00000162391.7	0.00248828	0.0325019	0.709606	1.63536			ENSG00000236222	WDR46	ENST00000432609.6	0.00152224	0.0390455	0.409826	1.32853
	ENSG00000184371	CSF1	ENST00000329608.10	0.0002514	0.00453336	0.706802	1.63218			ENSG00000126456	IRF3	ENST00000377139.7	3.09538e-05	0.00162353	0.409032	1.32779
	ENSG00000004478	FKBP4	ENST00000001008.5	3.90275e-16	3.43467e-14	0.705683	1.63092			ENSG00000184678	HIST2H2BE	ENST00000369155.3	1.2595e-07	1.31327e-05	0.408366	1.32718
	ENSG00000109320	NFKB1	ENST00000505458.5	2.51872e-06	6.89285e-05	0.705478	1.63069			ENSG00000124882	EREG	ENST00000244869.2	0.00122639	0.033205	0.408187	1.32702
	ENSG00000079387	SENP1	ENST00000552189.5	0.00399296	0.0477747	0.704968	1.63011			ENSG00000169627	BOLA2B	ENST00000565525.1	4.50455e-05	0.00222899	0.406772	1.32572
	ENSG00000263956	NBPF11	ENST00000615281.4	0.00165876	0.0232602	0.704261	1.62931			ENSG00000162244	RPL29	ENST00000481629.1	0.00049318	0.0162722	0.406507	1.32547
	ENSG00000154781	CCDC174	ENST00000383794.6	0.000157883	0.00298969	0.703277	1.6282			ENSG00000236632	HLA-E	ENST00000425603.4	3.07953e-05	0.00161764	0.406463	1.32543
	ENSG00000113161	HMGCR	ENST00000511206.5	1.69937e-06	4.82533e-05	0.702889	1.62776			ENSG00000204592	HLA-E	ENST00000376630.4	3.07953e-05	0.00161764	0.406463	1.32543
	ENSG00000101255	TRIB3	ENST00000217233.7	1.95542e-08	7.58002e-07	0.702697	1.62754			ENSG00000225201	HLA-E	ENST00000444683.4	3.07953e-05	0.00161764	0.406463	1.32543
	ENSG00000155304	HSPA13	ENST00000478035.1	0.00035034	0.00608329	0.702125	1.6269			ENSG00000185130	HIST1H2BL	ENST00000377401.3	2.89183e-05	0.00153453	0.405772	1.3248
	ENSG00000122203	KIAA1191	ENST00000298569.8	0.000100929	0.00201204	0.701066	1.62571			ENSG00000132382	MYBBP1A	ENST00000574934.5	0.000832327	0.0245186	0.405706	1.32474
	ENSG00000143751	SDE2	ENST00000272091.7	6.13076e-19	6.97724e-17	0.700998	1.62563			ENSG00000131467	PSME3	ENST00000441946.6	0.00102532	0.0289168	0.405597	1.32464
	ENSG00000112079	STK38	ENST00000229812.7	2.43429e-11	1.33172e-09	0.700415	1.62497			ENSG00000274618	HIST1H4F	ENST00000244537.5	4.94288e-06	0.000340328	0.40275	1.32203
	ENSG00000156232	WHAMM	ENST00000286760.5	0.00382543	0.0462085	0.699592	1.62405			ENSG00000125835	SNRPB	ENST00000438552.6	4.18515e-07	3.83997e-05	0.402448	1.32175
	ENSG00000088986	DYNLL1	ENST00000392509.6	1.5442e-15	1.28705e-13	0.696358	1.62041			ENSG00000197409	HIST1H3D	ENST00000356476.2	1.23256e-05	0.00074356	0.401762	1.32112
	ENSG00000111816	FRK	ENST00000606080.1	4.73304e-19	5.45223e-17	0.69619	1.62022			ENSG00000115008	IL1A	ENST00000263339.3	0.000390905	0.0134573	0.401079	1.3205
	ENSG00000104889	RNASEH2A	ENST00000221486.5	0.00393345	0.0472351	0.696175	1.6202			ENSG00000196449	YRDC	ENST00000373044.2	4.54336e-06	0.000315427	0.40095	1.32038
	ENSG00000175931	UBE2O	ENST00000319380.11	6.73704e-09	2.76888e-07	0.695315	1.61924			ENSG00000184270	HIST2H2AB	ENST00000331128.4	0.00014942	0.00607534	0.399346	1.31891
	ENSG00000054267	ARID4B	ENST00000474953.5	0.00325879	0.0405389	0.694855	1.61872			ENSG00000136699	SMPD4	ENST00000439886.5	0.000707922	0.0216115	0.398633	1.31826
	ENSG00000146833	TRIM4	ENST00000349062.6	5.38053e-07	1.66456e-05	0.693171	1.61683			ENSG00000116649	SRM	ENST00000376957.6	3.84621e-06	0.000272245	0.396608	1.31641
	ENSG00000091986	CCDC80	ENST00000439685.6	1.1429e-07	3.94728e-06	0.693082	1.61673			ENSG00000105825	TFPI2	ENST00000649730.1	0.000152129	0.00617341	0.396454	1.31627
	ENSG00000110422	HIPK3	ENST00000525975.5	4.22144e-05	0.000920918	0.692791	1.61641			ENSG00000092841	MYL6	ENST00000548580.5	3.90847e-05	0.00197345	0.394701	1.31467
	ENSG00000149100	EIF3M	ENST00000531120.5	0.00209894	0.0282698	0.689773	1.61303			ENSG00000167105	TMEM92	ENST00000300433.7	0.0014755	0.03814	0.394272	1.31428
	ENSG00000198393	ZNF26	ENST00000328654.9	0.000350921	0.00609005	0.685631	1.60841			ENSG00000139180	NDUFA9	ENST00000540688.1	7.95441e-05	0.00358404	0.39423	1.31424
	ENSG00000143612	C1orf43	ENST00000362076.8	0.00233658	0.0308259	0.685101	1.60781			ENSG00000065060	UHRF1BP1	ENST00000192788.5	0.000497307	0.016363	0.393776	1.31383
	ENSG00000132623	ANKEF1	ENST00000378380.4	7.74642e-11	4.00215e-09	0.685009	1.60771			ENSG00000143575	HAX1	ENST00000328703.11	4.35886e-07	3.99056e-05	0.392142	1.31234
	ENSG00000144655	CSRNP1	ENST00000273153.9	1.31587e-05	0.000316951	0.684194	1.6068			ENSG00000108773	KAT2A	ENST00000225916.9	0.000457591	0.0152734	0.391983	1.3122
	ENSG00000142528	ZNF473	ENST00000445728.7	0.0012533	0.0183735	0.683951	1.60653			ENSG00000274267	HIST1H3B	ENST00000621411.1	2.64821e-07	2.59254e-05	0.391748	1.31198
	ENSG00000101190	TCFL5	ENST00000335351.7	4.8258e-06	0.000125982	0.682114	1.60449			ENSG00000184743	ATL3	ENST00000538786.1	1.6459e-05	0.000960236	0.391261	1.31154
	ENSG00000138032	PPM1B	ENST00000378551.6	6.59222e-08	2.36319e-06	0.68191	1.60426			ENSG00000127564	PKMYT1	ENST00000262300.12	0.00179497	0.0441383	0.390033	1.31042
	ENSG00000144381	HSPD1	ENST00000491249.1	0.00038507	0.0066054	0.680421	1.60261			ENSG00000100147	CCDC134	ENST00000255784.5	0.0015494	0.0395657	0.389344	1.3098
	ENSG00000114127	XRN1	ENST00000392981.6	0.00216577	0.0290046	0.679992	1.60213			ENSG00000150779	TIMM8B	ENST00000541231.1	1.00373e-05	0.000629209	0.387675	1.30828
	ENSG00000166794	PPIB	ENST00000300026.3	5.34477e-13	3.46987e-11	0.679486	1.60157			ENSG00000273703	HIST1H2BM	ENST00000621112.1	6.58656e-07	5.79443e-05	0.387608	1.30822
	ENSG00000128283	CDC42EP1	ENST00000249014.4	4.29932e-07	1.35597e-05	0.678946	1.60097			ENSG00000130255	RPL36	ENST00000579649.5	5.02206e-07	4.50369e-05	0.387475	1.3081
	ENSG00000198900	TOP1	ENST00000361337.2	7.93028e-19	8.93552e-17	0.678868	1.60088			ENSG00000284869	EEFSEC	ENST00000644579.1	0.00169226	0.0422437	0.387012	1.30768
	ENSG00000142279	WTIP	ENST00000590071.6	3.24018e-08	1.21616e-06	0.678638	1.60063			ENSG00000273802	HIST1H2BG	ENST00000541790.3	3.32463e-07	3.15766e-05	0.386065	1.30682
	ENSG00000139722	VPS37B	ENST00000267202.6	9.78692e-05	0.00195656	0.678198	1.60014			ENSG00000278463	HIST1H2AB	ENST00000615868.1	0.000322458	0.0114805	0.386025	1.30679
	ENSG00000196705	ZNF431	ENST00000311048.11	0.00166804	0.023337	0.677303	1.59915			ENSG00000068120	COASY	ENST00000393818.2	5.73646e-05	0.0027278	0.385997	1.30676
	ENSG00000136141	LRCH1	ENST00000311191.10	3.98137e-05	0.000872914	0.676289	1.59802			ENSG00000130489	SCO2	ENST00000395693.7	0.000270513	0.00992805	0.38362	1.30461
	ENSG00000282130	NSMCE3	ENST00000631973.1	4.04839e-08	1.50536e-06	0.676263	1.59799			ENSG00000160710	ADAR	ENST00000368471.8	6.58549e-05	0.00306505	0.383537	1.30454
	ENSG00000080824	HSP90AA1	ENST00000557234.1	9.28144e-08	3.24713e-06	0.676203	1.59793			ENSG00000131467	PSME3	ENST00000590720.5	2.78044e-05	0.0014887	0.383329	1.30435
	ENSG00000083535	PIBF1	ENST00000326291.10	0.000586658	0.00953525	0.674479	1.59602			ENSG00000275713	HIST1H2BH	ENST00000619466.2	3.54162e-07	3.34531e-05	0.383145	1.30418
	ENSG00000134086	VHL	ENST00000256474.2	8.28144e-05	0.00168531	0.674306	1.59583			ENSG00000156508	EEF1A1	ENST00000491404.1	0.00180924	0.0444237	0.381729	1.3029
	ENSG00000139620	KANSL2	ENST00000420613.6	1.5772e-09	6.95096e-08	0.673982	1.59547			ENSG00000120690	ELF1	ENST00000635415.1	0.0018032	0.0443014	0.381398	1.3026
	ENSG00000131507	NDFIP1	ENST00000253814.5	2.72934e-05	0.00061555	0.672047	1.59333			ENSG00000196787	HIST1H2AG	ENST00000359193.3	6.08321e-05	0.00286489	0.379399	1.3008
	ENSG00000136068	FLNB	ENST00000490882.5	1.61523e-06	4.61182e-05	0.671459	1.59268			ENSG00000104853	CLPTM1	ENST00000546079.5	0.000554039	0.0178698	0.377893	1.29944
	ENSG00000198876	DCAF12	ENST00000361264.8	2.01837e-18	2.20411e-16	0.671436	1.59266			ENSG00000136848	DAB2IP	ENST00000373782.7	0.00201674	0.0482289	0.377763	1.29933
	ENSG00000025796	SEC63	ENST00000369002.8	6.81221e-08	2.43743e-06	0.66843	1.58934			ENSG00000278677	HIST1H2AM	ENST00000359611.3	4.09979e-06	0.000287992	0.377621	1.2992
	ENSG00000003402	CFLAR	ENST00000309955.7	1.3878e-11	7.75688e-10	0.667802	1.58865			ENSG00000117399	CDC20	ENST00000310955.10	1.06637e-06	8.83104e-05	0.377464	1.29906
	ENSG00000168066	SF1	ENST00000227503.13	4.93091e-05	0.00105697	0.666988	1.58775			ENSG00000130202	NECTIN2	ENST00000252485.8	3.75795e-05	0.00191018	0.376679	1.29835
	ENSG00000172840	PDP2	ENST00000311765.3	5.40732e-06	0.000140294	0.666712	1.58745			ENSG00000139278	GLIPR1	ENST00000550491.1	0.00154262	0.0394587	0.375693	1.29746
	ENSG00000114125	RNF7	ENST00000273480.3	6.17955e-05	0.00129476	0.666351	1.58705			ENSG00000116871	MAP7D1	ENST00000373148.5	0.00161404	0.0407813	0.375573	1.29735
	ENSG00000151014	NOCT	ENST00000280614.3	0.000106677	0.00211474	0.665632	1.58626			ENSG00000014216	CAPN1	ENST00000527323.5	0.00192061	0.046541	0.375241	1.29706
	ENSG00000100815	TRIP11	ENST00000554357.5	2.62377e-06	7.16649e-05	0.665253	1.58585			ENSG00000197903	HIST1H2BK	ENST00000356950.1	6.3119e-07	5.56455e-05	0.374119	1.29605
	ENSG00000165119	HNRNPK	ENST00000457156.5	1.57591e-09	6.95069e-08	0.665085	1.58566			ENSG00000125845	BMP2	ENST00000378827.4	0.00197238	0.0475329	0.372489	1.29458
	ENSG00000168395	ING5	ENST00000636051.1	0.000111374	0.00219785	0.664676	1.58521			ENSG00000137767	SQOR	ENST00000568606.5	1.78651e-06	0.000138195	0.371262	1.29348
	ENSG00000221944	TIGD1	ENST00000408957.5	2.1277e-06	5.90834e-05	0.663436	1.58385			ENSG00000111859	NEDD9	ENST00000379446.9	5.2176e-05	0.0025199	0.370936	1.29319
	ENSG00000108506	INTS2	ENST00000251334.6	2.92566e-08	1.1047e-06	0.662244	1.58254			ENSG00000161016	RPL8	ENST00000527914.5	6.72933e-05	0.00311286	0.370773	1.29305
	ENSG00000152795	HNRNPDL	ENST00000502762.4	2.27386e-07	7.497e-06	0.661615	1.58185			ENSG00000243678	NME2	ENST00000393183.7	0.00171288	0.0426484	0.370612	1.2929
	ENSG00000166233	ARIH1	ENST00000379887.8	4.06442e-12	2.36747e-10	0.659751	1.57981			ENSG00000166411	IDH3A	ENST00000558535.1	0.000663892	0.0205459	0.369698	1.29208
	ENSG00000102287	GABRE	ENST00000486255.1	1.34577e-05	0.000322642	0.659433	1.57946			ENSG00000282988	AL031777.3	ENST00000635200.1	0.00152388	0.0390755	0.369172	1.29161
	ENSG00000166579	NDEL1	ENST00000334527.11	2.86851e-05	0.000644886	0.659169	1.57917			ENSG00000041988	THAP3	ENST00000054650.8	0.00114902	0.0315927	0.369131	1.29157
	ENSG00000166562	SEC11C	ENST00000587834.5	8.73201e-09	3.53497e-07	0.657089	1.5769			ENSG00000176170	SPHK1	ENST00000392496.3	3.69674e-05	0.00188482	0.36844	1.29096
	ENSG00000155304	HSPA13	ENST00000285667.3	8.2855e-08	2.91489e-06	0.656478	1.57623			ENSG00000189306	RRP7A	ENST00000416699.5	0.000178213	0.00707343	0.368281	1.29081
	ENSG00000072849	DERL2	ENST00000573547.1	5.38757e-05	0.0011449	0.656062	1.57578			ENSG00000213523	SRA1	ENST00000602775.5	1.08742e-05	0.00067356	0.368202	1.29074
	ENSG00000082212	ME2	ENST00000321341.10	0.000697628	0.0111027	0.655864	1.57556			ENSG00000100084	HIRA	ENST00000263208.5	6.71587e-05	0.00311286	0.364716	1.28763
	ENSG00000143322	ABL2	ENST00000502732.5	9.32654e-20	1.1643e-17	0.655611	1.57528			ENSG00000168298	HIST1H1E	ENST00000304218.5	7.43977e-05	0.00339785	0.362802	1.28592
	ENSG00000108854	SMURF2	ENST00000262435.13	3.54859e-06	9.46892e-05	0.654808	1.57441			ENSG00000107262	BAG1	ENST00000379704.7	9.29596e-05	0.00408468	0.360444	1.28382
	ENSG00000273559	CWC25	ENST00000614790.4	4.58074e-05	0.000990153	0.653915	1.57343			ENSG00000100902	PSMA6	ENST00000261479.8	1.77802e-06	0.000137794	0.358664	1.28224
	ENSG00000276761	CWC25	ENST00000614868.2	4.58074e-05	0.000990153	0.653915	1.57343			ENSG00000254087	LYN	ENST00000519728.5	0.000847079	0.0248374	0.3586	1.28218
	ENSG00000121864	ZNF639	ENST00000326361.7	0.000170753	0.0031992	0.653733	1.57323			ENSG00000104689	TNFRSF10A	ENST00000221132.7	3.20388e-05	0.00167452	0.358352	1.28196
	ENSG00000126070	AGO3	ENST00000373191.8	1.02557e-05	0.000251952	0.650716	1.56995			ENSG00000134815	DHX34	ENST00000328771.8	0.000208971	0.00806371	0.35832	1.28193
	ENSG00000066084	DIP2B	ENST00000546732.1	0.00418464	0.0496793	0.650561	1.56978			ENSG00000003402	CFLAR	ENST00000309955.7	4.57172e-05	0.0022577	0.35785	1.28151
	ENSG00000173214	MFSD4B	ENST00000368847.4	2.22469e-05	0.000512131	0.647581	1.56654			ENSG00000132361	CLUH	ENST00000435359.5	0.000481575	0.0159281	0.356831	1.28061
	ENSG00000182831	C16orf72	ENST00000327827.11	5.491e-19	6.29976e-17	0.645687	1.56448			ENSG00000275714	HIST1H3A	ENST00000613854.1	0.000131537	0.00546829	0.35542	1.27936
	ENSG00000198467	TPM2	ENST00000645482.1	1.42812e-05	0.000340515	0.645573	1.56436			ENSG00000166394	CYB5R2	ENST00000299498.10	0.00111509	0.0308534	0.355133	1.2791
	ENSG00000161526	SAP30BP	ENST00000584667.5	9.27483e-09	3.74402e-07	0.645384	1.56416			ENSG00000162231	NXF1	ENST00000294172.6	0.00173537	0.0430668	0.354779	1.27879
	ENSG00000113811	SELENOK	ENST00000495461.5	0.00258156	0.0335502	0.644338	1.56302			ENSG00000078061	ARAF	ENST00000377045.8	0.00078766	0.0235332	0.354063	1.27816
	ENSG00000185129	PURA	ENST00000331327.4	8.47246e-05	0.00171986	0.644145	1.56281			ENSG00000165271	NOL6	ENST00000297990.8	1.59751e-05	0.000936597	0.353877	1.27799
	ENSG00000148835	TAF5	ENST00000369839.3	7.39277e-05	0.00152159	0.643333	1.56193			ENSG00000237889	DDX39B	ENST00000448800.5	0.00172288	0.0428334	0.353512	1.27767
	ENSG00000169609	C15orf40	ENST00000304177.9	2.90877e-06	7.8766e-05	0.643208	1.5618			ENSG00000237889	DDX39B	ENST00000426766.5	0.00172288	0.0428334	0.353512	1.27767
	ENSG00000197498	RPF2	ENST00000607388.1	2.33396e-05	0.000534463	0.641164	1.55959			ENSG00000237889	DDX39B	ENST00000420337.5	0.00172288	0.0428334	0.353512	1.27767
	ENSG00000154429	CCSAP	ENST00000366686.1	0.000240121	0.00435353	0.640992	1.5594			ENSG00000254470	AP5B1	ENST00000532090.2	0.0020428	0.0486946	0.352303	1.2766
	ENSG00000166337	TAF10	ENST00000616342.1	9.4002e-05	0.00188656	0.64093	1.55933			ENSG00000160072	ATAD3B	ENST00000472194.6	0.000115056	0.00489051	0.352236	1.27654
	ENSG00000117000	RLF	ENST00000372771.4	7.92707e-14	5.60892e-12	0.640767	1.55916			ENSG00000179958	DCTPP1	ENST00000319285.4	2.10284e-05	0.00118934	0.351888	1.27623
	ENSG00000145741	BTF3	ENST00000510787.5	1.39705e-06	4.02335e-05	0.640143	1.55848			ENSG00000100297	MCM5	ENST00000493076.5	0.00190894	0.046321	0.351681	1.27605
	ENSG00000048649	RSF1	ENST00000308488.10	4.26337e-05	0.000928635	0.639694	1.558			ENSG00000189159	JPT1	ENST00000481647.5	3.80502e-06	0.000269558	0.351655	1.27602
	ENSG00000147471	PLPBP	ENST00000328195.7	7.42057e-13	4.7308e-11	0.638381	1.55658			ENSG00000112146	FBXO9	ENST00000474457.1	0.00179496	0.0441383	0.35037	1.27489
	ENSG00000169242	EFNA1	ENST00000368407.7	0.000344779	0.00599407	0.638268	1.55646			ENSG00000075213	SEMA3A	ENST00000436949.5	0.00155633	0.0397203	0.3501	1.27465
	ENSG00000086065	CHMP5	ENST00000419016.6	0.00338536	0.0418836	0.636723	1.55479			ENSG00000101290	CDS2	ENST00000379070.3	0.000413544	0.0141026	0.349724	1.27432
	ENSG00000153933	DGKE	ENST00000572944.1	0.0038824	0.0467572	0.635281	1.55324			ENSG00000159259	CHAF1B	ENST00000314103.5	0.000480281	0.0159033	0.349537	1.27415
	ENSG00000008869	HEATR5B	ENST00000233099.5	1.13266e-09	5.09482e-08	0.634617	1.55253			ENSG00000197061	HIST1H4C	ENST00000377803.3	2.31501e-05	0.00128491	0.349499	1.27412
	ENSG00000116198	CEP104	ENST00000378230.7	0.00182039	0.0250662	0.634448	1.55234			ENSG00000274997	HIST1H2AH	ENST00000377459.2	6.13477e-06	0.000408697	0.348759	1.27346
	ENSG00000188786	MTF1	ENST00000373036.4	0.00184579	0.0253605	0.633675	1.55151			ENSG00000166012	TAF1D	ENST00000323981.6	0.000391352	0.0134671	0.348203	1.27297
	ENSG00000164066	INTU	ENST00000335251.10	8.40207e-07	2.50893e-05	0.633462	1.55128			ENSG00000146425	DYNLT1	ENST00000367089.7	1.5531e-05	0.000913772	0.348196	1.27297
	ENSG00000013588	GPRC5A	ENST00000648791.1	9.5044e-07	2.80997e-05	0.633384	1.5512			ENSG00000243678	NME2	ENST00000513177.5	0.000798529	0.0237594	0.348171	1.27295
	ENSG00000117410	ATP6V0B	ENST00000472174.6	2.08176e-05	0.000481772	0.633081	1.55087			ENSG00000132002	DNAJB1	ENST00000254322.2	4.48894e-06	0.000311908	0.347827	1.27264
	ENSG00000062194	GPBP1	ENST00000506184.6	2.2458e-07	7.42176e-06	0.631445	1.54912			ENSG00000163754	GYG1	ENST00000296048.10	6.1268e-05	0.00288216	0.347478	1.27233
	ENSG00000145592	RPL37	ENST00000274242.9	8.22971e-07	2.46006e-05	0.631413	1.54908			ENSG00000213593	TMX2	ENST00000278422.8	3.41728e-05	0.0017683	0.347375	1.27224
	ENSG00000269713	NBPF9	ENST00000483630.5	0.00118572	0.0175324	0.631398	1.54907			ENSG00000196890	HIST3H2BB	ENST00000620438.1	0.00101553	0.0286603	0.34676	1.2717
	ENSG00000107854	TNKS2	ENST00000371627.4	1.20245e-12	7.44808e-11	0.627501	1.54489			ENSG00000285449	HIST3H2BB	ENST00000647549.1	0.00101553	0.0286603	0.34676	1.2717
	ENSG00000118985	ELL2	ENST00000237853.8	1.51874e-12	9.26544e-11	0.626709	1.54404			ENSG00000183207	RUVBL2	ENST00000596247.5	0.000424418	0.0144145	0.346194	1.2712
	ENSG00000156502	SUPV3L1	ENST00000359655.8	2.48514e-11	1.35822e-09	0.626515	1.54383			ENSG00000142910	TINAGL1	ENST00000271064.11	7.7953e-06	0.000503828	0.343177	1.26855
	ENSG00000102265	TIMP1	ENST00000218388.8	4.58886e-05	0.000991365	0.625176	1.5424			ENSG00000198218	QRICH1	ENST00000489642.5	0.00104979	0.0294674	0.340962	1.2666
	ENSG00000108774	RAB5C	ENST00000547517.5	5.22817e-06	0.000135798	0.623627	1.54074			ENSG00000158042	MRPL17	ENST00000529958.1	0.00018235	0.00720671	0.340428	1.26613
	ENSG00000144381	HSPD1	ENST00000482167.1	0.00195149	0.0266256	0.623089	1.54017			ENSG00000100889	PCK2	ENST00000216780.8	0.00125116	0.0336785	0.339854	1.26563
	ENSG00000102317	RBM3	ENST00000376759.7	0.00202387	0.0273889	0.622383	1.53942			ENSG00000285241	PCK2	ENST00000645217.1	0.00125116	0.0336785	0.339854	1.26563
	ENSG00000112343	TRIM38	ENST00000357085.4	3.4138e-07	1.09435e-05	0.621197	1.53815			ENSG00000150459	SAP18	ENST00000450573.5	0.000569467	0.0182332	0.339596	1.2654
	ENSG00000171159	C9orf16	ENST00000372994.1	0.00364168	0.0444053	0.617913	1.53465			ENSG00000196866	HIST1H2AD	ENST00000341023.1	0.000167948	0.00673983	0.338369	1.26433
	ENSG00000164690	SHH	ENST00000297261.6	0.00127766	0.0186631	0.617858	1.5346			ENSG00000089356	FXYD3	ENST00000346446.9	0.000461499	0.0153792	0.336449	1.26264
	ENSG00000197622	CDC42SE1	ENST00000439374.6	1.73422e-05	0.00040716	0.617759	1.53449			ENSG00000132507	EIF5A	ENST00000336452.11	0.00175524	0.043438	0.336294	1.26251
	ENSG00000170315	UBB	ENST00000578649.1	0.000434656	0.00734921	0.616481	1.53313			ENSG00000100142	POLR2F	ENST00000470701.1	0.000501414	0.0164656	0.333526	1.26009
	ENSG00000177600	RPLP2	ENST00000321153.8	8.34179e-08	2.93106e-06	0.615921	1.53254			ENSG00000167513	CDT1	ENST00000301019.8	0.00130196	0.0346543	0.333407	1.25999
	ENSG00000117625	RCOR3	ENST00000367005.8	0.0031708	0.0396794	0.615208	1.53178			ENSG00000143543	JTB	ENST00000271843.8	3.02148e-05	0.00159419	0.332662	1.25933
	ENSG00000112245	PTP4A1	ENST00000626021.2	1.47038e-12	8.98012e-11	0.614948	1.5315			ENSG00000179115	FARSA	ENST00000314606.8	2.38549e-05	0.00131267	0.332407	1.25911
	ENSG00000169905	TOR1AIP2	ENST00000609928.5	1.76852e-08	6.89359e-07	0.613949	1.53044			ENSG00000277075	HIST1H2AE	ENST00000303910.4	0.000706936	0.0215893	0.330012	1.25702
	ENSG00000136504	KAT7	ENST00000259021.8	0.000928847	0.0142033	0.612723	1.52914			ENSG00000100300	TSPO	ENST00000583777.5	0.00060635	0.019113	0.329548	1.25662
	ENSG00000169629	RGPD8	ENST00000302558.7	0.000969057	0.0147245	0.611294	1.52763			ENSG00000278488	NAPRT	ENST00000621955.1	0.000967495	0.0276322	0.329156	1.25628
	ENSG00000105173	CCNE1	ENST00000262643.7	0.000144828	0.00276932	0.611214	1.52754			ENSG00000112096	SOD2	ENST00000367055.8	0.001874	0.0456906	0.328984	1.25613
	ENSG00000022840	RNF10	ENST00000413266.6	1.63144e-06	4.65561e-05	0.611106	1.52743			ENSG00000184357	HIST1H1B	ENST00000331442.4	4.82584e-05	0.00236637	0.327021	1.25442
	ENSG00000215193	PEX26	ENST00000329627.11	0.000248273	0.00447982	0.610302	1.52658			ENSG00000129625	REEP5	ENST00000511865.6	0.000360047	0.0125611	0.326849	1.25427
	ENSG00000188895	MSL1	ENST00000339569.9	0.00390381	0.0469451	0.608931	1.52513			ENSG00000101057	MYBL2	ENST00000217026.4	0.000206824	0.00800313	0.326079	1.2536
	ENSG00000028839	TBPL1	ENST00000613034.4	0.00111144	0.0165987	0.60818	1.52433			ENSG00000166508	MCM7	ENST00000303887.9	7.0682e-05	0.00324261	0.324275	1.25204
	ENSG00000132819	RBM38	ENST00000356208.9	0.00147016	0.0210304	0.605549	1.52156			ENSG00000277791	PSMB3	ENST00000619426.4	7.70091e-05	0.00349249	0.323467	1.25133
	ENSG00000164758	MED30	ENST00000297347.7	0.00160884	0.0226879	0.605175	1.52116			ENSG00000275903	PSMB3	ENST00000619951.2	7.70091e-05	0.00349249	0.323467	1.25133
	ENSG00000147854	UHRF2	ENST00000276893.9	0.000331201	0.00578464	0.604365	1.52031			ENSG00000115307	AUP1	ENST00000377526.3	3.21946e-05	0.00168161	0.322831	1.25078
	ENSG00000107789	MINPP1	ENST00000371996.8	0.000142162	0.00272386	0.604212	1.52015			ENSG00000105447	GRWD1	ENST00000253237.9	0.000189965	0.00746739	0.322518	1.25051
	ENSG00000163872	YEATS2	ENST00000305135.9	5.27839e-05	0.00112254	0.604153	1.52009			ENSG00000178896	EXOSC4	ENST00000316052.5	0.000602305	0.0190721	0.322378	1.25039
	ENSG00000082898	XPO1	ENST00000428210.5	0.000230117	0.00418956	0.603411	1.5193			ENSG00000137309	HMGA1	ENST00000311487.9	2.39951e-05	0.00131864	0.322295	1.25032
	ENSG00000153066	TXNDC11	ENST00000283033.9	1.05279e-07	3.65388e-06	0.602141	1.51797			ENSG00000161960	EIF4A1	ENST00000583389.5	0.00146967	0.0380227	0.318877	1.24736
	ENSG00000175782	SLC35E3	ENST00000398004.3	1.06362e-08	4.26321e-07	0.601989	1.51781			ENSG00000175756	AURKAIP1	ENST00000321751.9	0.000448766	0.0150391	0.317921	1.24653
	ENSG00000041988	THAP3	ENST00000054650.8	0.003591	0.0439007	0.601047	1.51682			ENSG00000132591	ERAL1	ENST00000254928.9	0.000330988	0.011739	0.317846	1.24647
	ENSG00000105698	USF2	ENST00000343550.9	0.000851108	0.0132157	0.600854	1.51661			ENSG00000053372	MRTO4	ENST00000330263.4	5.75044e-05	0.00272977	0.31663	1.24542
	ENSG00000144426	NBEAL1	ENST00000460355.1	2.37781e-18	2.57184e-16	0.599793	1.5155			ENSG00000221983	UBA52	ENST00000597451.5	0.000450288	0.0150729	0.316267	1.2451
	ENSG00000143337	TOR1AIP1	ENST00000528443.6	0.00250561	0.0326531	0.597252	1.51283			ENSG00000198791	CNOT7	ENST00000361272.8	8.70045e-05	0.00385555	-0.321946	-1.25002
	ENSG00000090520	DNAJB11	ENST00000265028.7	1.14035e-07	3.94329e-06	0.594972	1.51044			ENSG00000154174	TOMM70	ENST00000284320.5	4.07983e-05	0.00204264	-0.322127	-1.25017
	ENSG00000163874	ZC3H12A	ENST00000373087.6	0.00116364	0.0172665	0.594388	1.50983			ENSG00000082153	BZW1	ENST00000409226.5	0.000136203	0.00562857	-0.322913	-1.25085
	ENSG00000162390	ACOT11	ENST00000371316.3	0.00280544	0.0359	0.593742	1.50916			ENSG00000135821	GLUL	ENST00000339526.8	4.41035e-05	0.00218839	-0.322949	-1.25088
	ENSG00000155329	ZCCHC10	ENST00000324170.7	0.000950949	0.0145116	0.591884	1.50721			ENSG00000001461	NIPAL3	ENST00000003912.7	0.000158876	0.00641002	-0.323252	-1.25115
	ENSG00000129472	RAB2B	ENST00000397762.5	0.00142114	0.0204221	0.590252	1.50551			ENSG00000141425	RPRD1A	ENST00000399022.8	8.31774e-05	0.00372553	-0.3239	-1.25171
	ENSG00000063177	RPL18	ENST00000084795.9	3.03807e-06	8.1954e-05	0.588128	1.50329			ENSG00000099622	CIRBP	ENST00000320936.9	0.000365107	0.0127057	-0.3245	-1.25223
	ENSG00000159210	SNF8	ENST00000502492.5	0.000928992	0.0142033	0.587569	1.50271			ENSG00000103657	HERC1	ENST00000443617.6	0.000108671	0.00466673	-0.324637	-1.25235
	ENSG00000100811	YY1	ENST00000554579.1	9.06383e-05	0.00182617	0.586917	1.50203			ENSG00000133477	FAM83F	ENST00000333407.10	0.000233114	0.00878776	-0.324823	-1.25251
	ENSG00000154370	TRIM11	ENST00000493030.6	0.0019254	0.0263002	0.585858	1.50093			ENSG00000065923	SLC9A7	ENST00000616978.4	0.00164435	0.0413624	-0.325032	-1.25269
	ENSG00000131263	RLIM	ENST00000349225.2	6.85676e-07	2.08372e-05	0.585459	1.50052			ENSG00000117505	DR1	ENST00000370267.1	0.000388436	0.0133889	-0.325237	-1.25287
	ENSG00000125971	DYNLRB1	ENST00000374846.3	0.00166919	0.0233472	0.5853	1.50035			ENSG00000138119	MYOF	ENST00000358334.9	0.000314774	0.011255	-0.325645	-1.25322
	ENSG00000174021	GNG5	ENST00000370645.8	0.000631414	0.0101781	0.585196	1.50024			ENSG00000205581	HMGN1	ENST00000380749.9	1.70299e-05	0.000987317	-0.325821	-1.25338
	ENSG00000145425	RPS3A	ENST00000507485.1	3.60636e-05	0.000798415	0.584136	1.49914			ENSG00000100426	ZBED4	ENST00000216268.5	0.000673711	0.0207496	-0.326083	-1.25361
	ENSG00000134453	RBM17	ENST00000379888.8	1.81097e-06	5.11403e-05	0.584053	1.49905			ENSG00000089050	RBBP9	ENST00000337227.8	0.00162835	0.0410469	-0.326719	-1.25416
	ENSG00000022840	RNF10	ENST00000325954.8	0.000398116	0.00679013	0.583494	1.49847			ENSG00000112078	KCTD20	ENST00000373731.6	0.000592776	0.0188369	-0.326935	-1.25435
	ENSG00000105640	RPL18A	ENST00000599898.5	1.60625e-10	7.98558e-09	0.583258	1.49823			ENSG00000161217	PCYT1A	ENST00000292823.6	3.49511e-05	0.00180298	-0.327059	-1.25445
	ENSG00000143013	LMO4	ENST00000370542.1	0.00249502	0.0325675	0.582344	1.49728			ENSG00000115677	HDLBP	ENST00000391975.5	5.79048e-05	0.00274565	-0.327325	-1.25468
	ENSG00000181222	POLR2A	ENST00000617998.4	0.00381732	0.0461597	0.58124	1.49613			ENSG00000168807	SNTB2	ENST00000336278.8	0.000664264	0.0205498	-0.32749	-1.25483
	ENSG00000136527	TRA2B	ENST00000456380.5	6.31693e-05	0.00132061	0.5804	1.49526			ENSG00000182541	LIMK2	ENST00000331728.8	0.000464107	0.0154414	-0.327671	-1.25499
	ENSG00000136807	CDK9	ENST00000373264.4	1.92092e-07	6.41167e-06	0.577942	1.49272			ENSG00000008294	SPAG9	ENST00000357122.8	0.000174397	0.00695842	-0.328192	-1.25544
	ENSG00000197563	PIGN	ENST00000638183.1	7.90134e-06	0.0001985	0.576993	1.49174			ENSG00000006625	GGCT	ENST00000275428.8	0.00209322	0.049528	-0.328315	-1.25555
	ENSG00000136485	DCAF7	ENST00000431926.5	0.000924404	0.0141408	0.576162	1.49088			ENSG00000165934	CPSF2	ENST00000298875.8	4.87729e-05	0.00238458	-0.328796	-1.25597
	ENSG00000125148	MT2A	ENST00000245185.5	3.57175e-05	0.000791614	0.575982	1.49069			ENSG00000160752	FDPS	ENST00000490140.1	0.000271533	0.00994649	-0.329496	-1.25657
	ENSG00000186532	SMYD4	ENST00000305513.11	4.73897e-05	0.00102202	0.575765	1.49047			ENSG00000146457	WTAP	ENST00000621533.4	0.00116128	0.031852	-0.329982	-1.257
	ENSG00000065526	SPEN	ENST00000375759.7	7.20176e-06	0.000183117	0.575315	1.49			ENSG00000013563	DNASE1L1	ENST00000369807.5	0.00153463	0.0393028	-0.330014	-1.25703
	ENSG00000169564	PCBP1	ENST00000303577.6	0.000463375	0.00778129	0.575265	1.48995			ENSG00000119231	SENP5	ENST00000323460.9	0.000288156	0.0104558	-0.330068	-1.25707
	ENSG00000266086	AC015813.2	ENST00000578794.2	0.00141553	0.0203621	0.573914	1.48856			ENSG00000166848	TERF2IP	ENST00000300086.4	0.000271612	0.00994649	-0.330435	-1.25739
	ENSG00000108587	GOSR1	ENST00000225724.9	0.000189488	0.00350961	0.572563	1.48716			ENSG00000149657	LSM14B	ENST00000279068.10	0.00119843	0.032667	-0.330613	-1.25755
	ENSG00000003756	RBM5	ENST00000347869.7	3.86947e-08	1.44375e-06	0.572377	1.48697			ENSG00000138119	MYOF	ENST00000371489.5	0.00168052	0.0420437	-0.331297	-1.25814
	ENSG00000285641	AL358472.6	ENST00000648869.1	0.00395445	0.0474434	0.571916	1.4865			ENSG00000114503	NCBP2	ENST00000321256.9	0.000352355	0.0123496	-0.333089	-1.25971
	ENSG00000088833	NSFL1C	ENST00000216879.8	0.00290476	0.0369375	0.571575	1.48614			ENSG00000091136	LAMB1	ENST00000222399.10	3.35445e-05	0.00174229	-0.333594	-1.26015
	ENSG00000086589	RBM22	ENST00000199814.8	2.81955e-08	1.06676e-06	0.570308	1.48484			ENSG00000137364	TPMT	ENST00000309983.4	0.000343375	0.0120806	-0.333655	-1.2602
	ENSG00000139233	LLPH	ENST00000266604.6	5.41967e-05	0.00115019	0.569358	1.48386			ENSG00000092847	AGO1	ENST00000373204.5	0.00125189	0.0336874	-0.333712	-1.26025
	ENSG00000102119	EMD	ENST00000369842.8	0.000157357	0.00298273	0.567411	1.48186			ENSG00000117868	ESYT2	ENST00000275418.11	0.000246523	0.00921816	-0.333893	-1.26041
	ENSG00000182899	RPL35A	ENST00000464167.6	1.3195e-07	4.50504e-06	0.564212	1.47858			ENSG00000137193	PIM1	ENST00000373509.5	0.000192285	0.00751735	-0.334262	-1.26073
	ENSG00000165782	PIP4P1	ENST00000398020.6	7.78217e-05	0.00159204	0.563705	1.47806			ENSG00000087494	PTHLH	ENST00000545234.5	9.43515e-06	0.000596398	-0.334311	-1.26078
	ENSG00000182534	MXRA7	ENST00000355797.7	0.00322561	0.0401879	0.562836	1.47717			ENSG00000139842	CUL4A	ENST00000451881.5	0.000106436	0.0045802	-0.334503	-1.26094
	ENSG00000111678	C12orf57	ENST00000542222.1	4.74817e-06	0.000124184	0.561902	1.47621			ENSG00000169504	CLIC4	ENST00000374379.8	0.000157369	0.00636744	-0.334777	-1.26118
	ENSG00000241343	RPL36A	ENST00000372849.8	0.00190236	0.0260179	0.561734	1.47604			ENSG00000167005	NUDT21	ENST00000300291.9	0.000596102	0.0189044	-0.335092	-1.26146
	ENSG00000114902	SPCS1	ENST00000233025.11	0.000208573	0.00383056	0.560529	1.47481			ENSG00000090615	GOLGA3	ENST00000450791.6	0.000720592	0.0219412	-0.335202	-1.26155
	ENSG00000124784	RIOK1	ENST00000379834.6	3.397e-06	9.0858e-05	0.555021	1.46919			ENSG00000124207	CSE1L	ENST00000262982.2	0.0016721	0.0418835	-0.335385	-1.26171
	ENSG00000088448	ANKRD10	ENST00000267339.6	1.04756e-06	3.07783e-05	0.553291	1.46743			ENSG00000261796	ISY1-RAB43	ENST00000418265.1	0.00108663	0.0302568	-0.335483	-1.2618
	ENSG00000285437	POLR2J3	ENST00000504157.5	1.32657e-06	3.8379e-05	0.553281	1.46742			ENSG00000129083	COPB1	ENST00000439561.6	1.54522e-05	0.000909783	-0.335934	-1.26219
	ENSG00000097033	SH3GLB1	ENST00000482504.1	0.00183365	0.0252059	0.552742	1.46687			ENSG00000137815	RTF1	ENST00000389629.8	0.000555259	0.0179022	-0.336278	-1.2625
	ENSG00000109971	HSPA8	ENST00000534319.5	0.00365178	0.0445189	0.55168	1.46579			ENSG00000143153	ATP1B1	ENST00000367816.5	0.000604203	0.019113	-0.336645	-1.26282
	ENSG00000233276	GPX1	ENST00000419783.2	0.000357217	0.00619322	0.551391	1.4655			ENSG00000152894	PTPRK	ENST00000368226.8	0.000623536	0.0195438	-0.336807	-1.26296
	ENSG00000162852	CNST	ENST00000366513.8	1.52879e-07	5.17631e-06	0.55007	1.46416			ENSG00000273993	PTPRK	ENST00000618924.4	0.000623536	0.0195438	-0.336807	-1.26296
	ENSG00000172809	RPL38	ENST00000533498.1	1.35637e-10	6.81502e-09	0.54882	1.46289			ENSG00000121486	TRMT1L	ENST00000367506.9	0.000823393	0.0243513	-0.336898	-1.26304
	ENSG00000102554	KLF5	ENST00000539231.5	0.000111933	0.00220811	0.54804	1.4621			ENSG00000148180	GSN	ENST00000394353.7	0.00200068	0.0479788	-0.336994	-1.26312
	ENSG00000133872	SARAF	ENST00000256255.10	0.00297333	0.0376741	0.547825	1.46188			ENSG00000012660	ELOVL5	ENST00000304434.10	2.69303e-05	0.00145216	-0.338479	-1.26442
	ENSG00000123200	ZC3H13	ENST00000242848.8	3.73843e-05	0.000823792	0.547571	1.46162			ENSG00000115808	STRN	ENST00000263918.8	0.000862738	0.0252107	-0.338733	-1.26465
	ENSG00000103275	UBE2I	ENST00000403747.6	0.00131363	0.0191243	0.545505	1.45953			ENSG00000056097	ZFR	ENST00000265069.12	1.68489e-05	0.000978271	-0.339043	-1.26492
	ENSG00000105372	RPS19	ENST00000221975.6	1.52483e-07	5.16873e-06	0.544518	1.45853			ENSG00000136193	SCRN1	ENST00000242059.9	2.23068e-05	0.00124814	-0.339221	-1.26507
	ENSG00000157557	ETS2	ENST00000360938.7	9.25741e-14	6.46946e-12	0.544026	1.45804			ENSG00000070061	ELP1	ENST00000374647.9	8.46811e-05	0.00377468	-0.339413	-1.26524
	ENSG00000105438	KDELR1	ENST00000330720.6	0.00290236	0.0369318	0.543596	1.4576			ENSG00000122863	CHST3	ENST00000373115.4	0.00011658	0.00494519	-0.339978	-1.26574
	ENSG00000156381	ANKRD9	ENST00000286918.8	4.84328e-07	1.51238e-05	0.540852	1.45483			ENSG00000104267	CA2	ENST00000285379.9	9.57711e-05	0.00418395	-0.340488	-1.26618
	ENSG00000087088	BAX	ENST00000513545.5	0.00409926	0.0487985	0.540055	1.45403			ENSG00000184602	SNN	ENST00000329565.5	0.000397474	0.0136328	-0.340534	-1.26622
	ENSG00000144381	HSPD1	ENST00000388968.7	0.000157935	0.00298969	0.539529	1.4535			ENSG00000084636	COL16A1	ENST00000373672.7	2.68075e-05	0.00144647	-0.340666	-1.26634
	ENSG00000166855	CLPX	ENST00000559152.5	1.92084e-06	5.39402e-05	0.539457	1.45343			ENSG00000156273	BACH1	ENST00000286800.7	0.000534649	0.0173383	-0.340715	-1.26638
	ENSG00000104689	TNFRSF10A	ENST00000221132.7	2.6807e-11	1.45528e-09	0.538293	1.45225			ENSG00000067704	IARS2	ENST00000366922.2	9.5909e-06	0.000604408	-0.340878	-1.26653
	ENSG00000112701	SENP6	ENST00000370010.6	1.56509e-06	4.47768e-05	0.536877	1.45083			ENSG00000049860	HEXB	ENST00000261416.11	3.06131e-05	0.00161214	-0.340917	-1.26656
	ENSG00000122863	CHST3	ENST00000373115.4	8.19307e-14	5.78269e-12	0.536484	1.45043			ENSG00000109586	GALNT7	ENST00000265000.8	0.00030541	0.010988	-0.340956	-1.2666
	ENSG00000118257	NRP2	ENST00000360409.7	0.00378587	0.0458479	0.536447	1.4504			ENSG00000006451	RALA	ENST00000005257.6	4.34025e-05	0.00215875	-0.341252	-1.26686
	ENSG00000196704	AMZ2	ENST00000359783.8	5.81368e-07	1.78977e-05	0.53617	1.45012			ENSG00000100644	HIF1A	ENST00000337138.8	0.0014918	0.0384302	-0.34126	-1.26686
	ENSG00000155096	AZIN1	ENST00000347770.8	0.000747919	0.0118108	0.532423	1.44636			ENSG00000163257	DCAF16	ENST00000382247.5	0.00200366	0.0480089	-0.341339	-1.26693
	ENSG00000105372	RPS19	ENST00000598742.5	3.14482e-09	1.35027e-07	0.5321	1.44603			ENSG00000206075	SERPINB5	ENST00000382771.8	5.57481e-05	0.00266462	-0.341551	-1.26712
	ENSG00000153574	RPIA	ENST00000283646.4	0.00162301	0.0228536	0.530789	1.44472			ENSG00000101474	APMAP	ENST00000217456.2	0.000789937	0.0235795	-0.342194	-1.26768
	ENSG00000114019	AMOTL2	ENST00000249883.9	2.76188e-07	8.9652e-06	0.530175	1.4441			ENSG00000133606	MKRN1	ENST00000255977.6	2.99057e-05	0.0015839	-0.342613	-1.26805
	ENSG00000154723	ATP5PF	ENST00000400087.7	0.00340335	0.0420602	0.529457	1.44339			ENSG00000156931	VPS8	ENST00000436792.6	0.000812487	0.0241058	-0.342756	-1.26818
	ENSG00000091527	CDV3	ENST00000264993.7	7.21914e-06	0.000183476	0.525845	1.43978			ENSG00000108861	DUSP3	ENST00000226004.7	2.9154e-05	0.00154605	-0.342955	-1.26835
	ENSG00000117408	IPO13	ENST00000372343.7	4.58985e-05	0.000991365	0.5249	1.43883			ENSG00000179222	MAGED1	ENST00000326587.11	3.7817e-05	0.00191991	-0.343046	-1.26843
	ENSG00000143612	C1orf43	ENST00000368521.9	2.01035e-06	5.61827e-05	0.524475	1.43841			ENSG00000095015	MAP3K1	ENST00000399503.3	0.000457034	0.015267	-0.343385	-1.26873
	ENSG00000164366	CCDC127	ENST00000296824.3	2.26428e-05	0.000519977	0.524457	1.43839			ENSG00000185009	AP3M1	ENST00000355264.8	0.000915056	0.0264152	-0.344738	-1.26992
	ENSG00000111266	DUSP16	ENST00000298573.8	0.000129079	0.00250108	0.523689	1.43763			ENSG00000107164	FUBP3	ENST00000319725.9	0.00018011	0.00712832	-0.344832	-1.27
	ENSG00000280962	DUSP16	ENST00000626413.2	0.000129079	0.00250108	0.523689	1.43763			ENSG00000132964	CDK8	ENST00000381527.7	0.0016258	0.0410073	-0.345676	-1.27075
	ENSG00000184979	USP18	ENST00000215794.7	0.00033817	0.00589183	0.523628	1.43757			ENSG00000103479	RBL2	ENST00000262133.10	0.000144729	0.00592214	-0.345701	-1.27077
	ENSG00000124209	RAB22A	ENST00000244040.3	1.53474e-10	7.65697e-09	0.522638	1.43658			ENSG00000198363	ASPH	ENST00000379454.8	8.5327e-05	0.00379565	-0.346341	-1.27133
	ENSG00000120885	CLU	ENST00000560566.5	0.00290219	0.0369318	0.520858	1.43481			ENSG00000173726	TOMM20	ENST00000366607.4	5.15019e-06	0.000351119	-0.346468	-1.27144
	ENSG00000162191	UBXN1	ENST00000301935.9	0.00201457	0.0273077	0.519841	1.4338			ENSG00000204634	TBC1D8	ENST00000376840.8	0.00179396	0.0441383	-0.346499	-1.27147
	ENSG00000108666	C17orf75	ENST00000225805.8	0.00182708	0.0251278	0.519363	1.43332			ENSG00000151779	NBAS	ENST00000281513.9	1.03197e-05	0.000644971	-0.346963	-1.27188
	ENSG00000124160	NCOA5	ENST00000290231.10	0.000498068	0.00829518	0.517163	1.43114			ENSG00000165389	SPTSSA	ENST00000298130.4	0.000897039	0.0259671	-0.346989	-1.2719
	ENSG00000110048	OSBP	ENST00000263847.5	3.87891e-11	2.07593e-09	0.517055	1.43103			ENSG00000163602	RYBP	ENST00000477973.3	0.00209761	0.0496037	-0.347047	-1.27195
	ENSG00000125149	C16orf70	ENST00000219139.7	0.000118733	0.0023301	0.514417	1.42842			ENSG00000127526	SLC35E1	ENST00000595753.5	0.000565484	0.0181266	-0.347258	-1.27214
	ENSG00000083635	NUFIP1	ENST00000379161.4	0.00102736	0.0154777	0.512988	1.427			ENSG00000111530	CAND1	ENST00000544619.1	2.31736e-05	0.00128537	-0.347384	-1.27225
	ENSG00000105640	RPL18A	ENST00000599870.1	1.139e-08	4.54607e-07	0.512479	1.4265			ENSG00000080371	RAB21	ENST00000261263.4	0.000296045	0.0107002	-0.347571	-1.27242
	ENSG00000119669	IRF2BPL	ENST00000238647.4	6.1273e-05	0.00128571	0.512094	1.42612			ENSG00000179562	GCC1	ENST00000321407.2	0.000348838	0.0122366	-0.348014	-1.27281
	ENSG00000182899	RPL35A	ENST00000429437.5	9.04005e-06	0.000224914	0.511931	1.42596			ENSG00000122642	FKBP9	ENST00000242209.8	0.000618949	0.0194307	-0.348114	-1.2729
	ENSG00000113742	CPEB4	ENST00000334035.9	0.00153428	0.0217936	0.511635	1.42566			ENSG00000083520	DIS3	ENST00000377780.8	0.00192612	0.0466423	-0.348457	-1.2732
	ENSG00000124171	PARD6B	ENST00000371610.6	3.63108e-05	0.000802007	0.508255	1.42233			ENSG00000178425	NT5DC1	ENST00000319550.8	0.00143166	0.0372495	-0.348647	-1.27337
	ENSG00000116251	RPL22	ENST00000465387.5	5.05412e-05	0.0010789	0.505662	1.41977			ENSG00000169299	PGM2	ENST00000381967.8	0.000473296	0.0157095	-0.348893	-1.27358
	ENSG00000170315	UBB	ENST00000302182.7	0.000933513	0.0142647	0.505392	1.41951			ENSG00000168246	UBTD2	ENST00000393792.2	0.000615295	0.0193583	-0.349287	-1.27393
	ENSG00000186395	KRT10	ENST00000635956.1	0.00262904	0.0340268	0.504316	1.41845			ENSG00000173530	TNFRSF10D	ENST00000312584.3	0.000103226	0.00446051	-0.349415	-1.27404
	ENSG00000165244	ZNF367	ENST00000375256.4	1.94535e-08	7.54654e-07	0.502501	1.41667			ENSG00000111726	CMAS	ENST00000229329.6	0.000138467	0.00570799	-0.35014	-1.27468
	ENSG00000154803	FLCN	ENST00000285071.8	1.43323e-07	4.86696e-06	0.5017	1.41588			ENSG00000142867	BCL10	ENST00000648566.1	0.000143437	0.00588375	-0.350143	-1.27469
	ENSG00000130811	EIF3G	ENST00000253108.8	3.88772e-07	1.23579e-05	0.501332	1.41552			ENSG00000124225	PMEPA1	ENST00000341744.7	0.000202952	0.00787524	-0.3503	-1.27483
	ENSG00000165660	ABRAXAS2	ENST00000298492.5	2.29196e-08	8.78883e-07	0.501134	1.41533			ENSG00000061676	NCKAP1	ENST00000360982.2	0.000663564	0.0205434	-0.350431	-1.27494
	ENSG00000055609	KMT2C	ENST00000558084.5	0.000560352	0.00916551	0.501002	1.4152			ENSG00000275498	PDXDC1	ENST00000619589.4	0.00161316	0.0407813	-0.350529	-1.27503
	ENSG00000055609	KMT2C	ENST00000262189.10	0.000560352	0.00916551	0.501002	1.4152			ENSG00000146729	NIPSNAP2	ENST00000322090.7	7.78279e-05	0.00352004	-0.351195	-1.27562
	ENSG00000189403	HMGB1	ENST00000341423.9	0.00401985	0.0480095	0.500826	1.41502			ENSG00000136048	DRAM1	ENST00000258534.12	0.000788269	0.0235382	-0.351518	-1.2759
	ENSG00000136738	STAM	ENST00000377524.7	1.06464e-05	0.000260758	0.500549	1.41475			ENSG00000138835	RGS3	ENST00000620489.1	0.00201793	0.0482289	-0.352408	-1.27669
	ENSG00000062716	VMP1	ENST00000592790.1	4.41105e-06	0.000115956	0.500446	1.41465			ENSG00000164828	SUN1	ENST00000413171.6	0.0013489	0.0355852	-0.352777	-1.27702
	ENSG00000137776	SLTM	ENST00000380516.6	6.5384e-06	0.000167527	0.499887	1.4141			ENSG00000119912	IDE	ENST00000265986.10	5.44166e-05	0.00261297	-0.353029	-1.27724
	ENSG00000124383	MPHOSPH10	ENST00000244230.6	0.00211861	0.0284874	0.499845	1.41406			ENSG00000085719	CPNE3	ENST00000517490.5	3.55612e-06	0.000254086	-0.353067	-1.27727
	ENSG00000169490	TM2D2	ENST00000456397.6	0.00302061	0.038153	0.499331	1.41356			ENSG00000115866	DARS	ENST00000264161.8	6.39423e-06	0.000423121	-0.353097	-1.2773
	ENSG00000111412	C12orf49	ENST00000261318.4	3.27183e-09	1.40092e-07	0.498786	1.41302			ENSG00000120875	DUSP4	ENST00000240100.6	1.93856e-05	0.00110847	-0.35317	-1.27736
	ENSG00000156735	BAG4	ENST00000287322.4	1.67221e-06	4.76045e-05	0.498398	1.41264			ENSG00000182541	LIMK2	ENST00000333611.8	0.000118802	0.00502157	-0.353503	-1.27766
	ENSG00000146909	NOM1	ENST00000275820.3	3.23818e-07	1.04158e-05	0.49763	1.41189			ENSG00000164096	C4orf3	ENST00000399075.6	6.00105e-06	0.000401569	-0.35386	-1.27798
	ENSG00000198018	ENTPD7	ENST00000370489.4	2.25408e-05	0.000518475	0.497071	1.41135			ENSG00000188636	RTL6	ENST00000341255.3	0.00017916	0.00710087	-0.353874	-1.27799
	ENSG00000160213	CSTB	ENST00000291568.6	0.00230162	0.0304782	0.496583	1.41087			ENSG00000105856	HBP1	ENST00000468410.5	0.000939666	0.0270226	-0.353877	-1.27799
	ENSG00000283809	AC007326.4	ENST00000638240.1	8.14608e-05	0.00165895	0.495735	1.41004			ENSG00000283847	HBP1	ENST00000640195.1	0.000939666	0.0270226	-0.353877	-1.27799
	ENSG00000245848	CEBPA	ENST00000498907.2	0.000495944	0.00826467	0.494737	1.40906			ENSG00000142751	GPN2	ENST00000374135.8	0.000448266	0.0150284	-0.354039	-1.27813
	ENSG00000126524	SBDS	ENST00000246868.6	2.42348e-10	1.18103e-08	0.494622	1.40895			ENSG00000065882	TBC1D1	ENST00000510573.6	0.00167914	0.0420345	-0.354254	-1.27832
	ENSG00000163463	KRTCAP2	ENST00000487350.5	0.00235562	0.0310627	0.493879	1.40823			ENSG00000157827	FMNL2	ENST00000288670.13	0.0001875	0.00738752	-0.354466	-1.27851
	ENSG00000233927	RPS28	ENST00000449223.3	4.95087e-08	1.81029e-06	0.491085	1.4055			ENSG00000111605	CPSF6	ENST00000435070.6	0.00155763	0.0397207	-0.354709	-1.27873
	ENSG00000156482	RPL30	ENST00000517489.1	0.000968907	0.0147245	0.490903	1.40532			ENSG00000178988	MRFAP1L1	ENST00000320848.6	9.65157e-05	0.00420985	-0.355116	-1.27909
	ENSG00000062725	APPBP2	ENST00000083182.7	5.56577e-08	2.01305e-06	0.490753	1.40518			ENSG00000101343	CRNKL1	ENST00000536226.1	0.000226437	0.00858658	-0.355203	-1.27917
	ENSG00000153561	RMND5A	ENST00000283632.4	4.49271e-12	2.60623e-10	0.488785	1.40326			ENSG00000056050	HPF1	ENST00000393381.2	0.00201805	0.0482289	-0.355619	-1.27953
	ENSG00000139637	C12orf10	ENST00000267103.9	0.00031545	0.0055437	0.48729	1.40181			ENSG00000138095	LRPPRC	ENST00000260665.11	2.67172e-05	0.00144347	-0.355783	-1.27968
	ENSG00000179119	SPTY2D1	ENST00000336349.5	1.75934e-09	7.725e-08	0.486818	1.40135			ENSG00000140416	TPM1	ENST00000358278.7	4.8633e-05	0.00238193	-0.355919	-1.2798
	ENSG00000055609	KMT2C	ENST00000355193.6	5.68253e-05	0.00120038	0.485211	1.39979			ENSG00000106682	EIF4H	ENST00000353999.6	7.99363e-05	0.00359782	-0.355984	-1.27986
	ENSG00000120885	CLU	ENST00000522098.1	0.00236951	0.031224	0.48513	1.39971			ENSG00000163975	MELTF	ENST00000296351.8	0.000507213	0.0166168	-0.356946	-1.28071
	ENSG00000101882	NKAP	ENST00000477789.5	0.000743895	0.0117571	0.484655	1.39925			ENSG00000080815	PSEN1	ENST00000324501.9	0.00142664	0.0371306	-0.35697	-1.28073
	ENSG00000197622	CDC42SE1	ENST00000492796.5	0.000750869	0.0118541	0.4825	1.39716			ENSG00000175938	ORAI3	ENST00000318663.4	0.000432828	0.0146404	-0.357102	-1.28085
	ENSG00000117153	KLHL12	ENST00000367261.7	1.43771e-06	4.13622e-05	0.480515	1.39524			ENSG00000176788	BASP1	ENST00000322611.3	0.000333267	0.0117883	-0.35716	-1.2809
	ENSG00000204822	MRPL53	ENST00000258105.7	0.000210562	0.00386457	0.480283	1.39502			ENSG00000119335	SET	ENST00000322030.12	6.8122e-06	0.000447933	-0.357903	-1.28156
	ENSG00000198355	PIM3	ENST00000360612.4	7.32153e-06	0.000185786	0.479974	1.39472			ENSG00000134108	ARL8B	ENST00000611208.4	1.76186e-05	0.00101861	-0.35794	-1.28159
	ENSG00000057757	PITHD1	ENST00000246151.8	0.000949113	0.0144875	0.478742	1.39353			ENSG00000278540	ACACA	ENST00000614428.4	1.00091e-05	0.000628384	-0.358077	-1.28172
	ENSG00000105849	TWISTNB	ENST00000222567.5	9.69147e-08	3.38223e-06	0.477284	1.39212			ENSG00000084234	APLP2	ENST00000278756.7	0.000231282	0.00873055	-0.358464	-1.28206
	ENSG00000139800	ZIC5	ENST00000267294.4	0.00408467	0.0486656	0.476846	1.3917			ENSG00000136943	CTSV	ENST00000259470.5	6.63508e-05	0.00308641	-0.358858	-1.28241
	ENSG00000068697	LAPTM4A	ENST00000175091.4	1.21126e-07	4.16058e-06	0.476755	1.39161			ENSG00000187720	THSD4	ENST00000355327.7	0.000749871	0.0226625	-0.359542	-1.28302
	ENSG00000143862	ARL8A	ENST00000272217.6	0.000455328	0.00766672	0.47643	1.3913			ENSG00000068745	IP6K2	ENST00000328631.9	4.50555e-05	0.00222899	-0.359585	-1.28306
	ENSG00000213614	HEXA	ENST00000268097.9	0.00198316	0.0269344	0.47609	1.39097			ENSG00000176142	TMEM39A	ENST00000319172.9	0.00204338	0.0486946	-0.359595	-1.28307
	ENSG00000145425	RPS3A	ENST00000506126.5	0.000783875	0.0123066	0.474373	1.38931			ENSG00000128590	DNAJB9	ENST00000249356.3	0.000537128	0.0174052	-0.359837	-1.28328
	ENSG00000127311	HELB	ENST00000247815.8	0.000612973	0.0099288	0.47434	1.38928			ENSG00000116741	RGS2	ENST00000235382.6	4.00522e-05	0.00201375	-0.359997	-1.28342
	ENSG00000143774	GUK1	ENST00000312726.8	0.00261063	0.0338736	0.473723	1.38869			ENSG00000104361	NIPAL2	ENST00000430223.6	0.00202198	0.048309	-0.360038	-1.28346
	ENSG00000128923	MINDY2	ENST00000559228.5	0.00295224	0.0374572	0.473715	1.38868			ENSG00000257093	KIAA1147	ENST00000536163.5	0.00168487	0.0420893	-0.360069	-1.28349
	ENSG00000105281	SLC1A5	ENST00000542575.6	6.22825e-07	1.91117e-05	0.473638	1.38861			ENSG00000262599	KIAA1147	ENST00000575464.5	0.00168487	0.0420893	-0.360069	-1.28349
	ENSG00000170296	GABARAP	ENST00000302386.9	0.00278275	0.035666	0.472551	1.38756			ENSG00000270231	NBPF8	ENST00000583271.5	0.00150705	0.0387633	-0.360397	-1.28378
	ENSG00000182768	NGRN	ENST00000379095.4	2.56818e-05	0.000582683	0.472257	1.38728			ENSG00000133812	SBF2	ENST00000256190.12	0.000179417	0.00710429	-0.360445	-1.28382
	ENSG00000184402	SS18L1	ENST00000331758.7	0.00113931	0.0169568	0.472099	1.38713			ENSG00000185070	FLRT2	ENST00000554746.1	0.00173407	0.0430474	-0.360454	-1.28383
	ENSG00000162244	RPL29	ENST00000648640.1	3.40529e-07	1.09224e-05	0.471432	1.38648			ENSG00000114850	SSR3	ENST00000265044.6	1.68826e-06	0.000131819	-0.360697	-1.28405
	ENSG00000196781	TLE1	ENST00000376499.7	0.000897622	0.0138104	0.471214	1.38628			ENSG00000138069	RAB1A	ENST00000409751.1	7.20371e-05	0.00329933	-0.361027	-1.28434
	ENSG00000276550	HERC2P2	ENST00000619021.4	1.73137e-05	0.00040666	0.470958	1.38603			ENSG00000142687	KIAA0319L	ENST00000325722.7	0.000341114	0.0120265	-0.361102	-1.28441
	ENSG00000197958	RPL12	ENST00000361436.9	2.65444e-07	8.64614e-06	0.468853	1.38401			ENSG00000256646	AC010132.3	ENST00000442788.5	0.00070901	0.0216367	-0.361226	-1.28452
	ENSG00000168495	POLR3D	ENST00000397802.8	5.42057e-05	0.00115019	0.467063	1.38229			ENSG00000138386	NAB1	ENST00000337386.9	0.000136865	0.00564885	-0.361771	-1.285
	ENSG00000106443	PHF14	ENST00000634607.1	0.000104278	0.00207153	0.463903	1.37927			ENSG00000118873	RAB3GAP2	ENST00000358951.6	1.12584e-05	0.000690175	-0.361937	-1.28515
	ENSG00000183475	ASB7	ENST00000332783.11	0.000389881	0.0066758	0.463719	1.37909			ENSG00000163611	SPICE1	ENST00000295872.8	0.00207804	0.0492669	-0.36196	-1.28517
	ENSG00000155090	KLF10	ENST00000285407.10	1.02545e-09	4.64947e-08	0.463532	1.37891			ENSG00000168385	2002-09-01	ENST00000391971.6	2.20597e-06	0.000167379	-0.362386	-1.28555
	ENSG00000136819	C9orf78	ENST00000372447.7	4.13179e-06	0.000109019	0.462789	1.3782			ENSG00000198589	LRBA	ENST00000510413.5	0.000735995	0.0223457	-0.362585	-1.28573
	ENSG00000163681	SLMAP	ENST00000295951.7	0.000684455	0.0109305	0.462313	1.37775			ENSG00000144566	RAB5A	ENST00000273047.8	0.000667183	0.0206324	-0.362677	-1.28581
	ENSG00000177954	RPS27	ENST00000493224.5	4.45042e-07	1.39896e-05	0.462274	1.37771			ENSG00000168538	TRAPPC11	ENST00000334690.10	8.23049e-05	0.00369246	-0.36271	-1.28584
	ENSG00000136238	RAC1	ENST00000488373.5	0.000679983	0.0108774	0.461308	1.37679			ENSG00000184432	COPB2	ENST00000333188.9	0.00211552	0.0499563	-0.36281	-1.28593
	ENSG00000180879	SSR4	ENST00000320857.7	0.00128434	0.0187317	0.461025	1.37652			ENSG00000073921	PICALM	ENST00000532317.5	3.24595e-05	0.00169438	-0.363036	-1.28613
	ENSG00000066135	KDM4A	ENST00000372396.3	5.53406e-05	0.00117208	0.459997	1.37554			ENSG00000171792	RHNO1	ENST00000489288.6	0.00187554	0.0457148	-0.363194	-1.28627
	ENSG00000131669	NINJ1	ENST00000375446.4	5.46945e-06	0.000141611	0.459247	1.37482			ENSG00000111897	SERINC1	ENST00000339697.4	7.61147e-06	0.000495019	-0.363378	-1.28643
	ENSG00000119396	RAB14	ENST00000373840.8	1.87323e-10	9.19993e-09	0.45913	1.37471			ENSG00000065613	SLK	ENST00000369755.3	0.000143687	0.0058911	-0.363409	-1.28646
	ENSG00000063177	RPL18	ENST00000549920.5	2.33501e-06	6.43046e-05	0.458418	1.37403			ENSG00000142864	SERBP1	ENST00000370994.8	0.000606208	0.019113	-0.363562	-1.2866
	ENSG00000107862	GBF1	ENST00000369983.3	3.34065e-07	1.07211e-05	0.455712	1.37146			ENSG00000139651	ZNF740	ENST00000416904.4	0.000404148	0.0138275	-0.363675	-1.2867
	ENSG00000109113	RAB34	ENST00000395245.8	0.00198524	0.0269498	0.455435	1.3712			ENSG00000137040	RANBP6	ENST00000259569.5	0.000139822	0.0057578	-0.363977	-1.28697
	ENSG00000115268	RPS15	ENST00000592623.5	4.54989e-09	1.9144e-07	0.45367	1.36952			ENSG00000112701	SENP6	ENST00000370010.6	0.000393005	0.0135017	-0.364395	-1.28734
	ENSG00000131013	PPIL4	ENST00000253329.2	2.71653e-05	0.00061315	0.452983	1.36887			ENSG00000009954	BAZ1B	ENST00000404251.1	0.000505055	0.0165656	-0.36514	-1.28801
	ENSG00000101189	MRGBP	ENST00000370487.4	7.86309e-09	3.2038e-07	0.452141	1.36807			ENSG00000171517	LPAR3	ENST00000440886.1	0.000118306	0.00500569	-0.365531	-1.28836
	ENSG00000166889	PATL1	ENST00000300146.9	0.000263003	0.00470813	0.451228	1.3672			ENSG00000105887	MTPN	ENST00000393085.3	0.000144075	0.00589828	-0.365762	-1.28856
	ENSG00000116539	ASH1L	ENST00000392403.7	0.000281625	0.00500671	0.449364	1.36544			ENSG00000124767	GLO1	ENST00000373365.4	1.10612e-06	9.1323e-05	-0.36615	-1.28891
	ENSG00000113739	STC2	ENST00000265087.8	7.01989e-11	3.64007e-09	0.448385	1.36451			ENSG00000149187	CELF1	ENST00000310513.10	0.000321065	0.0114492	-0.366893	-1.28957
	ENSG00000142541	RPL13A	ENST00000484279.5	2.25317e-06	6.22019e-05	0.447473	1.36365			ENSG00000141367	CLTC	ENST00000269122.7	0.0010145	0.0286511	-0.367167	-1.28982
	ENSG00000213145	CRIP1	ENST00000461556.1	0.00030151	0.00532017	0.446912	1.36312			ENSG00000132388	UBE2G1	ENST00000396981.6	0.000762186	0.02299	-0.367227	-1.28987
	ENSG00000178741	COX5A	ENST00000322347.10	2.40188e-05	0.000548907	0.446498	1.36273			ENSG00000135269	TES	ENST00000358204.8	1.34602e-06	0.000107825	-0.367275	-1.28991
	ENSG00000169710	FASN	ENST00000306749.3	6.01238e-05	0.00126347	0.443676	1.36007			ENSG00000224531	SMIM13	ENST00000416247.3	0.00141089	0.0367986	-0.367304	-1.28994
	ENSG00000108651	UTP6	ENST00000261708.8	0.000292605	0.00517754	0.443189	1.35961			ENSG00000168461	RAB31	ENST00000578921.5	1.80503e-06	0.00013924	-0.367707	-1.2903
	ENSG00000135047	CTSL	ENST00000343150.9	1.21072e-07	4.16058e-06	0.442828	1.35927			ENSG00000131473	ACLY	ENST00000393896.6	2.30278e-05	0.00127898	-0.368261	-1.2908
	ENSG00000171490	RSL1D1	ENST00000571133.5	9.45108e-10	4.30933e-08	0.442811	1.35925			ENSG00000111450	STX2	ENST00000261653.10	0.00170858	0.0425752	-0.368653	-1.29115
	ENSG00000166441	RPL27A	ENST00000534599.5	1.93124e-07	6.4423e-06	0.441846	1.35834			ENSG00000075975	MKRN2	ENST00000170447.11	0.000145805	0.00595743	-0.369386	-1.2918
	ENSG00000175137	SH3BP5L	ENST00000366472.5	0.00107037	0.0160741	0.441482	1.358			ENSG00000136628	EPRS	ENST00000366923.7	1.41105e-06	0.000112494	-0.369584	-1.29198
	ENSG00000104695	PPP2CB	ENST00000221138.8	5.51296e-07	1.70181e-05	0.440984	1.35753			ENSG00000135378	PRRG4	ENST00000257836.3	0.000219222	0.00839319	-0.369773	-1.29215
	ENSG00000109436	TBC1D9	ENST00000442267.2	9.87678e-05	0.00197174	0.438832	1.35551			ENSG00000141429	GALNT1	ENST00000590654.1	0.00194472	0.0469749	-0.369828	-1.2922
	ENSG00000073584	SMARCE1	ENST00000348513.11	0.00397785	0.0476333	0.437242	1.35401			ENSG00000164930	FZD6	ENST00000358755.4	6.85326e-05	0.00315443	-0.369843	-1.29221
	ENSG00000067334	DNTTIP2	ENST00000436063.6	0.000990864	0.0150156	0.437149	1.35393			ENSG00000129250	KIF1C	ENST00000320785.9	0.00012117	0.00510872	-0.369875	-1.29224
	ENSG00000151151	IPMK	ENST00000373935.3	8.26603e-05	0.00168278	0.436036	1.35288			ENSG00000049449	RCN1	ENST00000054950.3	1.51917e-05	0.000895709	-0.370148	-1.29249
	ENSG00000168610	STAT3	ENST00000264657.9	0.000992665	0.0150348	0.435321	1.35221			ENSG00000170540	ARL6IP1	ENST00000304414.11	1.19155e-06	9.73224e-05	-0.370471	-1.29277
	ENSG00000130522	JUND	ENST00000252818.4	0.000390909	0.00668734	0.432667	1.34973			ENSG00000272398	CD24	ENST00000606017.1	1.17511e-05	0.000713554	-0.370736	-1.29301
	ENSG00000175324	LSM1	ENST00000311351.8	0.00160011	0.0226041	0.432234	1.34932			ENSG00000147274	RBMX	ENST00000496459.2	0.00176774	0.0436232	-0.371029	-1.29328
	ENSG00000113615	SEC24A	ENST00000398844.6	2.23665e-06	6.18062e-05	0.432092	1.34919			ENSG00000137145	DENND4C	ENST00000434457.6	0.000258956	0.00956712	-0.371031	-1.29328
	ENSG00000164609	SLU7	ENST00000297151.8	3.38655e-05	0.000753578	0.431146	1.3483			ENSG00000163110	PDLIM5	ENST00000317968.8	4.75423e-06	0.00032897	-0.371319	-1.29354
	ENSG00000113161	HMGCR	ENST00000287936.8	0.000284555	0.00505403	0.430428	1.34763			ENSG00000171109	MFN1	ENST00000471841.5	0.00211079	0.0498871	-0.371362	-1.29357
	ENSG00000172244	C5orf34	ENST00000306862.6	0.00392704	0.0471845	0.429945	1.34718			ENSG00000164168	TMEM184C	ENST00000296582.7	0.0015122	0.0388597	-0.371391	-1.2936
	ENSG00000137955	RABGGTB	ENST00000471759.5	0.000235343	0.00427536	0.428469	1.3458			ENSG00000013016	EHD3	ENST00000322054.9	0.00179058	0.0440694	-0.371603	-1.29379
	ENSG00000166912	MTMR10	ENST00000435680.5	0.000424444	0.00719371	0.427925	1.3453			ENSG00000120805	ARL1	ENST00000261636.12	0.000271484	0.00994649	-0.371636	-1.29382
	ENSG00000075624	ACTB	ENST00000493945.6	0.00228645	0.0303128	0.427089	1.34452			ENSG00000281309	SURF6	ENST00000629980.1	0.00157002	0.0399879	-0.371835	-1.294
	ENSG00000133606	MKRN1	ENST00000255977.6	3.56823e-08	1.33487e-06	0.426748	1.3442			ENSG00000148296	SURF6	ENST00000372022.5	0.00157002	0.0399879	-0.371835	-1.294
	ENSG00000163510	CWC22	ENST00000410053.7	0.00400945	0.0479408	0.421664	1.33947			ENSG00000101350	KIF3B	ENST00000375712.3	2.13172e-05	0.00120322	-0.37191	-1.29407
	ENSG00000115268	RPS15	ENST00000585665.2	9.81393e-08	3.41865e-06	0.420643	1.33852			ENSG00000206527	HACD2	ENST00000383657.9	0.000257429	0.00953607	-0.372393	-1.2945
	ENSG00000004961	HCCS	ENST00000321143.8	4.32305e-05	0.000940549	0.420541	1.33843			ENSG00000163875	MEAF6	ENST00000296214.9	0.000725168	0.0220652	-0.372637	-1.29472
	ENSG00000133112	TPT1	ENST00000533567.5	6.26168e-07	1.92038e-05	0.41854	1.33657			ENSG00000005020	SKAP2	ENST00000345317.6	0.0018559	0.045348	-0.373341	-1.29535
	ENSG00000159346	ADIPOR1	ENST00000340990.9	1.18065e-07	4.06528e-06	0.418043	1.33611			ENSG00000138413	IDH1	ENST00000345146.6	7.73918e-07	6.66073e-05	-0.373534	-1.29552
	ENSG00000113595	TRIM23	ENST00000231524.13	0.000121276	0.00237387	0.417956	1.33603			ENSG00000174013	FBXO45	ENST00000440469.1	0.00071847	0.0218934	-0.373558	-1.29554
	ENSG00000074356	NCBP3	ENST00000389005.5	0.000825998	0.0128611	0.416393	1.33459			ENSG00000084234	APLP2	ENST00000528499.5	1.18438e-06	9.68319e-05	-0.373779	-1.29574
	ENSG00000265681	RPL17	ENST00000615479.4	0.00262164	0.0339885	0.416218	1.33442			ENSG00000108239	TBC1D12	ENST00000225235.4	0.00123844	0.033435	-0.37378	-1.29574
	ENSG00000066422	ZBTB11	ENST00000312938.4	2.52215e-07	8.23892e-06	0.41595	1.33418			ENSG00000143924	EML4	ENST00000318522.9	0.000254732	0.00945721	-0.374388	-1.29629
	ENSG00000187605	TET3	ENST00000409262.7	0.00327339	0.0406937	0.415591	1.33385			ENSG00000166441	RPL27A	ENST00000314138.10	0.000324321	0.011532	-0.37445	-1.29634
	ENSG00000264522	OTUD7B	ENST00000581312.5	0.00180119	0.024838	0.413464	1.33188			ENSG00000090905	TNRC6A	ENST00000315183.11	0.00033023	0.0117221	-0.374944	-1.29679
	ENSG00000065978	YBX1	ENST00000467957.1	0.00348402	0.0428516	0.413348	1.33177			ENSG00000113328	CCNG1	ENST00000340828.6	2.21259e-06	0.000167728	-0.37583	-1.29759
	ENSG00000133639	BTG1	ENST00000256015.4	0.00111639	0.016655	0.413261	1.33169			ENSG00000111707	SUDS3	ENST00000543473.1	1.11521e-05	0.00068517	-0.375923	-1.29767
	ENSG00000134070	IRAK2	ENST00000256458.4	3.23189e-05	0.000721145	0.410787	1.32941			ENSG00000143756	FBXO28	ENST00000366862.9	1.96475e-05	0.00112113	-0.376055	-1.29779
	ENSG00000109089	CDR2L	ENST00000337231.5	2.22816e-05	0.000512721	0.408984	1.32775			ENSG00000085449	WDFY1	ENST00000233055.8	0.000177335	0.00705537	-0.376388	-1.29809
	ENSG00000120885	CLU	ENST00000405140.7	8.93405e-06	0.000222374	0.407436	1.32633			ENSG00000174106	LEMD3	ENST00000308330.2	8.54746e-05	0.00379583	-0.376416	-1.29811
	ENSG00000198242	RPL23A	ENST00000422514.6	2.79597e-07	9.07065e-06	0.40397	1.32314			ENSG00000184203	PPP1R2	ENST00000618156.4	3.71849e-05	0.00189475	-0.377224	-1.29884
	ENSG00000175595	ERCC4	ENST00000311895.7	0.00318079	0.039787	0.401961	1.3213			ENSG00000138138	ATAD1	ENST00000328142.3	0.00128917	0.034457	-0.377228	-1.29884
	ENSG00000110700	RPS13	ENST00000525828.1	5.6584e-05	0.00119573	0.400603	1.32006			ENSG00000283024	ATAD1	ENST00000634773.1	0.00128917	0.034457	-0.377228	-1.29884
	ENSG00000164715	LMTK2	ENST00000297293.5	0.000459693	0.00772415	0.398386	1.31803			ENSG00000130508	PXDN	ENST00000252804.8	0.000944841	0.0271427	-0.377648	-1.29922
	ENSG00000101421	CHMP4B	ENST00000217402.2	0.00393376	0.0472351	0.397798	1.3175			ENSG00000134824	FADS2	ENST00000517312.5	0.000377625	0.0130812	-0.377805	-1.29936
	ENSG00000155660	PDIA4	ENST00000286091.8	9.2337e-06	0.000229128	0.397126	1.31688			ENSG00000146242	TPBG	ENST00000543496.3	0.000223563	0.00850468	-0.377918	-1.29947
	ENSG00000114391	RPL24	ENST00000464595.1	0.000215302	0.00393881	0.394646	1.31462			ENSG00000283085	TPBG	ENST00000634826.1	0.000223563	0.00850468	-0.377918	-1.29947
	ENSG00000105640	RPL18A	ENST00000597648.5	2.8252e-06	7.67599e-05	0.394105	1.31413			ENSG00000102172	SMS	ENST00000404933.6	2.28808e-05	0.00127336	-0.378019	-1.29956
	ENSG00000091651	ORC6	ENST00000569239.5	0.00266952	0.0343858	0.393495	1.31357			ENSG00000110921	MVK	ENST00000228510.7	0.000765862	0.0230675	-0.378421	-1.29992
	ENSG00000130723	PRRC2B	ENST00000357304.8	0.000679777	0.0108772	0.392916	1.31304			ENSG00000100320	RBFOX2	ENST00000405409.6	1.13587e-06	9.32317e-05	-0.37876	-1.30022
	ENSG00000174010	KLHL15	ENST00000328046.8	1.18012e-07	4.06528e-06	0.392797	1.31294			ENSG00000020426	MNAT1	ENST00000539616.6	0.00158804	0.0403149	-0.378785	-1.30025
	ENSG00000133112	TPT1	ENST00000527226.2	0.000777385	0.0122149	0.391883	1.3121			ENSG00000109787	KLF3	ENST00000261438.9	0.000106026	0.00456728	-0.379277	-1.30069
	ENSG00000177600	RPLP2	ENST00000525722.1	4.93224e-07	1.53847e-05	0.390822	1.31114			ENSG00000106723	SPIN1	ENST00000375859.3	1.52068e-05	0.000895966	-0.379432	-1.30083
	ENSG00000125818	PSMF1	ENST00000333082.7	0.00311656	0.039139	0.389865	1.31027			ENSG00000075420	FNDC3B	ENST00000336824.8	0.00207148	0.0491672	-0.379608	-1.30099
	ENSG00000130255	RPL36	ENST00000577222.5	7.8056e-08	2.76149e-06	0.388573	1.3091			ENSG00000171004	HS6ST2	ENST00000370836.6	0.000726369	0.0220937	-0.379783	-1.30115
	ENSG00000241343	RPL36A	ENST00000465744.5	1.95368e-06	5.48151e-05	0.388269	1.30882			ENSG00000140743	CDR2	ENST00000268383.6	0.000478558	0.0158525	-0.380244	-1.30156
	ENSG00000144566	RAB5A	ENST00000273047.8	9.21141e-05	0.00185327	0.388001	1.30858			ENSG00000087494	PTHLH	ENST00000538310.1	7.65164e-07	6.5922e-05	-0.380372	-1.30168
	ENSG00000198060	MARCH5	ENST00000358935.2	6.34474e-05	0.00132496	0.387638	1.30825			ENSG00000108854	SMURF2	ENST00000262435.13	6.81304e-05	0.00314113	-0.38087	-1.30213
	ENSG00000011275	RNF216	ENST00000389902.7	0.00390064	0.0469169	0.38619	1.30694			ENSG00000180011	ZADH2	ENST00000537114.2	0.0012191	0.0330612	-0.381775	-1.30294
	ENSG00000168495	POLR3D	ENST00000306433.8	0.00264678	0.0341654	0.385987	1.30675			ENSG00000215717	TMEM167B	ENST00000338272.8	0.000185649	0.00731974	-0.381814	-1.30298
	ENSG00000137574	TGS1	ENST00000260129.5	0.00037116	0.00640751	0.384971	1.30583			ENSG00000174574	AKIRIN1	ENST00000432648.7	5.20936e-06	0.000354863	-0.382462	-1.30356
	ENSG00000165105	RASEF	ENST00000376447.3	0.00105175	0.0158114	0.384941	1.30581			ENSG00000148925	BTBD10	ENST00000278174.9	7.50889e-06	0.000489877	-0.382718	-1.3038
	ENSG00000108061	SHOC2	ENST00000369452.8	2.94221e-05	0.000660406	0.384766	1.30565			ENSG00000111880	RNGTT	ENST00000369485.8	0.00208773	0.0494262	-0.382856	-1.30392
	ENSG00000182899	RPL35A	ENST00000442341.5	3.05309e-08	1.15051e-06	0.382628	1.30371			ENSG00000185189	NRBP2	ENST00000442628.6	0.00165753	0.0415934	-0.383216	-1.30425
	ENSG00000091009	RBM27	ENST00000265271.6	2.00879e-07	6.67745e-06	0.379587	1.30097			ENSG00000134698	AGO4	ENST00000373210.3	0.000332574	0.0117752	-0.38365	-1.30464
	ENSG00000131462	TUBG1	ENST00000251413.7	1.17675e-05	0.000285504	0.379044	1.30048			ENSG00000108588	CCDC47	ENST00000225726.9	0.000954061	0.0273328	-0.383716	-1.3047
	ENSG00000074590	NUAK1	ENST00000261402.6	0.00170025	0.0236649	0.377997	1.29954			ENSG00000121064	SCPEP1	ENST00000262288.7	0.000233953	0.00880745	-0.383981	-1.30494
	ENSG00000156482	RPL30	ENST00000396070.6	1.62411e-05	0.000382577	0.377575	1.29916			ENSG00000150687	PRSS23	ENST00000280258.5	4.64048e-07	4.20221e-05	-0.384137	-1.30508
	ENSG00000197958	RPL12	ENST00000497825.5	5.6093e-05	0.00118624	0.374946	1.29679			ENSG00000168159	RNF187	ENST00000482739.2	0.000248826	0.00927162	-0.384249	-1.30518
	ENSG00000138231	DBR1	ENST00000260803.8	0.00084244	0.0130919	0.374475	1.29637			ENSG00000285426	RNF187	ENST00000645627.1	0.000248826	0.00927162	-0.384249	-1.30518
	ENSG00000065518	NDUFB4	ENST00000491335.1	0.00396393	0.0475169	0.373855	1.29581			ENSG00000185414	MRPL30	ENST00000338148.7	5.74938e-05	0.00272977	-0.384502	-1.30541
	ENSG00000136935	GOLGA1	ENST00000373555.8	0.000877403	0.0135683	0.373446	1.29544			ENSG00000093183	SEC22C	ENST00000451653.5	5.84675e-05	0.00276918	-0.384563	-1.30546
	ENSG00000166847	DCTN5	ENST00000300087.6	0.000328111	0.0057448	0.373344	1.29535			ENSG00000110321	EIF4G2	ENST00000339995.9	7.83176e-06	0.0005054	-0.384615	-1.30551
	ENSG00000106993	CDC37L1	ENST00000381854.3	0.00168391	0.0234926	0.373211	1.29523			ENSG00000115750	TAF1B	ENST00000263663.9	0.000868967	0.0253597	-0.384827	-1.3057
	ENSG00000116095	PLEKHA3	ENST00000234453.9	0.00196807	0.0268226	0.372714	1.29479			ENSG00000075945	KIFAP3	ENST00000361580.6	0.000318769	0.0113881	-0.3849	-1.30577
	ENSG00000175183	CSRP2	ENST00000311083.9	0.00108364	0.0162477	0.370179	1.29251			ENSG00000144560	VGLL4	ENST00000273038.7	6.60565e-06	0.000435038	-0.384916	-1.30578
	ENSG00000172270	BSG	ENST00000545507.6	0.000789095	0.0123714	0.367918	1.29049			ENSG00000109220	CHIC2	ENST00000263921.7	0.00172492	0.0428715	-0.384982	-1.30584
	ENSG00000108774	RAB5C	ENST00000346213.8	0.000172353	0.00322385	0.367303	1.28994			ENSG00000182749	PAQR7	ENST00000374296.3	1.60692e-05	0.000939468	-0.385044	-1.3059
	ENSG00000167468	GPX4	ENST00000354171.12	0.00130207	0.0189658	0.366118	1.28888			ENSG00000009307	CSDE1	ENST00000339438.10	7.17807e-07	6.2211e-05	-0.385496	-1.30631
	ENSG00000101210	EEF1A2	ENST00000217182.5	0.000686457	0.0109501	0.361212	1.2845			ENSG00000185728	YTHDF3	ENST00000539294.5	0.00104502	0.0293632	-0.385728	-1.30652
	ENSG00000114648	KLHL18	ENST00000232766.5	0.000482314	0.00805649	0.359624	1.28309			ENSG00000143079	CTTNBP2NL	ENST00000271277.10	0.000557826	0.0179592	-0.38573	-1.30652
	ENSG00000151131	C12orf45	ENST00000552951.6	1.14131e-05	0.000277975	0.35928	1.28279			ENSG00000112249	ASCC3	ENST00000369162.6	3.86429e-07	3.6011e-05	-0.386372	-1.3071
	ENSG00000168003	SLC3A2	ENST00000535296.5	0.00284474	0.0363455	0.359218	1.28273			ENSG00000164070	HSPA4L	ENST00000296464.8	0.000975759	0.0278015	-0.386995	-1.30767
	ENSG00000186130	ZBTB6	ENST00000373659.3	0.00146279	0.0209515	0.356669	1.28047			ENSG00000148572	NRBF2	ENST00000277746.10	9.2466e-05	0.00407123	-0.387033	-1.3077
	ENSG00000005075	POLR2J	ENST00000292614.9	0.00127289	0.0185982	0.356437	1.28026			ENSG00000169905	TOR1AIP2	ENST00000482587.5	1.6307e-05	0.000952032	-0.387043	-1.30771
	ENSG00000163320	CGGBP1	ENST00000309534.10	2.95565e-06	7.99593e-05	0.355781	1.27968			ENSG00000078246	TULP3	ENST00000448120.6	0.000387597	0.013371	-0.38727	-1.30792
	ENSG00000163374	YY1AP1	ENST00000436865.5	0.000803647	0.0125648	0.355773	1.27967			ENSG00000183723	CMTM4	ENST00000581487.1	7.53497e-05	0.00343594	-0.387403	-1.30804
	ENSG00000136986	DERL1	ENST00000259512.8	1.04904e-06	3.08058e-05	0.353375	1.27755			ENSG00000174442	ZWILCH	ENST00000446801.6	0.000502762	0.0164969	-0.387902	-1.30849
	ENSG00000168439	STIP1	ENST00000540501.1	0.000517444	0.00857254	0.351537	1.27592			ENSG00000111269	CREBL2	ENST00000228865.2	4.20372e-05	0.00209585	-0.387978	-1.30856
	ENSG00000167526	RPL13	ENST00000567815.5	0.00126594	0.0185253	0.349665	1.27426			ENSG00000140265	ZSCAN29	ENST00000396976.6	0.000663162	0.0205386	-0.388206	-1.30876
	ENSG00000094804	CDC6	ENST00000209728.8	0.000160909	0.00303787	0.349072	1.27374			ENSG00000065135	GNAI3	ENST00000369851.5	5.00287e-06	0.000343041	-0.388243	-1.3088
	ENSG00000112306	RPS12	ENST00000230050.3	0.00187397	0.0257102	0.347857	1.27267			ENSG00000164251	F2RL1	ENST00000296677.4	1.18176e-05	0.000716027	-0.388486	-1.30902
	ENSG00000178996	SNX18	ENST00000381410.4	0.00360538	0.0440119	0.343307	1.26866			ENSG00000110075	PPP6R3	ENST00000393800.6	8.79085e-05	0.00389147	-0.388832	-1.30933
	ENSG00000198042	MAK16	ENST00000360128.10	1.28168e-06	3.71373e-05	0.342914	1.26832			ENSG00000164902	PHAX	ENST00000297540.4	0.000545985	0.0176647	-0.389167	-1.30964
	ENSG00000181026	AEN	ENST00000332810.3	9.07296e-07	2.69225e-05	0.341656	1.26721			ENSG00000171100	MTM1	ENST00000370396.6	0.000974693	0.0277806	-0.389236	-1.3097
	ENSG00000176407	KCMF1	ENST00000409785.8	5.94219e-06	0.000153291	0.339546	1.26536			ENSG00000105176	URI1	ENST00000574110.5	0.00134763	0.0355631	-0.389341	-1.3098
	ENSG00000221983	UBA52	ENST00000599551.5	0.00046459	0.00779488	0.33683	1.26298			ENSG00000155096	AZIN1	ENST00000337198.9	1.80213e-06	0.000139145	-0.389649	-1.31007
	ENSG00000140382	HMG20A	ENST00000336216.8	0.000377329	0.00649029	0.336255	1.26247			ENSG00000133835	HSD17B4	ENST00000510025.6	0.000926407	0.0267151	-0.389838	-1.31025
	ENSG00000137815	RTF1	ENST00000389629.8	0.00122736	0.0180493	0.33539	1.26172			ENSG00000168118	RAB4A	ENST00000366690.4	9.26592e-06	0.000587483	-0.390126	-1.31051
	ENSG00000149480	MTA2	ENST00000527204.5	0.00155812	0.0220714	0.333308	1.2599			ENSG00000083720	OXCT1	ENST00000196371.9	0.000688661	0.0211241	-0.390159	-1.31054
	ENSG00000198258	UBL5	ENST00000358666.7	0.000992079	0.01503	0.33091	1.25781			ENSG00000134086	VHL	ENST00000345392.2	0.000402769	0.0137917	-0.390181	-1.31056
	ENSG00000119844	AFTPH	ENST00000238856.8	0.000573074	0.00934125	0.327465	1.25481			ENSG00000117632	STMN1	ENST00000455785.6	0.00026134	0.00963386	-0.390403	-1.31076
	ENSG00000136048	DRAM1	ENST00000258534.12	0.00162276	0.0228536	0.326983	1.25439			ENSG00000198551	ZNF627	ENST00000361113.9	0.000121476	0.005119	-0.390588	-1.31093
	ENSG00000172757	CFL1	ENST00000526975.1	0.00261022	0.0338736	0.326422	1.2539			ENSG00000069812	HES2	ENST00000377834.8	2.76742e-07	2.69342e-05	-0.390736	-1.31106
	ENSG00000136718	IMP4	ENST00000460766.5	0.000912331	0.0139825	0.325996	1.25353			ENSG00000108424	KPNB1	ENST00000290158.8	9.89651e-07	8.27799e-05	-0.391886	-1.31211
	ENSG00000254999	BRK1	ENST00000530758.1	0.00129216	0.0188264	0.32599	1.25352			ENSG00000163527	STT3B	ENST00000295770.3	3.3278e-07	3.15766e-05	-0.392138	-1.31234
	ENSG00000011454	RABGAP1	ENST00000373647.8	0.00302433	0.0381753	0.324973	1.25264			ENSG00000164830	OXR1	ENST00000312046.10	0.00193685	0.0468121	-0.392277	-1.31246
	ENSG00000125868	DSTN	ENST00000246069.11	0.000986022	0.0149462	0.324864	1.25255			ENSG00000132463	GRSF1	ENST00000545193.5	0.000158318	0.00639963	-0.392306	-1.31249
	ENSG00000198380	GFPT1	ENST00000361060.5	1.27197e-05	0.000306637	0.324621	1.25234			ENSG00000141034	GID4	ENST00000268719.8	0.000800673	0.0238146	-0.392855	-1.31299
	ENSG00000089902	RCOR1	ENST00000262241.6	0.00281618	0.0360211	0.32398	1.25178			ENSG00000116704	SLC35D1	ENST00000235345.5	1.14153e-05	0.000697227	-0.392857	-1.31299
	ENSG00000066455	GOLGA5	ENST00000163416.6	7.59907e-06	0.000191962	0.323148	1.25106			ENSG00000135974	C2orf49	ENST00000258457.6	0.0007178	0.021881	-0.392993	-1.31312
	ENSG00000101608	MYL12A	ENST00000217652.7	0.00063099	0.0101741	0.323005	1.25093			ENSG00000135823	STX6	ENST00000258301.5	1.75243e-06	0.000136318	-0.393146	-1.31325
	ENSG00000159459	UBR1	ENST00000290650.8	0.00113573	0.0169168	0.319244	1.24768			ENSG00000091527	CDV3	ENST00000420115.6	3.02993e-06	0.00022046	-0.393474	-1.31355
	ENSG00000116285	ERRFI1	ENST00000377482.9	1.55528e-05	0.000368046	0.318659	1.24717			ENSG00000119787	ATL2	ENST00000378954.8	0.000119433	0.00504314	-0.393829	-1.31388
	ENSG00000164091	WDR82	ENST00000296490.7	3.89529e-06	0.000103211	0.318196	1.24677			ENSG00000066855	MTFR1	ENST00000262146.8	0.000177448	0.00705651	-0.393973	-1.31401
	ENSG00000114942	EEF1B2	ENST00000392222.6	0.00110316	0.0164924	0.317199	1.24591			ENSG00000135837	CEP350	ENST00000367607.7	0.000490403	0.0161934	-0.393978	-1.31401
	ENSG00000283391	EEF1B2	ENST00000636275.1	0.00110316	0.0164924	0.317199	1.24591			ENSG00000135821	GLUL	ENST00000491322.1	0.000213481	0.00820733	-0.394041	-1.31407
	ENSG00000065613	SLK	ENST00000335753.8	0.000287876	0.00510503	-0.316404	-1.24522			ENSG00000169895	SYAP1	ENST00000380155.3	2.70506e-06	0.000199952	-0.394346	-1.31435
	ENSG00000275618	BFAR	ENST00000619034.2	0.00196877	0.0268226	-0.316643	-1.24543			ENSG00000173960	UBXN2A	ENST00000309033.4	0.000298966	0.0107917	-0.394434	-1.31443
	ENSG00000103429	BFAR	ENST00000261658.6	0.00196877	0.0268226	-0.316643	-1.24543			ENSG00000167123	CERCAM	ENST00000372838.8	0.000654531	0.0203545	-0.394587	-1.31457
	ENSG00000213190	MLLT11	ENST00000368921.4	0.000480357	0.00803057	-0.31694	-1.24569			ENSG00000072682	P4HA2	ENST00000360568.7	0.0014507	0.0376508	-0.394642	-1.31462
	ENSG00000110092	CCND1	ENST00000227507.2	6.80006e-06	0.000173917	-0.317677	-1.24632			ENSG00000082153	BZW1	ENST00000409600.5	0.000166772	0.0066991	-0.394689	-1.31466
	ENSG00000134375	TIMM17A	ENST00000367287.4	0.00171712	0.0238645	-0.317805	-1.24643			ENSG00000137055	PLAA	ENST00000397292.7	0.000234896	0.00883893	-0.394715	-1.31468
	ENSG00000161714	PLCD3	ENST00000619929.4	0.00191365	0.0261534	-0.318904	-1.24738			ENSG00000115112	TFCP2L1	ENST00000263707.5	1.16074e-05	0.000706888	-0.395333	-1.31525
	ENSG00000164754	RAD21	ENST00000297338.6	3.17351e-05	0.000708955	-0.319379	-1.24779			ENSG00000149554	CHEK1	ENST00000534070.5	0.00178084	0.0438817	-0.396692	-1.31649
	ENSG00000102189	EEA1	ENST00000322349.12	0.00263688	0.0341026	-0.320105	-1.24842			ENSG00000100934	SEC23A	ENST00000307712.10	2.27854e-05	0.00126975	-0.396978	-1.31675
	ENSG00000130726	TRIM28	ENST00000597995.1	0.00315877	0.0395638	-0.320861	-1.24908			ENSG00000009844	VTA1	ENST00000367621.1	0.00109389	0.0304167	-0.397141	-1.3169
	ENSG00000165502	RPL36AL	ENST00000298289.6	6.5217e-05	0.00135741	-0.321147	-1.24932			ENSG00000129657	SEC14L1	ENST00000436233.8	0.00104031	0.0292702	-0.397325	-1.31706
	ENSG00000174718	KIAA1551	ENST00000312561.8	0.000669069	0.010721	-0.324572	-1.25229			ENSG00000102910	LONP2	ENST00000285737.8	8.47404e-07	7.19654e-05	-0.39758	-1.3173
	ENSG00000128708	HAT1	ENST00000264108.4	0.000395551	0.00675655	-0.32509	-1.25274			ENSG00000198162	MAN1A2	ENST00000356554.7	2.69597e-06	0.000199686	-0.397742	-1.31744
	ENSG00000108578	BLMH	ENST00000261714.10	0.00192523	0.0263002	-0.32621	-1.25372			ENSG00000100504	PYGL	ENST00000216392.7	1.65411e-06	0.000129273	-0.397827	-1.31752
	ENSG00000164187	LMBRD2	ENST00000296603.4	0.00377207	0.0457296	-0.326489	-1.25396			ENSG00000149527	PLCH2	ENST00000378486.7	0.000592169	0.0188298	-0.397989	-1.31767
	ENSG00000011405	PIK3C2A	ENST00000265970.11	1.70729e-05	0.00040167	-0.326976	-1.25438			ENSG00000276429	PLCH2	ENST00000620687.1	0.000592169	0.0188298	-0.397989	-1.31767
	ENSG00000100347	SAMM50	ENST00000350028.4	0.00308162	0.0387948	-0.327201	-1.25458			ENSG00000117153	KLHL12	ENST00000367261.7	1.26711e-05	0.000761647	-0.398047	-1.31772
	ENSG00000106541	AGR2	ENST00000450569.5	0.000160125	0.00302609	-0.327343	-1.2547			ENSG00000171466	ZNF562	ENST00000293648.8	1.57202e-05	0.0009236	-0.398128	-1.3178
	ENSG00000175166	PSMD2	ENST00000439383.5	2.30866e-05	0.000528884	-0.32773	-1.25504			ENSG00000105974	CAV1	ENST00000341049.6	9.17399e-06	0.000582985	-0.398158	-1.31782
	ENSG00000122545	2007-09-01	ENST00000432293.2	0.000363119	0.00628976	-0.328005	-1.25528			ENSG00000134970	TMED7	ENST00000456936.3	0.00199636	0.0479166	-0.398861	-1.31847
	ENSG00000084623	EIF3I	ENST00000373586.1	0.000285172	0.00506183	-0.3282	-1.25545			ENSG00000172340	SUCLG2	ENST00000307227.9	1.29464e-05	0.000774839	-0.399048	-1.31864
	ENSG00000138430	OLA1	ENST00000344357.9	0.000108902	0.00215207	-0.328294	-1.25553			ENSG00000164144	ARFIP1	ENST00000353617.6	2.35018e-05	0.00130183	-0.399421	-1.31898
	ENSG00000124193	SRSF6	ENST00000244020.4	3.75876e-06	9.98173e-05	-0.331316	-1.25816			ENSG00000133026	MYH10	ENST00000269243.8	1.94926e-06	0.000149673	-0.399642	-1.31918
	ENSG00000169895	SYAP1	ENST00000380155.3	2.90724e-06	7.87624e-05	-0.331622	-1.25843			ENSG00000128050	PAICS	ENST00000264221.6	0.00192991	0.0467121	-0.400224	-1.31971
	ENSG00000165672	PRDX3	ENST00000298510.3	0.000327357	0.00573517	-0.333146	-1.25976			ENSG00000160131	VMA21	ENST00000330374.6	3.48079e-06	0.000249559	-0.400243	-1.31973
	ENSG00000137547	MRPL15	ENST00000260102.8	0.00288856	0.0367975	-0.334033	-1.26053			ENSG00000170145	SIK2	ENST00000304987.3	6.49954e-05	0.00303522	-0.400325	-1.31981
	ENSG00000106636	YKT6	ENST00000223369.2	0.000236646	0.00429739	-0.334381	-1.26084			ENSG00000138757	G3BP2	ENST00000357854.7	3.04868e-07	2.92951e-05	-0.401111	-1.32052
	ENSG00000197217	ENTPD4	ENST00000358689.8	0.00332497	0.0412355	-0.335635	-1.26193			ENSG00000166579	NDEL1	ENST00000402554.7	0.00160705	0.0406822	-0.401655	-1.32102
	ENSG00000136827	TOR1A	ENST00000351698.4	0.000614976	0.0099584	-0.336297	-1.26251			ENSG00000125772	GPCPD1	ENST00000379019.5	0.000481604	0.0159281	-0.401743	-1.3211
	ENSG00000159202	UBE2Z	ENST00000360943.9	3.14233e-06	8.44851e-05	-0.336769	-1.26293			ENSG00000063046	EIF4B	ENST00000420463.7	5.06229e-06	0.000346544	-0.401862	-1.32121
	ENSG00000265354	TIMM23	ENST00000580018.3	3.45864e-06	9.24195e-05	-0.337307	-1.2634			ENSG00000008256	CYTH3	ENST00000350796.7	1.58748e-05	0.000932025	-0.402088	-1.32142
	ENSG00000007520	TSR3	ENST00000007390.2	0.00245674	0.0321716	-0.339154	-1.26501			ENSG00000109107	ALDOC	ENST00000395321.6	3.03646e-05	0.00160108	-0.40245	-1.32175
	ENSG00000152484	USP12	ENST00000282344.10	0.000473391	0.00792378	-0.34016	-1.2659			ENSG00000124766	SOX4	ENST00000244745.3	4.34291e-07	3.98033e-05	-0.403112	-1.32236
	ENSG00000067560	RHOA	ENST00000418115.5	7.48824e-05	0.00153781	-0.340656	-1.26633			ENSG00000175216	CKAP5	ENST00000312055.9	4.14228e-05	0.00206782	-0.403216	-1.32245
	ENSG00000087302	RTRAF	ENST00000556760.5	0.000442662	0.00747467	-0.340839	-1.26649			ENSG00000166181	API5	ENST00000378852.7	1.00862e-06	8.41974e-05	-0.403683	-1.32288
	ENSG00000147403	RPL10	ENST00000406022.6	0.00204929	0.0276866	-0.341087	-1.26671			ENSG00000150938	CRIM1	ENST00000280527.6	6.9977e-05	0.00321381	-0.403909	-1.32309
	ENSG00000166295	ANAPC16	ENST00000470481.2	0.000730795	0.0115727	-0.342422	-1.26788			ENSG00000078618	NRDC	ENST00000352171.11	7.76987e-07	6.68024e-05	-0.404003	-1.32317
	ENSG00000182752	PAPPA	ENST00000328252.3	5.60405e-06	0.000144831	-0.342815	-1.26823			ENSG00000120948	TARDBP	ENST00000639083.1	5.31972e-05	0.00256539	-0.404238	-1.32339
	ENSG00000162521	RBBP4	ENST00000373493.9	0.000205295	0.00377402	-0.34297	-1.26836			ENSG00000187193	MT1X	ENST00000394485.4	0.0018867	0.0459063	-0.404318	-1.32346
	ENSG00000100528	CNIH1	ENST00000395573.8	0.00308898	0.0388615	-0.343657	-1.26897			ENSG00000215114	UBXN2B	ENST00000399598.6	0.00111716	0.0308902	-0.404338	-1.32348
	ENSG00000165609	NUDT5	ENST00000537776.5	0.000365911	0.00633426	-0.344293	-1.26953			ENSG00000151413	NUBPL	ENST00000281081.11	0.000257958	0.0095472	-0.404387	-1.32353
	ENSG00000170759	KIF5B	ENST00000302418.4	0.000106963	0.00211745	-0.346328	-1.27132			ENSG00000100380	ST13	ENST00000216218.7	1.66565e-07	1.70896e-05	-0.405062	-1.32415
	ENSG00000131381	RBSN	ENST00000253699.7	0.000532212	0.00877616	-0.346549	-1.27152			ENSG00000078747	ITCH	ENST00000374864.8	2.89401e-06	0.000212052	-0.405105	-1.32418
	ENSG00000143158	MPC2	ENST00000271373.8	0.000819597	0.0127788	-0.347503	-1.27236			ENSG00000018510	AGPS	ENST00000264167.8	0.00134605	0.0355325	-0.405111	-1.32419
	ENSG00000166136	NDUFB8	ENST00000370322.5	0.000787832	0.0123585	-0.348184	-1.27296			ENSG00000142892	PIGK	ENST00000370812.7	0.000690685	0.0211563	-0.405269	-1.32434
	ENSG00000100764	PSMC1	ENST00000543772.2	9.20447e-07	2.72556e-05	-0.348987	-1.27367			ENSG00000119685	TTLL5	ENST00000298832.13	0.000623482	0.0195438	-0.405399	-1.32446
	ENSG00000128050	PAICS	ENST00000505164.5	0.000179769	0.00334563	-0.349431	-1.27406			ENSG00000057663	ATG5	ENST00000646025.1	0.000960565	0.0274813	-0.405488	-1.32454
	ENSG00000121022	COPS5	ENST00000357849.8	0.00369178	0.04491	-0.349525	-1.27414			ENSG00000171867	PRNP	ENST00000379440.8	0.000135767	0.00561611	-0.405906	-1.32492
	ENSG00000146670	CDCA5	ENST00000275517.7	7.94208e-05	0.00162149	-0.350345	-1.27487			ENSG00000197780	TAF13	ENST00000338366.5	0.00135749	0.0357639	-0.40644	-1.32541
	ENSG00000171492	LRRC8D	ENST00000394593.7	0.000423531	0.00718253	-0.351936	-1.27627			ENSG00000099875	MKNK2	ENST00000309340.11	2.05941e-06	0.000157117	-0.40675	-1.3257
	ENSG00000127920	GNG11	ENST00000248564.5	0.00124573	0.0182721	-0.352086	-1.2764			ENSG00000076513	ANKRD13A	ENST00000261739.8	1.39801e-05	0.000829558	-0.407479	-1.32637
	ENSG00000075643	MOCOS	ENST00000261326.5	0.00244651	0.0320672	-0.35232	-1.27661			ENSG00000070540	WIPI1	ENST00000262139.9	3.79806e-05	0.00192704	-0.407579	-1.32646
	ENSG00000185359	HGS	ENST00000329138.8	0.00244847	0.0320854	-0.352425	-1.2767			ENSG00000155827	RNF20	ENST00000389120.7	4.10679e-06	0.00028824	-0.408153	-1.32699
	ENSG00000148120	C9orf3	ENST00000463372.5	0.00239207	0.0314773	-0.352464	-1.27674			ENSG00000134900	TPP2	ENST00000376052.4	0.00136256	0.0357983	-0.408354	-1.32717
	ENSG00000115233	PSMD14	ENST00000409682.7	0.00343685	0.0423726	-0.352632	-1.27689			ENSG00000120137	PANK3	ENST00000239231.6	9.34879e-05	0.00409925	-0.408514	-1.32732
	ENSG00000105821	DNAJC2	ENST00000379263.7	0.00327557	0.0407119	-0.352682	-1.27693			ENSG00000010017	RANBP9	ENST00000011619.5	2.17151e-05	0.00122085	-0.408744	-1.32753
	ENSG00000188554	NBR1	ENST00000341165.10	0.000210867	0.00386892	-0.352691	-1.27694			ENSG00000137992	DBT	ENST00000370132.8	0.000125033	0.00525032	-0.408884	-1.32766
	ENSG00000108582	CPD	ENST00000225719.8	3.60152e-06	9.5921e-05	-0.353111	-1.27731			ENSG00000116260	QSOX1	ENST00000367602.7	2.6486e-05	0.0014347	-0.409644	-1.32836
	ENSG00000101577	LPIN2	ENST00000261596.8	0.00257601	0.0334945	-0.353166	-1.27736			ENSG00000241258	CRCP	ENST00000395326.7	0.00129413	0.0345451	-0.409886	-1.32858
	ENSG00000167552	TUBA1A	ENST00000301071.11	0.00100951	0.0152615	-0.353571	-1.27772			ENSG00000168092	PAFAH1B2	ENST00000527958.5	4.93803e-08	5.56688e-06	-0.409936	-1.32863
	ENSG00000163558	PRKCI	ENST00000295797.4	0.000300285	0.00530351	-0.354755	-1.27877			ENSG00000143164	DCAF6	ENST00000312263.10	1.06064e-05	0.00065922	-0.409988	-1.32867
	ENSG00000099901	RANBP1	ENST00000402752.5	0.000206784	0.00379921	-0.357074	-1.28083			ENSG00000141627	DYM	ENST00000269445.10	0.000437045	0.0147591	-0.410108	-1.32879
	ENSG00000198752	CDC42BPB	ENST00000361246.6	6.83649e-05	0.00141669	-0.357119	-1.28087			ENSG00000151553	FAM160B1	ENST00000369248.8	0.000174612	0.00696367	-0.410651	-1.32929
	ENSG00000107581	EIF3A	ENST00000369144.7	6.44209e-05	0.00134331	-0.358198	-1.28182			ENSG00000187555	USP7	ENST00000381886.8	4.04783e-05	0.00203272	-0.411148	-1.32974
	ENSG00000083857	FAT1	ENST00000509647.1	0.000265589	0.00474992	-0.358543	-1.28213			ENSG00000113790	EHHADH	ENST00000231887.7	0.000265808	0.00978124	-0.411243	-1.32983
	ENSG00000230989	HSBP1	ENST00000569301.1	0.00141169	0.0203223	-0.359466	-1.28295			ENSG00000123104	ITPR2	ENST00000381340.7	3.66186e-05	0.00187391	-0.411376	-1.32995
	ENSG00000101596	SMCHD1	ENST00000320876.10	1.16163e-05	0.000282198	-0.359877	-1.28332			ENSG00000154727	GABPA	ENST00000400075.3	0.00135969	0.0357639	-0.411384	-1.32996
	ENSG00000101193	GID8	ENST00000266069.4	3.77536e-05	0.000830638	-0.360632	-1.28399			ENSG00000163714	U2SURP	ENST00000473835.6	0.000899285	0.0259882	-0.411415	-1.32999
	ENSG00000147649	MTDH	ENST00000336273.7	0.000147969	0.00282461	-0.361045	-1.28436			ENSG00000148153	INIP	ENST00000374242.8	0.000364464	0.0126886	-0.411492	-1.33006
	ENSG00000213024	NUP62	ENST00000422090.2	0.000292262	0.00517309	-0.361432	-1.2847			ENSG00000163539	CLASP2	ENST00000461133.7	0.000199771	0.00775903	-0.411611	-1.33017
	ENSG00000137714	FDX1	ENST00000260270.2	0.00048857	0.00814897	-0.362006	-1.28521			ENSG00000115020	PIKFYVE	ENST00000264380.8	0.00159637	0.0404734	-0.411682	-1.33024
	ENSG00000179051	RCC2	ENST00000375436.8	1.47252e-05	0.000350068	-0.36378	-1.28679			ENSG00000146674	IGFBP3	ENST00000381086.9	0.00125498	0.0337487	-0.411883	-1.33042
	ENSG00000281540	RCC2	ENST00000631021.2	1.47252e-05	0.000350068	-0.36378	-1.28679			ENSG00000149187	CELF1	ENST00000395290.6	6.70044e-05	0.00310986	-0.412	-1.33053
	ENSG00000186298	PPP1CC	ENST00000335007.9	0.000703792	0.011192	-0.364418	-1.28736			ENSG00000129071	MBD4	ENST00000429544.6	0.00130265	0.0346616	-0.412318	-1.33082
	ENSG00000196975	ANXA4	ENST00000394295.5	0.000134966	0.00259827	-0.364444	-1.28739			ENSG00000113580	NR3C1	ENST00000394464.6	0.00108146	0.0301331	-0.412538	-1.33103
	ENSG00000111269	CREBL2	ENST00000228865.2	0.00014506	0.00277282	-0.364625	-1.28755			ENSG00000121579	NAA50	ENST00000616174.1	0.00186923	0.0456011	-0.412742	-1.33121
	ENSG00000103335	PIEZO1	ENST00000301015.14	0.000866539	0.0134222	-0.364955	-1.28784			ENSG00000090989	EXOC1	ENST00000381295.6	0.0007508	0.0226794	-0.412767	-1.33124
	ENSG00000129245	FXR2	ENST00000250113.11	0.00179339	0.0247364	-0.365175	-1.28804			ENSG00000213639	PPP1CB	ENST00000296122.10	1.15147e-05	0.000701754	-0.412773	-1.33124
	ENSG00000156642	NPTN	ENST00000345330.8	0.00135955	0.0196617	-0.366254	-1.289			ENSG00000122696	SLC25A51	ENST00000242275.6	0.000672776	0.0207284	-0.412958	-1.33141
	ENSG00000052841	TTC17	ENST00000039989.8	0.00114643	0.0170449	-0.367088	-1.28975			ENSG00000065548	ZC3H15	ENST00000337859.10	0.000837796	0.0246429	-0.412986	-1.33144
	ENSG00000121895	TMEM156	ENST00000381938.3	0.00114747	0.0170559	-0.367842	-1.29042			ENSG00000123352	SPATS2	ENST00000552918.5	0.00127254	0.0341109	-0.412994	-1.33145
	ENSG00000137414	FAM8A1	ENST00000259963.3	0.00338817	0.0419092	-0.368153	-1.2907			ENSG00000164253	WDR41	ENST00000296679.8	9.01259e-05	0.00398116	-0.413189	-1.33163
	ENSG00000117394	SLC2A1	ENST00000630287.2	2.19949e-05	0.00050736	-0.368233	-1.29077			ENSG00000079459	FDFT1	ENST00000220584.8	9.86923e-08	1.05008e-05	-0.413376	-1.3318
	ENSG00000103342	GSPT1	ENST00000434724.6	0.000106868	0.00211705	-0.368874	-1.29134			ENSG00000178585	CTNNBIP1	ENST00000377263.5	7.18356e-07	6.2211e-05	-0.413462	-1.33188
	ENSG00000005893	LAMP2	ENST00000200639.8	0.00250099	0.0326168	-0.369182	-1.29162			ENSG00000168522	FNTA	ENST00000302279.7	1.235e-06	0.00010038	-0.414042	-1.33241
	ENSG00000177156	TALDO1	ENST00000319006.7	9.29129e-07	2.74983e-05	-0.369468	-1.29188			ENSG00000115524	SF3B1	ENST00000335508.10	4.40814e-08	5.03768e-06	-0.414069	-1.33244
	ENSG00000177383	MAGEF1	ENST00000317897.4	0.00307379	0.0387047	-0.370079	-1.29242			ENSG00000013288	MAN2B2	ENST00000285599.7	0.00145129	0.0376544	-0.414129	-1.33249
	ENSG00000164924	YWHAZ	ENST00000395958.5	0.00357734	0.043762	-0.370114	-1.29246			ENSG00000170348	TMED10	ENST00000303575.8	7.0969e-08	7.76938e-06	-0.414186	-1.33255
	ENSG00000120889	TNFRSF10B	ENST00000276431.8	0.000177292	0.00330425	-0.370139	-1.29248			ENSG00000120008	WDR11	ENST00000263461.10	4.71932e-07	4.26896e-05	-0.415444	-1.33371
	ENSG00000148110	MFSD14B	ENST00000375344.7	4.36226e-07	1.37429e-05	-0.370371	-1.29269			ENSG00000197930	ERO1A	ENST00000554019.5	2.16905e-05	0.00122085	-0.415445	-1.33371
	ENSG00000187109	NAP1L1	ENST00000261182.12	3.32366e-06	8.90645e-05	-0.371178	-1.29341			ENSG00000166046	TCP11L2	ENST00000299045.7	0.00209416	0.0495362	-0.415452	-1.33372
	ENSG00000204922	UQCC3	ENST00000531323.1	0.001429	0.0205142	-0.371228	-1.29345			ENSG00000106443	PHF14	ENST00000634607.1	0.000644835	0.0201055	-0.41556	-1.33382
	ENSG00000197170	PSMD12	ENST00000356126.7	0.00056291	0.00919939	-0.371511	-1.29371			ENSG00000145632	PLK2	ENST00000274289.7	7.25876e-08	7.92575e-06	-0.415677	-1.33392
	ENSG00000067248	DHX29	ENST00000251636.9	0.00016625	0.00312206	-0.371627	-1.29381			ENSG00000120063	GNA13	ENST00000439174.6	5.26172e-07	4.68333e-05	-0.41568	-1.33393
	ENSG00000119321	FKBP15	ENST00000238256.7	0.00157691	0.0223153	-0.372741	-1.29481			ENSG00000136940	PDCL	ENST00000259467.8	2.54936e-05	0.00139272	-0.415827	-1.33406
	ENSG00000259781	HMGB1P6	ENST00000569046.1	0.000159162	0.0030109	-0.374154	-1.29608			ENSG00000197535	MYO5A	ENST00000553916.5	5.77517e-05	0.00273995	-0.416069	-1.33429
	ENSG00000170515	PA2G4	ENST00000303305.10	6.70738e-07	2.04051e-05	-0.374214	-1.29613			ENSG00000275342	PRAG1	ENST00000615670.4	0.000872013	0.0254213	-0.41608	-1.3343
	ENSG00000196419	XRCC6	ENST00000360079.7	0.0021071	0.0283461	-0.374234	-1.29615			ENSG00000242498	ARPIN	ENST00000357484.9	3.84376e-05	0.0019461	-0.416272	-1.33448
	ENSG00000116478	HDAC1	ENST00000373548.7	0.000631649	0.0101789	-0.37474	-1.29661			ENSG00000090621	PABPC4	ENST00000372858.7	6.34303e-05	0.00296712	-0.416322	-1.33452
	ENSG00000057608	GDI2	ENST00000380191.8	0.000173684	0.00324662	-0.375132	-1.29696			ENSG00000077380	DYNC1I2	ENST00000340296.8	4.04107e-06	0.000285068	-0.416332	-1.33453
	ENSG00000102572	STK24	ENST00000376547.7	5.02775e-05	0.00107408	-0.375257	-1.29707			ENSG00000122729	ACO1	ENST00000379923.5	2.0418e-05	0.00116285	-0.416439	-1.33463
	ENSG00000179933	C14orf119	ENST00000319074.5	4.10943e-05	0.000897518	-0.376045	-1.29778			ENSG00000142459	EVI5L	ENST00000270530.8	6.52806e-05	0.00304338	-0.416478	-1.33467
	ENSG00000101367	MAPRE1	ENST00000375571.5	1.25835e-07	4.30927e-06	-0.37607	-1.2978			ENSG00000140391	TSPAN3	ENST00000346495.6	6.28386e-05	0.00294606	-0.416722	-1.33489
	ENSG00000162402	USP24	ENST00000294383.6	1.73777e-07	5.84164e-06	-0.376302	-1.29801			ENSG00000164099	PRSS12	ENST00000296498.3	4.62242e-05	0.00227869	-0.416824	-1.33499
	ENSG00000127314	RAP1B	ENST00000393436.9	7.3622e-07	2.21947e-05	-0.376378	-1.29808			ENSG00000165516	KLHDC2	ENST00000554589.5	0.00126658	0.0339729	-0.416926	-1.33508
	ENSG00000196363	WDR5	ENST00000358625.3	3.0618e-06	8.24766e-05	-0.377509	-1.2991			ENSG00000124784	RIOK1	ENST00000379834.6	0.000557557	0.0179592	-0.417028	-1.33517
	ENSG00000122692	SMU1	ENST00000397149.3	3.35334e-05	0.000746774	-0.37802	-1.29956			ENSG00000120437	ACAT2	ENST00000367048.4	5.75452e-08	6.41786e-06	-0.417249	-1.33538
	ENSG00000134440	NARS	ENST00000256854.9	0.000290894	0.00515209	-0.378058	-1.29959			ENSG00000162368	CMPK1	ENST00000371873.9	0.000125627	0.00526996	-0.417353	-1.33547
	ENSG00000278053	DDX52	ENST00000620209.4	0.000162985	0.00307297	-0.378394	-1.29989			ENSG00000218739	CEBPZOS	ENST00000402297.5	0.00187827	0.0457546	-0.417378	-1.3355
	ENSG00000147155	EBP	ENST00000276096.10	0.00101845	0.0153719	-0.38127	-1.30249			ENSG00000113282	CLINT1	ENST00000411809.6	3.59008e-05	0.00184284	-0.417398	-1.33552
	ENSG00000104341	LAPTM4B	ENST00000619747.1	1.6076e-07	5.42658e-06	-0.382308	-1.30343			ENSG00000112893	MAN2A1	ENST00000261483.4	5.03957e-07	4.51453e-05	-0.41741	-1.33553
	ENSG00000127191	TRAF2	ENST00000247668.6	0.000171805	0.00321466	-0.382742	-1.30382			ENSG00000169435	RASSF6	ENST00000307439.9	0.0010931	0.0304065	-0.417579	-1.33568
	ENSG00000143321	HDGF	ENST00000357325.9	0.00149733	0.0213814	-0.383073	-1.30412			ENSG00000063046	EIF4B	ENST00000262056.13	9.03287e-08	9.69765e-06	-0.417929	-1.33601
	ENSG00000150938	CRIM1	ENST00000280527.6	5.09246e-08	1.85489e-06	-0.383542	-1.30454			ENSG00000182606	TRAK1	ENST00000341421.7	2.61031e-05	0.00142228	-0.418228	-1.33629
	ENSG00000111669	TPI1	ENST00000613953.4	0.00076683	0.0120725	-0.384114	-1.30506			ENSG00000149346	SLX4IP	ENST00000334534.9	0.000509744	0.01668	-0.418309	-1.33636
	ENSG00000117450	PRDX1	ENST00000483583.1	0.00230644	0.0305206	-0.384418	-1.30533			ENSG00000120437	ACAT2	ENST00000467951.1	1.13286e-05	0.000693624	-0.418855	-1.33687
	ENSG00000088992	TESC	ENST00000335209.11	0.00198773	0.0269771	-0.385365	-1.30619			ENSG00000085063	CD59	ENST00000642928.1	8.65069e-08	9.35971e-06	-0.418965	-1.33697
	ENSG00000169905	TOR1AIP2	ENST00000367612.7	0.00055663	0.00912571	-0.386698	-1.3074			ENSG00000166548	TK2	ENST00000544898.5	0.000736383	0.0223493	-0.419126	-1.33712
	ENSG00000101220	C20orf27	ENST00000217195.12	0.00335814	0.0416013	-0.386786	-1.30748			ENSG00000121892	PDS5A	ENST00000303538.12	2.23438e-05	0.00124885	-0.419128	-1.33712
	ENSG00000197746	PSAP	ENST00000394936.7	1.91509e-06	5.38124e-05	-0.387456	-1.30808			ENSG00000170017	ALCAM	ENST00000306107.9	2.69249e-07	2.62971e-05	-0.419372	-1.33735
	ENSG00000125977	EIF2S2	ENST00000374980.2	0.00171436	0.0238411	-0.387669	-1.30828			ENSG00000144048	DUSP11	ENST00000272444.7	3.60581e-06	0.000257195	-0.420104	-1.33802
	ENSG00000143653	SCCPDH	ENST00000366510.3	3.13311e-06	8.42771e-05	-0.387919	-1.3085			ENSG00000196504	PRPF40A	ENST00000410080.6	0.000948636	0.0272054	-0.420136	-1.33805
	ENSG00000132953	XPO4	ENST00000255305.10	2.68121e-07	8.72833e-06	-0.388178	-1.30874			ENSG00000112367	FIG4	ENST00000230124.7	0.00038228	0.0132205	-0.420534	-1.33842
	ENSG00000153147	SMARCA5	ENST00000283131.3	1.95666e-08	7.58002e-07	-0.388403	-1.30894			ENSG00000104375	STK3	ENST00000419617.6	2.13316e-05	0.00120322	-0.422804	-1.34053
	ENSG00000075420	FNDC3B	ENST00000336824.8	0.000115437	0.00227091	-0.388876	-1.30937			ENSG00000164048	ZNF589	ENST00000354698.7	0.00119868	0.032667	-0.422953	-1.34067
	ENSG00000127995	CASD1	ENST00000297273.8	0.000653731	0.010499	-0.389163	-1.30963			ENSG00000185361	TNFAIP8L1	ENST00000327473.8	0.000558109	0.0179592	-0.422965	-1.34068
	ENSG00000158290	CUL4B	ENST00000371322.9	1.02924e-05	0.000252744	-0.389517	-1.30995			ENSG00000198947	DMD	ENST00000378723.7	0.000776789	0.0233116	-0.423035	-1.34074
	ENSG00000159259	CHAF1B	ENST00000314103.5	0.00142393	0.020457	-0.390034	-1.31042			ENSG00000091317	CMTM6	ENST00000205636.3	0.000126814	0.00530637	-0.423152	-1.34085
	ENSG00000104228	TRIM35	ENST00000305364.8	0.000457218	0.00769168	-0.3904	-1.31076			ENSG00000127022	CANX	ENST00000247461.8	4.87254e-07	4.3885e-05	-0.423183	-1.34088
	ENSG00000174444	RPL4	ENST00000561775.5	0.000195389	0.00360947	-0.390793	-1.31111			ENSG00000103160	HSDL1	ENST00000219439.8	3.68717e-05	0.0018834	-0.423409	-1.34109
	ENSG00000115145	STAM2	ENST00000263904.4	0.001544	0.0218897	-0.390806	-1.31113			ENSG00000151893	CACUL1	ENST00000493518.5	0.000396609	0.0136199	-0.42348	-1.34116
	ENSG00000106105	GARS	ENST00000389266.7	1.68501e-07	5.67774e-06	-0.391131	-1.31142			ENSG00000170881	RNF139	ENST00000303545.3	1.06876e-05	0.000663484	-0.423516	-1.34119
	ENSG00000100221	JOSD1	ENST00000216039.9	4.21859e-06	0.000111206	-0.392155	-1.31235			ENSG00000116754	SRSF11	ENST00000370950.7	0.00200679	0.0480701	-0.423532	-1.34121
	ENSG00000276256	AC011043.1	ENST00000612465.1	0.00343187	0.0423204	-0.393284	-1.31338			ENSG00000104549	SQLE	ENST00000265896.9	4.18709e-08	4.80483e-06	-0.423886	-1.34154
	ENSG00000012660	ELOVL5	ENST00000304434.10	0.000140705	0.00270051	-0.393449	-1.31353			ENSG00000135506	OS9	ENST00000315970.11	3.38967e-06	0.000243445	-0.423923	-1.34157
	ENSG00000159228	CBR1	ENST00000290349.10	0.00227078	0.0301402	-0.393523	-1.3136			ENSG00000164983	TMEM65	ENST00000297632.7	0.000154894	0.00627341	-0.42394	-1.34159
	ENSG00000132475	H3F3B	ENST00000254810.8	0.000774878	0.0121924	-0.393734	-1.31379			ENSG00000076321	KLHL20	ENST00000209884.4	8.64227e-05	0.00383181	-0.424142	-1.34177
	ENSG00000174106	LEMD3	ENST00000308330.2	0.000147185	0.00281249	-0.396223	-1.31606			ENSG00000101109	STK4	ENST00000372806.7	0.000506375	0.0165958	-0.425196	-1.34276
	ENSG00000103160	HSDL1	ENST00000219439.8	0.00152092	0.0216419	-0.396268	-1.3161			ENSG00000168118	RAB4A	ENST00000473894.1	0.000701268	0.0214319	-0.425287	-1.34284
	ENSG00000126804	ZBTB1	ENST00000554015.5	0.0002068	0.00379921	-0.39744	-1.31717			ENSG00000140416	TPM1	ENST00000357980.8	0.000773628	0.023251	-0.425308	-1.34286
	ENSG00000272398	CD24	ENST00000610952.1	0.00181395	0.0249835	-0.398064	-1.31774			ENSG00000164944	VIRMA	ENST00000297591.9	2.83977e-06	0.000208812	-0.42535	-1.3429
	ENSG00000150779	TIMM8B	ENST00000507614.1	0.00330039	0.0409664	-0.398131	-1.3178			ENSG00000011454	RABGAP1	ENST00000373647.8	2.87009e-06	0.00021067	-0.425545	-1.34308
	ENSG00000166557	TMED3	ENST00000299705.9	0.0005154	0.00854118	-0.398228	-1.31789			ENSG00000164733	CTSB	ENST00000353047.10	4.76247e-08	5.40828e-06	-0.425803	-1.34332
	ENSG00000100216	TOMM22	ENST00000216034.5	4.37497e-05	0.000950023	-0.398499	-1.31814			ENSG00000147689	FAM83A	ENST00000521468.1	0.00103101	0.0290513	-0.426401	-1.34388
	ENSG00000181163	NPM1	ENST00000393820.2	0.00333466	0.0413466	-0.399098	-1.31868			ENSG00000058085	LAMC2	ENST00000264144.4	0.00190931	0.046321	-0.427067	-1.3445
	ENSG00000055332	EIF2AK2	ENST00000233057.8	0.00103266	0.0155451	-0.399119	-1.3187			ENSG00000119402	FBXW2	ENST00000608872.5	0.000249084	0.00927647	-0.427491	-1.34489
	ENSG00000101365	IDH3B	ENST00000380843.8	0.00130257	0.0189683	-0.40028	-1.31976			ENSG00000162441	LZIC	ENST00000377223.5	0.000842696	0.0247465	-0.427527	-1.34493
	ENSG00000074319	TSG101	ENST00000251968.3	0.000203835	0.00374961	-0.400453	-1.31992			ENSG00000106665	CLIP2	ENST00000361545.9	0.000283454	0.0103031	-0.428147	-1.3455
	ENSG00000162496	DHRS3	ENST00000616661.4	0.000952825	0.0145324	-0.400587	-1.32004			ENSG00000144747	TMF1	ENST00000488010.5	0.00106435	0.029706	-0.428183	-1.34554
	ENSG00000118816	CCNI	ENST00000237654.8	8.37639e-06	0.000209598	-0.402697	-1.32198			ENSG00000153015	CWC27	ENST00000381070.7	0.00056835	0.0182045	-0.428228	-1.34558
	ENSG00000232119	MCTS1	ENST00000371317.9	0.000901671	0.0138566	-0.402732	-1.32201			ENSG00000104442	ARMC1	ENST00000276569.7	0.000219374	0.00839517	-0.428581	-1.34591
	ENSG00000149541	B3GAT3	ENST00000265471.9	0.00217399	0.0291009	-0.402793	-1.32207			ENSG00000198420	TCAF1	ENST00000479870.5	1.0121e-05	0.000633979	-0.428839	-1.34615
	ENSG00000149100	EIF3M	ENST00000524896.5	0.00037305	0.00643427	-0.403506	-1.32272			ENSG00000198642	KLHL9	ENST00000359039.4	4.17763e-06	0.000292965	-0.429118	-1.34641
	ENSG00000167088	SNRPD1	ENST00000300413.9	8.02225e-06	0.000201181	-0.404463	-1.3236			ENSG00000198478	SH3BGRL2	ENST00000369838.5	0.00147375	0.0381067	-0.429185	-1.34647
	ENSG00000001036	FUCA2	ENST00000002165.10	4.22589e-06	0.000111347	-0.404649	-1.32377			ENSG00000150760	DOCK1	ENST00000280333.9	2.97441e-06	0.000216988	-0.429456	-1.34673
	ENSG00000116903	EXOC8	ENST00000366645.1	0.000120905	0.00236861	-0.405557	-1.3246			ENSG00000178202	KDELC2	ENST00000323468.9	0.00180386	0.0443046	-0.429755	-1.34701
	ENSG00000127334	DYRK2	ENST00000344096.3	0.000113338	0.00223194	-0.406446	-1.32542			ENSG00000177879	AP3S1	ENST00000316788.11	5.45096e-05	0.00261593	-0.429886	-1.34713
	ENSG00000160209	PDXK	ENST00000498040.5	0.000501933	0.00834729	-0.406971	-1.3259			ENSG00000130779	CLIP1	ENST00000537178.5	0.000887577	0.0257379	-0.43009	-1.34732
	ENSG00000106554	CHCHD3	ENST00000262570.9	3.23076e-08	1.21343e-06	-0.40725	-1.32616			ENSG00000106052	TAX1BP1	ENST00000265393.10	0.0020594	0.0490063	-0.430273	-1.34749
	ENSG00000149100	EIF3M	ENST00000323213.9	1.79601e-06	5.07685e-05	-0.407524	-1.32641			ENSG00000047932	GOPC	ENST00000052569.10	0.000322448	0.0114805	-0.430864	-1.34804
	ENSG00000115073	ACTR1B	ENST00000289228.6	0.00165886	0.0232602	-0.407768	-1.32663			ENSG00000175582	RAB6A	ENST00000310653.10	0.000331215	0.0117395	-0.430891	-1.34807
	ENSG00000157483	MYO1E	ENST00000288235.8	1.82864e-07	6.12168e-06	-0.408073	-1.32691			ENSG00000160752	FDPS	ENST00000612683.1	0.00134581	0.0355325	-0.430995	-1.34816
	ENSG00000152104	PTPN14	ENST00000366956.9	2.96832e-05	0.000666003	-0.409538	-1.32826			ENSG00000084234	APLP2	ENST00000263574.9	5.63456e-07	4.98853e-05	-0.431111	-1.34827
	ENSG00000143183	TMCO1	ENST00000464650.5	0.000605568	0.00982008	-0.409649	-1.32836			ENSG00000177150	FAM210A	ENST00000402563.5	0.000321168	0.0114492	-0.431417	-1.34856
	ENSG00000174839	DENND6A	ENST00000311128.9	0.000884187	0.0136546	-0.409829	-1.32853			ENSG00000179295	PTPN11	ENST00000351677.6	0.000587926	0.018745	-0.431494	-1.34863
	ENSG00000111669	TPI1	ENST00000396705.9	0.000180906	0.00336386	-0.409925	-1.32862			ENSG00000068796	KIF2A	ENST00000381103.6	0.000959572	0.0274624	-0.431565	-1.3487
	ENSG00000100029	PES1	ENST00000354694.11	0.000368431	0.0063701	-0.410096	-1.32877			ENSG00000133103	COG6	ENST00000455146.7	0.000392369	0.0134929	-0.431573	-1.3487
	ENSG00000173674	EIF1AX	ENST00000379607.9	1.07748e-08	4.31267e-07	-0.410635	-1.32927			ENSG00000197321	SVIL	ENST00000375400.7	7.1813e-07	6.2211e-05	-0.431593	-1.34872
	ENSG00000027001	MIPEP	ENST00000382172.3	0.00318631	0.0398115	-0.410775	-1.3294			ENSG00000102804	TSC22D1	ENST00000261489.6	2.64684e-07	2.59254e-05	-0.431854	-1.34897
	ENSG00000167112	TRUB2	ENST00000372890.5	7.70128e-07	2.31308e-05	-0.410892	-1.32951			ENSG00000144827	ABHD10	ENST00000273359.7	0.00190316	0.0462122	-0.43207	-1.34917
	ENSG00000116237	ICMT	ENST00000489498.5	2.88421e-06	7.82131e-05	-0.411505	-1.33007			ENSG00000119801	YPEL5	ENST00000261353.8	4.11777e-07	3.79486e-05	-0.432072	-1.34917
	ENSG00000143106	PSMA5	ENST00000490870.5	0.000217131	0.00396587	-0.412084	-1.33061			ENSG00000138686	BBS7	ENST00000506636.1	0.00211661	0.0499679	-0.432487	-1.34956
	ENSG00000078369	GNB1	ENST00000378609.8	0.00174533	0.0241973	-0.412113	-1.33063			ENSG00000180917	CMTR2	ENST00000434935.6	0.00011367	0.00484892	-0.432554	-1.34962
	ENSG00000047644	WWC3	ENST00000380861.8	0.000951743	0.0145198	-0.412223	-1.33073			ENSG00000283777	CANX	ENST00000638706.1	1.99331e-07	2.01779e-05	-0.432604	-1.34967
	ENSG00000144021	CIAO1	ENST00000488633.1	0.00050092	0.00833533	-0.412317	-1.33082			ENSG00000177000	MTHFR	ENST00000376583.7	0.00114602	0.031531	-0.432619	-1.34968
	ENSG00000151366	NDUFC2	ENST00000525085.1	0.00249182	0.0325407	-0.414215	-1.33257			ENSG00000083844	ZNF264	ENST00000263095.10	5.24641e-05	0.00253235	-0.433146	-1.35018
	ENSG00000152413	HOMER1	ENST00000334082.10	0.00136548	0.0197322	-0.414415	-1.33276			ENSG00000166454	ATMIN	ENST00000299575.4	3.58419e-05	0.00184095	-0.433732	-1.35072
	ENSG00000143753	DEGS1	ENST00000323699.8	2.10148e-06	5.84699e-05	-0.415909	-1.33414			ENSG00000197557	TTC30A	ENST00000355689.5	0.000407411	0.0139106	-0.433858	-1.35084
	ENSG00000116560	SFPQ	ENST00000357214.5	1.97866e-07	6.58887e-06	-0.415937	-1.33417			ENSG00000122912	SLC25A16	ENST00000609923.5	0.00110357	0.030619	-0.433903	-1.35088
	ENSG00000106780	MEGF9	ENST00000373930.3	0.000947775	0.0144709	-0.416208	-1.33442			ENSG00000134759	ELP2	ENST00000358232.10	0.000281969	0.0102761	-0.434264	-1.35122
	ENSG00000084073	ZMPSTE24	ENST00000372759.3	4.34009e-05	0.000943533	-0.416518	-1.3347			ENSG00000135821	GLUL	ENST00000461447.1	0.000698596	0.0213659	-0.434904	-1.35182
	ENSG00000172115	CYCS	ENST00000305786.6	1.4645e-07	4.96853e-06	-0.416578	-1.33476			ENSG00000186522	2010-09-01	ENST00000397714.6	0.000152585	0.00618892	-0.435013	-1.35192
	ENSG00000117748	RPA2	ENST00000373912.7	0.000314843	0.00553475	-0.41689	-1.33505			ENSG00000050405	LIMA1	ENST00000552823.5	1.07718e-07	1.14029e-05	-0.43528	-1.35217
	ENSG00000168538	TRAPPC11	ENST00000334690.10	0.00225973	0.0300146	-0.416991	-1.33514			ENSG00000173614	NMNAT1	ENST00000377205.5	0.000131674	0.00547127	-0.435322	-1.35221
	ENSG00000073614	KDM5A	ENST00000399788.6	7.76609e-08	2.74923e-06	-0.417169	-1.3353			ENSG00000084733	RAB10	ENST00000473035.1	0.000196231	0.00764651	-0.435402	-1.35229
	ENSG00000105568	PPP2R1A	ENST00000462990.5	8.59582e-08	3.01284e-06	-0.417455	-1.33557			ENSG00000124098	FAM210B	ENST00000371384.3	3.7081e-07	3.47498e-05	-0.435465	-1.35235
	ENSG00000107651	SEC23IP	ENST00000369075.7	7.77035e-06	0.000195469	-0.419259	-1.33724			ENSG00000117859	OSBPL9	ENST00000428468.5	0.000105745	0.00455754	-0.435727	-1.35259
	ENSG00000112697	TMEM30A	ENST00000230461.10	9.83741e-05	0.00196526	-0.419663	-1.33762			ENSG00000085365	SCAMP1	ENST00000621999.4	4.0866e-06	0.000287307	-0.435805	-1.35267
	ENSG00000182551	ADI1	ENST00000327435.10	0.00376452	0.0456575	-0.419755	-1.3377			ENSG00000128595	CALU	ENST00000249364.8	1.35921e-08	1.72092e-06	-0.435895	-1.35275
	ENSG00000100804	PSMB5	ENST00000361611.10	1.44942e-08	5.71659e-07	-0.419792	-1.33773			ENSG00000121741	ZMYM2	ENST00000382871.3	3.599e-07	3.39565e-05	-0.435955	-1.35281
	ENSG00000158669	GPAT4	ENST00000396987.7	0.000164215	0.00309307	-0.419804	-1.33775			ENSG00000139436	GIT2	ENST00000355312.7	0.000572423	0.0183068	-0.437092	-1.35387
	ENSG00000106853	PTGR1	ENST00000407693.6	1.03003e-07	3.58147e-06	-0.420843	-1.33871			ENSG00000173281	PPP1R3B	ENST00000310455.3	0.000102163	0.00442605	-0.437453	-1.35421
	ENSG00000121579	NAA50	ENST00000240922.7	0.00202087	0.0273567	-0.421246	-1.33908			ENSG00000136158	SPRY2	ENST00000377104.3	0.000600458	0.019028	-0.437649	-1.35439
	ENSG00000106591	MRPL32	ENST00000223324.2	0.00216785	0.0290256	-0.421416	-1.33924			ENSG00000184575	XPOT	ENST00000332707.9	7.60602e-07	6.55968e-05	-0.437711	-1.35445
	ENSG00000172172	MRPL13	ENST00000306185.7	0.000887474	0.0136904	-0.422241	-1.34001			ENSG00000129636	ITFG1	ENST00000320640.10	0.000851014	0.0249205	-0.437854	-1.35459
	ENSG00000104679	R3HCC1	ENST00000265806.10	0.000962765	0.0146485	-0.422885	-1.34061			ENSG00000275746	KLF13	ENST00000621843.1	4.62097e-07	4.19366e-05	-0.438147	-1.35486
	ENSG00000100028	SNRPD3	ENST00000215829.7	4.99264e-08	1.82439e-06	-0.423112	-1.34082			ENSG00000152061	RABGAP1L	ENST00000251507.8	0.000585883	0.018687	-0.438187	-1.3549
	ENSG00000169504	CLIC4	ENST00000374379.8	0.00258382	0.0335719	-0.424313	-1.34193			ENSG00000188554	NBR1	ENST00000341165.10	3.92973e-07	3.64983e-05	-0.438196	-1.35491
	ENSG00000107890	ANKRD26	ENST00000376087.4	0.000743617	0.011756	-0.424839	-1.34242			ENSG00000129493	HEATR5A	ENST00000543095.6	0.00126803	0.0340009	-0.438239	-1.35495
	ENSG00000111716	LDHB	ENST00000350669.5	0.000285401	0.00506431	-0.425171	-1.34273			ENSG00000080200	CRYBG3	ENST00000389622.6	0.000527852	0.0171446	-0.438713	-1.35539
	ENSG00000068654	POLR1A	ENST00000263857.10	0.000555375	0.00911304	-0.425501	-1.34304			ENSG00000036257	CUL3	ENST00000409096.5	2.48194e-06	0.000186282	-0.438954	-1.35562
	ENSG00000173473	SMARCC1	ENST00000254480.9	0.000336179	0.00586074	-0.425732	-1.34325			ENSG00000120437	ACAT2	ENST00000472052.1	2.85375e-05	0.00152013	-0.439305	-1.35595
	ENSG00000124789	NUP153	ENST00000262077.2	0.000124587	0.00243066	-0.425989	-1.34349			ENSG00000205339	IPO7	ENST00000379719.7	6.07616e-06	0.000405617	-0.439414	-1.35605
	ENSG00000139433	GLTP	ENST00000318348.8	0.0024364	0.0319865	-0.426564	-1.34403			ENSG00000070061	ELP1	ENST00000537196.1	0.000162736	0.00654644	-0.439653	-1.35628
	ENSG00000108829	LRRC59	ENST00000225972.7	1.30104e-05	0.000313511	-0.426752	-1.3442			ENSG00000131374	TBC1D5	ENST00000253692.11	0.000474753	0.0157453	-0.439841	-1.35645
	ENSG00000118217	ATF6	ENST00000367942.3	1.61153e-07	5.43662e-06	-0.426992	-1.34443			ENSG00000135373	EHF	ENST00000257831.7	1.40088e-08	1.76831e-06	-0.439907	-1.35652
	ENSG00000149084	HSD17B12	ENST00000278353.9	7.97587e-09	3.24741e-07	-0.427104	-1.34453			ENSG00000140992	PDPK1	ENST00000342085.8	2.36484e-06	0.000178135	-0.440062	-1.35666
	ENSG00000035687	ADSS	ENST00000366535.3	3.19332e-06	8.5734e-05	-0.427277	-1.34469			ENSG00000106080	FKBP14	ENST00000222803.9	3.17269e-05	0.0016603	-0.441259	-1.35779
	ENSG00000134013	LOXL2	ENST00000389131.7	0.00108706	0.0162904	-0.427289	-1.3447			ENSG00000049283	EPN3	ENST00000268933.7	0.000515464	0.0167946	-0.441381	-1.3579
	ENSG00000115368	WDR75	ENST00000314761.8	0.000722114	0.0114452	-0.427445	-1.34485			ENSG00000163166	IWS1	ENST00000295321.8	0.000405692	0.0138632	-0.441699	-1.3582
	ENSG00000113732	ATP6V0E1	ENST00000265093.4	0.00141846	0.0203939	-0.427791	-1.34517			ENSG00000134899	ERCC5	ENST00000602836.2	2.16123e-06	0.000164283	-0.441721	-1.35822
	ENSG00000112081	SRSF3	ENST00000620941.1	4.48447e-05	0.000971939	-0.428076	-1.34544			ENSG00000138757	G3BP2	ENST00000395719.7	1.75148e-08	2.17139e-06	-0.441976	-1.35846
	ENSG00000196591	HDAC2	ENST00000519108.5	1.98481e-06	5.56061e-05	-0.428106	-1.34547			ENSG00000135317	SNX14	ENST00000369627.6	2.60612e-06	0.000195075	-0.442263	-1.35873
	ENSG00000047410	TPR	ENST00000367478.8	2.0582e-08	7.95163e-07	-0.42874	-1.34606			ENSG00000117505	DR1	ENST00000370272.8	2.1466e-05	0.00120998	-0.442289	-1.35876
	ENSG00000116237	ICMT	ENST00000343813.9	1.89873e-05	0.000442485	-0.429359	-1.34664			ENSG00000181588	MEX3D	ENST00000402693.4	9.75403e-05	0.00425232	-0.442327	-1.35879
	ENSG00000135720	DYNC1LI2	ENST00000258198.6	4.6512e-08	1.70954e-06	-0.429422	-1.34669			ENSG00000160007	ARHGAP35	ENST00000404338.7	6.79183e-05	0.00313308	-0.442449	-1.35891
	ENSG00000197157	SND1	ENST00000354725.7	1.32106e-09	5.90474e-08	-0.429586	-1.34685			ENSG00000010072	SPRTN	ENST00000295050.11	0.000660293	0.0204683	-0.442504	-1.35896
	ENSG00000138600	SPPL2A	ENST00000261854.9	3.66069e-06	9.7314e-05	-0.429746	-1.347			ENSG00000133794	ARNTL	ENST00000403290.5	0.000589933	0.0187946	-0.442626	-1.35908
	ENSG00000113441	LNPEP	ENST00000395770.3	0.00133455	0.0193445	-0.42987	-1.34711			ENSG00000025293	PHF20	ENST00000374012.7	5.19369e-05	0.00251127	-0.442763	-1.35921
	ENSG00000092841	MYL6	ENST00000548580.5	0.000751801	0.0118655	-0.430062	-1.34729			ENSG00000165516	KLHDC2	ENST00000555443.5	0.00124081	0.0334759	-0.44281	-1.35925
	ENSG00000105379	ETFB	ENST00000309244.8	4.37049e-05	0.000949414	-0.430166	-1.34739			ENSG00000111371	SLC38A1	ENST00000398637.9	0.00138414	0.0362852	-0.442904	-1.35934
	ENSG00000180228	PRKRA	ENST00000325748.8	0.00262566	0.034022	-0.430557	-1.34775			ENSG00000067900	ROCK1	ENST00000635540.1	0.000179404	0.00710429	-0.442929	-1.35936
	ENSG00000182718	ANXA2	ENST00000559350.5	1.72832e-07	5.81331e-06	-0.431737	-1.34886			ENSG00000109089	CDR2L	ENST00000337231.5	6.31465e-05	0.00295716	-0.443028	-1.35945
	ENSG00000166902	MRPL16	ENST00000300151.4	4.81247e-05	0.00103629	-0.431885	-1.349			ENSG00000164609	SLU7	ENST00000297151.8	0.00175884	0.0434809	-0.443227	-1.35964
	ENSG00000146648	EGFR	ENST00000275493.6	3.47293e-07	1.11267e-05	-0.433592	-1.35059			ENSG00000019549	SNAI2	ENST00000649776.1	0.00175564	0.043438	-0.443863	-1.36024
	ENSG00000177311	ZBTB38	ENST00000637056.1	0.000313286	0.00550909	-0.433659	-1.35066			ENSG00000104643	MTMR9	ENST00000221086.7	0.000114358	0.00486892	-0.443894	-1.36027
	ENSG00000106682	EIF4H	ENST00000265753.12	6.95284e-07	2.10615e-05	-0.434515	-1.35146			ENSG00000198363	ASPH	ENST00000541428.5	4.22005e-05	0.00210273	-0.444102	-1.36047
	ENSG00000241685	ARPC1A	ENST00000262942.9	4.81981e-05	0.00103748	-0.434637	-1.35157			ENSG00000124151	NCOA3	ENST00000372004.7	1.36714e-05	0.000812974	-0.444262	-1.36062
	ENSG00000158042	MRPL17	ENST00000529958.1	7.52682e-07	2.26548e-05	-0.434722	-1.35165			ENSG00000186591	UBE2H	ENST00000355621.7	5.68749e-05	0.00270606	-0.444308	-1.36066
	ENSG00000161960	EIF4A1	ENST00000293831.12	0.000814441	0.0127125	-0.435082	-1.35199			ENSG00000213626	LBH	ENST00000395323.8	4.06086e-07	3.75905e-05	-0.444437	-1.36078
	ENSG00000198189	HSD17B11	ENST00000358290.8	0.00126424	0.0185099	-0.435402	-1.35229			ENSG00000174718	KIAA1551	ENST00000312561.8	0.00113422	0.0312788	-0.444555	-1.36089
	ENSG00000012963	UBR7	ENST00000013070.10	4.85787e-05	0.00104329	-0.435595	-1.35247			ENSG00000072840	EVC	ENST00000264956.10	0.000259813	0.0095903	-0.444585	-1.36092
	ENSG00000278787	UBR7	ENST00000619583.3	4.85787e-05	0.00104329	-0.435595	-1.35247			ENSG00000151116	UEVLD	ENST00000396197.7	0.000140242	0.00576971	-0.444873	-1.36119
	ENSG00000183576	SETD3	ENST00000331768.9	2.55285e-05	0.000579901	-0.435699	-1.35257			ENSG00000126001	CEP250	ENST00000397527.5	7.80628e-05	0.00352684	-0.444937	-1.36126
	ENSG00000174243	DDX23	ENST00000308025.7	7.45939e-10	3.44555e-08	-0.435748	-1.35261			ENSG00000107372	ZFAND5	ENST00000376962.9	0.000832581	0.0245186	-0.445185	-1.36149
	ENSG00000196262	PPIA	ENST00000620047.4	0.000155753	0.00295331	-0.435973	-1.35282			ENSG00000078070	MCCC1	ENST00000265594.8	0.00041655	0.0141878	-0.445536	-1.36182
	ENSG00000188352	FOCAD	ENST00000380249.5	0.00214922	0.0288238	-0.436346	-1.35317			ENSG00000166598	HSP90B1	ENST00000299767.9	3.43453e-06	0.000246455	-0.445966	-1.36223
	ENSG00000167113	COQ4	ENST00000300452.7	0.0030495	0.0384416	-0.436346	-1.35317			ENSG00000174891	RSRC1	ENST00000464171.5	0.00160144	0.0405771	-0.44648	-1.36271
	ENSG00000107566	ERLIN1	ENST00000421367.6	2.67269e-06	7.2931e-05	-0.43654	-1.35336			ENSG00000116199	FAM20B	ENST00000263733.4	2.1583e-07	2.16378e-05	-0.446832	-1.36304
	ENSG00000143390	RFX5	ENST00000290524.8	0.000141463	0.00271322	-0.436689	-1.35349			ENSG00000066455	GOLGA5	ENST00000163416.6	4.00678e-07	3.71725e-05	-0.447126	-1.36332
	ENSG00000160209	PDXK	ENST00000343528.10	7.92384e-05	0.00161835	-0.436929	-1.35372			ENSG00000171033	PKIA	ENST00000396418.6	0.000987997	0.0280638	-0.447422	-1.3636
	ENSG00000161057	PSMC2	ENST00000640277.1	2.8279e-06	7.67963e-05	-0.437398	-1.35416			ENSG00000135679	MDM2	ENST00000258149.9	0.0011282	0.0311436	-0.447674	-1.36384
	ENSG00000164252	AGGF1	ENST00000312916.11	5.47914e-05	0.00116088	-0.437845	-1.35458			ENSG00000087502	ERGIC2	ENST00000360150.8	0.000847281	0.0248374	-0.448167	-1.36431
	ENSG00000130414	NDUFA10	ENST00000620965.4	0.00220005	0.0294011	-0.438157	-1.35487			ENSG00000119979	FAM45A	ENST00000361432.2	0.000416305	0.0141852	-0.448175	-1.36431
	ENSG00000281434	NDUFA10	ENST00000628011.2	0.00220005	0.0294011	-0.438157	-1.35487			ENSG00000183722	LHFPL6	ENST00000379589.3	0.000982173	0.027946	-0.448406	-1.36453
	ENSG00000154380	ENAH	ENST00000366843.6	1.17373e-05	0.000284893	-0.438371	-1.35507			ENSG00000185963	BICD2	ENST00000375512.3	8.1793e-09	1.07821e-06	-0.448411	-1.36454
	ENSG00000138600	SPPL2A	ENST00000558934.1	0.000147419	0.00281514	-0.438639	-1.35533			ENSG00000164219	PGGT1B	ENST00000419445.5	9.77624e-05	0.00425755	-0.448418	-1.36454
	ENSG00000164332	UBLCP1	ENST00000296786.7	0.000777337	0.0122149	-0.439598	-1.35623			ENSG00000213186	TRIM59	ENST00000309784.8	0.000850174	0.0249047	-0.448422	-1.36455
	ENSG00000173726	TOMM20	ENST00000366607.4	1.0593e-09	4.79682e-08	-0.441129	-1.35767			ENSG00000129474	AJUBA	ENST00000397388.7	0.000132235	0.00549185	-0.448519	-1.36464
	ENSG00000120699	EXOSC8	ENST00000389704.3	1.71031e-05	0.000402213	-0.441647	-1.35815			ENSG00000162980	ARL5A	ENST00000295087.12	0.000633065	0.0197681	-0.448578	-1.36469
	ENSG00000167085	PHB	ENST00000419140.6	0.00068916	0.0109808	-0.441856	-1.35835			ENSG00000154124	OTULIN	ENST00000284274.4	0.000127655	0.00533087	-0.448694	-1.3648
	ENSG00000133641	C12orf29	ENST00000356891.3	0.0024011	0.0315742	-0.442334	-1.3588			ENSG00000068366	ACSL4	ENST00000348502.10	0.00115124	0.031633	-0.448736	-1.36484
	ENSG00000113719	ERGIC1	ENST00000393784.7	1.50813e-10	7.53745e-09	-0.444358	-1.36071			ENSG00000092148	HECTD1	ENST00000553700.5	0.000657578	0.020434	-0.448954	-1.36505
	ENSG00000164815	ORC5	ENST00000297431.8	3.0425e-05	0.000682107	-0.444363	-1.36071			ENSG00000066777	ARFGEF1	ENST00000262215.7	5.04564e-05	0.0024568	-0.449419	-1.36549
	ENSG00000104290	FZD3	ENST00000240093.7	0.00342816	0.0422992	-0.444562	-1.3609			ENSG00000121644	DESI2	ENST00000302550.15	1.2403e-07	1.29649e-05	-0.449451	-1.36552
	ENSG00000124795	DEK	ENST00000244776.11	5.92952e-05	0.00124698	-0.445288	-1.36159			ENSG00000274336	CDIP1	ENST00000632680.1	0.00145318	0.0376799	-0.450013	-1.36605
	ENSG00000144867	SRPRB	ENST00000466490.6	8.24019e-09	3.34782e-07	-0.446031	-1.36229			ENSG00000119314	PTBP3	ENST00000374257.5	0.00147005	0.0380227	-0.450022	-1.36606
	ENSG00000152492	CCDC50	ENST00000392456.4	7.16e-05	0.00147832	-0.446224	-1.36247			ENSG00000128487	SPECC1	ENST00000395530.6	0.000193055	0.00754036	-0.450471	-1.36649
	ENSG00000162769	FLVCR1	ENST00000366971.8	4.64358e-06	0.000121786	-0.447157	-1.36335			ENSG00000138758	2011-09-01	ENST00000264893.10	1.75875e-05	0.00101752	-0.450741	-1.36674
	ENSG00000004779	NDUFAB1	ENST00000007516.7	0.00341911	0.042209	-0.447836	-1.36399			ENSG00000131171	SH3BGRL	ENST00000373212.5	3.70327e-07	3.47436e-05	-0.450928	-1.36692
	ENSG00000197930	ERO1A	ENST00000395686.7	1.7428e-05	0.000409007	-0.448189	-1.36433			ENSG00000170677	SOCS6	ENST00000582322.1	0.00154149	0.0394421	-0.45103	-1.36702
	ENSG00000115808	STRN	ENST00000263918.8	0.000828036	0.0128893	-0.448371	-1.3645			ENSG00000164331	ANKRA2	ENST00000296785.7	0.000323864	0.0115207	-0.451205	-1.36718
	ENSG00000122674	CCZ1	ENST00000325974.8	0.0014902	0.0212849	-0.4486	-1.36472			ENSG00000153214	TMEM87B	ENST00000283206.8	1.11668e-06	9.20199e-05	-0.451532	-1.36749
	ENSG00000213281	NRAS	ENST00000369535.4	4.97171e-10	2.34618e-08	-0.45009	-1.36613			ENSG00000166479	TMX3	ENST00000299608.6	0.00127399	0.0341279	-0.452429	-1.36834
	ENSG00000110871	COQ5	ENST00000288532.10	6.25772e-05	0.00131065	-0.450694	-1.3667			ENSG00000085433	WDR47	ENST00000369962.7	0.000133858	0.00555093	-0.452678	-1.36858
	ENSG00000100731	PCNX1	ENST00000439984.7	0.000129833	0.00251313	-0.451095	-1.36708			ENSG00000175595	ERCC4	ENST00000311895.7	0.000688601	0.0211241	-0.453028	-1.36891
	ENSG00000023734	STRAP	ENST00000419869.6	5.76705e-09	2.39628e-07	-0.451263	-1.36724			ENSG00000147649	MTDH	ENST00000336273.7	2.30123e-08	2.7866e-06	-0.453194	-1.36907
	ENSG00000130881	LRP3	ENST00000253193.8	0.00418237	0.0496627	-0.451824	-1.36777			ENSG00000102024	PLS3	ENST00000355899.7	6.47251e-06	0.000427283	-0.453387	-1.36925
	ENSG00000132475	H3F3B	ENST00000586518.1	2.35804e-05	0.000539324	-0.452519	-1.36843			ENSG00000109171	SLAIN2	ENST00000512093.5	8.60201e-05	0.00381802	-0.45376	-1.3696
	ENSG00000136770	DNAJC1	ENST00000376980.7	0.000274409	0.00489685	-0.452531	-1.36844			ENSG00000115677	HDLBP	ENST00000391976.6	1.22555e-07	1.28269e-05	-0.453775	-1.36962
	ENSG00000111615	KRR1	ENST00000229214.8	3.64771e-07	1.16275e-05	-0.452888	-1.36878			ENSG00000179862	CITED4	ENST00000372638.3	0.000236002	0.00887653	-0.453843	-1.36968
	ENSG00000187676	B3GLCT	ENST00000343307.4	0.00310389	0.0390057	-0.452893	-1.36878			ENSG00000005469	CROT	ENST00000331536.7	0.000333146	0.0117883	-0.453878	-1.36972
	ENSG00000136381	IREB2	ENST00000258886.12	2.43799e-09	1.05801e-07	-0.453228	-1.3691			ENSG00000169926	KLF13	ENST00000307145.3	0.000221326	0.0084427	-0.454093	-1.36992
	ENSG00000186063	AIDA	ENST00000340020.10	0.000164696	0.00309801	-0.453902	-1.36974			ENSG00000104381	GDAP1	ENST00000220822.11	0.00113499	0.0312801	-0.454371	-1.37019
	ENSG00000113522	RAD50	ENST00000533482.5	6.54747e-05	0.00136228	-0.454757	-1.37055			ENSG00000174748	RPL15	ENST00000413699.7	8.81574e-08	9.50062e-06	-0.454409	-1.37022
	ENSG00000174574	AKIRIN1	ENST00000432648.7	4.3588e-05	0.000947236	-0.455687	-1.37144			ENSG00000109270	LAMTOR3	ENST00000499666.6	0.000595364	0.0189003	-0.454609	-1.37041
	ENSG00000125885	MCM8	ENST00000610722.4	0.000112283	0.00221193	-0.45588	-1.37162			ENSG00000165097	KDM1B	ENST00000297792.9	0.000822478	0.0243329	-0.454886	-1.37067
	ENSG00000126261	UBA2	ENST00000439527.6	0.00101299	0.0152977	-0.455946	-1.37168			ENSG00000136542	GALNT5	ENST00000259056.4	6.60832e-09	8.86548e-07	-0.455624	-1.37138
	ENSG00000174903	RAB1B	ENST00000311481.10	3.26725e-06	8.7636e-05	-0.455981	-1.37172			ENSG00000175970	UNC119B	ENST00000344651.4	4.92552e-07	4.42798e-05	-0.455981	-1.37171
	ENSG00000104613	INTS10	ENST00000397977.7	4.07888e-05	0.000891878	-0.456271	-1.37199			ENSG00000154767	XPC	ENST00000285021.11	2.7189e-06	0.000200633	-0.456355	-1.37207
	ENSG00000173821	RNF213	ENST00000508628.6	4.81439e-08	1.76837e-06	-0.456299	-1.37202			ENSG00000145335	SNCA	ENST00000394991.7	0.00011123	0.00475702	-0.456703	-1.3724
	ENSG00000164983	TMEM65	ENST00000297632.7	3.64681e-07	1.16275e-05	-0.458353	-1.37397			ENSG00000113522	RAD50	ENST00000533482.5	0.00132412	0.0351099	-0.456736	-1.37243
	ENSG00000165733	BMS1	ENST00000374518.5	2.40355e-07	7.88331e-06	-0.45883	-1.37443			ENSG00000110013	SIAE	ENST00000545756.5	0.000141773	0.00582695	-0.456971	-1.37266
	ENSG00000141425	RPRD1A	ENST00000399022.8	0.000102715	0.00204477	-0.459094	-1.37468			ENSG00000156171	DRAM2	ENST00000484310.5	6.33939e-05	0.00296708	-0.457279	-1.37295
	ENSG00000115306	SPTBN1	ENST00000356805.8	1.09068e-06	3.19624e-05	-0.459837	-1.37539			ENSG00000134954	ETS1	ENST00000392668.8	0.00201219	0.0481579	-0.457706	-1.37336
	ENSG00000176022	B3GALT6	ENST00000379198.4	0.0041524	0.0493482	-0.459997	-1.37554			ENSG00000128641	MYO1B	ENST00000339514.8	1.62511e-08	2.02376e-06	-0.458114	-1.37374
	ENSG00000177889	UBE2N	ENST00000549833.1	1.33409e-05	0.000320658	-0.460726	-1.37623			ENSG00000169764	UGP2	ENST00000613823.1	8.72838e-06	0.000558502	-0.458265	-1.37389
	ENSG00000074695	LMAN1	ENST00000251047.5	6.36711e-11	3.32592e-09	-0.461652	-1.37712			ENSG00000174684	B4GAT1	ENST00000311181.4	0.000131483	0.00546829	-0.458662	-1.37427
	ENSG00000169905	TOR1AIP2	ENST00000482587.5	3.26014e-07	1.04805e-05	-0.461826	-1.37728			ENSG00000169594	BNC1	ENST00000345382.6	5.71605e-07	5.04994e-05	-0.458815	-1.37441
	ENSG00000151465	CDC123	ENST00000281141.8	1.26543e-05	0.00030519	-0.462268	-1.37771			ENSG00000172057	ORMDL3	ENST00000304046.6	0.000227782	0.00862579	-0.459185	-1.37477
	ENSG00000171824	EXOSC10	ENST00000376936.8	8.85099e-07	2.62913e-05	-0.462504	-1.37793			ENSG00000160285	LSS	ENST00000457828.6	2.35701e-09	3.46322e-07	-0.459223	-1.3748
	ENSG00000159445	THEM4	ENST00000368814.7	0.00113609	0.0169178	-0.462649	-1.37807			ENSG00000115561	CHMP3	ENST00000263856.8	1.33428e-08	1.69194e-06	-0.459223	-1.3748
	ENSG00000198924	DCLRE1A	ENST00000361384.6	0.000159772	0.00302143	-0.463164	-1.37856			ENSG00000129128	SPCS3	ENST00000503362.1	0.000361142	0.012594	-0.45938	-1.37495
	ENSG00000058063	ATP11B	ENST00000323116.9	0.00127197	0.0185943	-0.464748	-1.38008			ENSG00000104723	TUSC3	ENST00000382020.8	0.00129845	0.034616	-0.459749	-1.3753
[truncated: 2,662 more rows]
