# Supplementary material for: Influenza A virus replicates productively in primary human kidney cells and induces factors and mechanisms related to regulated cell death and renal pathology observed in virus-infected patients
Source: Front Cell Infect Microbiol. 2024 Mar 25;14:1363407. doi: 10.3389/fcimb.2024.1363407 (PMC10999593; doi:10.3389/fcimb.2024.1363407)
Supplement: Supplementary file 7 [file Table_6.xlsx]

## Sheet: Supplemental Table S6
Supplemental Table S6: Venn analysis of (1) up- and (2) down-regulated transcripts in H1N1-infected DTC, A549 and HBTE (all 12 hpi)
	Caspase transcripts upregulated in DTC
	Gene Symbol	Gene Name	Programmed cell death
	CASP1*	Caspase 1	Pyroptosis
	CASP4	Caspase 4	Pyroptosis
	CASP7	Caspase 7	Apoptosis
	CASP8*	Caspase 8	Apoptosis, Pyroptosis
	CASP10	Caspase 10	Apoptosis
	(p<0.05) An asterix* indicates transcripts only up-regulated in DTC.
	(1) Venn analysis of up-regulated transcripts in H1N1-infected DTC, A549 and HBTE (12 hpi).								(2) Venn analysis of down-regulated transcripts in H1N1-infected DTC, A549 and HBTE (12 hpi).
	Common elements in DTC_up. A549_up. HBTE_up :		Elements only in DTC_up. :	Elements only in A549_up. :	Elements only in HBTE_up :	Common elements in DTC_up. A549_up. :	Common elements in DTC_up. HBTE_up :	Common elements in A549_up. HBTE_up :		Common elements in DTC_down A549_down HBTE_down :	Elements only in DTC_down :
	CFLAR		PPA1	COX6A1	ATP5MC3	KLF5	LGALS3BP	AFF4		SERINC3	UBE2R2
	TNFRSF10A		RPL37A	ELOB	NUP93	RPS11	KIAA1217	GPRC5A		ZNF146	TSPYL5
	DNAJB1		LSR	EEF2	TIMM23	GNG5	SERPINB9	PNP		OGT	MAMDC2
	RND3		MARCKSL1	MAP3K1	TOMM22	IRS2	HLA-C	IMP4		RAB3GAP2	TMEM131
	USP8		PDZK1IP1	ACOX1	GEMIN5	WHAMM	EEF1A1	CFL1		F2RL1	ILF2
	PIGN		S100A10	PRPF3	PRELID1	RRAGC	PTK2B	UBL5		KIF5B	TTC9
	IRF9		SMG7	PURB	FAU	SRP14	ZBTB43	UBA52		FBXL3	LTBP2
	SLC25A3		L2HGDH	ATP6V1G1	MTX1	TXNIP	NECTIN2	RAB5C		GRSF1	SDC3
	PCSK5		ADAMTS9	LARP4	SF3B5	PIM3	TNFAIP3	RPL36		FNDC3B	HOOK3
	PATL1		SPATS2L	WDR45B	TRMT112	FGF2	PPP1R10	PSMF1		CSRP1	ATP6V1B2
	C5orf63		RPL34	TBCA	XPO5	BTG1	DYNLT1	RPL18A		MAN2A1	FAM53C
	NFKBIA		DENND5A	CYBA	KRT7	ANKRD10	THBS1	RPS13		CACUL1	GFPT1
	HLA-A		ANKIB1	NSA2	FLAD1	ZFP36L2	HIST2H2AC	IRAK2		SLC38A1	PCDH20
	TIMP1		LAMA3	MKKS	CYC1	ARHGAP26	NKX3-1	RPL17		NUDT21	CRKL
	DNAJA1		CBR1	PDIA3	SPTBN1	METTL21A	PML	RPL27A		DNAJC10	SRGAP1
	SELENOW		TRIB2	SPR	MCM2	JUN	MRPL17	RPL13A		ZBTB1	KIF3C
	PLAUR		RIMBP3C	BTF3	CKMT1B	TBC1D8B	ADPRHL2	VMP1		CUL3	SSH1
	B2M		CASZ1	PTGS2	HIST1H2BF	GADD45A	ZC3H12C	UBB		HDLBP	WDR82
	RPL29		TNFSF15	NSD1	PSMC4	IER5	HIST2H2BF	HSPD1		PCYT1A	SIM2
	ZC3H14		KCNS1	NDUFB11	MED27	CFAP54	RBMS2	HSPA8		RHOQ	ADGRF1
	AZI2		KLK10	NEK7	SHISA5	SRSF3	HLA-B	NSFL1C		C16orf72	ADIPOR2
	HMGB1		NFE2L3	LUC7L3	RHOC	USP42	EREG	ZC3H12A		TUBA4A	FOXO1
	MPLKIP		PHLDA2	GCC1	HIST1H1C	AC024918.1	KCNS3	THAP3		ARFGEF1	CHD6
	S1PR3		UBE2Z	TCP1	EMC7	FSIP2	TSKU	ATP6V0B		AGGF1	ATG9A
	CXCL2		TEP1	POP7	PA2G4	SELENOK	GRINA	DIP2B		FAM168B	CSNK1E
	PARP15		SLPI	TOMM34	COX7A2	CLN5	FUS	ZNF639		CCPG1	PAK2
	KDM2A		SH2B3	RAB21	NCAPH2	STAG3L2	BORCS8	GABRE		RABEP1	CLSTN3
	SOCS3		FAM83B	PSMB6	C11orf98	BRD2	TTC38	SF1		STX2	ADAMTS3
	HSPA1B		STX17	CACYBP	MRPL21	KPNA5	ERVK3-1	FKBP4		FADS1	PPP1R9B
	HSPA1A		USP25	RNF115	PDLIM1	EPN1	SEMA3A	HMGA1		EIF4B	MFSD6
	CSF1		FAS	RPS10	OAZ1	AP1M1	PHF11	DDX6		PEX13	PLCG1
	FGF13		TGM2	LGALS1	TIMM50	HELB	UHRF1BP1	EIF4A2		ESYT2	KCTD10
	RNF19B		SLC2A12	CLDN1	MCM5	GPBP1	ANKFY1	DHX34		SERINC5	AQP1
	DCP1A		CD74	EAPP	PHB2	BLOC1S6	CLUHP3	SRM		FBXO21	CIPC
	IER2		CDC42EP3	WDR82	FST	YEATS2	NT5E	SERTAD3		PAFAH1B1	CCNY
	WARS		TOR1B	ERRFI1	HIST1H2BC	GUK1	HIST2H2BE	RIN2		PHKB	RPS6KA2
	SERPINH1		TNFSF13	UBR1	SFXN4	TOR1AIP1	DAB2IP	RPS14		PTBP3	MFSD4B
	NOCT		FGF5	GOLGA5	COPS9	DUSP1	PSME2	AHSA1		PCYOX1	BMP2
	RPL24		RPL28	RCOR1	GSTO1	ATP5F1A	BMPR2	NDUFB1		PANK3	AP1AR
	ZC3HAV1		TACSTD2	GFPT1	CIAO2B	MYC	CCND3	NOP53		KIDINS220	FOXK2
	TFPI		LGALS8	DSTN	NUP62	AL031281.2	CCDC134	ZFAND2A		PAFAH1B2	FBXO42
	ETS2		TMX1	RABGAP1	PELP1	FMR1	TMEM92	CSNK2A1		MAP3K20	EPHB2
	TRIM38		SMARCA5	BRK1	ADIRF	FRS2	CELSR3	RPL23		ABCA1	SUSD6
	BAG1		NRG1	DRAM1	HIST1H4D	SERPINE1	VEGFC	RPL32		DCAF16	MTPAP
	ELF1		SALL1	AFTPH	CIAO1	HIST2H2BC	ID1	EPHA2		UFL1	PRRC1
	LDLR		N4BP1	MTA2	HIST1H4A	RASEF	ADAR	THADA		EML4	NR2C2
	PTGES3		SNX2	RTF1	TANGO6	AC007326.4	EHD4	TAF1D		MAPK6	PLEKHB2
	PMAIP1		TENT2	HMG20A	HIST1H2AI	TMEM45A	NDUFA9	SMG1		MATR3	SLC35F2
	MT2A		MED25	KCMF1	RRP7A	PRKCE	ACTN1	RPS15A		KIF3A	RAB22A
	ANKLE2		AC275455.1	MAK16	MRTO4	SAT1	HDX	KAT2A		ENTPD4	FBLIM1
	IRF1		SNX7	SNX18	ERAL1	SIAH2	PSMB10	MICB		ACACA	NFYA
	RNF213		BLOC1S3	RPS12	AURKAIP1	PLEKHA5	HIRA	CLPTM1		THSD4	VKORC1L1
	CSRNP1		SLC16A4	CDC6	EIF4A1	GABRG2	NAPA	DAP3		PRKCI	ALPK3
	RPS24		SLC44A1	RPL13	EXOSC4	EEF1B2	FAM71F2	NXF1		ARMC1	SRC
	CNP		SRGAP2	STIP1	GRWD1	NMNAT3	TNF	KCNB1		PRKCA	ZDHHC9
	TRIM26		DENND2D	DERL1	AUP1	NEDD4	HLA-E	MPHOSPH9		FNBP1L	RALGAPA1
	OGFR		ARHGEF34P	YY1AP1	PSMB3	NOTCH1	MOCOS	CXCL3		FBXL4	TBC1D20
	TMEM106A		ITM2B	CGGBP1	MCM7	TRA2B	SPCS3	CDRT1		RTL6	SDC2
	RPL15		DDX52	POLR2J	MYBL2	ASB3	TRIM56	UPP1		ZBTB41	ATP2B4
	TRIM69		KYNU	ZBTB6	REEP5	KIAA1328	ZFYVE26	ARRDC3		BTBD10	RAB7A
	TRAFD1		RNF149	SLC3A2	HIST1H1B	CYP3A5	SIRT7	CTC1		ZNF395	2011-09-01
	SOD2		GTF2B	C12orf45	NAPRT	REV3L	CHAF1B	HERPUD1		ELP1	MEPCE
	DNAJC7		NUDCD1	KLHL18	TSPO	FTO	LINC01145	AC005324.3		PCNX4	SYT11
	PARP8		AC079949.3	EEF1A2	HIST1H2AE	UBE2D3	IRF2	HBEGF		LAMP2	SRSF8
	PPM1K		MED13	GPX4	FARSA	DGKE	NEDD9	BAG3		TUBA1A	ARHGEF17
	AL136295.5		NAMPT	BSG	JTB	ACOT11	RNF114	MYH3		ARHGAP35	ARNT
	AL136295.10		CCL2	CSRP2	CDT1	HLA-DQA1	PROCR	NDUFB9		TOMM70	MYLK
	HELZ2		AC018638.4	PLEKHA3	POLR2F	MORC4	TNFSF10	FER1L6		PTPN11	RPRD2
	NCOA7		CEACAM6	CDC37L1	EIF5A	MIPOL1	YME1L1	RPL10		TRAPPC11	STAC
	DDX58		ENTPD6	DCTN5	FXYD3	HIST2H2BD	APOL1	EFCAB8		RANBP6	SLC20A1
	TMEM107		GLRX	GOLGA1	HIST1H2AD	KLRD1	RNF122	GOSR2		ATRN	HS6ST1
	TENT5C		EDN1	NDUFB4	SAP18	C1orf52	PSMA6	PKD1L1		CNOT7	IFNAR1
	IFIT2		BIRC3	DBR1	PCK2	C12orf50	CX3CL1	TMEM201		CXADR	NIPA1
	ISG15		AC275440.1	RPL12	QRICH1	C21orf91	TMEM62	INPP5F		MKRN2	BRD8
	USP18		TTF2	RPL30	TINAGL1	KLHL7	PRKD2	OTOAP1		C11orf95	PLEKHG2
	OASL		TMEM173	NUAK1	RUVBL2	CDKL5	GSDMD	NEB		SWAP70	PAFAH2
	PYGM		AC090114.3	TUBG1	HIST3H2BB	EIF5	GBP3	RAB44		SLC26A2	VAPB
	HSPA6		BAZ2A	RBM27	TMX2	AEN	IFITM2	BRD8		TMTC3	TFCP2
	CCL5		FYTTD1	RPL35A	GYG1	EIF1	PCGF5	MSH4		FAM199X	UNC13B
			LIPG	SHOC2	NME2	AC012435.1	BST2	HSPA7		ULK2	PRDM2
			NFIX	TGS1	HIST1H2AH	PPP1R15A	RARRES3	NUP210L		NPAT	RARS2
			OR4F17	POLR3D	HIST1H4C	NR1D1	TRIM22			PPM1A	PABPN1
			PRSS23	RNF216	CDS2	RAD51C	GTPBP1			SCYL2	SHROOM3
			PAX2	MARCH5	FBXO9	HNRNPA1P54	CMTR1			TRIM59	PHIP
			PAK3	RAB5A	JPT1	ADAMTSL3	RUBCN			MSI2	STXBP1
			CAMK2D	RPL36A	DCTPP1	PHACTR4	TRIM34			IVNS1ABP	ZRANB1
			AC240508.1	TPT1	ATAD3B	CYSLTR1	CASP4			ZBTB38	RAF1
			LINC01347	KLHL15	AP5B1	NEGR1	IFITM3			BLOC1S6	ADGRG1
			ACSL5	PRRC2B	DDX39B	WSB1	CLTRN			TRIM2	TMEM189
			SLC43A3	ORC6	NOL6	OR5AS1	AMBRA1			F2R	EFNA5
			CLIP3	PDIA4	ARAF	MAP3K8	JADE2			HSDL1	PCSK5
			SYNE2	CHMP4B	CYB5R2	SRSF7	BCL2L13			LARS	DSE
			DAPP1	LMTK2	HIST1H3A	RBBP6	PLSCR1			CBR4	FOXE1
			CTSS	ERCC4	CLUH	PCF11	FHL3			KATNAL1	DUSP7
			ATF5	RPL23A	LYN	INTS6	ATP10A			ASB1	RBAK
			PIGR	CDR2L	HIST1H1E	INPP1	HES4			SLC25A16	ZBTB39
			UBD	YBX1	SRA1	C16orf70	GNB4			PDZD8	BEND7
			IRF6	OTUD7B	SPHK1	NUPR1	NMI			NLN	LDLRAP1
			ERAP1	TET3	AL031777.3	RSRC2	ZNFX1			SLC35D1	SPDL1
			SECISBP2L	ZBTB11	IDH3A	CHD2	CGAS			ATL2	SRRD
			AC017081.4	NCBP3	RPL8	TMEM212	SLFN5			SNX30	SINHCAF
			TICAM1	TRIM23	SQOR	C18orf32	CASP10			HMGB3	ZNF827
			AP5Z1	ADIPOR1	BMP2	DOCK7	SP100			IGFBP3	HOXA3
			STIMATE	HCCS	HIST1H2BK	SERTAD1	HIST2H4A			TTC3	ATG2B
			TMEM219	CWC22	CAPN1	MIA2	TRIM21			GLS	ZKSCAN8
			MT-ND3	MKRN1	MAP7D1	TRIM72	PARP12			HOOK1	GLIS2
			BLZF1	ACTB	GLIPR1	AL358472.6	MOV10			ABHD10	RECK
			PTGER2	MTMR10	CDC20	JUNB	STOML1			UCK2	GATAD2B
			HEG1	RABGGTB	HIST1H2AM	HERC4	RBM43			STOX2	GAPVD1
			EMBP1	C5orf34	HIST1H2AG	NUDT4	ZCCHC2			CXXC5	PHF12
			AC091491.1	HMGCR	HIST1H2BH	RBM22	C19orf66			ITCH	NDUFV3
			ZNF620	SLU7	PSME3	PSMA4	BTC			GCLC	GPRC5C
			F3	SEC24A	SCO2	SRP19	APOL2			MEGF9	CTR9
			ARMCX1	LSM1	COASY	TRAF1	EIF2AK2			KMT5B	VANGL2
			USP15	JUND	HIST1H2AB	SCARB2	ZBTB42			CERK	NEFL
			OPTN	STAT3	HIST1H2BG	XRN1	SP140L			ITGAV	SERPINH1
			GBP2	IPMK	EEFSEC	ELOC	DTX3L			CSE1L	MGAT5
			RELL1	DNTTIP2	HIST1H2BM	HNRNPU	TAP2			RGS3	SKI
			PRKCD	SMARCE1	TIMM8B	MYL12A	TYMP			ITGB1	UACA
			TMEM171	TBC1D9	PKMYT1	C12orf57	TRIM25			SMAD2	DDX20
			MFSD12	PPP2CB	ATL3	DYNC1H1	STAT1			ATXN10	HAUS6
			PLEKHN1	SH3BP5L	HIST1H3B	MSX1	IFIT5			TBL1XR1	ANKRD34B
			TCIRG1	RSL1D1	HAX1	ZCCHC8	MLKL			MARCH6	ABAT
			DNPEP	CTSL	MYL6	KLF10	CD68			NAP1L1	WIPI2
			PSPN	UTP6	TFPI2	ARPC5	B3GNT7			TUSC3	SPTBN2
			CDK18	FASN	SMPD4	BCL2L15	KCTD14			CKAP5	RNF44
			RIPK1	COX5A	HIST2H2AB	HSPA2	THSD1			KLHL36	ACTR8
			LO000005.1	CRIP1	YRDC	HSPH1	RIMS2			CMTM4	NPTXR
			MYCBP2	STC2	IL1A	RAP1B	TAP1			GAN	SNRNP48
			STPG1	ASH1L	HIST1H3D	AIDA	PARP10			ZC3H14	STAM
			ELK4	MRGBP	SNRPB	POLR2J3	MRPL22			RBMX	NBEAL1
			AC010422.8	PPIL4	HIST1H4F	CHMP5	HERC6			HSD17B4	NECTIN1
			RBM7	RAB34	MYBBP1A	SLC44A2	FBXO6			TFRC	THOC5
			ADAM15	GBF1	HIST1H2BL	AC008012.1	IDO1			TRIM37	RELN
			CAVIN2	RPL18	BOLA2B	ADM	PDCD1LG2				TMEM41A
			RCAN1	RAB14	IRF3	ZZEF1	SCLT1				NANP
			LGMN	NINJ1	WDR46	SNAI1	APOBEC3G				MLXIP
			SERPING1	KDM4A	GTPBP2	TBX3	IFI30				ZNF737
			AL096711.2	SSR4	CSNK1E	GADD45B	SLC25A28				NEK6
			OVOL1	RAC1	TMEM109	CLU	KRT15				KIRREL1
			DCBLD1	RPS27	HIST1H3G	SYNE1	CD274				TFAP2B
			TRPV2	SLMAP	PDCD2L	ATF3	PSMB9				JAG1
			IKBKE	C9orf78	PSME1	KLF4	NEURL3				JADE3
			DCLRE1C	ASB7	HIST1H2BI	DCHS1	PSMC1				ZMIZ1
			FXYD5	PHF14	HIST1H4J	BBC3	MYD88				EPHB4
			STYK1	HERC2P2	SLC19A1	RNASEH2A	PARP9				GFRA1
			ARHGAP27	TLE1	TMEM63A	EGR1	LAP3				SLC35E2B
			TRADD	SS18L1	CLEC16A	AZIN1	UBA7				CREB5
			C4orf33	NGRN	RPL9	FOS	SP110				PLIN2
			MOB1A	GABARAP	TRIM47	CCDC168	SAMHD1				DCUN1D3
			MUC1	SLC1A5	HIST1H2BE	CMYA5	TDRD7				BCL9
			IL7R	MINDY2	HIST1H3J	ZNF431	STAT2				HOXB9
			CD69	RPS3A	FBL	CDK13	SLC8B1				KAZN
			CDKL2	HEXA	ATP5F1D	PCCA	CYP2J2				PRKAG2
			ITPRIP	ARL8A	CLDN7	UBAP2L	PARP14				CLSTN2
			ZNF224	LAPTM4A	EXOC7	RPLP2	THEMIS2				CAMSAP1
			MID1	ZIC5	HIST1H2AJ	RPS15	CASP7				SUFU
			AC060766.5	TWISTNB	GPR157		IL15RA				C12orf49
			BAZ1A	PITHD1	SLC37A1		RABGAP1L				CDC73
			PTX3	MRPL53	HIST1H3F		TRIM5				ASXL2
			SHC1	KLHL12	RACK1		AC040162.1				MTMR12
			RAB8B	CDC42SE1	PMS2P6		MASTL				KLHL28
			REXO1L1P	NKAP	TATDN2		LY6E				DTX4
			HTR7P1	KMT2C	ICAM1		PNPT1				FARP1
			ASAH2	SPTY2D1	FOXA1		APOBEC3F				PPAT
			RGS3	C12orf10	HIST1H1D		SYNPO2				SPPL3
			CASP8	RMND5A	FBXL5		C17orf67				SCAI
			TTC39B	APPBP2	LSM2		SPTBN5				ABCC1
			SLFN12	RPS28	TAGLN2		APOL6				IPO13
			NAV3	KRTCAP2	HIST1H2BB		DDX60				ADRA1B
			RNF31	SBDS	MRPL52		LGALS9				WDR33
			ANXA2	CEBPA	HGH1		HLA-F				PDK4
			ZFP36	CSTB	ST14		PDZD2				BCR
			PTPRS	ENTPD7	HIST1H2AK		UNC93B1				ULK1
			SWT1	NOM1	RELB		ISG20				ABI2
			USP28	BAG4	MRPL20		IFI6				KCNK3
			BTN3A3	C12orf49	KRT18		MVB12A				IST1
			C3	TM2D2	KIAA0040		TRIM14				TIAM1
			SCIN	MPHOSPH10	ERCC1		ODF3B				ZNF318
			OR10K1	SLTM	SMIM7		OAS3				SLC17A1
			CD164	STAM	MDN1		UBE2L6				FAM222B
			TNFSF18	ABRAXAS2	RBCK1		IFI16				ADNP
			FAM228B	EIF3G	RIPK3		TRANK1				G0S2
			GALNT3	FLCN	BOLA2		MX1				EIF3D
			NAPG	ZNF367	POMGNT2		HSH2D				TCIM
			CLDN23	KRT10	ARSI		DDX60L				HIP1
			TMEM268	RPL22	H2BFS		TLR3				FAM98A
			TJP1	PARD6B	HIST2H3C		LMO2				BACE1
			AC060766.1	CPEB4	HIST2H3A		IFIH1				ETV5
			LIFR	IRF2BPL	RPL21		XAF1				RDH10
			CLEC2D	NUFIP1	USP39		RASGRP3				FIGN
			ABCD1	OSBP	CTSC		DHX58				WNT7B
			THOC6	NCOA5	PTPRA		MX2				GFOD2
			STARD4	C17orf75	ADAM8		SAMD9				DISP1
			ARL5B	UBXN1	LARGE2		SAMD9L				FLYWCH1
			LIN52	RAB22A	MZT2B		NT5C3A				SRP72
			PPM1J	DUSP16	SSU72		SOCS1				OSGIN2
			PDP1	CCDC127	SLC38A1		RMI2				USP22
			TCN2	C1orf43	MICALL1		IFITM1				NEXN
			PPBP	IPO13	HIST1H3C		IFI27				NOL4L
			B3GNT2	CDV3	DDX39A		GBP1				DUSP6
			PIK3AP1	ATP5PF	CSKMT		ITGAX				SYNPO
			SAA2	AMOTL2	LMNA		NLRC5				ZNF805
			TBC1D32	RPIA	CCDC86		ARL14				PISD
			C22orf39	RPS19	NTMT1		TENT5A				RAB6B
			TGIF1	AMZ2	RPL27		PATL2				TMEM192
			ARL6IP6	NRP2	HIST1H2BO		IFI35				OTUD3
			GSDMB	CHST3	HIST1H2AL		IFI44				TADA1
			SGK1	SENP6	RPS7		PPEF2				SOGA1
			PPDPF	CLPX	PRSS3		RTP4				PRMT5
			MED9	BAX	RUNX1		SECTM1				WLS
			LYSMD2	ANKRD9	GSTP1		PHKG2				MTMR6
			ARAP2	KDELR1	HIST1H3H		PSMB8				FHOD3
			RAB20	UBE2I	SMAD3		OAS1				THBD
			ZFP64	ZC3H13	RPSA		ANO7L1				GMCL1
			RAB19	SARAF	HIST1H2BJ		PLEKHA4				ATP9A
			PI4K2B	RPL38	FAM157B		IFI44L				MACF1
			DDX5	CNST	OGT		SLC15A3				ZNF48
			C11orf71	GPX1	EIF6		STARD5				PKNOX1
			FZD5	SH3GLB1	EDC3		OAS2				FAM102A
			PSMA2	RIOK1	BTN3A1		RSAD2				PCDHA10
			STAT6	SPCS1	PLOD2		C6orf48				ZNF398
			GAREM1	MXRA7	LNPEP		ZBP1				SLC45A4
			NTRK2	PIP4P1	NFKBIZ		EPSTI1				CNTN3
			S1PR2	EMD	SERPINB2		IRF7				HSPA12A
			RAB42	LLPH	GLA		CMPK2				TNIK
			PGAP2	RBM5	ADAMTS15		FBXO39				PYROXD1
			MTMR11	GOSR1	CPT2		IFIT3				MPHOSPH6
			ATXN7	AC015813.2	CSF3		BATF2				CXCL6
			NUB1	PCBP1	B4GALT2		KLHDC7B				MFAP3L
			CRYBG1	SPEN	CXCL5		C3AR1				INSR
			XRCC5	SMYD4	CLPB		TMEM140				FAM110B
			IL4I1	DCAF7	XBP1		GMPR				CREB3L2
			AC087894.1	CDK9	TTLL11		POU2F3				IQSEC1
			OR52A1	POLR2A	PGAM1		IFIT1				NRXN3
			KDM6B	LMO4	IGF2		HERC5				FITM2
			IL6	RNF10	ELOVL1		LRP2				SREK1IP1
			FRMD4B	RBM17	HIST1H4I		GBP4				TTYH3
			CIITA	DYNLRB1	WDR4		GBP5				RIMKLA
			BRI3	RLIM	SNX5		GBP1P1				ONECUT2
			ARMC5	TRIM11	CIT		LAMP3				NAP1L4
			CNDP2	YY1	ACTR1A		GCA				LDLRAD3
			UBXN2A	SNF8	HSP90B1		OR52K3P				ARID4A
			NICN1	RAB2B	RRP12		SIDT1				KCNIP3
			EPHA7	ZCCHC10	TRAPPC2L		ETV7				APC
			DLG4	DNAJB11	ZDHHC8		CXCL10				TRUB1
			ENY2	NBEAL1	HDAC9		CXCL11				CHST10
			FAM122C	USF2	SOGA1		IFNB1				APBB1IP
			B3GALNT1	SLC35E3	RHNO1		TNFSF13B				KCNJ15
			PCBP2	TXNDC11	FBXL18		CXCL9				GOT1
			ZC3H10	XPO1	FOSL1		CDH16				GDA
			Z98755.1	MINPP1	TBL3						KAT7
			HEXDC	UHRF2	SPTLC2						WDR26
			SUOX	MED30	GSPT1						KIF26B
			BCLAF1	RBM38	SSR2						HOXA5
			PRR15	TBPL1	NIPAL4						NOG
			AC275455.2	MSL1	IL1B						ZXDC
			RBM39	PEX26	KPNA6						RASGRF2
			INHBA	CCNE1	ENOPH1						NEDD4L
			TLE4	RGPD8	CDC42						RCHY1
			TECR	KAT7	NSUN2						TSPAN11
			CKB	TOR1AIP2	SH3KBP1						ZNF260
			CTNNBL1	PTP4A1	FGF23						HADHA
			HOXD3	RCOR3	PLEKHM1P1						WDR78
			BAK1	SHH	ZC3H3						ERVMER34-1
			PRRG4	C9orf16	KBTBD8						AASDHPPT
			DUSP8P5	RBM3	HAS3						UBL4A
			CACNG8	SUPV3L1	RICTOR						SLC16A12
			AL591379.1	ELL2	MYH9						SHH
			IQCN	TNKS2	MED15						AMIGO1
			ASPHD2	NBPF9	APH1A						RAPGEF6
			HLA-V	RPL37	CAPZA1						SOCS4
			NEDD4L	INTU	PICALM						SEMA6A
			AL645929.2	MTF1	HIST2H2AA3						CAMTA1
			OR7E25P	CEP104	CAB39						RHOBTB2
			C5AR2	HEATR5B	CHID1						TLN2
			APOL4	EFNA1	PAM16						AC240274.1
			ZNF519	PLPBP	UBA1						GRPR
			RAD9A	RSF1	TNIP1						RIC8B
			C12orf43	RLF	PHC3						SATB1
			SEC24D	TAF10	SLC35B4						SHISA2
			IL18BP	CCSAP	ARHGAP23						PLLP
			P3H1	RPF2	TCOF1						VCAM1
			SSTR2	C15orf40	SEC31A						ZNF253
			AF279873.2	TAF5	SLC12A7						GDF11
			MDGA1	PURA	TOMM7						SLC30A5
			WASHC4	SAP30BP	SYNJ2						ANOS1
			OR52K1	TPM2	SLC27A1						CABLES2
			FCGBP	C16orf72	CAMTA2						TP53INP2
			BUB1	MFSD4B	FOXN2						PAAF1
			TMEM134	AGO3	CS						KIF21B
			PTGER4	CWC25	ASPH						RAB11FIP2
			BRCA2	SMURF2	MRPL9						ST3GAL1
			PCDH9	ABL2	ALS2CL						RNF4
			ZNF107	ME2	NAA25						CYFIP2
			RRBP1	DERL2	TOMM20						TRAK2
			MCUB	HSPA13	PLEKHH1						CTIF
			AC104389.4	SEC11C	C15orf48						DAB2
			GPR37	NDEL1	TMC5						PYGO1
			ZMYND15	ARIH1	SIK1						RASSF8
			TINF2	HNRNPDL	RIF1						SAMD12
			PTPN11	INTS2	BCL2A1						GPR137B
			GBP6	TIGD1	ATP5MG						CLU
			ZNF600	ING5	MYO1D						PTER
			ID4	HNRNPK	RNF144A						ZNF443
			AXL	TRIP11	CRK						KLRG2
			PKP4	RNF7	CDCP1						NXN
			JAK2	PDP2	BCL3						FLG
			SLC35B1	SEC63	ANTXR2						NUMBL
			MST1R	DCAF12	RAB7A						KLHL13
			RIPK2	FLNB	PDLIM5						TRIM55
			GLI3	NDFIP1	DACT3						SH3BP4
			OR5A2	KANSL2	SPOCD1						RNF103
			VSIG10L	VHL	MAP2						FAM20C
			RGS22	PIBF1	CSF2						ZBED3
			TOGARAM2	HSP90AA1	SETD3						RAB30
			PIK3R3	NSMCE3	SEMA7A						TAPT1
			MOB3C	LRCH1	ZDHHC14						PREPL
			AC104662.2	VPS37B	HAUS7						ARRB1
			TBC1D1	WTIP	MPZL1						PCMTD2
			STAMBP	TOP1	RAB43						HAS3
			GALNT16	CDC42EP1	SLC25A37						IGDCC4
			CLK3	PPIB	NDUFS7						GFM2
			ABCA4	PPM1B	DHRS3						UBTF
			BRIP1	TCFL5	CXCL16						PGPEP1
			TRIT1	ZNF473	SNX19						MTMR3
			AC118553.2	ANKEF1	TDG						LYSMD3
			CFB	ZNF26	ZNF561						MAST2
			STK24	EIF3M	AKT2						FBXL20
			TM2D3	HIPK3	LPAR3						SCG2
			CEACAM1	CCDC80	CXCL1						ODC1
			FAM83E	TRIM4	ZNF445						ZBTB47
			MAFF	ARID4B	DGKA						DAGLB
			ZFP36L1	UBE2O	PTCH2						SDCBP
			DLL1	FRK	SINHCAFP3						CCDC112
			TSEN15	DYNLL1	DBP						IL17RD
			ANKRD30B	STK38	OR1I1						ACVR2A
			NDUFB4P11	SDE2	HGSNAT						BHLHE41
			SPPL3	KIAA1191	C1orf112						SLC4A4
			SENP3-EIF4A1	TRIB3	CBR3						KIAA1549
			BEST1	CCDC174	MDK						PTCHD4
			ATRIP	NBPF11	RAB6A						SLC22A2
			MAGI2	SENP1	HS3ST1						SPARC
			AL773545.3	NFKB1	PHC2						KCNJ16
			CASP1	FOXJ2	AL133216.2						ADAM12
			CD38	LURAP1L	NACC1						SYT16
			HNRNPA2B1	UBC	TMBIM6						SLC38A7
			CRYAB	CHORDC1	FYB1						FBXO25
			ACKR4	RBM10	PTPA						APH1B
			LAMA2	SMAD2	PAIP1						NCOA4
			CCDC194	MPV17L2	TRNAU1AP						SMO
			SERTM2	PAF1	IL15						TNFRSF19
			TNFSF14	ZNF282	SPRR2D						MMS19
			SLC8A2	USP22	AC244669.1						RNF41
			LRRN4CL	DNAJB2	RAD23A						AR
			SV2A	GNA13	RRAS2						LIMS1
			WISP1	SCAF1	SPTLC1						PLXDC2
			AC018644.1	JAG1	FBXO11						NPHP3
			PLVAP	ZNF558	DDN						WNT2B
			ICAM4	INO80D	HCAR2						PPP1R8
			IL22RA1	SMNDC1	SPATS2						ADAMTS5
			UBE2F	FGD6	FIZ1						C5orf24
			HAL	CDR2	CAST						PSAT1
			TAPBP	ZBTB39	APOBEC3B						TUBB4A
			SREK1IP1	STX5	CFH						GDF5
			TTLL9	DCAF15	NADK						ADORA1
			PCDH17	ZNF335	STX11						CHST9
			C4A	SRP68	HCAR3						NCEH1
			ACE2	RNF103	SOBP						UBE4B
			RELA	AC135983.2	MET						ACER2
			ANGPTL1	ZNF330	EML6						DENND5B
			PAN2	KCNJ2	DVL2						FAM173B
			SEC11A	SLC25A36	DGCR8						GXYLT1
			EXOC3L1	CYLD	PARL						ADAT2
			ZNF296	AC139494.1	EMG1						CTTNBP2
			CYP21A2	NABP1	GIMAP2						CLASP1
			ICAM5	SLC25A38	ANKLE1						DOK5
			CNOT3	RSPRY1	CXCL8						TRABD2B
			HDAC11	AC006001.3	DUSP3						ABCC5
			PDXK	ZNF557	LIF						FUT10
			TAPBPL	SF3A1	LMLN						PPM1L
			KCTD13	ALKBH1	MAN2A2						SLC43A2
			MSANTD3	PRDM4	CCL20						HSP90AB1
			DAZAP2	LCOR	NAF1						VAT1
			C4B	FBXL20	SCARB1						FAM114A2
			IFRD1	ZSWIM6	GPM6A						DGKI
			RNASET2	SERTAD2	UHMK1						FAU
			TFRC	PUM2	COL17A1						ARMC4
			EPS8	TERF2IP	CYB5D2						VPS37A
			EIF4B	FKBP15	GON4L						EMSY
				NUPL2	CCNA1						PTBP1
				C11orf58	SEMA4B						LMBR1L
				PFDN2	KDELR2						FUT9
				PPTC7	LIAS						FEZ1
				FOXO3	TSG101						ARMH4
				ZCCHC3	KRT81						SLC40A1
				DPY19L1P1	H3F3B						SLCO1A2
				LRIG2	NPAP1						MGST3
				WDPCP	LAMB1						VAV3
				TOB2	ZNF19						PRTG
				RPAP2	LINC00869						MTSS1L
				RPS27L	TREX1						FAM49A
				CRTC3	KRT75						ARHGAP32
				C3orf58	WDR54						LFNG
				ABI1	PALM						AGAP1
				ABHD17B	EFCAB12						LOXL4
				ZNF689	NOS2P3						SLC9A2
				EAF1	MCC						SLC4A7
				RAB1A	LIPA						HDAC7
				ZNF70	INPP5B						BNC2
				EP300	MPDU1						MEX3A
				AC020915.5	EFCAB3						DOCK7
				PLEKHF2	TCF23						DIRAS2
				STAG3L3	PRRC2A						KRT80
				PPP4R3A	AL353588.1						SIPA1L2
				KIAA0355	RNA5SP304						CISH
				ATF1	SLC11A2						PMS2
				SOWAHC	PLSCR2						HLF
				PER2	TNC						CXCR4
				GPATCH2	HNRNPUL1						IL23A
				SPRY2	CH25H						SALL2
				OSER1	AP000769.1						MN1
				EPOP	MMP13						RHOBTB1
				TSC22D3	GINS3						GPRC5B
				ELF3	COMP						GUCY1B1
				TSC22D1	BPNT1						TMEM170B
				ID2	IFIT1B						THYN1
				AC119751.3	AL133163.1						TMEM200A
				AL135905.2	ECI1						HCN4
				CSGALNACT2	AL356432.3						RNF150
				ZPR1	SPINK1						SCN8A
				USP53	MRC1						CCL20
				NBPF12	FNDC7						S100A1
				ZFAND5	AC104837.2						RPL6
				CAMLG	IFIT6P						CDON
				UGCG	AC021066.2						SORBS2
				TERF2	AL118558.1						ING1
				WDR26	NBPF21P						STRBP
				ULK2	TTLL10						CXCL12
				NFKBIE	VMA21						FRY
				TLK2	PKHD1L1						2007-09-01
				ZNF746	IL17RC						EFCAB11
				UBN2	AKR1B1						ZNF44
				DAGLB	IFNL3						PACS1
				EPC2	PMS2CL						SPEF2
				WHAMMP2	C1R						TUBAL3
				ST3GAL2	DNAH10						USP2
				BRAP	CCDC66						TAF1A
				ZNF277	PHLDB1						ORC3
				PDRG1	MAST1						SREBF1
				SDC4	FTLP12						NGLY1
				STRN3	NADSYN1						FBXO16
				ACIN1	NAP1L4						ZNF550
				SNIP1	DAGLA						KIAA0391
				AVPI1	DNAH12						PDCD10
				TUBG2	RARS						MTFR2
				OR2M3	FCRLA						TUBE1
				GPN1	COPS7B						SEC16A
				RBM42	SLC4A3						TYRO3
				RSBN1	IFNL2						ASH2L
				GPR108	MOB4						SAFB2
				MXD4	MBNL1						PFKM
				PLOD3	FCGR2B						PPP6C
				SLF2	KCTD7						DENND2A
				CREBBP	VPS13D						RAB3A
				CRELD2	IFNL1						RBM24
				ARHGDIA	PATJ						ZHX3
				SLC35A5	HIST1H3PS1						NCOA7
				USF1	ZNF701						DPH1
				REL	MECOM						ELMOD3
				TRIB1	UROS						XXYLT1
				RPS2	ATG9A						SCYL1
				PPHLN1	IKZF2						WDR63
				SAMD12	FRMD6						AADAT
				PAIP2	CIAPIN1						GALK1
				CGRRF1	MKRN2						PRR5
				THAP10	TNS2						TBC1D3C
				AC124944.3	DYNC1LI2						NPM3
				GID4	SPATS1						ELP4
				UFD1	BPTF						SCO2
				SETD5	PFKP						RAB3IP
				SUZ12P1	SAP130						FAM24B
				FOXD1	SLC30A5						DDX3X
				TMEM128	KBTBD11-OT1						NR1H4
				FNTA	EHMT1						RNF121
				RELT	CAV1						ATP8A1
				HNRNPR	DHX30						BTBD8
				PHF13	MDM4						RCBTB2
				ZKSCAN2							ZNF41
				GOLPH3L							MBOAT7
				PAPOLG							TP53
				ISCU							EPS15L1
				RBM24							TMEM53
				TAF1							RBBP6
				RPS3							MVB12A
				PCGF1							GTF2H2
				HES1							NAA60
				EPG5							ZNF438
				TARS							LUC7L
				CEBPD							ARHGEF9
				TBC1D22B							KCNQ5
				DGAT1							RACK1
				ZNF777							TTC8
				UBE2Q1							CYP3A5
				COPS5							AASS
				DNAJC10							CS
				GDI1							CARD10
				FAM126B							PEG3
				KLF3							HABP2
				ACTRT3							USF2
				FIP1L1							RB1CC1
				PPP2R5C							DTNBP1
				RP9							ITIH5
				FRA10AC1							PHKG2
				PIM1							FAN1
				RIT1							KIAA1328
				TFE3							ADCK1
				ZNF131							ANKHD1
				FXR1							CEP162
				CNKSR3							ESRRA
				WDR13							MAPKAPK3
				SNX18P3							RNF182
				NKIRAS2							BICRAL
				FAM133B							PNKP
				CCNL1							TRIT1
				MDM2							SLC29A2
				PRKAB1							TANGO2
				EIF3F							MTO1
				SAMD8							PTPRE
				TRIM52							RGS12
				TTC7B							PAPLN
				LPGAT1							GOSR2
				N4BP2L2							PCTP
				OTUD3							TCAIM
				ASTN2							TICRR
				FAM53C							SNRPN
				UNC119							ZC3HAV1
				MATR3							TMEM159
				ZNF706							USP33
				CDKN1A							SGSM2
				CHST12							ERCC8
				FAM120AOS							RHOT1
				NUTF2							PTPDC1
				NEIL2							FBXO11
				CDC34							ZNF227
				POP4							MAPK8
				AC093616.1							TPCN1
				MYORG							ZNF248
				LRRC57							PNMA8A
				SNAPC1							SENP1
				CCNT2							RPL23A
				PIAS4							CAMTA2
				IQCB1							CHD4
				ETS1							SLC3A1
				GSKIP							CBS
				CFAP69							CTSD
				WTAP							NEU1
				SCAND2P							PHLDB2
				CA5B							RPL21
				TRPM7							EDRF1
				HECA							AMBRA1
				OR14J1							ARF1
				AKIRIN2							MDM4
				WBP2							FLNB
				YTHDC1							POMGNT2
				PPP2R1A							PTK2
				SNX1							SSR2
				NR2C1							PHF6
				PCDHA4							EIF4G3
				SERPINB6							SYNE2
				POLR2H							CDC42BPA
				HSPE1							PCBP2
				PCSK7							UBAP2L
				TMEM59							ATP2A2
				RAPGEF2							UBXN4
				HECTD4							MCU
				SIK1B							PDGFC
				RCC1							GNA12
				DIDO1							EMC10
				SPINDOC							CCT2
				GPCPD1							NBPF1
				SETD1A							UBE2E2
				CDC14A							NIN
				ARPC5L							DHX57
				RGMB							ATP8B1
				ZNF471							PSMC5
				ZNF592							IMPDH2
				SKI							SLC35E2A
				POM121C							PARVA
				ZNF408							NCBP3
				ADI1							ARVCF
				COG3							IPO5P1
				TENT4B							OAT
				ZC3H4							KIAA2026
				TMEM182							PIAS2
				NUCB1							WDR12
				ZNF202							NOTCH2NLA
				INO80B							CCNDBP1
				PAXIP1							SIGLEC15
				BECN1							ZSWIM1
				KRT8P12							PPM1D
				FHL2							MAP4K5
				TRAF4							HGH1
				SLC35A3							AFDN
				C12orf65							MPDZ
				CDKN1B							DICER1
				HSPBAP1							DIABLO
				LCLAT1							ZNF708
				CSRNP2							CASTOR3
				DDIT4							TMEM184B
				TRAM1							RBM25
				LRRC37BP1							MED13L
				HUNK							LRP12
				BICD1							SLC17A3
				INSIG1							EPB41L4A
				COL4A3BP							TTC7B
				PCNX4							GLT8D1
				NACA							MAP7D3
				RPAIN							SLCO4A1
				ANKRD33B							SNU13
				RECK							LOXL1
				NQO2							SLC38A6
				GCC2							MTHFD2L
				AC239799.1							AL049629.2
				MBIP							EPOR
				SQSTM1							ARHGAP45
				KDM3A							UBXN1
				TOLLIP							STYX
				AC091959.3							ARL6
				WEE1							GRAMD1A
				ATP9B							CCNT2
				WHAMMP3							LRRC17
				FAM241A							SULT4A1
				ACBD3							ACAA1
				SLC2A3							CCDC146
				AHSA2P							VPS33B
				GFPT2							SLC2A11
				C3orf38							ZSWIM7
				USPL1							DDX54
				MTO1							SLC29A1
				RPL23AP7							FASTKD3
				RBM23							MLH1
				IST1							CNEP1R1
				DUSP7							DPAGT1
				FGFR1OP							KRT7
				LZTS2							NMT2
				XPNPEP3							GJC1
				FNBP4							MAP3K11
				HM13							FBXW5
				NKX2-5							NPIPB2
				ZNRD1							NIT1
				SUPT5H							ACSS2
				SARM1							PAX6
				SLC33A1							P2RX4
				VEGFA							FAM193A
				KIN							TRPT1
				AC240274.1							CHKB
				EIF2AK3							ABCA7
				C7orf26							LCORL
				TEPSIN							CCDC148
				HEMK1							SORCS3
				CLDN15							PAXIP1
				RGPD6							JMJD1C
				RGPD5							SGK2
				CHD8							PRMT1
				ETV3							AC093323.1
				MAPK10							SLC35A3
				TFAP2C							RPS27A
				VPS35							CBLB
				CHTOP							EPHA4
				AHCTF1							SLC12A8
				CTR9							AREL1
				ALG2
				RPS6KA5
				JMJD1C
				GSTZ1
				SULT1B1
				ZNF436
				SLC41A1
				HDAC2
				HOOK3
				DPF2
				HSF1
				MAP1LC3B
				SEMA4C
				ULK1
				SHISA9
				SAR1B
				FOXO1
				CCDC122
				NPEPPS
				AKT1S1
				HSPB8
				HEXIM1
				WIPI2
				HSPB1
				ATM
				RNF216P1
				CHD9
				PPME1
				EFCAB7
				RPL17-C18orf32
				SIRT1
				CLK4
				NUMB
				PGAP1
				DNAJB4
				SPRY4
				SPSB3
				DCUN1D3
				ZC3H11A
				PUS1
				POM121
				PLK2
				NCKAP1
				PIGF
				SLC25A33
				AGO2
				TMEM11
				POLH
				RANGAP1
				GOLGA4
				ZNF503
				GZF1
				SSR1
				TAF3
				ZBTB1
				CD63
				BAMBI
				NUAK2
				SLC25A25
				ZNF654
				PSMA5
				SAE1
				IP6K2
				MBNL2
				GTF2A2
				SIX4
				TUT7
				PRDM11
				C2CD3
				AC013394.1
				NFAT5
				TMEFF1
				LRRC8A
				NBPF25P
				ITPRID2
				TSPAN12
				GLS
				MIER3
				ZCCHC9
				VAMP1
				KLHL24
				JMY
				PIM2
				APAF1
				GORAB
				FBXO10
				SLC38A2
				SRGAP1
				KANSL1
				ZNF174
				AKAP17A
				CBX4
				B4GALNT2
				PRKAR1A
				ARID4A
				SUFU
				PLEKHA1
				ZNF638
				ABTB2
				ZNF326
				RPL10A
				KLHL28
				FBXO22
				RPL23AP82
				ARL4D
				ABCC9
				ZNF862
				RGS2
				RYBP
				GPATCH3
				PSPH
				TVP23B
				TYW1B
				MANF
				RPS16
				POLR1D
				UBAC2
				HINFP
				HELZ
				TRAPPC5
				ANKRA2
				BMT2
				SLC9A3R1
				ANKRD20A5P
				CIC
				CDK2AP2
				MKNK2
				KANK3
				CSK
				RNF44
				SOS1
				CNNM4
				AACS
				ULBP1
				ZNF383
				NAA16
				FBXO48
				KANSL1L
				HOXB3
				FGFR1OP2
				TSPAN14
				LATS2
				AC270282.1
				OTUD1
				SNX18P12
				ZNF79
				ENGASE
				KHDC4
				HNRNPL
				FDXR
				ZNF333
				CR381653.2
				SUSD6
				HSPA5
				C1QTNF6
				SGK494
				CSNK1D
				C12orf76
				FICD
				ATG2A
				HSPA4L
				NUDT16
				AP003108.2
				PNRC1
				NUCB2
				PIP5K1A
				FBRS
				GTF2A1
				NFIL3
				KLHL42
				SELENOS
				SLC43A2
				ZNF546
				DNAJB6
				PRTG
				FOXO3B
				TRIM8
				SMG1P7
				KMT2B
				ZNF765
				ANKRD13A
				NCKAP5L
				HYPK
				ERN1
				DUSP5
				PHLDA1
				ZNF500
				UQCRB
				ANGPTL4
				P2RX4
				RNMT
				ABHD5
				LRP1
				TSC22D2
				EPC1
				ANKRD1
				CCNG2
				AP002990.1
				FAM98C
				ING1
				ZNF425
				DUSP10
				TUFT1
				FGFR1
				MYLIP
				PPM1D
				LARP6
				EEF1G
				ZNF609
				FBXW10
				DNAJA2
				GRAMD4P3
				BTG2
				EGLN3
				ABI2
				BCL10
				CYR61
				ASXL1
				BANP
				PCLO
				PELI1
				SESN2
				YWHAE
				MTRNR2L1
				KDM7A
				MEX3B
				POLD4
				HOXC13
				UBA2
				KHDRBS1
				FRAT1
				RNF150
				TNFRSF10D
				ARRDC4
				LINC00672
				METTL16
				DEDD2
				TERF1
				TRPM4
				GEM
				CLK1
				THAP2
				CDK5R1
				CTGF
				YPEL2
				DUSP6
				FAM184B
				RPS29
				TSPYL2
				AMZ2P1
				CCDC88A
				TLL2
				MICA
				MTRNR2L12
				CREBRF
				GDF15
				DNAJB9
				ARG2
				MTRNR2L6
				SHOX2
				FBXO32
				MTRNR2L8
				TBX2
				PFKFB2
				BTN2A3P
				MYH15
				VASN
				DCAF4L1
				SH3GL1P2
				PANK1
				NR4A2
				CCDC62
				DDR2
				HSP90B2P
				HSPA1L
				DDIT3
				TAX1BP1
				AC010197.2
				LIX1
				AC083899.2
				SLC37A3
				CD200R1
				LRP2BP
				AC113348.2
				S100A5
				CCDC13
				DNASE1L2
				S100A14
				IFNA5
				SH3GL1P1
				PAFAH1B2
				CEP76
				LAIR1
				TIAM2
				RND1
				NDRG1
				MAP7D2
				ANKRD26P1
				HBP1
				MRPL13
				CRTAM
				TDRD12
				PMEPA1
				LRRIQ4
				AGBL2
				ERICH3
				OR8H1
				GPR89A
				C3orf20
				LUC7L
				ITGA2B
				CASS4
				NOXRED1
				PIP5K1B
				CASP8AP2
				RSRP1
				LDHAL6A
				MYCL
				FAM114A2
				ELF2
				AC046176.1
				RNF145
				LTBP2
				PTAFR
				NAGK
				ACOT4
				ZNF720
				MCU
				TWF1P1
				NPIPB9
				BCL6
				ACTR6
				IQUB
				CHRNA5
				FOXO1B
				NR4A3
				FANCE
				MAFG
				ALDOA
				ZFP2
				BCAS3
				REST
				TTBK2
				AVIL
				ZFYVE1
				RPS9
				TRAPPC12
				SUCLA2
				CHD5
				ARPC4-TTLL3
				CBFB
				COL11A2
				ABCB1
				FSBP
				SELPLG
				ABHD3
				RUFY2
				PARP6
				NPIPB6
				PIKFYVE
				KCTD2
				FERMT3
				DPYSL2
				FOSB
				ITGAE
				HMGXB3
				SDHAP1
				HSF5
				NCF2
				PSTPIP2
				MEF2A
				MIEF1
				NGFR
				APBB2
				CPLX4
				AP1B1
				HNRNPH3
				CLDND1
				UNC5B
				CHP1
				ITGB1BP2
				DNAJC16
				CUX1
				ZMYM5
				PIWIL2
				ARID1B
				TG
				PHTF2
				P2RX3
				EGFR
				ADCY10
				CRKL
				ARHGEF2
				DCTD
				RTN3
				PDCD4
				TPM4
				SLC38A7
				GOLGA8A
				HCLS1
				FAM83G
				NEPRO
				EPS8L2
				TULP3
				ZNF200
				BZW2
				TRA2A
				DLL4
				SUCO
				MARK3
				TPD52L2
				BCL2L11
				CACTIN
				WAC
				PTPN14
				RPS4X
				SEC23B
				DNHD1
				PGF
				BRCA1
				SNX3
				AFF1
				ZNF143
				SMARCAD1
				CDC42EP2
				TAOK1
				RPL6
				TIPARP
				TEX14
				AC087633.2
				ANKRD17
				CHD4
				ARHGAP12
				IKZF5
				RRM1
				MIER1
				FAM160B1
				FTH1
				EIF4G2
				SRSF2
				WDR1
