# Supplementary material for: Influenza A virus replicates productively in primary human kidney cells and induces factors and mechanisms related to regulated cell death and renal pathology observed in virus-infected patients
Source: Front Cell Infect Microbiol. 2024 Mar 25;14:1363407. doi: 10.3389/fcimb.2024.1363407 (PMC10999593; doi:10.3389/fcimb.2024.1363407)
Supplement: Supplementary file 8 [file Table_7.xlsx]

## Sheet: Supplemental Table S7
	Supplemental Table S7: Pathway analysis of transcripts in IAV-infected DTC, HBTE- and A549 cells
	1) Pathway analysis of transcripts only up-regulated in DTC (compared to IAV-infected A549- and HBTE cells)
	p-value	q-value	pathway	source	external_id	members_input_overlap
	5.93601e-07	0.000477255	Immune System	Reactome	R-HSA-168256	IL7R; CD74; PDXK; BTN3A3; TNFSF15; TNFSF14; PPBP; BIRC3; SAA2; C5AR2; IL6; SERPING1; TNFSF18; LIFR; IKBKE; RNASET2; PIK3AP1; MID1; STAT6; BRI3; CIITA; PTX3; TCIRG1; CEACAM1; ICAM5; ICAM4; PIK3R3; C4A; C4B; CEACAM6; C3; PCBP2; IL22RA1; TNFSF13; ANXA2; SHC1; TICAM1; CAMK2D; GBP2; MUC1; GBP6; PRKCD; PSMA2; SEC24D; PIGR; SH2B3; CTSS; RELA; SLPI; RIPK1; JAK2; IRF6; LGMN; CASP1; IL18BP; DAPP1; CFB; CLE…
	2.3886e-06	0.000824321	Activation of C3 and C5	Reactome	R-HSA-174577	C3; CFB; C4A; C4B
	3.5552e-06	0.000824321	Cytokine Signaling in Immune system	Reactome	R-HSA-1280215	TNFSF13; IL7R; TNFSF15; TNFSF14; TNFSF18; BIRC3; RIPK2; LIFR; IL18BP; MID1; STAT6; CIITA; JAK2; PIK3R3; IL22RA1; SHC1; CAMK2D; GBP2; PRKCD; GBP6; SH2B3; RELA; IRF6; CASP1; PTPN11; IL6
	4.1011e-06	0.000824321	NOD-like receptor signaling pathway - Homo sapiens (human)	KEGG	path:hsa04621	CCL2; TICAM1; CASP1; GBP2; BIRC3; NAMPT; CASP8; PRKCD; RIPK1; IL6; RIPK2; IKBKE; RELA; RNF31; TRPV2
	8.35312e-06	0.00134318	Regulation of TNFR1 signaling	Reactome	R-HSA-5357905	CLIP3; BIRC3; CASP8; RIPK1; TRADD; RNF31
	1.19323e-05	0.00159892	Caspase activation via Death Receptors in the presence of ligand	Reactome	R-HSA-140534	RIPK1; FAS; CASP8; TRADD; TICAM1
	3.136e-05	0.00315168	Dimerization of procaspase-8	Reactome	R-HSA-69416	RIPK1; FAS; CASP8; TRADD
	3.136e-05	0.00315168	Nanoparticle triggered regulated necrosis	Wikipathways	WP2513	RIPK1; TICAM1; TRADD; CASP8
	4.78126e-05	0.00354464	Influenza A - Homo sapiens (human)	KEGG	path:hsa05164	CCL2; TICAM1; CASP1; CIITA; IKBKE; TRADD; BAK1; IL6; JAK2; CASP8; FAS; PIK3R3; RELA
	4.84963e-05	0.00354464	Regulation by c-FLIP	Reactome	R-HSA-3371378	RIPK1; FAS; CASP8; TRADD
	4.84963e-05	0.00354464	CASP8 activity is inhibited	Reactome	R-HSA-5218900	RIPK1; FAS; CASP8; TRADD
	5.44334e-05	0.00364703	TNF signaling	Reactome	R-HSA-75893	CLIP3; BIRC3; CASP8; RIPK1; TRADD; RNF31
	6.4686e-05	0.00400058	Apoptosis	Wikipathways	WP254	IRF6; CASP1; FAS; BIRC3; CASP8; BAK1; RIPK1; TRADD; RELA
	9.03801e-05	0.0051904	TNF signaling pathway - Homo sapiens (human)	KEGG	path:hsa04668	CCL2; IL6; FAS; BIRC3; CASP8; RIPK1; PIK3R3; TRADD; EDN1; RELA
	0.000139577	0.00649701	Interferon gamma signaling	Reactome	R-HSA-877300	IRF6; CAMK2D; CIITA; PTPN11; GBP6; PRKCD; JAK2; GBP2; MID1
	0.000146023	0.00649701	Pertussis - Homo sapiens (human)	KEGG	path:hsa05133	TICAM1; CASP1; IL6; SERPING1; C4A; C4B; C3; RELA
	0.000152217	0.00649701	Caspase activation via extrinsic apoptotic signalling pathway	Reactome	R-HSA-5357769	RIPK1; FAS; CASP8; TRADD; TICAM1
	0.000154448	0.00649701	Kaposi sarcoma-associated herpesvirus infection - Homo sapiens (human)	KEGG	path:hsa05167	TICAM1; RCAN1; FAS; TRADD; BAK1; IL6; ZFP36; JAK2; CASP8; IKBKE; C3; PIK3R3; RELA
	0.000156932	0.00649701	TLR3-mediated TICAM1-dependent programmed cell death	Reactome	R-HSA-9013957	RIPK1; TICAM1; CASP8
	0.000161617	0.00649701	TNF related weak inducer of apoptosis (TWEAK) Signaling Pathway	Wikipathways	WP2036	CCL2; IL6; BIRC3; CASP8; RIPK1; RELA
	0.000180021	0.00689222	Pathogenic Escherichia coli infection - Homo sapiens (human)	KEGG	path:hsa05130	IL6; TJP1; CASP1; CLDN23; FAS; PTPN11; CASP8; BAK1; RIPK1; SEC24D; TRADD; RELA; PAK3
	0.000241166	0.00881351	Prostaglandin Synthesis and Regulation	Wikipathways	WP98	ANXA2; PTGER4; CBR1; PTGER2; EDN1; S100A10
	0.000262213	0.00906236	Coronavirus disease - COVID-19 - Homo sapiens (human)	KEGG	path:hsa05171	CCL2; RPL37A; RPL28; CASP1; RPL34; CFB; IL6; PIK3R3; C4A; C4B; IKBKE; C3; ACE2; RELA
	0.000270518	0.00906236	TNFR1-induced proapoptotic signaling	Reactome	R-HSA-5357786	RIPK1; CASP8; TRADD
	0.000288016	0.00926259	Tuberculosis - Homo sapiens (human)	KEGG	path:hsa05152	CD74; IL6; CAMK2D; CIITA; TRADD; TCIRG1; RIPK2; JAK2; CASP8; C3; RELA; CTSS
	0.000329814	0.0101989	Oncostatin M Signaling Pathway	Wikipathways	WP2374	CCL2; SHC1; PTPN11; PRKCD; JAK2; LIFR; RELA
	0.000348694	0.0103833	Thymic Stromal LymphoPoietin (TSLP) Signaling Pathway	Wikipathways	WP2203	IL7R; STAT6; PTPN11; IL6; JAK2; RELA
	0.000392632	0.011147	Necroptosis - Homo sapiens (human)	KEGG	path:hsa04217	TICAM1; STAT6; CAMK2D; FAS; CASP1; BIRC3; TRADD; RIPK1; JAK2; CASP8; RNF31
	0.000402069	0.011147	TNFR1-induced NFkappaB signaling pathway	Reactome	R-HSA-5357956	RIPK1; BIRC3; TRADD; RNF31
	0.000489194	0.0129007	Alpha 6 Beta 4 signaling pathway	Wikipathways	WP244	PTPN11; LAMA2; LAMA3; PRKCD; SHC1
	0.000508823	0.0129007	Gastrin signaling pathway	Wikipathways	WP4659	TJP1; SHC1; PTPN11; BIRC3; PRKCD; ANXA2; PIK3R3; JAK2; RELA
	0.00051346	0.0129007	Herpes simplex virus 1 infection - Homo sapiens (human)	KEGG	path:hsa05168	CD74; CCL2; TNFSF14; BIRC3; IL6; IKBKE; TICAM1; ZNF600; FAS; ZNF620; TRADD; ZNF519; PIK3R3; C3; JAK2; RELA; ZNF224; ZNF107; PTPN11; CASP8; BAK1; TAPBP
	0.000545788	0.0132974	T-cell receptor (TCR) signaling pathway	Wikipathways	WP69	SHC1; FAS; PTPN11; PRKCD; IL6; RIPK2; SH2B3; RELA
	0.000568376	0.0134404	Glucocorticoid Receptor Pathway	Wikipathways	WP2880	CCL2; CAVIN2; CDC42EP3; PRRG4; BIRC3; NAV3; ARL5B
	0.000629969	0.0140693	Role of Altered Glycolysation of MUC1 in Tumour Microenvironment	Wikipathways	WP4480	IL6; RELA; MUC1
	0.000629969	0.0140693	TRIF-mediated programmed cell death	Reactome	R-HSA-2562578	RIPK1; TICAM1; CASP8
	0.000672889	0.0146217	Cytosolic DNA-sensing pathway	Wikipathways	WP4655	IL6; CASP1; CASP8; RIPK1; TRADD; IKBKE; RELA
	0.000695643	0.0147183	Neurotrophin signaling pathway - Homo sapiens (human)	KEGG	path:hsa04722	SHC1; CAMK2D; PTPN11; PRKCD; NTRK2; RIPK2; PIK3R3; SH2B3; RELA
	0.000901807	0.0172632	Complement Activation	Wikipathways	WP545	C3; CFB; C4A; C4B
	0.000901807	0.0172632	Interleukin-6 family signaling	Reactome	R-HSA-6783589	IL6; PTPN11; JAK2; LIFR
	0.000901807	0.0172632	Regulation of necroptotic cell death	Reactome	R-HSA-5675482	RIPK1; FAS; CASP8; TRADD
	0.000901807	0.0172632	RIPK1-mediated regulated necrosis	Reactome	R-HSA-5213460	RIPK1; FAS; CASP8; TRADD
	0.000949817	0.0177594	AGE-RAGE signaling pathway in diabetic complications - Homo sapiens (human)	KEGG	path:hsa04933	CCL2; F3; PRKCD; IL6; JAK2; EDN1; PIK3R3; RELA
	0.0010812	0.0197566	Chagas disease - Homo sapiens (human)	KEGG	path:hsa05142	CCL2; TICAM1; FAS; CASP8; IL6; PIK3R3; C3; RELA
	0.00110821	0.0198	Apoptosis	Reactome	R-HSA-109581	TICAM1; TJP1; FAS; PRKCD; TRADD; BAK1; RIPK1; STK24; CASP8
	0.00120077	0.0206035	Interleukin-6 signaling	Reactome	R-HSA-1059683	IL6; PTPN11; JAK2
	0.00122673	0.0206035	C-type lectin receptor signaling pathway - Homo sapiens (human)	KEGG	path:hsa04625	CASP1; PTPN11; PRKCD; CASP8; IL6; PIK3R3; IKBKE; RELA
	0.00123006	0.0206035	Signaling by Interleukins	Reactome	R-HSA-449147	IL7R; STAT6; SHC1; CASP1; PTPN11; IL6; RIPK2; JAK2; LIFR; PIK3R3; RELA; IL18BP; IL22RA1
	0.00130645	0.0214364	Toll-like Receptor Cascades	Reactome	R-HSA-168898	TICAM1; LGMN; BIRC3; CASP8; RIPK1; RIPK2; IKBKE; RELA; CTSS
	0.00135062	0.021718	Hepatitis C - Homo sapiens (human)	KEGG	path:hsa05160	TICAM1; CLDN23; FAS; CASP8; BAK1; RIPK1; PIK3R3; TRADD; IKBKE; RELA
	0.00158545	0.024959	Innate Immune System	Reactome	R-HSA-168249	PDXK; BIRC3; SAA2; RIPK1; SERPING1; IKBKE; RNASET2; STAT6; BRI3; XRCC5; PTX3; CEACAM1; PPBP; PCBP2; C4A; C4B; CEACAM6; C3; RELA; ANXA2; SHC1; TICAM1; MUC1; PRKCD; PSMA2; PIGR; CTSS; SLPI; C5AR2; LGMN; CASP1; CFB; CASP8; TCIRG1; RIPK2; PAK3
	0.00161426	0.024959	Death Receptor Signalling	Reactome	R-HSA-73887	RIPK1; FAS; BIRC3; TRADD; CLIP3; RIPK2; CASP8; RELA; RNF31
	0.00168293	0.0255297	IL-6 signaling pathway	Wikipathways	WP364	IL6; PTPN11; JAK2; PRKCD; SHC1
	0.00178863	0.0266307	Apoptosis - Homo sapiens (human)	KEGG	path:hsa04210	FAS; BIRC3; TRADD; BAK1; RIPK1; PIK3R3; CASP8; RELA; CTSS
	0.00189935	0.027765	Toll Like Receptor 3 (TLR3) Cascade	Reactome	R-HSA-168164	TICAM1; BIRC3; CASP8; RIPK1; RIPK2; IKBKE; RELA
	0.00213737	0.0305309	Human cytomegalovirus infection - Homo sapiens (human)	KEGG	path:hsa05163	CCL2; TAPBP; PTGER4; FAS; PTGER2; BAK1; RIPK1; IL6; PIK3R3; TRADD; CASP8; RELA
	0.0021645	0.0305309	TRIF(TICAM1)-mediated TLR4 signaling	Reactome	R-HSA-937061	TICAM1; BIRC3; CASP8; RIPK1; RIPK2; IKBKE; RELA
	0.00230737	0.0316836	MyD88-independent TLR4 cascade	Reactome	R-HSA-166166	TICAM1; BIRC3; CASP8; RIPK1; RIPK2; IKBKE; RELA
	0.00238563	0.0316836	Alternative complement activation	Reactome	R-HSA-173736	C3; CFB
	0.00238563	0.0316836	Microbial modulation of RIPK1-mediated regulated necrosis	Reactome	R-HSA-9686347	RIPK1; CASP8
	0.00240386	0.0316836	Programmed Cell Death	Reactome	R-HSA-5357801	TICAM1; TJP1; FAS; PRKCD; TRADD; BAK1; RIPK1; STK24; CASP8
	0.00261482	0.0329152	Apoptosis Modulation and Signaling	Wikipathways	WP1772	CASP1; FAS; BIRC3; CASP8; BAK1; RIPK1; TRADD
	0.00262012	0.0329152	Regulated Necrosis	Reactome	R-HSA-5218859	RIPK1; FAS; CASP8; TRADD
	0.00262012	0.0329152	TNFs bind their physiological receptors	Reactome	R-HSA-5669034	TNFSF13; TNFSF18; TNFSF15; TNFSF14
	0.00268764	0.0332441	Pathways in cancer - Homo sapiens (human)	KEGG	path:hsa05200	IL7R; STAT6; LAMA2; BRCA2; FZD5; DLL1; CAMK2D; FAS; BIRC3; CASP8; BAK1; IL6; GLI3; LAMA3; PIK3R3; PTGER2; PTGER4; EDN1; JAK2; FGF5; RELA
	0.00290217	0.0353538	Signaling by Receptor Tyrosine Kinases	Reactome	R-HSA-9006934	STAT6; F3; DLG4; SGK1; ID4; PTPN11; MST1R; PRKCD; NTRK2; TCIRG1; JAK2; SH2B3; NRG1; PIK3R3; SHC1; GALNT3; FGF5; AXL; PAK3
	0.00295282	0.0354339	IL-17 signaling pathway - Homo sapiens (human)	KEGG	path:hsa04657	CCL2; CASP8; IL6; TRADD; IKBKE; USP25; RELA
	0.00311846	0.0368712	COVID-19 adverse outcome pathway	Wikipathways	WP4891	IL6; CCL2; ACE2
	0.00330267	0.0381707	TNFR2 non-canonical NF-kB pathway	Reactome	R-HSA-5668541	TNFSF13; TNFSF18; BIRC3; TNFSF15; TNFSF14
	0.00332332	0.0381707	Small cell lung cancer	Wikipathways	WP4658	LAMA2; LAMA3; BIRC3; CASP8; BAK1; PIK3R3; RELA
	0.00360224	0.0407916	Vitamin B12 metabolism	Wikipathways	WP1533	CCL2; IL6; RELA; SAA2; TCN2
	0.003792	0.042344	Hepatitis B infection	Wikipathways	WP4666	TICAM1; STAT6; FAS; CASP8; IL6; JAK2; IKBKE; PIK3R3; RELA
	0.00392294	0.0426341	FasL/ CD95L signaling	Reactome	R-HSA-75157	FAS; CASP8
	0.00392403	0.0426341	Signal Transduction	Reactome	R-HSA-162582	CCL2; ARAP2; CKB; JAK2; BIRC3; SAA2; SRGAP2; RIPK1; PKP4; CDC42EP3; TRADD; FAM83B; MOB1A; NTRK2; DLG4; AXL; RNF31; STAT6; FZD5; INHBA; PTGER4; S1PR2; GPR37; PTGER2; CLIP3; GLI3; PPBP; TFRC; PIK3R3; PIK3AP1; RGS3; NRG1; ARHGAP27; RELA; GALNT3; C3; NEDD4L; BUB1; SHC1; EDN1; CAMK2D; PRKCD; DLL1; F3; SH2B3; USP15; FGF5; TLE4; EIF4B; KCTD13; PSPN; TJP1; SGK1; ACKR4; ID4; MST1R; CASP8; TCIRG1; DDX5; SS…
	0.00442653	0.0474524	Lipid and atherosclerosis - Homo sapiens (human)	KEGG	path:hsa05417	CCL2; TICAM1; CASP1; CAMK2D; FAS; CASP8; IL6; PIK3R3; IKBKE; JAK2; RELA
	0.00461761	0.0488495	IL-4 signaling pathway	Wikipathways	WP395	STAT6; PTPN11; RELA; JAK2; SHC1
	0.00472718	0.0493592	NOD1/2 Signaling Pathway	Reactome	R-HSA-168638	RIPK2; BIRC3; CASP8; CASP1
	0.00485351	0.0499154	Salmonella infection - Homo sapiens (human)	KEGG	path:hsa05132	IL6; ANXA2; CASP1; BIRC3; TRADD; BAK1; RIPK1; RIPK2; CASP8; S100A10; RELA; PAK3
	0.00490462	0.0499154	Toll-like Receptor Signaling Pathway	Wikipathways	WP75	RIPK1; TICAM1; CASP8; IL6; PIK3R3; IKBKE; RELA
	0.00517003	0.0519588	Toll-like receptor signaling pathway - Homo sapiens (human)	KEGG	path:hsa04620	TICAM1; CASP8; RIPK1; IL6; PIK3R3; IKBKE; RELA
	0.00534753	0.0524319	ncRNAs involved in STAT3 signaling in hepatocellular carcinoma	Wikipathways	WP4337	IL6; RELA; JAK2
	0.00534753	0.0524319	Interleukin-20 family signaling	Reactome	R-HSA-8854691	PTPN11; JAK2; IL22RA1
	0.00574235	0.0544249	Interferon Signaling	Reactome	R-HSA-913531	IRF6; CAMK2D; CIITA; PTPN11; GBP6; PRKCD; JAK2; GBP2; MID1
	0.00574235	0.0544249	Hepatitis B - Homo sapiens (human)	KEGG	path:hsa05161	TICAM1; STAT6; FAS; CASP8; IL6; PIK3R3; IKBKE; JAK2; RELA
	0.00580594	0.0544249	Activated NTRK2 signals through FRS2 and FRS3	Reactome	R-HSA-9028731	PTPN11; NTRK2
	0.00582157	0.0544249	Legionellosis - Homo sapiens (human)	KEGG	path:hsa05134	C3; IL6; RELA; CASP8; CASP1
	0.00625621	0.057159	Apoptosis Modulation by HSP70	Wikipathways	WP384	RIPK1; FAS; CASP8
	0.00625621	0.057159	Small Ligand GPCRs	Wikipathways	WP247	PTGER4; S1PR2; PTGER2
	0.0064211	0.0580064	Type II interferon signaling (IFNG)	Wikipathways	WP619	CIITA; PTPN11; JAK2; PRKCD
	0.00673746	0.0587811	Complement and Coagulation Cascades	Wikipathways	WP558	C3; SERPING1; F3; CFB; C4B
	0.00673746	0.0587811	SARS-CoV-2 innate immunity evasion and cell-specific immune response	Wikipathways	WP5039	RIPK1; ACE2; PPBP; CCL2; TRADD
	0.00706444	0.0587811	Apoptotic cleavage of cellular proteins	Reactome	R-HSA-111465	TJP1; STK24; PRKCD; CASP8
	0.00706444	0.0587811	mBDNF and proBDNF regulation of GABA neurotransmission	Wikipathways	WP4829	JAK2; PIK3R3; SHC1; NTRK2
	0.00709392	0.0587811	EGFR Tyrosine Kinase Inhibitor Resistance	Wikipathways	WP4806	SHC1; IL6; PIK3R3; NRG1; JAK2; AXL
	0.00719369	0.0587811	Cytokine-cytokine receptor interaction - Homo sapiens (human)	KEGG	path:hsa04060	TNFSF13; CCL2; TNFSF15; TNFSF14; ACKR4; FAS; IL7R; TNFSF18; IL6; INHBA; PPBP; LIFR; IL22RA1
	0.00723125	0.0587811	Novel intracellular components of RIG-I-like receptor (RLR) pathway	Wikipathways	WP3865	RIPK1; RELA; CASP8; TRADD; IKBKE
	0.00725143	0.0587811	Nanomaterial induced apoptosis	Wikipathways	WP2507	FAS; CASP8; BAK1
	0.00725143	0.0587811	Signaling by NTRK2 (TRKB)	Reactome	R-HSA-9006115	PTPN11; SHC1; NTRK2
	0.00725143	0.0587811	TICAM1, RIP1-mediated IKK complex recruitment	Reactome	R-HSA-168927	RIPK1; TICAM1; BIRC3
	0.00733568	0.0587811	Measles - Homo sapiens (human)	KEGG	path:hsa05162	FAS; CASP8; BAK1; IL6; PIK3R3; TRADD; IKBKE; RELA
	0.00750662	0.0587811	Complement and coagulation cascades - Homo sapiens (human)	KEGG	path:hsa04610	F3; CFB; SERPING1; C4A; C4B; C3
	0.00769864	0.0587811	Toll Like Receptor 4 (TLR4) Cascade	Reactome	R-HSA-166016	TICAM1; BIRC3; CASP8; RIPK1; RIPK2; IKBKE; RELA
	0.00769864	0.0587811	Toxoplasmosis - Homo sapiens (human)	KEGG	path:hsa05145	LAMA2; LAMA3; CIITA; BIRC3; CASP8; JAK2; RELA
	0.00774894	0.0587811	Regulation of mRNA stability by proteins that bind AU-rich elements	Reactome	R-HSA-450531	TNFSF13; ZFP36; ZFP36L1; PRKCD
	0.00774894	0.0587811	Presynaptic phase of homologous DNA pairing and strand exchange	Reactome	R-HSA-5693616	ATRIP; RAD9A; BRCA2; BRIP1
	0.00774975	0.0587811	DDX58/IFIH1-mediated induction of interferon-alpha/beta	Reactome	R-HSA-168928	RIPK1; RELA; PCBP2; CASP8; IKBKE
	0.00788827	0.0592726	Epstein-Barr virus infection - Homo sapiens (human)	KEGG	path:hsa05169	TAPBP; FAS; CASP8; BAK1; RIPK1; IL6; PIK3R3; TRADD; IKBKE; RELA
	0.0080201	0.0597052	Activation of NLRP3 Inflammasome by SARS-CoV-2	Wikipathways	WP4876	RELA; CASP1
	0.00833506	0.0614806	STING pathway in Kawasaki-like disease and COVID-19	Wikipathways	WP4961	RELA; F3; IKBKE
	0.00847565	0.0619493	Cytosolic sensors of pathogen-associated DNA	Reactome	R-HSA-1834949	RIPK1; STAT6; RELA; XRCC5
	0.00886326	0.0641987	Cytosolic DNA-sensing pathway - Homo sapiens (human)	KEGG	path:hsa04623	RIPK1; IL6; RELA; IKBKE; CASP1
	0.00924557	0.0654525	Nucleotide-binding Oligomerization Domain (NOD) pathway	Wikipathways	WP1433	RELA; RIPK2; CASP8; CASP1
	0.00924557	0.0654525	Signaling by FGFR3	Reactome	R-HSA-5654741	FGF5; GALNT3; PTPN11; SHC1
	0.00933174	0.0654525	Pancreatic adenocarcinoma pathway	Wikipathways	WP4263	BRCA2; PRKCD; BAK1; PIK3R3; RELA; PAK3
	0.00936199	0.0654525	Regulation of toll-like receptor signaling pathway	Wikipathways	WP1449	RIPK1; TICAM1; CASP8; IL6; PIK3R3; IKBKE; RELA; RNF31
	0.00950873	0.0659053	SHC1 events in ERBB2 signaling	Reactome	R-HSA-1250196	NRG1; SHC1; PRKCD
	2) Pathway analysis of transcripts only down-regulated in DTC (compared to IAV-infected A549- and HBTE cells)
	p-value	q-value	pathway	source	external_id	members_input_overlap
	1.29495e-05	0.014348	Androgen receptor signaling pathway	Wikipathways	WP138	SRC; PTK2; ETV5; NCOA4; ZNF318; KAT7; PIAS2; FOXO1; AR; NR2C2; RNF4; ZMIZ1; RACK1
	5.0681e-05	0.0198938	EPH-Ephrin signaling	Reactome	R-HSA-2682334	EPHB2; SRC; PTK2; EPHB4; SDC2; EFNA5; EPHA4; SDCBP; TIAM1; VAV3; PAK2
	5.3864e-05	0.0198938	Signal Transduction	Reactome	R-HSA-162582	ZRANB1; KIAA1549; CRKL; PRKAG2; PCSK5; CCNT2; ARHGEF9; HSP90AB1; CSNK1E; PTBP1; RALGAPA1; MAPKAPK3; WLS; ARHGEF17; SRGAP1; PRMT1; CTSD; CXCL12; ADRA1B; BMP2; CXCL6; MYLK; PLCG1; CDON; GFRA1; APC; PAK2; WNT7B; APBB1IP; ADORA1; TRAK2; RPS27A; DOCK7; RBBP6; VANGL2; STAM; SKI; CHKB; CHD4; CCT2; UACA; TIAM1; CDC42BPA; CCL20; RAB7A; FARP1; SENP1; RNF41; EPS15L1; SHH; CDC73; EPOR; RPS6KA2; TP53; SPDL1; …
	8.89348e-05	0.0246349	RHO GTPase cycle	Reactome	R-HSA-9012999	CYFIP2; SRGAP1; DOCK7; SLC4A7; VANGL2; STAM; BCR; ARHGAP45; ARHGEF9; CCT2; FARP1; UACA; HSP90AB1; TIAM1; CDC42BPA; PHIP; JAG1; RALGAPA1; RAB7A; ARHGEF17; SENP1; VAPB; RHOBTB2; RHOBTB1; PLEKHG2; RASGRF2; ABI2; VAV3; RBBP6; MAP3K11; ARHGAP32; PAK2
	0.000148054	0.0328088	Axon guidance	Reactome	R-HSA-422475	PTK2; RPS27A; SRGAP1; SDCBP; PLCG1; SPTBN2; SEMA6A; CXCL12; CLASP1; HSP90AB1; TIAM1; RELN; DOK5; MAPK8; EPHB2; SRC; EPHA4; EPHB4; EFNA5; CXCR4; SCN8A; USP33; RPS6KA2; SDC2; GFRA1; VAV3; PAK2
	0.000260529	0.0481109	Hedgehog ,on, state	Reactome	R-HSA-5632684	RPS27A; CDC73; ARRB1; SMO; CDON; SUFU; SHH
	0.000404112	0.0531232	Nervous system development	Reactome	R-HSA-9675108	PTK2; RPS27A; SRGAP1; SDCBP; PLCG1; SPTBN2; SEMA6A; CXCL12; CLASP1; HSP90AB1; TIAM1; RELN; DOK5; MAPK8; EPHB2; SRC; EPHA4; EPHB4; EFNA5; CXCR4; SCN8A; USP33; RPS6KA2; SDC2; GFRA1; VAV3; PAK2
	0.000404981	0.0531232	Ephrin signaling	Reactome	R-HSA-3928664	EPHB2; SRC; EPHB4; PAK2; SDCBP
	0.000434663	0.0531232	Neovascularisation processes	Wikipathways	WP4331	EPHB2; JAG1; EPHB4; CXCR4; MAPK8; CXCL12
	0.000516106	0.0531232	CDC42 GTPase cycle	Reactome	R-HSA-9013148	ARHGAP45; PLEKHG2; RAB7A; RASGRF2; FARP1; TIAM1; VAV3; ARHGEF9; SRGAP1; DOCK7; MAP3K11; ARHGAP32; CDC42BPA; BCR; PAK2
	0.000527396	0.0531232	Autophagy	Wikipathways	WP4923	ULK1; WIPI2; AMBRA1; PRKAG2; ATG9A; RB1CC1
	0.000590351	0.054509	Mitophagy - animal - Homo sapiens (human)	KEGG	path:hsa04137	SRC; RAB7A; ULK1; TP53; AMBRA1; RPS27A; RHOT1; ATG9A; MAPK8
	0.000692249	0.0590009	Axon guidance - Homo sapiens (human)	KEGG	path:hsa04360	EPHB2; SRC; PTK2; EPHB4; EPHA4; EFNA5; CXCR4; SRGAP1; SMO; PLCG1; SSH1; SHH; CXCL12; RAF1; PAK2; SEMA6A
	0.000826188	0.0630093	RAC1 GTPase cycle	Reactome	R-HSA-9013149	ARHGAP45; PLEKHG2; RAB7A; RASGRF2; FARP1; ABI2; VAV3; CYFIP2; SRGAP1; DOCK7; TIAM1; ARHGAP32; CDC42BPA; JAG1; BCR; PAK2
	0.000977687	0.0630093	Signaling by Receptor Tyrosine Kinases	Reactome	R-HSA-9006934	PTK2; KIAA1549; CRKL; CYFIP2; RPS27A; PCSK5; INSR; STAM; MAPKAPK3; ATP6V1B2; APH1B; CHD4; PRR5; TIAM1; SPARC; ANOS1; PTBP1; DUSP6; SRC; PDGFC; RNF41; EPS15L1; CXCL12; DUSP7; RPS6KA2; ABI2; VAV3; ADAM12; PLCG1; PAK2
	0.00101469	0.0630093	Signaling by Rho GTPases, Miro GTPases and RHOBTB3	Reactome	R-HSA-9716542	SCAI; PTK2; CYFIP2; TRAK2; SRGAP1; DOCK7; RBBP6; SLC4A7; RHOT1; VANGL2; STAM; BCR; ARHGAP45; ARHGEF9; CCT2; FARP1; UACA; HSP90AB1; TIAM1; CDC42BPA; PHIP; JAG1; RALGAPA1; SRC; RAB7A; CLASP1; ARHGEF17; SENP1; VAPB; AR; RHOBTB2; RHOBTB1; PLEKHG2; RASGRF2; SPDL1; ABI2; VAV3; MYLK; MAP3K11; ARHGAP32; PAK2
	0.00112059	0.0630093	Transport of small molecules	Reactome	R-HSA-382551	ATP9A; ATP2A2; NIPA1; RPS27A; SLC2A11; PCSK5; SLC4A4; SLC4A7; SLC29A2; SLC29A1; SLC30A5; SGK2; MFSD4B; NCEH1; SLC9A2; ABCA7; TTYH3; ATP2B4; RAF1; SLC35A3; ATP6V1B2; SLCO4A1; AQP1; ATP8A1; SLCO1A2; SLC43A2; TPCN1; SLC20A1; SLC40A1; SLC3A1; SLC17A1; SLC17A3; NEDD4L; ATP8B1; SLC22A2; ABCC5; MCU; ABCC1
	0.00113735	0.0630093	BBSome-mediated cargo-targeting to cilium	Reactome	R-HSA-5620922	SMO; ARL6; TTC8; RAB3IP
	0.00113735	0.0630093	Membrane binding and targetting of GAG proteins	Reactome	R-HSA-174490	MVB12A; RPS27A; NMT2; VPS37A
	0.00113735	0.0630093	Synthesis And Processing Of GAG, GAGPOL Polyproteins	Reactome	R-HSA-174495	MVB12A; RPS27A; NMT2; VPS37A
	0.00133284	0.0682883	Cell death signalling via NRAGE, NRIF and NADE	Reactome	R-HSA-204998	PLEKHG2; APH1B; RASGRF2; ARHGEF9; VAV3; RPS27A; ARHGEF17; TIAM1; MAPK8
	0.00142649	0.0682883	ErbB signaling pathway	Wikipathways	WP673	SRC; PTK2; TP53; CRKL; CBLB; PLCG1; FOXO1; MAPK8; RAF1; PAK2
	0.00144775	0.0682883	RHOBTB GTPase Cycle	Reactome	R-HSA-9706574	CCT2; RHOBTB1; RBBP6; HSP90AB1; RHOBTB2; PHIP
	0.00147917	0.0682883	Endocytosis - Homo sapiens (human)	KEGG	path:hsa04144	SRC; RAB7A; NEDD4L; STAM; CBLB; RAB11FIP2; ARF1; ARRB1; VPS37A; IST1; RAB22A; RNF41; EPS15L1; CXCR4; IQSEC1; DAB2; MVB12A; LDLRAP1; AGAP1
	0.00155313	0.0688346	Basal cell carcinoma - Homo sapiens (human)	KEGG	path:hsa05217	WNT2B; TP53; BMP2; SMO; SUFU; SHH; APC; WNT7B
	0.00172612	0.0735593	EGF-EGFR signaling pathway	Wikipathways	WP437	SRC; RPS6KA2; PTK2; CRKL; CBLB; VAV3; PLCG1; STXBP1; FOXO1; EPS15L1; IQSEC1; MAPK8; STAM; RAF1
	0.00190431	0.0747174	Association Between Physico-Chemical Features and Toxicity Associated Pathways	Wikipathways	WP3680	SRC; PTK2; NEFL; MYLK; PLCG1; APC; MAPK8; RAF1
	0.00193398	0.0747174	MAP2K and MAPK activation	Reactome	R-HSA-5674135	SRC; APBB1IP; KIAA1549; ARRB1; IL17RD; RAF1
	0.0019556	0.0747174	Amplification and Expansion of Oncogenic Pathways as Metastatic Traits	Wikipathways	WP3678	SRC; JAG1; VCAM1; CXCR4
	0.00211498	0.0768508	EPH-ephrin mediated repulsion of cells	Reactome	R-HSA-3928665	SRC; VAV3; TIAM1
	0.00217979	0.0768508	Signaling by Rho GTPases	Reactome	R-HSA-194315	SCAI; PTK2; CYFIP2; SRGAP1; DOCK7; RBBP6; SLC4A7; VANGL2; STAM; BCR; ARHGAP45; ARHGEF9; CCT2; FARP1; UACA; HSP90AB1; TIAM1; CDC42BPA; PHIP; JAG1; RALGAPA1; SRC; RAB7A; CLASP1; ARHGEF17; SENP1; VAPB; AR; RHOBTB2; RHOBTB1; PLEKHG2; RASGRF2; SPDL1; ABI2; VAV3; MYLK; MAP3K11; ARHGAP32; PAK2
	0.00221952	0.0768508	Gastrin signaling pathway	Wikipathways	WP4659	SRC; PTK2; BMP2; HDAC7; FOXO1; MAP3K11; PLCG1; ARRB1; MAPK8; JAG1; RAF1
	0.00248704	0.0835041	Assembly Of The HIV Virion	Reactome	R-HSA-175474	MVB12A; RPS27A; NMT2; VPS37A
	0.00309011	0.0984487	Prevention of phagosomal-lysosomal fusion	Reactome	R-HSA-9636383	VPS33B; RAB7A; RPS27A
	0.00310984	0.0984487	Norepinephrine Neurotransmitter Release Cycle	Reactome	R-HSA-181430	STXBP1; UNC13B; RAB3A; SLC22A2
	0.00321995	0.0990565	Autophagy - animal - Homo sapiens (human)	KEGG	path:hsa04140	RAB7A; ULK1; WIPI2; RAF1; AMBRA1; CTSD; TP53INP2; ATG9A; RB1CC1; ATG2B; MTMR3; MAPK8
	0.00330784	0.0990565	Hedgehog signaling pathway - Homo sapiens (human)	KEGG	path:hsa04340	ARRB1; SMO; DISP1; CDON; CSNK1E; SUFU; SHH
	0.0036846	0.107435	Hedgehog Signaling Pathway	Wikipathways	WP4249	ARRB1; SMO; CDON; CSNK1E; SUFU; SHH
	0.00384264	0.10917	Ubiquitin mediated proteolysis - Homo sapiens (human)	KEGG	path:hsa04120	RCHY1; UBE4B; ERCC8; KLHL13; CBLB; RPS27A; UBE2R2; UBE2E2; PIAS2; NEDD4L; RHOBTB2; RHOBTB1
	0.00398592	0.109957	Longevity regulating pathway - Homo sapiens (human)	KEGG	path:hsa04211	ULK1; ADIPOR2; CREB5; PRKAG2; FOXO1; CREB3L2; INSR; TP53; RB1CC1
	0.00418258	0.109957	Activated NOTCH1 Transmits Signal to the Nucleus	Reactome	R-HSA-2122948	DTX4; APH1B; JAG1; RPS27A; ARRB1
	0.00430006	0.109957	Stabilization of p53	Reactome	R-HSA-69541	MDM4; RPS27A; TP53
	0.00441718	0.109957	Regulation of actin cytoskeleton - Homo sapiens (human)	KEGG	path:hsa04810	SRC; PTK2; CRKL; CYFIP2; ABI2; VAV3; SSH1; MYLK; TIAM1; PDGFC; GNA12; CXCR4; APC; CXCL12; RAF1; PAK2
	0.00444728	0.109957	NRAGE signals death through JNK	Reactome	R-HSA-193648	PLEKHG2; RASGRF2; ARHGEF9; VAV3; ARHGEF17; TIAM1; MAPK8
	0.00455878	0.109957	Spinocerebellar ataxia - Homo sapiens (human)	KEGG	path:hsa05017	ULK1; ATP2A2; WIPI2; AMBRA1; MAPK8; SPTBN2; MCU; NFYA; RELN; RB1CC1; ATG2B; PSMC5
	0.0046578	0.109957	Regulation of TP53 Activity through Methylation	Reactome	R-HSA-6804760	MDM4; RPS27A; TP53; PRMT5
	0.00466426	0.109957	Insulin resistance - Homo sapiens (human)	KEGG	path:hsa04931	RPS6KA2; CREB5; PRKAG2; FOXO1; CREB3L2; INSR; SREBF1; GFPT1; MAPK8; MLXIP
	0.00496898	0.114701	VEGFA-VEGFR2 Pathway	Reactome	R-HSA-4420097	SRC; PTK2; CYFIP2; ABI2; VAV3; PRR5; PLCG1; MAPKAPK3; PAK2
	0.00511538	0.114846	Signaling by NTRKs	Reactome	R-HSA-166520	SRC; RPS6KA2; CHD4; CRKL; PCSK5; TIAM1; PLCG1; DUSP7; DUSP6; MAPKAPK3; KIAA1549
	0.0051826	0.114846	Regulation of Microtubule Cytoskeleton	Wikipathways	WP2038	EPHB2; SRC; CLASP1; TIAM1; APC; PHLDB2
	0.00535679	0.114894	Signaling by BRAF and RAF fusions	Reactome	R-HSA-6802952	SRC; APBB1IP; KIAA1549; FAM114A2; ZC3HAV1; ARRB1; RAF1
	0.0054915	0.114894	Ion channel transport	Reactome	R-HSA-983712	RPS27A; TPCN1; ATP2A2; ATP8A1; SLC17A3; NEDD4L; ATP8B1; ATP9A; TTYH3; ATP6V1B2; RAF1; ATP2B4; SGK2
	0.00549585	0.114894	SLC-mediated transmembrane transport	Reactome	R-HSA-425407	SLC22A2; SLC20A1; SLCO1A2; SLC9A2; SLCO4A1; SLC3A1; SLC17A1; SLC2A11; SLC4A4; SLC4A7; SLC29A2; SLC29A1; SLC35A3; SLC30A5; MFSD4B; SLC43A2; SLC40A1
	0.00576893	0.11837	Development of ureteric collection system	Wikipathways	WP5053	SMO; GFRA1; ANOS1; SHH; VANGL2; GDF11
	0.00628429	0.122424	Signaling of Hepatocyte Growth Factor Receptor	Wikipathways	WP313	SRC; MAPK8; PTK2; RAF1; CRKL
	0.00640222	0.122424	Rett syndrome causing genes	Wikipathways	WP4312	CHD4; SCN8A; IMPDH2; STXBP1; RHOBTB2; SYNE2
	0.00640222	0.122424	Signaling by EGFR	Reactome	R-HSA-177929	SRC; RPS27A; ADAM12; PLCG1; EPS15L1; STAM
	0.00640848	0.122424	Autophagy	Reactome	R-HSA-9612973	SRC; ULK1; WIPI2; PLIN2; AMBRA1; PRKAG2; HSP90AB1; RPS27A; RB1CC1; MTMR3
	0.00656092	0.123212	p75 NTR receptor-mediated signalling	Reactome	R-HSA-193704	PLEKHG2; APH1B; RPS27A; RASGRF2; ARHGEF17; VAV3; ARHGEF9; TIAM1; MAPK8
	0.00693392	0.126012	G alpha (12/13) signalling events	Reactome	R-HSA-416482	PLEKHG2; ADRA1B; RASGRF2; ARHGEF9; VAV3; ARHGEF17; TIAM1; GNA12
	0.00701408	0.126012	Prostate cancer - Homo sapiens (human)	KEGG	path:hsa05215	HSP90AB1; PDGFC; ETV5; CREB5; CREB3L2; FOXO1; AR; TP53; RAF1
	0.00705122	0.126012	MET activates PTK2 signaling	Reactome	R-HSA-8874081	SRC; PTK2
	0.0075853	0.133405	Signaling by ROBO receptors	Reactome	R-HSA-376176	USP33; CLASP1; RPS27A; SRGAP1; CXCR4; CXCL12; PAK2
	0.00783424	0.13563	NRF2-ARE regulation	Wikipathways	WP4357	EPHB2; SRC; INSR; MAPK8
	0.00804016	0.137054	Regulation of TP53 Degradation	Reactome	R-HSA-6804757	MDM4; USP2; RPS27A; TP53; PRR5
	0.00851816	0.143002	Signaling by VEGF	Reactome	R-HSA-194138	SRC; PTK2; CYFIP2; ABI2; VAV3; PRR5; PLCG1; MAPKAPK3; PAK2
	0.00903432	0.144752	RHOH GTPase cycle	Reactome	R-HSA-9013407	SLC4A7; RAB7A; RALGAPA1; PAK2; UACA
	0.00903432	0.144752	Regulation of TP53 Expression and Degradation	Reactome	R-HSA-6806003	MDM4; USP2; RPS27A; TP53; PRR5
	0.00903432	0.144752	Alanine, aspartate and glutamate metabolism - Homo sapiens (human)	KEGG	path:hsa00250	RIMKLA; GFPT1; GOT1; PPAT; ABAT
	0.009145	0.144752	RHOBTB2 GTPase cycle	Reactome	R-HSA-9013418	HSP90AB1; CCT2; RHOBTB2; PHIP
	0.009475	0.147863	Suppression of phagosomal maturation	Reactome	R-HSA-9637687	VPS33B; RAB7A; RPS27A
	0.0098972	0.14936	RAC2 GTPase cycle	Reactome	R-HSA-9013404	RAB7A; ABI2; VAV3; VAPB; TIAM1; ARHGAP32; BCR; PAK2
	0.0098972	0.14936	ErbB signaling pathway - Homo sapiens (human)	KEGG	path:hsa04012	SRC; PTK2; CRKL; CBLB; PLCG1; MAPK8; RAF1; PAK2
	3) Pathway analysis of transcripts up-regulated in IAV-infected DTC-, A549 and HBTE cells
	p-value	q-value	pathway	source	external_id	members_input_overlap
	1.24087e-12	2.64305e-10	Interferon Signaling	Reactome	R-HSA-913531	IRF1; TRIM38; MT2A; SOCS3; HLA-A; IRF9; OASL; IFIT2; B2M; ISG15; DDX58; USP18; TRIM26
	1.15511e-09	1.11256e-07	Interferon gamma signaling	Reactome	R-HSA-877300	IRF1; TRIM38; MT2A; SOCS3; IRF9; HLA-A; OASL; B2M; TRIM26
	2.09804e-09	1.11256e-07	Cellular responses to external stimuli	Reactome	R-HSA-8953897	RPS24; DNAJA1; RPL29; HSPA6; HSPA1B; PTGES3; RPL24; MT2A; DNAJC7; ETS2; RPL15; HSPA1A; BAG1; HELZ2; SOD2; SERPINH1; DNAJB1
	2.20453e-09	1.11256e-07	HSF1 activation	Reactome	R-HSA-3371511	HSPA6; PTGES3; DNAJB1; HSPA1B; HSPA1A; SERPINH1
	2.61165e-09	1.11256e-07	Interferon alpha/beta signaling	Reactome	R-HSA-909733	IRF1; SOCS3; IRF9; OASL; IFIT2; ISG15; USP18; HLA-A
	5.82002e-09	2.06611e-07	Attenuation phase	Reactome	R-HSA-3371568	HSPA6; PTGES3; DNAJB1; HSPA1B; HSPA1A; SERPINH1
	9.57075e-09	2.91224e-07	Cytokine Signaling in Immune system	Reactome	R-HSA-1280215	DDX58; TRIM38; MT2A; SOCS3; IRF1; IRF9; NFKBIA; CSF1; OASL; IFIT2; B2M; TRIM26; ISG15; USP18; HLA-A
	1.1038e-08	2.93886e-07	Cellular responses to stress	Reactome	R-HSA-2262752	RPS24; DNAJA1; RPL29; HSPA6; HSPA1B; PTGES3; RPL24; DNAJB1; DNAJC7; ETS2; RPL15; HSPA1A; BAG1; HELZ2; SOD2; SERPINH1
	2.75946e-08	6.07993e-07	HSF1-dependent transactivation	Reactome	R-HSA-3371571	HSPA6; PTGES3; DNAJB1; HSPA1B; HSPA1A; SERPINH1
	2.85443e-08	6.07993e-07	Cellular response to heat stress	Reactome	R-HSA-3371556	BAG1; HSPA6; PTGES3; DNAJB1; DNAJC7; HSPA1B; HSPA1A; SERPINH1
	4.18266e-08	8.09915e-07	HSP90 chaperone cycle for steroid hormone receptors (SHR)	Reactome	R-HSA-3371497	PTGES3; HSPA1B; HSPA1A; DNAJA1; DNAJB1
	1.60476e-07	2.84846e-06	Regulation of HSF1-mediated heat shock response	Reactome	R-HSA-3371453	BAG1; HSPA6; DNAJB1; DNAJC7; HSPA1B; HSPA1A; SERPINH1
	1.10029e-06	1.80278e-05	Type II interferon signaling (IFNG)	Wikipathways	WP619	IRF9; IRF1; ISG15; IFIT2; SOCS3
	1.26692e-06	1.92752e-05	Lipid and atherosclerosis - Homo sapiens (human)	KEGG	path:hsa05417	CXCL2; SOD2; HSPA6; CCL5; NFKBIA; LDLR; HSPA1A; HSPA1B; TNFRSF10A
	1.47773e-06	2.09838e-05	TNF signaling pathway - Homo sapiens (human)	KEGG	path:hsa04668	IRF1; CXCL2; SOCS3; CCL5; NFKBIA; CSF1; CFLAR
	9.77426e-06	0.00013012	Legionellosis - Homo sapiens (human)	KEGG	path:hsa05134	HSPA1B; HSPA1A; NFKBIA; HSPA6; CXCL2
	1.7417e-05	0.000218225	Immune System	Reactome	R-HSA-168256	TRIM38; MT2A; HSPA6; PLAUR; HLA-A; NFKBIA; HSPA1B; HSPA1A; IFIT2; DDX58; ISG15; HMGB1; TRIM26; OASL; TRIM69; USP18; B2M; RNF19B; IRF1; SOCS3; IRF9; CSF1; RNF213
	2.05882e-05	0.000243628	Coronavirus disease - COVID-19 - Homo sapiens (human)	KEGG	path:hsa05171	DDX58; RPL29; RPL24; IRF9; NFKBIA; RPS24; RPL15; ISG15
	2.50809e-05	0.00028117	Influenza A - Homo sapiens (human)	KEGG	path:hsa05164	DDX58; SOCS3; CCL5; DNAJB1; NFKBIA; TNFRSF10A; IRF9
	4.54016e-05	0.000483527	Antigen processing and presentation - Homo sapiens (human)	KEGG	path:hsa04612	HSPA1B; HLA-A; B2M; HSPA1A; HSPA6
	6.92811e-05	0.000689134	IL-18 signaling pathway	Wikipathways	WP4754	IRF1; CXCL2; TIMP1; SOCS3; CCL5; NFKBIA; CFLAR; B2M
	7.11782e-05	0.000689134	Measles - Homo sapiens (human)	KEGG	path:hsa05162	DDX58; HSPA6; IRF9; NFKBIA; HSPA1B; HSPA1A
	0.00010014	0.000927385	Apoptosis Modulation and Signaling	Wikipathways	WP1772	CFLAR; HSPA1A; NFKBIA; PMAIP1; TNFRSF10A
	0.000139403	0.0012372	Hepatitis C - Homo sapiens (human)	KEGG	path:hsa05160	DDX58; SOCS3; IRF9; NFKBIA; CFLAR; LDLR
	0.000215036	0.00181536	Protein processing in endoplasmic reticulum - Homo sapiens (human)	KEGG	path:hsa04141	DNAJA1; HSPA6; DNAJB1; HSPA1B; HSPA1A; BAG1
	0.000221593	0.00181536	SARS-CoV-2 innate immunity evasion and cell-specific immune response	Wikipathways	WP5039	DDX58; CXCL2; IFIT2; CCL5
	0.000236521	0.00186589	Novel intracellular components of RIG-I-like receptor (RLR) pathway	Wikipathways	WP3865	AZI2; DDX58; NFKBIA; ISG15
	0.000252698	0.00192231	Toxoplasmosis - Homo sapiens (human)	KEGG	path:hsa05145	HSPA1B; HSPA1A; NFKBIA; LDLR; HSPA6
	0.000268529	0.0019723	Longevity regulating pathway - multiple species - Homo sapiens (human)	KEGG	path:hsa04213	HSPA1B; HSPA1A; SOD2; HSPA6
	0.000303536	0.0021551	Lung fibrosis	Wikipathways	WP3624	CXCL2; MT2A; TIMP1; CCL5
	0.00041249	0.0028342	Regulated Necrosis	Reactome	R-HSA-5218859	CFLAR; IRF1; TNFRSF10A
	0.000428164	0.00284996	RIG-I-like receptor signaling pathway - Homo sapiens (human)	KEGG	path:hsa04622	AZI2; DDX58; NFKBIA; ISG15
	0.000502515	0.0032435	Cytosolic DNA-sensing pathway	Wikipathways	WP4655	DDX58; NFKBIA; ISG15; CCL5
	0.000527083	0.00330202	Epstein-Barr virus infection - Homo sapiens (human)	KEGG	path:hsa05169	DDX58; IRF9; NFKBIA; B2M; ISG15; HLA-A
	0.000607064	0.00369442	Host-pathogen interaction of human coronaviruses - interferon induction	Wikipathways	WP4880	DDX58; NFKBIA; IRF9
	0.00069314	0.00399024	AUF1 (hnRNP D0) binds and destabilizes mRNA	Reactome	R-HSA-450408	HSPA1B; HSPA1A
	0.00069314	0.00399024	OAS antiviral response	Reactome	R-HSA-8983711	DDX58; OASL
	0.000751032	0.00420973	Programmed Cell Death	Reactome	R-HSA-5357801	CFLAR; IRF1; PMAIP1; TNFRSF10A; HMGB1
	0.000852122	0.0046539	Antiviral mechanism by IFN-stimulated genes	Reactome	R-HSA-1169410	DDX58; ISG15; OASL
	0.000888267	0.00473002	Supression of HMGB1 mediated inflammation by THBD	Wikipathways	WP4479	HMGB1; NFKBIA
	0.000974567	0.00503828	Apoptosis	Wikipathways	WP254	CFLAR; IRF1; NFKBIA; PMAIP1
	0.000995042	0.00503828	Regulation of mRNA stability by proteins that bind AU-rich elements	Reactome	R-HSA-450531	HSPA1B; HSPA1A; DCP1A
	0.00101712	0.00503828	Cytoplasmic Ribosomal Proteins	Wikipathways	WP477	RPL24; RPS24; RPL29; RPL15
	0.00110671	0.00535746	Nef mediated downregulation of MHC class I complex cell surface expression	Reactome	R-HSA-164940	HLA-A; B2M
	0.00124698	0.00590238	Necroptosis - Homo sapiens (human)	KEGG	path:hsa04217	CFLAR; HMGB1; IRF9; TNFRSF10A; PYGM
	0.00132441	0.00598274	IL-6 signaling pathway	Wikipathways	WP364	IRF1; TIMP1; SOCS3
	0.00134822	0.00598274	Regulation by c-FLIP	Reactome	R-HSA-3371378	CFLAR; TNFRSF10A
	0.00134822	0.00598274	CASP8 activity is inhibited	Reactome	R-HSA-5218900	CFLAR; TNFRSF10A
	0.00163443	0.00696267	Peptide chain elongation	Reactome	R-HSA-156902	RPL24; RPS24; RPL29; RPL15
	0.00163443	0.00696267	Viral protein interaction with cytokine and cytokine receptor - Homo sapiens (human)	KEGG	path:hsa04061	TNFRSF10A; CXCL2; CSF1; CCL5
	0.00170009	0.00710039	Endocytosis - Homo sapiens (human)	KEGG	path:hsa04144	USP8; HSPA6; HLA-A; HSPA1A; HSPA1B; LDLR
	0.00182208	0.00718708	Eukaryotic Translation Termination	Reactome	R-HSA-72764	RPL24; RPS24; RPL29; RPL15
	0.00182208	0.00718708	Selenocysteine synthesis	Reactome	R-HSA-2408557	RPL24; RPS24; RPL29; RPL15
	0.00182208	0.00718708	NF-kappa B signaling pathway - Homo sapiens (human)	KEGG	path:hsa04064	CFLAR; DDX58; CXCL2; NFKBIA
	0.00189956	0.00730618	Endosomal/Vacuolar pathway	Reactome	R-HSA-1236977	HLA-A; B2M
	0.00195517	0.00730618	Nonsense Mediated Decay (NMD) independent of the Exon Junction Complex (EJC)	Reactome	R-HSA-975956	RPL24; RPS24; RPL29; RPL15
	0.00195517	0.00730618	Eukaryotic Translation Elongation	Reactome	R-HSA-156842	RPL24; RPS24; RPL29; RPL15
	0.00217133	0.00797402	Vitamin B12 metabolism	Wikipathways	WP1533	LDLR; SOD2; CCL5
	0.00231712	0.00836521	DNA damage response (only ATM dependent)	Wikipathways	WP710	PMAIP1; LDLR; SOD2; HMGB1
	0.00239468	0.00850113	Response of EIF2AK4 (GCN2) to amino acid deficiency	Reactome	R-HSA-9633012	RPL24; RPS24; RPL29; RPL15
	0.00254044	0.00877815	mRNA decay by 5, to 3, exoribonuclease	Reactome	R-HSA-430039	DCP1A; PATL1
	0.00255514	0.00877815	Formation of a pool of free 40S subunits	Reactome	R-HSA-72689	RPL24; RPS24; RPL29; RPL15
	0.0028939	0.00935252	TRAF6 mediated NF-kB activation	Reactome	R-HSA-933542	DDX58; NFKBIA
	0.0028939	0.00935252	Caspase activation via Death Receptors in the presence of ligand	Reactome	R-HSA-140534	CFLAR; TNFRSF10A
	0.00289796	0.00935252	Nonsense Mediated Decay (NMD) enhanced by the Exon Junction Complex (EJC)	Reactome	R-HSA-975957	RPL24; RPS24; RPL29; RPL15
	0.00289796	0.00935252	Nonsense-Mediated Decay (NMD)	Reactome	R-HSA-927802	RPL24; RPS24; RPL29; RPL15
	0.00346936	0.0108672	L13a-mediated translational silencing of Ceruloplasmin expression	Reactome	R-HSA-156827	RPL24; RPS24; RPL29; RPL15
	0.00346936	0.0108672	SRP-dependent cotranslational protein targeting to membrane	Reactome	R-HSA-1799339	RPL24; RPS24; RPL29; RPL15
	0.00357151	0.0110146	GTP hydrolysis and joining of the 60S ribosomal subunit	Reactome	R-HSA-72706	RPL24; RPS24; RPL29; RPL15
	0.00361983	0.0110146	DDX58/IFIH1-mediated induction of interferon-alpha/beta	Reactome	R-HSA-168928	DDX58; NFKBIA; ISG15
	0.00389022	0.0115086	Apoptosis	Reactome	R-HSA-109581	CFLAR; TNFRSF10A; PMAIP1; HMGB1
	0.00389022	0.0115086	Osteoclast differentiation - Homo sapiens (human)	KEGG	path:hsa04380	IRF9; NFKBIA; CSF1; SOCS3
	0.00396547	0.0115153	Cytosolic DNA-sensing pathway - Homo sapiens (human)	KEGG	path:hsa04623	DDX58; NFKBIA; CCL5
	0.00400061	0.0115153	Selenoamino acid metabolism	Reactome	R-HSA-2408522	RPL24; RPS24; RPL29; RPL15
	0.00433056	0.0120178	Oncostatin M Signaling Pathway	Wikipathways	WP2374	LDLR; NFKBIA; SOCS3
	0.00434448	0.0120178	Cap-dependent Translation Initiation	Reactome	R-HSA-72737	RPL24; RPS24; RPL29; RPL15
	0.00434448	0.0120178	Eukaryotic Translation Initiation	Reactome	R-HSA-72613	RPL24; RPS24; RPL29; RPL15
	0.00496106	0.0134335	Apoptosis - Homo sapiens (human)	KEGG	path:hsa04210	CFLAR; TNFRSF10A; NFKBIA; PMAIP1
	0.00498238	0.0134335	Nef-mediates down modulation of cell surface receptors by recruiting them to clathrin adapters	Reactome	R-HSA-164938	HLA-A; B2M
	0.0051204	0.0136331	Folate Metabolism	Wikipathways	WP176	LDLR; SOD2; CSF1
	0.00520236	0.0136803	Class I MHC mediated antigen processing & presentation	Reactome	R-HSA-983169	SOCS3; HLA-A; TRIM69; B2M; RNF19B; RNF213
	0.0053305	0.0136891	Epithelial cell signaling in Helicobacter pylori infection - Homo sapiens (human)	KEGG	path:hsa05120	NFKBIA; CXCL2; CCL5
	0.00546279	0.0136891	Immune response to tuberculosis	Wikipathways	WP4197	IRF1; IRF9
	0.00546279	0.0136891	Regulation of necroptotic cell death	Reactome	R-HSA-5675482	CFLAR; TNFRSF10A
	0.00546279	0.0136891	RIPK1-mediated regulated necrosis	Reactome	R-HSA-5213460	CFLAR; TNFRSF10A
	0.00576611	0.0141803	p53 transcriptional gene network	Wikipathways	WP4963	PMAIP1; IRF9; ISG15
	0.0059636	0.0141803	Ebstein-Barr virus LMP1 signaling	Wikipathways	WP262	NFKBIA; CCL5
	0.0059636	0.0141803	Negative regulators of DDX58/IFIH1 signaling	Reactome	R-HSA-936440	DDX58; ISG15
	0.0059636	0.0141803	Type I interferon induction and signaling during SARS-CoV-2 infection	Wikipathways	WP4868	DDX58; IRF9
	0.0059917	0.0141803	Parkin-Ubiquitin Proteasomal System pathway	Wikipathways	WP2359	HSPA1B; HSPA1A; HSPA6
	0.00613885	0.0143689	VEGFA-VEGFR2 Signaling Pathway	Wikipathways	WP3888	DNAJA1; SOD2; CNP; PLAUR; HMGB1; NFKBIA; HSPA1A
	0.00621432	0.0143875	Cellular response to starvation	Reactome	R-HSA-9711097	RPL24; RPS24; RPL29; RPL15
	0.00648459	0.0148518	Antigen Presentation: Folding, assembly and peptide loading of class I MHC	Reactome	R-HSA-983170	HLA-A; B2M
	0.00669992	0.0151817	Prolactin Signaling Pathway	Wikipathways	WP2037	IRF1; NFKBIA; SOCS3
	0.0075863	0.0168321	Caspase activation via extrinsic apoptotic signalling pathway	Reactome	R-HSA-5357769	CFLAR; TNFRSF10A
	0.0075863	0.0168321	Regulation of IFNA signaling	Reactome	R-HSA-912694	USP18; SOCS3
	0.0081666	0.0179328	Infection with Mycobacterium tuberculosis	Reactome	R-HSA-9635486	B2M; RNF213
	0.00837218	0.0181967	Ribosome - Homo sapiens (human)	KEGG	path:hsa03010	RPL24; RPS24; RPL29; RPL15
	0.00876625	0.0186721	Cytokines and Inflammatory Response	Wikipathways	WP530	CXCL2; CSF1
	0.00876625	0.0186721	The role of Nef in HIV-1 replication and disease pathogenesis	Reactome	R-HSA-164952	HLA-A; B2M
	0.0089581	0.0188918	Metabolism of RNA	Reactome	R-HSA-8953854	RPS24; RPL29; RPL15; RPL24; HSPA1B; HSPA1A; DCP1A; PATL1
	0.00941033	0.019651	Selenium Micronutrient Network	Wikipathways	WP15	SELENOW; LDLR; SOD2
	4) Pathway analysis of transcripts only up-regulated in HBTE cells (compared to IAV-infected DTC and A549 cells)
	p-value	q-value	pathway	source	external_id	members_input_overlap	members_input_overlap_geneids	size
	3.66782e-06	0.00279149	Mitochondrial protein import	Reactome	R-HSA-1268020	TOMM7; CYC1; PAM16; TOMM20; MTX1; TOMM22; CS; TIMM50; TIMM23; TIMM8B	56993; 92609; 26521; 54543; 51025; 1431; 1537; 9804; 4580; 100287932	65
	6.52979e-06	0.00279149	Metabolism of RNA	Reactome	R-HSA-8953854	TRMT112; RPL8; RPL9; SF3B5; RRP7A; RPS7; EDC3; APOBEC3B; EXOSC4; NUP62; WDR46; DDX39A; RPL27; RPL21; FAU; GSPT1; WDR4; NUP93; LSM2; USP39; POLR2F; TBL3; SNRPB; DDX39B; NOL6; HNRNPUL1; RPSA; NSUN2; PAIP1; GEMIN5; EMG1; EIF4A1; FBL	65083; 6155; 10436; 6133; 6144; 54512; 5435; 25929; 27341; 6201; 6628; 23636; 2197; 10785; 7919; 80153; 9277; 10713; 2935; 2091; 57819; 9688; 6132; 83443; 3921; 10605; 54888; 10212; 11100; 10607; 51504; 9582; 1973	584
	1.81257e-05	0.00394819	IL-17 signaling pathway - Homo sapiens (human)	KEGG	path:hsa04657	CXCL1; CXCL5; MMP13; CXCL8; HSP90B1; CSF3; FOSL1; CSF2; CCL20; IL1B; IL17RC	7184; 6364; 4322; 6374; 3553; 2919; 8061; 1437; 1440; 3576; 84818	94
	1.84711e-05	0.00394819	Photodynamic therapy-induced NF-kB survival signaling	Wikipathways	WP3617	BCL2A1; CXCL8; CSF2; ICAM1; RELB; IL1A; IL1B	597; 3553; 3552; 3576; 3383; 1437; 5971	35
	4.40296e-05	0.00701675	Metabolism of proteins	Reactome	R-HSA-392499	TRAPPC2L; TRMT112; SPHK1; KCTD7; MRPL20; DNAH12; RPL9; FBXL5; FBXO11; RAB6A; HSP90B1; SMAD3; RPS7; LAMB1; ADAMTS15; TOMM20; SLC30A5; FBXO9; KBTBD8; SEC31A; EIF5A; APH1A; NUP62; RPL8; CCNA1; AURKAIP1; MDM4; RPL27; RAD23A; RPL21; FARSA; FAU; TTLL11; ERAL1; MRPL52; PHC2; FBXL18; B4GALT2; PSMC4; TTLL10; IGF2; RAB7A; ACTR1A; PHC3; CTSC; NUP93; MAN2A2; PSME1; DYNC1LI2; PSME3; TNIP1; EIF4A1; TNC; UBA1; …	170689; 6155; 6133; 6144; 6201; 2197; 8074; 64924; 8704; 26284; 340075; 7317; 3921; 23636; 26268; 22872; 339122; 9781; 4088; 7184; 7879; 1075; 8877; 55052; 64708; 5886; 154881; 254173; 991; 829; 201625; 6746; 4194; 3912; 51693; 5691; 5720; 80028; 1912; 8473; 4122; 65005; 2193; 6996; 3371; 9688; 11014; 51246; 5870; 6711; 51504; 1973; 84892; 9804; 84541; 8900; 5704; 122704; 80012; 158135; 10318; 10…	1935
	4.92404e-05	0.00701675	Cytokines and Inflammatory Response	Wikipathways	WP530	CXCL1; IL15; CSF2; CSF3; IL1A; IL1B	3553; 3552; 1440; 3600; 2919; 1437	29
	6.9028e-05	0.00737736	rRNA modification in the nucleus and cytosol	Reactome	R-HSA-6790901	TRMT112; WDR46; RRP7A; RPS7; TBL3; EMG1; NOL6; FBL	2091; 65083; 27341; 6201; 10436; 51504; 9277; 10607	58
	6.9028e-05	0.00737736	rRNA processing in the nucleus and cytosol	Reactome	R-HSA-8868773	TRMT112; WDR46; RRP7A; RPS7; TBL3; EMG1; NOL6; FBL	2091; 65083; 27341; 6201; 10436; 51504; 9277; 10607	58
	9.31753e-05	0.00885166	TNF signaling pathway - Homo sapiens (human)	KEGG	path:hsa04668	CXCL1; LIF; CXCL5; IL15; CSF2; AKT2; ICAM1; CCL20; IL1B; RIPK3; BCL3	3600; 602; 2919; 6364; 208; 6374; 11035; 3383; 3976; 1437; 3553	112
	0.000142444	0.0116319	rRNA processing	Reactome	R-HSA-72312	TRMT112; WDR46; RRP7A; RPS7; TBL3; EMG1; NOL6; FBL	2091; 65083; 27341; 6201; 10436; 51504; 9277; 10607	64
	0.00014965	0.0116319	Unwinding of DNA	Reactome	R-HSA-176974	MCM7; GINS3; MCM5; MCM2	4174; 4176; 64785; 4171	12
	0.000368029	0.026222	Orc1 removal from chromatin	Reactome	R-HSA-68949	MCM7; MCM5; CDT1; MCM2; CCNA1	81620; 4174; 8900; 4176; 4171	26
	0.000414072	0.0272332	Rheumatoid arthritis - Homo sapiens (human)	KEGG	path:hsa05323	CXCL1; CXCL5; CXCL8; IL15; CSF2; ICAM1; IL1A; CCL20; IL1B	3600; 6364; 6374; 3383; 2919; 1437; 3552; 3553; 3576	93
	0.000509136	0.0310937	RHO GTPases activate CIT	Reactome	R-HSA-5625900	RHOC; MYL6; MYH9; CIT	4627; 389; 4637; 11113	16
	0.000574307	0.0327355	Translation	Reactome	R-HSA-72766	TRMT112; GSPT1; MRPL21; MRPL20; RPL8; RPL9; AURKAIP1; RPL27; RPL21; FARSA; FAU; RPS7; SSR2; RPSA; MRPL52; EIF4A1; ERAL1; MRPL9	55052; 65005; 6155; 2935; 26284; 122704; 6133; 6144; 6746; 6201; 6132; 2197; 2193; 54998; 1973; 3921; 219927; 51504	307
	0.000946191	0.0505621	Eukaryotic Translation Termination	Reactome	R-HSA-72764	TRMT112; GSPT1; RPL8; RPSA; RPL9; RPL27; RPL21; FAU; RPS7	6155; 2935; 6133; 6144; 6201; 3921; 6132; 2197; 51504	103
	0.00125446	0.0627643	Assembly of the pre-replicative complex	Reactome	R-HSA-68867	MCM7; MCM5; CDT1; MCM2	81620; 4174; 4176; 4171	20
	0.00132135	0.0627643	Malaria - Homo sapiens (human)	KEGG	path:hsa05144	CXCL8; CSF3; MET; ICAM1; COMP; IL1B	4233; 1311; 1440; 3383; 3553; 3576	50
	0.00153684	0.0691578	Type III interferon signaling	Wikipathways	WP2113	IFNL1; IFNL2; IFNL3	282617; 282616; 282618	10
	0.00176484	0.0754471	Hydroxycarboxylic acid-binding receptors	Reactome	R-HSA-3296197	HCAR3; HCAR2	8843; 338442	3
	0.00212484	0.0865112	Post-translational protein modification	Reactome	R-HSA-597592	TRAPPC2L; PSME3; KCTD7; DYNC1LI2; DNAH12; RAD23A; FBXL5; FBXO11; RAB6A; HSP90B1; SMAD3; ADAMTS15; TOMM20; LAMB1; FBXO9; SEC31A; EIF5A; NUP62; CCNA1; COPS7B; KBTBD8; TTLL11; TTLL10; PHC3; PHC2; FBXL18; B4GALT2; PSMC4; RAB7A; LARGE2; ACTR1A; CTSC; NUP93; MAN2A2; PSME1; TNIP1; TNC; UBA1; MDM4; CAPZA1; OGT; POMGNT2; TDG; ARSI; CDC20; SHISA5; RAB43; SPTBN1; RNF144A; KDELR2; PSMB3; FGF23	170689; 8074; 8704; 340075; 7317; 26268; 22872; 339122; 9781; 4088; 7184; 7879; 1075; 64708; 5886; 254173; 991; 829; 154881; 201625; 4194; 3912; 51693; 5691; 5720; 80028; 23636; 1912; 8473; 4122; 6996; 3371; 9688; 11014; 51246; 5870; 6711; 84892; 9804; 84541; 80204; 8900; 5704; 80012; 158135; 10318; 10121; 120071; 1783; 10197; 26234; 1984	1425
	0.00254221	0.0946863	Cytokine-cytokine receptor interaction - Homo sapiens (human)	KEGG	path:hsa04060	CXCL1; IFNL1; LIF; IFNL3; CXCL5; BMP2; IFNL2; CXCL8; IL15; CSF2; CSF3; IL1A; CCL20; IL1B; IL17RC; CXCL16	3600; 282618; 650; 6364; 6374; 58191; 84818; 2919; 3976; 282616; 1437; 1440; 282617; 3552; 3553; 3576	295
	0.00254712	0.0946863	Sema4D in semaphorin signaling	Reactome	R-HSA-400685	MYL6; RHOC; MYH9; MET	4637; 4627; 389; 4233	24
	0.00376301	0.134057	Selenocysteine synthesis	Reactome	R-HSA-2408557	RPSA; RPL8; RPL9; RPL27; RPL21; FAU; RPS7; EEFSEC	6155; 60678; 6133; 6144; 6201; 6132; 2197; 3921	103
	0.00399209	0.13653	Mitotic G1 phase and G1/S transition	Reactome	R-HSA-453279	CCNA1; CDT1; AKT2; MCM7; MCM5; MCM2; LYN; MYBL2	4067; 8900; 81620; 208; 4171; 4174; 4176; 4605	104
	0.00423179	0.139161	Nonsense Mediated Decay (NMD) independent of the Exon Junction Complex (EJC)	Reactome	R-HSA-975956	GSPT1; RPL8; RPSA; RPL9; RPL27; RPL21; FAU; RPS7	6155; 2935; 6133; 6144; 6201; 3921; 6132; 2197	105
	0.00459857	0.139402	Coronavirus disease - COVID-19 - Homo sapiens (human)	KEGG	path:hsa05171	IRF3; RPL8; RPSA; RPL9; CXCL8; RPL27; RPL21; CSF2; FAU; RPS7; C1R; IL1B; CSF3	6201; 6155; 3661; 2197; 715; 6144; 3553; 3921; 1437; 1440; 3576; 6132; 6133	232
	0.0050178	0.139402	Ribosome biogenesis in eukaryotes - Homo sapiens (human)	KEGG	path:hsa03008	MDN1; TCOF1; RRP7A; EIF6; TBL3; EMG1; NOL6; FBL	2091; 65083; 3692; 23195; 10436; 27341; 6949; 10607	110
	0.00532107	0.139402	COVID-19 adverse outcome pathway	Wikipathways	WP4891	CXCL8; IL1B; CSF3	3553; 3576; 1440	15
	0.00532107	0.139402	EPHA-mediated growth cone collapse	Reactome	R-HSA-3928663	MYL6; LYN; MYH9	4627; 4067; 4637	15
	0.00554522	0.139402	Ribosome - Homo sapiens (human)	KEGG	path:hsa03010	MRPL21; MRPL20; RPSA; RPL9; RPL27; RPL21; RPL8; FAU; RPS7; MRPL9	6144; 6155; 6201; 2197; 55052; 219927; 3921; 65005; 6132; 6133	158
	0.0056446	0.139402	Switching of origins to a post-replicative state	Reactome	R-HSA-69052	MCM7; MCM5; CDT1; MCM2; CCNA1	81620; 4174; 4176; 8900; 4171	47
	0.00569397	0.139402	Interleukin-1 processing	Reactome	R-HSA-448706	IL1A; IL1B	3552; 3553	5
	0.00569397	0.139402	miRNA Biogenesis	Wikipathways	WP2338	DGCR8; XPO5	54487; 57510	5
	0.00577811	0.139402	Cytoplasmic Ribosomal Proteins	Wikipathways	WP477	RPSA; RPL8; RPL9; RPL27; RPL21; FAU; RPS7	3921; 6155; 6144; 2197; 6201; 6132; 6133	88
	0.00586955	0.139402	Acute myeloid leukemia - Homo sapiens (human)	KEGG	path:hsa05221	BCL2A1; CCNA1; CSF2; AKT2; RUNX1; ARAF	1437; 8900; 208; 597; 861; 369	67
	0.00659452	0.140133	Galactose metabolism - Homo sapiens (human)	KEGG	path:hsa00052	GLA; AKR1B1; B4GALT2; PFKP	8704; 2717; 5214; 231	31
	0.00674444	0.140133	Sphingolipid metabolism - Homo sapiens (human)	KEGG	path:hsa00600	GLA; SPHK1; SPTLC2; SMPD4; SPTLC1	8877; 9517; 10558; 2717; 55627	49
	0.00734701	0.140133	Translation Factors	Wikipathways	WP107	CLUH; EIF4A1; PAIP1; EIF6; EIF5A	3692; 1984; 10605; 23277; 1973	50
	0.00739388	0.140133	CD28 co-stimulation	Reactome	R-HSA-389356	LYN; RICTOR; AKT2; CDC42	4067; 998; 253260; 208	32
	0.00739388	0.140133	DNA strand elongation	Reactome	R-HSA-69190	MCM7; GINS3; MCM5; MCM2	64785; 4174; 4171; 4176	32
	0.00746465	0.140133	Protein localization	Reactome	R-HSA-9609507	TOMM7; CYC1; PAM16; TOMM20; MTX1; TOMM22; CS; TIMM50; TIMM23; TIMM8B	54543; 4580; 56993; 92609; 1431; 100287932; 26521; 51025; 1537; 9804	165
	0.00766977	0.140133	Cells and molecules involved in local acute inflammatory response	Wikipathways	WP4493	IL1A; ICAM1; CXCL8	3552; 3383; 3576	17
	0.00805484	0.140133	Spinal Cord Injury	Wikipathways	WP2431	CXCL1; PTPRA; CXCL8; ICAM1; RHOC; IL1A; IL1B; CDC42	3553; 3552; 2919; 998; 3383; 3576; 389; 5786	117
	0.00805484	0.140133	Nonsense Mediated Decay (NMD) enhanced by the Exon Junction Complex (EJC)	Reactome	R-HSA-975957	GSPT1; RPSA; RPL8; RPL9; RPL27; RPL21; FAU; RPS7	6155; 2935; 6133; 6144; 6201; 6132; 2197; 3921	117
	0.00805484	0.140133	Nonsense-Mediated Decay (NMD)	Reactome	R-HSA-927802	GSPT1; RPSA; RPL8; RPL9; RPL27; RPL21; FAU; RPS7	6155; 2935; 6133; 6144; 6201; 6132; 2197; 3921	117
	0.00809772	0.140133	Transport to the Golgi and subsequent modification	Reactome	R-HSA-948021	TRAPPC2L; CAPZA1; ACTR1A; CTSC; MAN2A2; SEC31A; DYNC1LI2; KDELR2; B4GALT2; SPTBN1	829; 4122; 11014; 6711; 8704; 1783; 1075; 51693; 10121; 22872	167
	0.00825454	0.140133	Activation of the pre-replicative complex	Reactome	R-HSA-68962	MCM7; MCM5; CDT1; MCM2	81620; 4174; 4176; 4171	33
	0.00840318	0.140133	RUNX1 regulates transcription of genes involved in differentiation of myeloid cells	Reactome	R-HSA-8939246	RUNX1; CSF2	1437; 861	6
	0.00840318	0.140133	exRNA mechanism of action and biogenesis	Wikipathways	WP2805	DGCR8; XPO5	54487; 57510	6
	0.00903902	0.140133	Formation of ATP by chemiosmotic coupling	Reactome	R-HSA-163210	ATP5F1D; ATP5MG; ATP5MC3	513; 518; 10632	18
	0.00903902	0.140133	Cristae formation	Reactome	R-HSA-8949613	ATP5F1D; ATP5MG; ATP5MC3	513; 518; 10632	18
	0.00903902	0.140133	Deregulated CDK5 triggers multiple neurodegenerative pathways in Alzheimer,s disease models	Reactome	R-HSA-8862803	CAST; LMNA; CAPN1	4000; 823; 831	18
	0.00903902	0.140133	Neurodegenerative Diseases	Reactome	R-HSA-8863678	CAST; LMNA; CAPN1	4000; 823; 831	18
	0.00903902	0.140133	RHO GTPases Activate ROCKs	Reactome	R-HSA-5627117	RHOC; MYL6; MYH9	4627; 389; 4637	18
	0.00917831	0.140133	COPI-independent Golgi-to-ER retrograde traffic	Reactome	R-HSA-6811436	ACTR1A; CAPZA1; RAB6A; DYNC1LI2	1783; 5870; 829; 10121	34
	5) Pathway analysis of transcripts only up-regulated in A549 cells (compared to IAV-infected DTC and HBTE cells)
	p-value	q-value	pathway	source	external_id	members_input_overlap		size
	4.9789e-13	7.15966e-10	SRP-dependent cotranslational protein targeting to membrane	Reactome	R-HSA-1799339	RPS12; RPS10; RPS16; RPS27L; RPL6; RPS19; RPL35A; RPS3; RPS2; RPS9; SPCS1; RPL23A; RPL22; RPL10A; RPL36A; RPS27; RPS28; RPS29; RPL12; RPL13; RPS4X; RPL18; SEC11C; RPL38; RPL37; RPL30; TRAM1; SSR1; SRP68; RPS3A; SSR4		123
	1.50671e-12	1.08332e-09	Eukaryotic Translation Elongation	Reactome	R-HSA-156842	RPS12; RPS10; RPS16; RPL23A; RPL6; EEF1A2; RPL35A; RPS3; RPS2; RPS9; RPS27L; RPL22; RPL10A; RPS19; RPL36A; RPS27; RPS28; RPS29; RPL12; RPL13; RPS4X; RPL18; RPL38; EEF1G; RPL30; RPS3A; RPL37; EEF2		105
	6.01404e-12	2.86405e-09	Cellular responses to stress	Reactome	R-HSA-2262752	HSF1; NCF2; POM121C; RPS10; COX5A; RPS27L; RPS27; RPL6; CDKN1B; CDKN1A; ATM; RPL35A; VHL; MAPK10; RPS2; TRIB3; RPS3; RPL13; CBX4; STIP1; RPS9; HSPA1L; XPO1; STAT3; RPL23A; CHD9; RPL18; CCNE1; DNAJB6; RPL22; ETS1; AKT1S1; RPL10A; HSPA5; RPS19; RPS16; YWHAE; RPL36A; DNAJA2; SIRT1; DDIT3; POM121; HSPA13; RPS12; HSPB1; HSPA4L; RPS28; RPS29; TGS1; RPL12; HSP90AA1; RPS4X; MDM2; EP300; COX6A1; HM13; EGL…		554
	7.96675e-12	2.86405e-09	Cellular responses to external stimuli	Reactome	R-HSA-8953897	HSF1; NCF2; POM121C; RPS10; COX5A; RPS27L; RPS27; RPL6; CDKN1B; CDKN1A; ATM; RPL35A; VHL; MAPK10; RPS2; TRIB3; RPS3; RPL13; CBX4; STIP1; RPS9; HSPA1L; XPO1; STAT3; RPL23A; CHD9; RPL18; CCNE1; DNAJB6; RPL22; ETS1; AKT1S1; RPL10A; HSPA5; RPS19; RPS16; YWHAE; RPL36A; DNAJA2; SIRT1; DDIT3; POM121; HSPA13; RPS12; HSPB1; HSPA4L; RPS28; RPS29; TGS1; RPL12; HSP90AA1; RPS4X; MDM2; EP300; COX6A1; HM13; EGL…		569
	1.05096e-11	3.02257e-09	Formation of a pool of free 40S subunits	Reactome	R-HSA-72689	RPS12; RPS10; RPS16; RPS27L; RPL6; RPS19; RPL35A; RPS3; RPS2; RPL22; RPS9; EIF3M; EIF3F; EIF3G; RPL10A; RPL36A; RPS27; RPL23A; RPS28; RPS29; RPL12; RPL13; RPS4X; RPL18; RPL38; RPL37; RPL30; RPS3A		113
	1.78249e-11	4.27204e-09	Peptide chain elongation	Reactome	R-HSA-156902	RPS12; RPS10; RPS16; RPL23A; RPL6; RPS19; RPL35A; RPS3; RPS2; RPS9; RPS27L; RPL22; RPL10A; RPL36A; RPS27; RPS28; RPS29; RPL12; RPL13; RPS4X; RPL18; RPL38; RPL37; RPL30; RPS3A; EEF2		100
	3.57129e-11	7.03743e-09	Cytoplasmic Ribosomal Proteins	Wikipathways	WP477	RPS12; RPS10; RPS16; RPL23A; RPL6; RPS19; RPL35A; RPS3; RPS2; RPS9; RPL22; RPL10A; RPL36A; RPS27; RPS28; RPS29; RPL12; RPL13; RPS4X; RPL18; RPL38; RPL37; RPL30; RPS3A		88
	3.91512e-11	7.03743e-09	Response of EIF2AK4 (GCN2) to amino acid deficiency	Reactome	R-HSA-9633012	RPS12; RPS10; RPS16; RPL23A; RPL6; RPS19; RPL35A; RPS3; RPS2; TRIB3; RPS9; RPS27L; RPL22; RPL10A; RPL36A; RPS27; DDIT3; RPS28; RPS29; RPL12; RPL13; RPS4X; RPL18; RPL38; RPL37; RPL30; RPS3A		111
	9.21191e-11	1.47186e-08	L13a-mediated translational silencing of Ceruloplasmin expression	Reactome	R-HSA-156827	RPS12; RPS10; RPS16; RPS27L; RPL6; RPS19; RPL35A; RPS3; RPS2; RPL22; RPS9; EIF3M; EIF3F; EIF3G; RPL10A; RPL36A; RPS27; RPL23A; RPS28; RPS29; RPL12; RPL13; RPS4X; RPL18; RPL38; RPL37; RPL30; RPS3A		123
	1.1288e-10	1.62322e-08	GTP hydrolysis and joining of the 60S ribosomal subunit	Reactome	R-HSA-72706	RPS12; RPS10; RPS16; RPS27L; RPL6; RPS19; RPL35A; RPS3; RPS2; RPL22; RPS9; EIF3M; EIF3F; EIF3G; RPL10A; RPL36A; RPS27; RPL23A; RPS28; RPS29; RPL12; RPL13; RPS4X; RPL18; RPL38; RPL37; RPL30; RPS3A		124
	2.18316e-10	2.61615e-08	Eukaryotic Translation Termination	Reactome	R-HSA-72764	RPS12; RPS10; RPS16; RPL23A; RPL6; RPS19; RPL35A; RPS3; RPS2; RPS9; RPS27L; RPL22; RPL10A; RPL36A; RPS27; RPS28; RPS29; RPL12; RPL13; RPS4X; RPL18; RPL38; RPL37; RPL30; RPS3A		103
	2.18316e-10	2.61615e-08	Selenocysteine synthesis	Reactome	R-HSA-2408557	RPS12; RPS10; RPS16; RPL23A; RPL6; RPS19; RPL35A; RPS3; RPS2; RPS9; RPS27L; RPL22; RPL10A; RPL36A; RPS27; RPS28; RPS29; RPL12; RPL13; RPS4X; RPL18; RPL38; RPL37; RPL30; RPS3A		103
	3.39542e-10	3.75586e-08	Nonsense Mediated Decay (NMD) independent of the Exon Junction Complex (EJC)	Reactome	R-HSA-975956	RPS12; RPS10; RPS16; RPL23A; RPL6; RPS19; RPL35A; RPS3; RPS2; RPS9; RPS27L; RPL22; RPL10A; RPL36A; RPS27; RPS28; RPS29; RPL12; RPL13; RPS4X; RPL18; RPL38; RPL37; RPL30; RPS3A		105
	3.89809e-10	3.95187e-08	Gene expression (Transcription)	Reactome	R-HSA-74160	PLK2; SETD1A; POLR3D; ZNF79; ZNF70; CCNT2; ZNF333; ZNF143; ZNF383; SUPT5H; ZNF706; ZFP2; EAF1; CBFB; ZNF471; ZNF473; NABP1; BRCA1; ZNF689; DDIT4; ZNF200; CHTOP; SNAPC1; NR2C1; FIP1L1; MDM2; COX6A1; ZC3H11A; ARID1B; PPP2CB; SLC2A3; CTR9; MTA2; UBC; ZNF777; ACTB; YWHAE; POM121C; INTS2; NUAK1; CDKN1A; POLR1D; SMARCE1; NDRG1; ARID4B; SKI; GLS; CHD4; SRSF2; CCNE1; VEGFA; CDK5R1; ZNF282; SIRT1; POM121;…		1439
	4.39707e-10	3.95187e-08	Cap-dependent Translation Initiation	Reactome	R-HSA-72737	RPS12; RPS10; RPS16; RPS27L; RPL6; RPS19; RPL35A; RPS3; RPS2; RPL22; RPS9; EIF3M; EIF3F; EIF3G; RPL10A; RPL36A; RPS27; RPL23A; RPS28; RPS29; RPL12; RPL13; RPS4X; RPL18; RPL38; RPL37; RPL30; RPS3A		131
	4.39707e-10	3.95187e-08	Eukaryotic Translation Initiation	Reactome	R-HSA-72613	RPS12; RPS10; RPS16; RPS27L; RPL6; RPS19; RPL35A; RPS3; RPS2; RPL22; RPS9; EIF3M; EIF3F; EIF3G; RPL10A; RPL36A; RPS27; RPL23A; RPS28; RPS29; RPL12; RPL13; RPS4X; RPL18; RPL38; RPL37; RPL30; RPS3A		131
	6.36094e-10	5.38061e-08	RNA Polymerase II Transcription	Reactome	R-HSA-73857	CBX4; PLK2; SETD1A; ZNF79; POLR2A; ZNF70; CCNT2; ZNF143; ZNF383; SUPT5H; ZNF706; ZFP2; EAF1; CBFB; ZNF471; ZNF473; NABP1; BRCA1; ZNF689; CTSL; ZNF200; CHTOP; SNAPC1; NR2C1; RYBP; MDM2; COX6A1; ZC3H11A; ARID1B; PPP2CB; SLC2A3; CTR9; MTA2; UBC; ZNF777; YWHAE; KMT2B; NUAK1; CDKN1A; SMARCE1; NDRG1; SKI; SMURF2; CHD4; SRSF2; CCNE1; CDK5R1; ZNF282; SIRT1; PRKAB1; MED30; ZNF26; VEGFA; ING5; POLR2H; POLR…		1307
	3.81554e-09	2.88776e-07	Nonsense Mediated Decay (NMD) enhanced by the Exon Junction Complex (EJC)	Reactome	R-HSA-975957	RPS12; RPS10; RPS16; RPL23A; RPL6; RPS19; RPL35A; RPS3; RPS2; RPS9; RPS27L; RPL22; RPL10A; RPL36A; RPS27; RPS28; RPS29; RPL12; RPL13; RPS4X; RPL18; RPL38; RPL37; RPL30; RPS3A		117
	3.81554e-09	2.88776e-07	Nonsense-Mediated Decay (NMD)	Reactome	R-HSA-927802	RPS12; RPS10; RPS16; RPL23A; RPL6; RPS19; RPL35A; RPS3; RPS2; RPS9; RPS27L; RPL22; RPL10A; RPL36A; RPS27; RPS28; RPS29; RPL12; RPL13; RPS4X; RPL18; RPL38; RPL37; RPL30; RPS3A		117
	4.23252e-09	3.04318e-07	Transcriptional Regulation by TP53	Reactome	R-HSA-3700989	PPP2R1A; HDAC2; COX5A; SESN2; NUAK1; CDKN1A; ATM; BAX; TAF10; ELOB; TNFRSF10D; NDRG1; GLS; AGO2; JMY; CHD4; SUPT5H; CCNE1; CDK5R1; CDKN1B; POLR2J; APAF1; YWHAE; BRCA1; PLK2; DDIT4; BANP; PRKAB1; CCNT2; POLR2A; ING5; MDM2; EP300; COX6A1; POLR2H; BTG2; TAF5; TAF3; TAF1; PIP4P1; PPP2CB; MTA2; RABGGTB; CREBBP; UBC; CDK9; BCL6; AGO3; PPP2R5C		361
	4.98456e-09	3.41323e-07	Cellular response to starvation	Reactome	R-HSA-9711097	RPS12; RPS10; RPS16; RPS27L; RPL6; RPS19; RPL35A; RPS3; RPS2; TRIB3; RPS9; RPL23A; RPL22; RPL10A; RPL36A; RPS27; DDIT3; RPS28; RPS29; RPL12; RPL13; RPS4X; RPL18; RPL38; RPL37; RPL30; RPS3A; ATP6V1G1		145
	2.61105e-08	1.70668e-06	Selenoamino acid metabolism	Reactome	R-HSA-2408522	RPS12; RPS10; RPS16; RPL23A; RPL6; RPS19; RPL35A; RPS3; RPS2; RPS9; RPS27L; RPL22; RPL10A; RPL36A; RPS27; RPS28; RPS29; RPL12; RPL13; RPS4X; RPL18; RPL38; RPL37; RPL30; RPS3A		128
	7.36554e-08	4.60506e-06	Formation of the ternary complex, and subsequently, the 43S complex	Reactome	R-HSA-72695	RPS27; RPS10; RPS2; EIF3M; RPS27L; RPS12; RPS19; EIF3F; EIF3G; RPS3A; RPS28; RPS4X; RPS3; RPS29; RPS9; RPS16		59
	2.14019e-07	1.28233e-05	Generic Transcription Pathway	Reactome	R-HSA-212436	CBX4; PLK2; SETD1A; ZNF79; POLR2A; ZNF70; CCNT2; ZNF383; SUPT5H; ZNF706; ZFP2; CBFB; ZNF471; ZNF473; BRCA1; ZNF689; DDIT4; ZNF200; NR2C1; MDM2; COX6A1; ARID1B; PPP2CB; SLC2A3; MTA2; UBC; ZNF777; NUAK1; CDKN1A; SMARCE1; NDRG1; SKI; PPM1D; CHD4; CCNE1; CDK5R1; ZNF282; SIRT1; PRKAB1; MED30; ZNF26; VEGFA; ING5; POLR2H; POLR2J; UBE2I; TAF5; TAF3; TAF1; ZNF425; FBXO32; HES1; AGO3; PPP2R5C; HDAC2; YY1; …		1178
	3.99508e-07	2.20958e-05	Ribosomal scanning and start codon recognition	Reactome	R-HSA-72702	RPS27; RPS10; RPS2; EIF3M; RPS27L; RPS12; RPS19; EIF3F; EIF3G; RPS3A; RPS28; RPS4X; RPS3; RPS29; RPS9; RPS16		66
	3.99508e-07	2.20958e-05	Translation initiation complex formation	Reactome	R-HSA-72649	RPS27; RPS10; RPS2; EIF3M; RPS27L; RPS12; RPS19; EIF3F; EIF3G; RPS3A; RPS28; RPS4X; RPS3; RPS29; RPS9; RPS16		66
	4.39975e-07	2.34327e-05	Metabolism of RNA	Reactome	R-HSA-8953854	UTP6; POM121C; RPS10; RPL35A; RPS16; RPS27L; RPS12; RPL6; RPS19; RPL13; RBM5; PUS1; PPIL4; RPS2; RPS3; PRPF3; CWC25; CWC22; RPS9; XPO1; POP7; RPL23A; SRSF2; SUPT5H; HNRNPR; RPL22; HNRNPK; RBM17; SF3A1; PCBP1; HNRNPL; ZNF473; TUT7; RNMT; RPL36A; RPS27; WTAP; POM121; HSPB1; SMNDC1; CHTOP; LSM1; RPS28; RPS29; TGS1; POLR2A; RPL12; FIP1L1; RPS4X; MPHOSPH10; RPL18; POLR2H; POLR2J; ZC3H11A; RPL38; RPL37…		584
	4.95481e-07	2.47111e-05	Ribosome - Homo sapiens (human)	KEGG	path:hsa03010	RPS12; RPS10; RPS16; RPL23A; RPL6; RPS19; RPL35A; RPS3; RPS2; RPS9; RPS27L; RPL22; RPL10A; RPL36A; RPS27; MRPL13; RPS28; RPS29; RPL12; RPL13; RPS4X; RPL18; RPL38; RPL37; RPL30; RPS3A		158
	4.98346e-07	2.47111e-05	Activation of the mRNA upon binding of the cap-binding complex and eIFs, and subsequent binding to 43S	Reactome	R-HSA-72662	RPS12; RPS10; RPS2; EIF3M; RPS27L; RPS27; RPS19; EIF3F; EIF3G; RPS3A; RPS28; RPS4X; RPS3; RPS29; RPS9; RPS16		67
	5.40025e-07	2.58852e-05	VEGFA-VEGFR2 Signaling Pathway	Wikipathways	WP3888	NCF2; PTGS2; FOXO3; FOXO1; NDRG1; STIP1; STAM; LUC7L; ETS1; PGF; DNAJB9; STAT3; PLOD3; RAC1; EIF3F; DNAJB4; FHL2; AKT1S1; DUSP5; SSR4; JAG1; ERN1; YWHAE; RAB5A; CSK; HSPB1; NR4A2; NR4A3; DLL4; NUMB; SLC25A25; ALDOA; MDM2; NRP2; BSG; VEGFA; RPS6KA5; EIF4G2; EIF2AK3; ARPC5L; NFKB1; TBCA; PTPN14; GPX1; RND1; RPL10A; HSP90AA1; FLNB; CSRP2; CREBBP		433
	6.21364e-07	2.88233e-05	Protein processing in endoplasmic reticulum - Homo sapiens (human)	KEGG	path:hsa04141	HSPA5; BAX; SEC63; MAPK10; HSPA1L; SEC23B; SELENOS; DNAJB2; DNAJB11; DERL1; DERL2; DNAJC10; UFD1; UBXN1; ERN1; DDIT3; PDIA3; PDIA4; HSPA4L; SEC24A; SAR1B; DNAJA2; EIF2AK3; TRAM1; SSR1; SSR4; HSP90AA1		171
	7.55131e-07	3.30734e-05	Nuclear Events (kinase and transcription factor activation)	Reactome	R-HSA-198725	PPP2R1A; EP300; CHD4; FOSB; PPP2CB; ID2; JUND; REST; MEF2A; CDK5R1; TRIB1; DUSP7; DUSP6; ATF1; RPS6KA5		61
	7.58985e-07	3.30734e-05	Metabolism of proteins	Reactome	R-HSA-392499	PGAP1; DYNLL1; HSPA5; CASP8AP2; TSPAN14; RPS3; LGALS1; OTUD7B; EIF3M; RPL18; EIF3F; EIF3G; CSNK1D; MRPL53; UFD1; FBXO10; BRCA1; RAB5A; COG3; RANGAP1; RPL35A; NR2C1; SEC24A; RPL12; RPL13; MDM2; NUCB1; EEF1G; TRAPPC5; CTR9; CYLD; KIN; RNF103; UBC; RNF7; STC2; KDELR1; GBF1; SNX3; FBXW10; RPS27L; ALG2; COPS5; BECN1; STAM; SMURF2; ASXL1; CCNE1; SRP68; USP22; DERL1; DERL2; RPS3A; TNKS2; UBXN1; MRPL13; …		1935
	9.34024e-07	3.95037e-05	Translation	Reactome	R-HSA-72766	RPS12; RPS10; RPS16; RPS27L; RPL6; EEF1A2; RPL35A; RPS3; RPS2; RPL22; RPS9; SPCS1; EIF3M; EIF3F; EIF3G; MRPL53; RPS3A; RPS19; RPL36A; RPS27; MRPL13; RPL23A; RPS28; RPS29; RPL12; RPL13; RPS4X; RPL18; SEC11C; RPL38; RPL37; RPL30; TRAM1; SSR1; SRP68; RPL10A; EEF1G; SSR4; EEF2		307
	1.09833e-06	4.51257e-05	Diseases of signal transduction by growth factor receptors and second messengers	Reactome	R-HSA-5663202	FGFR1OP2; BAG4; CDKN1B; CDKN1A; EGFR; FOXO3; FOXO1; HDAC2; BCL2L11; STAT3; ITGA2B; DERL2; FAM114A2; GOLGA4; AKT1S1; MARK3; FIP1L1; JAG1; CSK; RAC1; UBC; FXR1; DLL4; HSP90AA1; SHH; TRIP11; MDM2; EP300; FGFR1; TNKS2; SOS1; CUX1; SHOC2; KDM7A; HES1; CREBBP		274
	3.14265e-06	0.000125531	RNA Polymerase II Pre-transcription Events	Reactome	R-HSA-674695	TAF5; TAF3; TAF1; SUPT5H; PAF1; EAF1; CTR9; TAF10; POLR2A; GTF2A1; GTF2A2; CDK9; ELOB; RTF1; CCNT2; POLR2H; POLR2J		85
	4.99032e-06	0.000193948	Cellular response to heat stress	Reactome	R-HSA-3371556	HSPA13; HSF1; SIRT1; POM121; YWHAE; HSPA5; HSPB1; ATM; HSPA4L; POM121C; DNAJB6; AKT1S1; BAG4; HSP90AA1; EP300; DEDD2; CREBBP; HSPA1L		97
	6.06228e-06	0.00022941	Androgen receptor signaling pathway	Wikipathways	WP138	BRCA1; UBE2I; SIRT1; STAT3; RAC1; CDKN1A; CCNE1; EGFR; KAT7; FHL2; DSTN; FOXO1; SMARCE1; PIAS4; MDM2; EP300; CREBBP		89
	6.61049e-06	0.000243741	Disease	Reactome	R-HSA-1643685	FGFR1OP2; DYNLL1; PLK2; BRK1; CCNT2; SUPT5H; FAM114A2; GOLGA4; RAB5A; FXR1; MDM2; FGFR1; UBC; ACTB; RNMT; POM121C; CDKN1B; CDKN1A; ARID4A; ARID4B; STAM; NCKAP1; XPO1; CHD4; VPS37B; DERL1; DERL2; AKT1S1; CDK5R1; TNKS2; POM121; CSK; PARP6; CUX1; POLR2A; CDK9; SHH; POLR2H; POLR2J; UBE2I; TAF5; TAF3; TAF1; VEGFA; CREBBP; HDAC2; BAG4; RCOR1; TAF10; ELOB; STAT3; ITGA2B; HNRNPK; MARK3; NFKB1; DLL4; PRKA…		1029
	7.0137e-06	0.000252142	p53 transcriptional gene network	Wikipathways	WP4963	DRAM1; ULK2; ULK1; TRAF4; BTG2; SESN2; PRKAB1; CDKN1A; TNFRSF10D; BAX; GPX1; ULBP1; NCF2; APAF1; POLH		72
	1.08162e-05	0.000379358	Coronavirus disease - COVID-19 - Homo sapiens (human)	KEGG	path:hsa05171	RPS12; RPS10; RPS16; RPL23A; RPL6; RPS19; EGFR; RPL35A; RPS3; RPS2; MAPK10; RPS9; STAT3; RPS27L; RPL22; NFKB1; RPL36A; RPS27; RPS28; RPS29; RPL12; RPL13; RPS4X; RPL18; IFNA5; RPL38; RPL37; RPL30; RPS3A; RPL10A		232
	1.3973e-05	0.000478409	Signaling by NTRK1 (TRKA)	Reactome	R-HSA-187037	PPP2R1A; EP300; STAT3; CHD4; CRKL; FOSB; PPP2CB; ID2; JUND; REST; MEF2A; SOS1; CDK5R1; RIT1; RPS6KA5; DUSP7; DUSP6; ATF1; TRIB1		114
	1.91838e-05	0.000641543	Negative regulation of MAPK pathway	Reactome	R-HSA-5675221	PPP2R1A; BRAP; UBC; DUSP6; PPP2CB; MARK3; DUSP5; DUSP7; DUSP16; DUSP10; PPP2R5C		44
	1.98834e-05	0.000649825	Signaling by NTRKs	Reactome	R-HSA-166520	PPP2R1A; EP300; STAT3; CHD4; CRKL; RAC1; FOSB; PPP2CB; ID2; JUND; REST; MEF2A; SOS1; CDK5R1; RIT1; RPS6KA5; DUSP7; DUSP6; ATF1; TRIB1		127
	2.59295e-05	0.000828592	PIP3 activates AKT signaling	Reactome	R-HSA-1257604	PPP2R1A; HDAC2; CDKN1B; CDKN1A; EGFR; FOXO3; FOXO1; TRIB3; CBX4; CHD4; AKT1S1; TNKS2; MTA2; RAC1; FRK; OTUD3; REST; MDM2; FGFR1; MKRN1; PIP5K1B; PIP5K1A; PPP2CB; RCOR1; UBC; AGO2; AGO3; PPP2R5C		218
	2.9564e-05	0.000924195	Late Phase of HIV Life Cycle	Reactome	R-HSA-162599	XPO1; RCC1; POM121C; TAF3; TAF5; TAF1; SUPT5H; CHMP4B; VPS37B; CDK9; POM121; TAF10; POLR2A; GTF2A1; GTF2A2; UBC; ELOB; CCNT2; POLR2H; POLR2J; RNMT		141
	3.15929e-05	0.000966608	FoxO signaling pathway - Homo sapiens (human)	KEGG	path:hsa04068	SIRT1; EP300; STAT3; SOS1; PRKAB1; ATM; CDKN1B; CDKN1A; PLK2; EGFR; CCNG2; GABARAP; FOXO3; FOXO1; MAPK10; FBXO32; BCL2L11; MDM2; BCL6; CREBBP		131
	3.89379e-05	0.00114271	Chromatin modifying enzymes	Reactome	R-HSA-3247509	HDAC2; MSL1; MRGBP; SETD1A; RCOR1; TAF10; SMARCE1; ARID4A; ARID4B; KAT7; USP22; KANSL2; KANSL1; CHD4; MBIP; KDM4A; NFKB1; MTA2; KMT2C; KMT2B; ASH1L; REST; ING5; EP300; ARID1B; EPC1; KDM7A; NSD1; ACTB; KDM3A; CREBBP; RPS2		271
	3.89379e-05	0.00114271	Chromatin organization	Reactome	R-HSA-4839726	HDAC2; MSL1; MRGBP; SETD1A; RCOR1; TAF10; SMARCE1; ARID4A; ARID4B; KAT7; USP22; KANSL2; KANSL1; CHD4; MBIP; KDM4A; NFKB1; MTA2; KMT2C; KMT2B; ASH1L; REST; ING5; EP300; ARID1B; EPC1; KDM7A; NSD1; ACTB; KDM3A; CREBBP; RPS2		271
	4.43633e-05	0.00127589	Transcription of the HIV genome	Reactome	R-HSA-167172	TAF5; TAF3; TAF1; SUPT5H; TAF10; POLR2A; GTF2A1; GTF2A2; CDK9; RNMT; ELOB; CCNT2; POLR2H; POLR2J		74
	5.06048e-05	0.00142686	Transcriptional misregulation in cancer - Homo sapiens (human)	KEGG	path:hsa05202	HDAC2; CDKN1B; CDKN1A; ATM; BAX; FOXO1; NGFR; REL; CCNT2; CEBPA; SIX4; AFF1; KLF3; TFE3; JMJD1C; NFKB1; DUSP6; DDIT3; NR4A3; PER2; MDM2; ID2; CDK9; BCL6; ATF1		192
	5.27035e-05	0.00145745	Regulation of FOXO transcriptional activity by acetylation	Reactome	R-HSA-9617629	FOXO3; FOXO1; EP300; SIRT1; CREBBP		9
	5.66171e-05	0.00153614	Transcriptional regulation by RUNX3	Reactome	R-HSA-8878159	EP300; SMURF2; BCL2L11; CDKN1A; FOXO3; CBFB; UBC; HES1; MDM2; JAG1; CREBBP		49
	6.30742e-05	0.00167964	SUMOylation	Reactome	R-HSA-2990846	POM121C; HDAC2; CASP8AP2; VHL; CBX4; TFAP2C; HNRNPK; BRCA1; POM121; NR4A2; RANGAP1; SENP1; NR2C1; UBA2; MDM2; EP300; UHRF2; UBE2I; TOP1; SAE1; PIAS4; NSMCE3; ZNF131; CREBBP		182
	7.00903e-05	0.00183254	RNA polymerase II transcribes snRNA genes	Reactome	R-HSA-6807505	INTS2; TAF5; CCNT2; RPAP2; ZNF143; SNAPC1; POLR2A; GTF2A1; GTF2A2; CDK9; ELL2; POLR2J; POLR2H; NABP1		77
	7.16974e-05	0.00184109	Photodynamic therapy-induced unfolded protein response	Wikipathways	WP3613	DNAJB9; DDIT3; BCL2L11; HSPA5; EIF2AK3; DNAJB11; TRIB3; ERN1		27
	8.2601e-05	0.00208386	HIV Life Cycle	Reactome	R-HSA-162587	XPO1; RCC1; POM121C; TAF3; TAF5; TAF1; SUPT5H; CHMP4B; VPS37B; CDK9; POM121; TAF10; POLR2A; GTF2A1; GTF2A2; UBC; ELOB; CCNT2; POLR2H; POLR2J; RNMT		151
	8.63363e-05	0.00214054	Renal cell carcinoma - Homo sapiens (human)	KEGG	path:hsa05211	EGLN3; FLCN; CRKL; SOS1; RAC1; CDKN1A; VHL; ETS1; ELOB; TFE3; VEGFA; EP300; CREBBP		69
	8.89311e-05	0.00215424	Regulation of TP53 Activity	Reactome	R-HSA-5633007	PPP2R1A; HDAC2; NUAK1; ATM; TAF10; JMY; CHD4; CDK5R1; MTA2; BRCA1; BANP; PRKAB1; ING5; MDM2; EP300; TAF5; TAF3; TAF1; PIP4P1; PPP2CB; UBC; PPP2R5C		163
	8.98849e-05	0.00215424	FOXO-mediated transcription of cell death genes	Reactome	R-HSA-9614657	BCL6; BCL2L11; FOXO3; FOXO1; EP300; CREBBP		15
	0.000122493	0.00286786	FOXO-mediated transcription	Reactome	R-HSA-9614085	SIRT1; EP300; BCL2L11; CDKN1A; FOXO1; SMAD2; FOXO3; CCNG2; HDAC2; FBXO32; BCL6; CREBBP		62
	0.000124006	0.00286786	Regulation of HSF1-mediated heat shock response	Reactome	R-HSA-3371453	HSF1; HSPA13; SIRT1; POM121; HSPA5; BAG4; HSPB1; ATM; HSPA4L; DNAJB6; POM121C; HSPA1L; DEDD2; YWHAE		81
	0.000125643	0.00286786	Attenuation phase	Reactome	R-HSA-3371568	HSF1; HSPB1; DNAJB6; HSP90AA1; EP300; DEDD2; CREBBP; HSPA1L		29
	0.000138556	0.00311318	HSF1-dependent transactivation	Reactome	R-HSA-3371571	HSF1; HSPB1; DNAJB6; AKT1S1; HSP90AA1; EP300; DEDD2; CREBBP; HSPA1L		37
	0.000143844	0.00318227	Pathways affected in adenoid cystic carcinoma	Wikipathways	WP3651	BRCA1; KMT2C; CEBPA; ATM; KANSL1; FOXO3; SMARCE1; JMJD1C; NSD1; ARID4B; EP300; CREBBP		63
	0.000168302	0.00366693	Genotoxicity pathway	Wikipathways	WP4286	RPS27; PPM1D; BTG2; PRKAB1; CDKN1A; CEBPD; ID2; ARRDC4; FBXO22; RAPGEF2; MDM2; MEX3B		64
	0.000209345	0.0044931	MAPK targets/ Nuclear events mediated by MAP kinases	Reactome	R-HSA-450282	PPP2R1A; RPS6KA5; PPP2CB; MEF2A; MAPK10; DUSP7; DUSP6; ATF1		31
	0.000225049	0.00475913	Intracellular signaling by second messengers	Reactome	R-HSA-9006925	PPP2R1A; HDAC2; CDKN1B; CDKN1A; EGFR; FOXO3; FOXO1; TRIB3; CBX4; CHD4; AKT1S1; TNKS2; MTA2; RAC1; FRK; OTUD3; REST; PRKAR1A; MDM2; FGFR1; MKRN1; PIP5K1B; PIP5K1A; PPP2CB; RCOR1; UBC; AGO2; AGO3; PPP2R5C		259
	0.000262484	0.00547031	NGF-stimulated transcription	Reactome	R-HSA-9031628	CHD4; FOSB; ID2; JUND; REST; CDK5R1; TRIB1; EP300; ATF1		40
	0.000337115	0.00692531	DNA damage response (only ATM dependent)	Wikipathways	WP710	ATM; BCL2L11; SOS1; RAC1; CDKN1B; CDKN1A; MAP3K1; BAX; FOXO3; FRAT1; CCNG2; MAPK10; NFKB1; MDM2; BCL6; PPP2R5C		110
	0.000375349	0.00760214	HIV Infection	Reactome	R-HSA-162906	POM121C; CHMP4B; TAF10; ELOB; GTF2A1; GTF2A2; CCNT2; XPO1; SUPT5H; VPS37B; AP1B1; RNMT; POM121; RAC1; POLR2A; POLR2H; POLR2J; RCC1; TAF5; TAF3; TAF1; UBC; CDK9		192
	0.000401838	0.00782925	Death Receptor Signalling	Reactome	R-HSA-73887	TAX1BP1; SQSTM1; UBC; BCL2L11; BAG4; SOS1; RAC1; ARHGDIA; ARHGEF2; PRDM4; TIAM2; HDAC2; CYLD; NGFR; TNFRSF10D; NFKB1; YWHAE; GNA13		134
	0.000402896	0.00782925	p53-Dependent G1 DNA Damage Response	Reactome	R-HSA-69563	ATM; CDKN1B; CDKN1A; CCNE1; UBC; MDM2		19
	0.000402896	0.00782925	p53-Dependent G1/S DNA damage checkpoint	Reactome	R-HSA-69580	ATM; CDKN1B; CDKN1A; CCNE1; UBC; MDM2		19
	0.000415989	0.00797589	Type 2 papillary renal cell carcinoma	Wikipathways	WP4241	EGLN3; CDKN1A; VHL; VEGFA; TFE3; ELOB; EP300; CREBBP		34
	0.000444211	0.00840495	Notch Signaling Pathway Netpath	Wikipathways	WP61	HDAC2; STAT3; CDKN1A; SPEN; DLL4; NUMB; HES1; NFKB1; TLE1; EP300; JAG1		61
	0.00049851	0.00930984	Post-translational protein modification	Reactome	R-HSA-597592	PGAP1; DYNLL1; CASP8AP2; LGALS1; OTUD7B; ASB7; CSNK1D; UFD1; FBXO10; BRCA1; RAB5A; COG3; RANGAP1; NR2C1; SEC24A; MDM2; NUCB1; TRAPPC5; CTR9; CYLD; KIN; RNF103; UBC; RNF7; STC2; KDELR1; GBF1; SNX3; FBXW10; ALG2; COPS5; BECN1; STAM; SMURF2; ASXL1; USP22; DERL1; DERL2; TNKS2; UBXN1; POM121; ABRAXAS2; SENP1; DCUN1D3; UBA2; PSMB6; ACTB; UBE2I; TOP1; KLHL42; FBXO32; GFPT1; GFPT2; GOSR1; FBXL20; CREBBP;…		1425
	0.000513602	0.00934885	RNA Polymerase II Transcription Elongation	Reactome	R-HSA-75955	SUPT5H; PAF1; EAF1; CTR9; POLR2A; RTF1; CDK9; ELOB; CCNT2; POLR2H; POLR2J		62
	0.000513602	0.00934885	Formation of RNA Pol II elongation complex	Reactome	R-HSA-112382	SUPT5H; PAF1; EAF1; CTR9; POLR2A; RTF1; CDK9; ELOB; CCNT2; POLR2H; POLR2J		62
	0.000551368	0.00991084	Apoptosis-related network due to altered Notch3 in ovarian cancer	Wikipathways	WP2864	SQSTM1; HSPA5; HSPB1; CDKN1B; CDKN1A; JUND; ETS1; RNF7; NFKB1; ERN1		53
	0.000580236	0.010301	Glioblastoma signaling pathways	Wikipathways	WP2261	BRCA1; ERRFI1; ATM; CDKN1B; CDKN1A; CCNE1; EGFR; FOXO3; SPRY2; FOXO1; MDM2; EP300; FGFR1		83
	0.000643819	0.0112904	The Overlap Between Signal Transduction Pathways that Contribute to a Range of LMNA Laminopathies	Wikipathways	WP4879	CEBPA; FNTA; CEBPD; CDKN1A; SMAD2; HES1; ACTB; TLE1; CREBBP; AGO2		54
	0.000664134	0.0115063	AKT phosphorylates targets in the cytosol	Reactome	R-HSA-198323	MKRN1; CDKN1B; MDM2; AKT1S1; CDKN1A		14
	0.000732951	0.0123998	ERK/MAPK targets	Reactome	R-HSA-198753	PPP2R1A; RPS6KA5; PPP2CB; MEF2A; DUSP7; DUSP6		21
	0.000732951	0.0123998	G1/S DNA Damage Checkpoints	Reactome	R-HSA-69615	ATM; CDKN1B; CDKN1A; CCNE1; UBC; MDM2		21
	0.000753097	0.0125244	SUMO E3 ligases SUMOylate target proteins	Reactome	R-HSA-3108232	UBE2I; BRCA1; POM121C; EP300; POM121; HNRNPK; NR4A2; TFAP2C; RANGAP1; TOP1; VHL; NR2C1; UHRF2; PIAS4; NSMCE3; HDAC2; ZNF131; MDM2; CBX4; CASP8AP2; CREBBP		177
	0.000757734	0.0125244	p75 NTR receptor-mediated signalling	Reactome	R-HSA-193704	SQSTM1; HDAC2; BCL2L11; SOS1; RAC1; UBC; ARHGEF2; PRDM4; TIAM2; GNA13; ARHGDIA; NFKB1; YWHAE; NGFR		96
	0.000786276	0.0128485	RNA Polymerase II Promoter Escape	Reactome	R-HSA-73776	TAF5; TAF3; TAF1; TAF10; POLR2A; GTF2A1; GTF2A2; POLR2H; POLR2J		46
	0.000925507	0.0141616	Processing and activation of SUMO	Reactome	R-HSA-3215018	UBE2I; SAE1; UBA2; SENP1		9
	0.000925724	0.0141616	HIV Transcription Initiation	Reactome	R-HSA-167161	TAF5; TAF3; TAF1; TAF10; POLR2A; GTF2A1; GTF2A2; POLR2H; POLR2J		47
	0.000925724	0.0141616	RNA Polymerase II Transcription Pre-Initiation And Promoter Opening	Reactome	R-HSA-73779	TAF5; TAF3; TAF1; TAF10; POLR2A; GTF2A1; GTF2A2; POLR2H; POLR2J		47
	0.000925724	0.0141616	RNA Polymerase II Transcription Initiation	Reactome	R-HSA-75953	TAF5; TAF3; TAF1; TAF10; POLR2A; GTF2A1; GTF2A2; POLR2H; POLR2J		47
	0.000925724	0.0141616	RNA Polymerase II Transcription Initiation And Promoter Clearance	Reactome	R-HSA-76042	TAF5; TAF3; TAF1; TAF10; POLR2A; GTF2A1; GTF2A2; POLR2H; POLR2J		47
	0.000925724	0.0141616	RNA Polymerase II HIV Promoter Escape	Reactome	R-HSA-167162	TAF5; TAF3; TAF1; TAF10; POLR2A; GTF2A1; GTF2A2; POLR2H; POLR2J		47
	0.000977198	0.0143389	MyD88 cascade initiated on plasma membrane	Reactome	R-HSA-975871	PPP2R1A; PPP2CB; PELI1; RPS6KA5; MAP3K1; MEF2A; MAPK10; UBC; NFKB1; DUSP7; DUSP6; ATF1		77
	0.000977198	0.0143389	Toll Like Receptor 10 (TLR10) Cascade	Reactome	R-HSA-168142	PPP2R1A; PPP2CB; PELI1; RPS6KA5; MAP3K1; MEF2A; MAPK10; UBC; NFKB1; DUSP7; DUSP6; ATF1		77
	0.000977198	0.0143389	Toll Like Receptor 5 (TLR5) Cascade	Reactome	R-HSA-168176	PPP2R1A; PPP2CB; PELI1; RPS6KA5; MAP3K1; MEF2A; MAPK10; UBC; NFKB1; DUSP7; DUSP6; ATF1		77
	0.000977198	0.0143389	TRAF6 mediated induction of NFkB and MAP kinases upon TLR7/8 or 9 activation	Reactome	R-HSA-975138	PPP2R1A; MAP3K1; PELI1; RPS6KA5; PPP2CB; MEF2A; MAPK10; UBC; NFKB1; DUSP7; DUSP6; ATF1		77
	0.00100078	0.0145366	Legionellosis - Homo sapiens (human)	KEGG	path:hsa05134	HSF1; RAB1A; EEF1G; EEF1A2; CLK1; NFKB1; SAR1B; CLK4; APAF1; HSPA1L		57
	0.00107067	0.0153962	Signaling by Receptor Tyrosine Kinases	Reactome	R-HSA-9006934	NCF2; PPP2CB; CRKL; PPP2R1A; FOSB; EGFR; JUND; RIT1; BRK1; SPRY2; TRIB1; TRIB3; MXD4; NCKAP1; PGF; STAM; STAT3; CHD4; CDK5R1; DUSP7; DUSP6; CSK; RAC1; REST; CYBA; POLR2A; EP300; POLR2H; NRP2; POLR2J; VEGFA; RPS6KA5; SOS1; ABI2; ABI1; ID2; MEF2A; ATP6V1G1; UBC; HSP90AA1; ATF1; FGFR1		464
	0.0010982	0.0156358	MyD88 dependent cascade initiated on endosome	Reactome	R-HSA-975155	PPP2R1A; PPP2CB; PELI1; RPS6KA5; MAP3K1; MEF2A; MAPK10; UBC; NFKB1; DUSP7; DUSP6; ATF1		78
	0.00123138	0.0173601	Toll Like Receptor 7/8 (TLR7/8) Cascade	Reactome	R-HSA-168181	PPP2R1A; PPP2CB; PELI1; RPS6KA5; MAP3K1; MEF2A; MAPK10; UBC; NFKB1; DUSP7; DUSP6; ATF1		79
	0.00131476	0.0180958	Oxidative Damage	Wikipathways	WP3941	BAG4; CDKN1B; CDKN1A; MAP3K1; NFKBIE; MAPK10; NFKB1; APAF1		40
	0.00132132	0.0180958	FOXO-mediated transcription of cell cycle genes	Reactome	R-HSA-9617828	FOXO3; FOXO1; SMAD2; CCNG2; CDKN1A		16
	0.00132132	0.0180958	RAF-independent MAPK1/3 activation	Reactome	R-HSA-112409	DUSP5; DUSP6; DUSP7; DUSP16; DUSP10		16
	0.00137766	0.0186894	Toll Like Receptor 9 (TLR9) Cascade	Reactome	R-HSA-168138	PPP2R1A; PPP2CB; PELI1; RPS6KA5; MAP3K1; MEF2A; MAPK10; UBC; NFKB1; DUSP7; DUSP6; ATF1		80
	0.00142027	0.0190873	Autophagy - animal - Homo sapiens (human)	KEGG	path:hsa04140	CTSL; SQSTM1; ULK1; DDIT4; RAB1A; EIF2AK3; PPP2CB; BECN1; SH3GLB1; GABARAP; WIPI2; ULK2; AKT1S1; MAPK10; ATG2A; ZFYVE1; ERN1		137
	0.00147543	0.0194649	Pexophagy	Reactome	R-HSA-9664873	SQSTM1; ATM; MAP1LC3B; UBC		10
	0.00147543	0.0194649	Regulation of RUNX3 expression and activity	Reactome	R-HSA-8941858	CBFB; MDM2; SMURF2; UBC		10
	0.00151256	0.0197733	Initiation of transcription and translation elongation at the HIV-1 LTR	Wikipathways	WP3414	HDAC2; SUPT5H; HEXIM1; NFKB1; CDK9; EP300; CREBBP		32
	0.0015559	0.0201566	Transcriptional regulation by the AP-2 (TFAP2) family of transcription factors	Reactome	R-HSA-8864260	UBE2I; YY1; TFAP2C; EGFR; VEGFA; EP300; CDKN1A; CREBBP		41
	0.0015797	0.0202822	Ciliary landscape	Wikipathways	WP4352	HDAC2; DYNLL1; IQCB1; COPS5; NEK7; CDR2; TFAP2C; WDR26; ARHGDIA; NFKB1; WEE1; DYNLRB1; RAB14; GID4; POM121; RAC1; INTU; GDI1; RMND5A; RAB21; DCAF7; CREBBP; XPNPEP3		213
	0.00171717	0.0218521	PTEN Regulation	Reactome	R-HSA-6807070	TNKS2; CHD4; FRK; OTUD3; REST; MKRN1; RCOR1; HDAC2; MTA2; UBC; CBX4; AGO3; AGO2		93
	0.00182985	0.0230818	N-glycan trimming in the ER and Calnexin/Calreticulin cycle	Reactome	R-HSA-532668	PDIA3; DERL1; DERL2; RNF103; UBC; UBXN1; ENGASE		33
	0.00198048	0.0247646	HSF1 activation	Reactome	R-HSA-3371511	HSF1; HSPB1; DNAJB6; HSP90AA1; DEDD2; HSPA1L		25
	0.00210925	0.0261474	Metabolism of amino acids and derivatives	Reactome	R-HSA-71291	RPS12; RPS10; RPS16; RPL23A; RPL6; RPS19; RPL35A; RPS3; RPS2; GLS; RPS9; ADI1; RPS27L; RPL22; AKT1S1; RPL10A; RPL36A; RPS27; RPS28; RPS29; RPL12; RPL13; RPS4X; RPL18; RPL38; PSPH; SLC3A2; RPL37; ARG2; GSTZ1; RPL30; RPS3A		339
	0.00221791	0.0272594	NAD metabolism, sirtuins and aging	Wikipathways	WP3630	FOXO3; NFKB1; FOXO1; SIRT1		11
	0.00245624	0.0296464	Downregulation of TGF-beta receptor signaling	Reactome	R-HSA-2173788	XPO1; SMURF2; PMEPA1; BAMBI; SMAD2; UBC		26
	0.00246134	0.0296464	AMPK signaling pathway - Homo sapiens (human)	KEGG	path:hsa04152	PPP2CB; SIRT1; ULK1; PPP2R1A; PRKAB1; PFKFB2; ADIPOR1; FOXO3; FOXO1; AKT1S1; FASN; HMGCR; RAB14; EEF2; PPP2R5C		120
	0.00249459	0.0296464	TP53 Regulates Transcription of Cell Death Genes	Reactome	R-HSA-5633008	ATM; BAX; RABGGTB; APAF1; TNFRSF10D; NDRG1; BCL6; CREBBP		44
	0.00249459	0.0296464	Signaling by NOTCH3	Reactome	R-HSA-9012852	EP300; EGFR; DLL4; UBC; HES1; JAG1; YBX1; CREBBP		44
	0.00258729	0.0304961	Pathways in clear cell renal cell carcinoma	Wikipathways	WP4018	SQSTM1; STAT3; KCNJ2; PSPH; EGFR; VHL; AKT1S1; VEGFA; ALDOA; FASN; EP300; CREBBP		86
	0.00262575	0.0306978	HIF-1 signaling pathway - Homo sapiens (human)	KEGG	path:hsa04066	EGLN3; STAT3; MKNK2; CDKN1B; CDKN1A; EGFR; LDHAL6A; VHL; VEGFA; ELOB; ALDOA; NFKB1; EP300; CREBBP		109
	0.00279071	0.0321044	MAP kinase activation	Reactome	R-HSA-450294	PPP2R1A; RPS6KA5; PPP2CB; MEF2A; MAPK10; UBC; NFKB1; DUSP7; DUSP6; ATF1		65
	0.00279071	0.0321044	Interleukin-17 signaling	Reactome	R-HSA-448424	PPP2R1A; RPS6KA5; PPP2CB; MEF2A; MAPK10; UBC; NFKB1; DUSP7; DUSP6; ATF1		65
	0.00294803	0.0331193	p75NTR negatively regulates cell cycle via SC1	Reactome	R-HSA-193670	PRDM4; HDAC2; NGFR		6
	0.00294803	0.0331193	Synthesis of 15-eicosatetraenoic acid derivatives	Reactome	R-HSA-2142770	GPX1; PTGS2; GPX4		6
	0.00294803	0.0331193	SUMO is transferred from E1 to E2 (UBE2I, UBC9)	Reactome	R-HSA-3065678	UBE2I; SAE1; UBA2		6
	0.00301299	0.0335867	Constitutive Signaling by AKT1 E17K in Cancer	Reactome	R-HSA-5674400	CDKN1B; CDKN1A; FOXO3; FOXO1; AKT1S1; MDM2		27
	0.00303859	0.0336114	IRE1alpha activates chaperones	Reactome	R-HSA-381070	ERN1; HSPA5		2
	0.00309708	0.0336438	The influence of laminopathies on Wnt signaling	Wikipathways	WP4844	EMD; CEBPA; FNTA; CEBPD; TLE1; HES1; AGO2		36
	0.00309708	0.0336438	Target Of Rapamycin (TOR) Signaling	Wikipathways	WP1471	ULK2; ULK1; DDIT4; PRKAB1; RAC1; AKT1S1; HMGCR		36
	0.0031117	0.0336438	SARS-CoV Infections	Reactome	R-HSA-9679506	UBE2I; ST3GAL2; HDAC2; CTSL; CHD4; PARP6; REST; VHL; RCOR1; VEGFA; ARID4A; HSP90AA1; ARID4B; MTA2		111
	0.00318276	0.0341553	ERKs are inactivated	Reactome	R-HSA-202670	PPP2R1A; DUSP7; PPP2CB; DUSP6		12
	0.00333325	0.0355053	Aryl Hydrocarbon Receptor Netpath	Wikipathways	WP2586	PTGS2; CDKN1B; CDKN1A; EGFR; VEGFA; NFKB1; HSP90AA1; EP300		46
	0.00359658	0.0378517	EGF-EGFR signaling pathway	Wikipathways	WP437	ERRFI1; ABI1; STAT3; CRKL; SOS1; RAC1; FOSB; MAP3K1; EGFR; JUND; FOXO1; CSK; SPRY2; MEF2A; RAB5A; STAM; ATF1; RPS6KA5		162
	0.00364147	0.0378517	HIV elongation arrest and recovery	Reactome	R-HSA-167287	SUPT5H; POLR2A; CDK9; ELOB; CCNT2; POLR2H; POLR2J		37
	0.00364147	0.0378517	Pausing and recovery of HIV elongation	Reactome	R-HSA-167290	SUPT5H; POLR2A; CDK9; ELOB; CCNT2; POLR2H; POLR2J		37
	0.00365882	0.0378517	Postmitotic nuclear pore complex (NPC) reformation	Reactome	R-HSA-9615933	UBE2I; RCC1; POM121C; POM121; AHCTF1; RANGAP1		28
	0.00369852	0.0379891	Processing of Capped Intron-Containing Pre-mRNA	Reactome	R-HSA-72203	RBM5; POM121C; PPIL4; PRPF3; CWC25; CWC22; SRSF2; HNRNPR; HNRNPK; HNRNPL; SF3A1; PCBP1; FIP1L1; WTAP; POM121; SMNDC1; CHTOP; POLR2A; POLR2H; POLR2J; ZC3H11A; RBM17; SLU7; YBX1		241
	0.00379245	0.0386777	MicroRNAs in cancer - Homo sapiens (human)	KEGG	path:hsa05206	PTGS2; HDAC2; CRKL; RECK; CDKN1B; CDKN1A; ATM; EGFR; SPRY2; GLS; BCL2L11; CCNE1; ABCB1; HNRNPK; NFKB1; PDCD4; BRCA1; SIRT1; DDIT4; PIM1; EFNA1; VEGFA; STAT3; MDM2; EP300; UBE2I; RPS6KA5; SOS1; CREBBP		310
	0.00382711	0.0387562	SUMOylation of transcription cofactors	Reactome	R-HSA-3899300	UBE2I; EP300; CASP8AP2; CREBBP; PIAS4; ZNF131; CBX4; UHRF2		47
	0.00390298	0.0387602	Regulation of TP53 Activity through Methylation	Reactome	R-HSA-6804760	EP300; MDM2; ATM; JMY; UBC		20
	0.00390298	0.0387602	Hypertrophy Model	Wikipathways	WP516	NR4A3; VEGFA; ANKRD1; WDR1; JUND		20
	0.00390836	0.0387602	Mitophagy - animal - Homo sapiens (human)	KEGG	path:hsa04137	TAX1BP1; SQSTM1; ULK1; BECN1; EIF2AK3; GABARAP; FOXO3; MAPK10; TFE3; UBC		68
	0.00406182	0.0398481	MAPK family signaling cascades	Reactome	R-HSA-5683057	PPP2R1A; ABHD17B; EGFR; FOXO3; FOXO1; RAPGEF2; ITGA2B; HSPB1; MARK3; DUSP5; DUSP7; DUSP6; FNTA; CSK; RAC1; CDC42EP2; DUSP16; DUSP10; FGFR1; BRAP; SOS1; PPP2CB; CDC14A; SHOC2; UBC; PPP2R5C		270
	0.00415661	0.0398481	MyD88:MAL(TIRAP) cascade initiated on plasma membrane	Reactome	R-HSA-166058	PPP2R1A; MAP3K1; PELI1; RPS6KA5; PPP2CB; MEF2A; MAPK10; UBC; NFKB1; DUSP7; DUSP6; ATF1		91
	0.00415661	0.0398481	Toll Like Receptor TLR1:TLR2 Cascade	Reactome	R-HSA-168179	PPP2R1A; MAP3K1; PELI1; RPS6KA5; PPP2CB; MEF2A; MAPK10; UBC; NFKB1; DUSP7; DUSP6; ATF1		91
	0.00415661	0.0398481	Toll Like Receptor TLR6:TLR2 Cascade	Reactome	R-HSA-168188	PPP2R1A; MAP3K1; PELI1; RPS6KA5; PPP2CB; MEF2A; MAPK10; UBC; NFKB1; DUSP7; DUSP6; ATF1		91
	0.00415661	0.0398481	Toll Like Receptor 2 (TLR2) Cascade	Reactome	R-HSA-181438	PPP2R1A; MAP3K1; PELI1; RPS6KA5; PPP2CB; MEF2A; MAPK10; UBC; NFKB1; DUSP7; DUSP6; ATF1		91
	0.00439859	0.0418886	NF-kB is activated and signals survival	Reactome	R-HSA-209560	SQSTM1; NFKB1; NGFR; UBC		13
	0.00489361	0.0457931	Imatinib and Chronic Myeloid Leukemia	Wikipathways	WP3640	FOXO3; CDKN1B; ABCB1; PIM2; PIM1		21
	0.00489361	0.0457931	Oxygen-dependent proline hydroxylation of Hypoxia-inducible Factor Alpha	Reactome	R-HSA-1234176	EGLN3; VHL; WTIP; ELOB; UBC		21
	0.00494498	0.0457931	MAPK6/MAPK4 signaling	Reactome	R-HSA-5687128	HSPB1; CDC42EP2; RAC1; CDC14A; FOXO3; FOXO1; UBC		39
	0.00496631	0.0457931	TNF-alpha signaling pathway	Wikipathways	WP231	OTUD7B; SOS1; RAC1; MAP3K1; BAX; NFKBIE; CYBA; CREBBP; REL; NFKB1; HSP90AA1; APAF1		93
	0.00496782	0.0457931	Class I MHC mediated antigen processing & presentation	Reactome	R-HSA-983169	UBE2Q1; NCF2; FBXW10; HSPA5; FBXO10; MKRN1; VHL; ELOB; TRIM11; UBR1; SMURF2; ASB7; CDC34; FBXO22; RNF115; RLIM; CTSL; PDIA3; CYBA; SEC24A; SAR1B; UBE2O; KLHL42; FBXO32; UBC; RNF7; MYLIP; FBXL20; TRIM4		316
	0.00511706	0.0468683	Estrogen-dependent gene expression	Reactome	R-HSA-9018519	POLR2J; CREBBP; YY1; FOSB; JUND; USF2; CBFB; USF1; POLR2A; GTF2A1; GTF2A2; CDK9; EP300; POLR2H; AGO3; AGO2		143
	0.00525064	0.0474869	Regulation of TP53 Activity through Acetylation	Reactome	R-HSA-6804758	HDAC2; CHD4; PIP4P1; ING5; EP300; MTA2		30
	0.00525064	0.0474869	Autophagy	Wikipathways	WP4923	ULK1; BECN1; PRKAB1; WIPI2; AKT1S1; MAP1LC3B		30
	0.00535344	0.048114	Glucocorticoid Receptor Pathway	Wikipathways	WP2880	PTGS2; SERTAD2; LRRC8A; ANKRD1; CPEB4; TSC22D3; PLK2; ANGPTL4; RGS2; HSP90AA1		71
	0.00547285	0.0488817	Macroautophagy	Reactome	R-HSA-1632852	WDR45B; SQSTM1; ULK1; DYNLL1; UBC; HSF1; PRKAB1; WIPI2; ATM; GABARAP; HSP90AA1; BECN1; MAP1LC3B		106
	0.00584477	0.0516609	Neurotrophin signaling pathway - Homo sapiens (human)	KEGG	path:hsa04722	PRDM4; RPS6KA5; CRKL; RAC1; MAP3K1; BAX; NFKBIE; FOXO3; SOS1; MAPK10; NGFR; ARHGDIA; NFKB1; YWHAE		119
	0.00585586	0.0516609	Brain-derived neurotrophic factor (BDNF) signaling pathway	Wikipathways	WP2380	SQSTM1; NCF2; CDK5R1; STAT3; RPS6KA5; RAC1; MAP3K1; FOXO3; MEF2A; MAPK10; NGFR; NFKB1; BCL2L11; DPYSL2; YBX1; EEF2		144
	0.00589237	0.0516661	RUNX3 regulates NOTCH signaling	Reactome	R-HSA-8941856	HES1; EP300; JAG1; CREBBP		14
	0.00594255	0.0517902	Huntington disease - Homo sapiens (human)	KEGG	path:hsa05016	HDAC2; COX5A; NDUFB4; BAX; RCOR1; MAPK10; UQCRB; DCTN5; NDUFB11; PSMA5; APAF1; ULK2; ULK1; BECN1; WIPI2; REST; POLR2A; ATG2A; EP300; COX6A1; POLR2H; POLR2J; TBPL1; ATP5PF; GPX1; ERN1; PSMB6; CREBBP		306
	0.00605019	0.0524107	Unfolded protein response	Wikipathways	WP4925	EIF2AK3; DDIT3; BCL2L11; ERN1; HSPA5		22
	0.00609993	0.0525252	TGF-beta Signaling Pathway	Wikipathways	WP366	UBE2I; SMURF2; SOS1; RAC1; SNIP1; CDKN1A; JUND; SMAD2; COPS5; MEF2A; ETS1; EP300; SKI; FOSB; CREBBP		132
	0.00619804	0.0530523	Amyotrophic lateral sclerosis - Homo sapiens (human)	KEGG	path:hsa05014	POM121C; COX5A; HSPA5; NDUFB4; BAX; RAB5A; DDIT3; MATR3; POM121; UQCRB; DCTN5; NDUFB11; GABARAP; DERL1; PSMA5; ERN1; ULK2; ULK1; BECN1; RAC1; WIPI2; RAB1A; ATG2A; COX6A1; MCU; SQSTM1; ATP5PF; GPX1; APAF1; PSMB6; ACTB; EIF2AK3		364
	0.00651116	0.0552221	MAPK signaling pathway - Homo sapiens (human)	KEGG	path:hsa04010	CRKL; MKNK2; EGFR; JUND; MAPK10; NGFR; RAPGEF2; HSPA1L; PGF; PPM1B; MAP3K1; DUSP10; DUSP5; NFKB1; DUSP7; DUSP6; DDIT3; HSPB1; EFNA1; VEGFA; DUSP16; TAOK1; FGFR1; RPS6KA5; SOS1; RAC1; FLNB		294
	0.00652835	0.0552221	p53 signaling pathway - Homo sapiens (human)	KEGG	path:hsa04115	PPM1D; SESN2; ATM; CDKN1A; CCNE1; BAX; CCNG2; GORAB; MDM2; APAF1		73
	0.00657132	0.0552606	Eukaryotic Transcription Initiation	Wikipathways	WP405	TAF5; POLR3D; POLR1D; GTF2A2; POLR2A; POLR2H; POLR2J		41
	0.00696094	0.0581967	Prostate cancer - Homo sapiens (human)	KEGG	path:hsa05215	SOS1; CDKN1B; CDKN1A; CCNE1; EGFR; FOXO1; HSP90AA1; NFKB1; MDM2; EP300; CREBBP; FGFR1		97
	0.007298	0.0599687	TGF-beta receptor signaling activates SMADs	Reactome	R-HSA-2173789	XPO1; SMURF2; PMEPA1; BAMBI; SMAD2; UBC		32
	0.007298	0.0599687	Apoptosis - multiple species - Homo sapiens (human)	KEGG	path:hsa04215	BCL2L11; BAX; MAPK10; NGFR; BECN1; APAF1		32
	0.007298	0.0599687	Autophagy - other - Homo sapiens (human)	KEGG	path:hsa04136	ULK2; BECN1; WIPI2; PPP2CB; GABARAP; ATG2A		32
	0.00738621	0.0600077	Protein export - Homo sapiens (human)	KEGG	path:hsa03060	SEC11C; SRP68; SPCS1; HSPA5; SEC63		23
	0.00738621	0.0600077	Cellular response to hypoxia	Reactome	R-HSA-1234174	EGLN3; VHL; WTIP; ELOB; UBC		23
	0.0075467	0.0606729	B Cell Receptor Signaling Pathway	Wikipathways	WP23	SOS1; CRKL; RAC1; PIP5K1B; PIP5K1A; FOXO1; ETS1; REL; HCLS1; NFKB1; BCL6; BCL10		98
	0.00759466	0.0606729	Canonical NF-KB pathway	Wikipathways	WP4562	NFKB1; REL; NFKBIE		8
	0.00759466	0.0606729	Synthesis of UDP-N-acetyl-glucosamine	Reactome	R-HSA-446210	GFPT1; GFPT2; NAGK		8
	0.00768914	0.0607527	Unfolded Protein Response (UPR)	Reactome	R-HSA-381119	CREBRF; EIF2AK3; HSPA5; ERN1		15
	0.00768914	0.0607527	Spry regulation of FGF signaling	Reactome	R-HSA-1295596	PPP2R1A; PPP2CB; SPRY2; UBC		15
	0.00814347	0.0639907	Toll Like Receptor 3 (TLR3) Cascade	Reactome	R-HSA-168164	PPP2R1A; RPS6KA5; PPP2CB; MEF2A; MAPK10; UBC; NFKB1; DUSP7; DUSP6; ATF1; SARM1		87
	0.00835962	0.0653323	Cell cycle - Homo sapiens (human)	KEGG	path:hsa04110	ATM; ORC6; CDKN1B; CDKN1A; CCNE1; CDC14A; CDC6; HDAC2; SMAD2; MDM2; EP300; WEE1; CREBBP; YWHAE		124
	0.00851315	0.0661724	Prion disease pathway	Wikipathways	WP3995	STAT3; HSPA5; PDIA3; NFKB1; EP300; FGFR1		33
	0.00860359	0.0661991	Non-alcoholic fatty liver disease - Homo sapiens (human)	KEGG	path:hsa04932	ADIPOR1; CEBPA; DDIT3; BCL2L11; COX5A; RAC1; PRKAB1; COX6A1; EIF2AK3; NDUFB4; NDUFB11; MAPK10; BAX; NFKB1; UQCRB; ERN1		150
	0.00865085	0.0661991	Toll Like Receptor 4 (TLR4) Cascade	Reactome	R-HSA-166016	PPP2R1A; MAP3K1; PELI1; RPS6KA5; PPP2CB; MEF2A; MAPK10; UBC; NFKB1; DUSP7; DUSP6; ATF1; SARM1		112
	0.00865468	0.0661991	Cell death signalling via NRAGE, NRIF and NADE	Reactome	R-HSA-204998	SQSTM1; BCL2L11; SOS1; RAC1; ARHGEF2; TIAM2; NGFR; UBC; GNA13; YWHAE		76
	0.00878141	0.0664614	Signaling by plasma membrane FGFR1 fusions	Reactome	R-HSA-8853336	BAG4; FGFR1		3
	0.00878141	0.0664614	Activation of BIM and translocation to mitochondria	Reactome	R-HSA-111446	DYNLL1; BCL2L11		3
	0.0089695	0.0675295	mRNA Splicing - Major Pathway	Reactome	R-HSA-72163	FIP1L1; RBM5; SRSF2; SMNDC1; CWC22; HNRNPR; HNRNPL; HNRNPK; POLR2A; SF3A1; PCBP1; RBM17; PRPF3; CWC25; YBX1; POLR2H; PPIL4; POLR2J		177
	0.00910857	0.0682194	G2/M Transition	Reactome	R-HSA-69275	PPP2R1A; PPME1; DYNLL1; CDKN1A; PPP2CB; CEP76; TUBG1; CSNK1D; TUBG2; UBC; HSP90AA1; WEE1; EP300; PHLDA1; YWHAE		138
	0.00923862	0.0685704	Signal Transduction	Reactome	R-HSA-162582	CCNE1; DYNLL1; CRKL; AHCTF1; BRK1; RAPGEF2; CCNT2; ABL2; CCDC88A; ARHGEF2; DERL2; CBFB; TMEM59; TLE1; FNTA; OTUD3; RANGAP1; BAMBI; MYLIP; MDM2; FGFR1; VEGFA; PPP2CB; SPEN; ARHGAP12; UBC; ACTB; YBX1; SNX3; EMD; CDKN1B; CDKN1A; KHDRBS1; RIT1; TRIB1; TRIB3; STIP1; STAM; SKI; NCKAP1; XPO1; CBX4; CHD4; TULP3; HSPB1; TIAM2; AKT1S1; CDK5R1; CYLD; TNKS2; CSK; PRKAB1; PMEPA1; POLR2A; SENP1; HSP90AA1; SHH;…		2432
	0.00929833	0.0685704	Human papillomavirus infection - Homo sapiens (human)	KEGG	path:hsa05165	PPP2R1A; HDAC2; PTGS2; CDKN1B; CDKN1A; ATM; EGFR; BAX; FOXO1; CHD4; ITGA2B; SLC9A3R1; CCNE1; PARD6B; NFKB1; JAG1; VEGFA; MDM2; EP300; TBPL1; SOS1; PPP2CB; IFNA5; TUBG1; TUBG2; ATP6V1G1; HES1; CREBBP; PPP2R5C		331
	0.0092985	0.0685704	Autophagy	Reactome	R-HSA-9612973	WDR45B; SQSTM1; ULK1; DYNLL1; UBC; HSF1; PRKAB1; WIPI2; ATM; GABARAP; HSP90AA1; BECN1; MAP1LC3B		113
	0.00970809	0.070901	Fluid shear stress and atherosclerosis - Homo sapiens (human)	KEGG	path:hsa05418	NCF2; CTSL; SQSTM1; ITGA2B; RAC1; SDC4; VEGFA; MEF2A; CYBA; MAPK10; PIAS4; HSP90AA1; NFKB1; ACTB; ARHGEF2		139
	0.00981175	0.070901	TFAP2 (AP-2) family regulates transcription of growth factors and their receptors	Reactome	R-HSA-8866910	VEGFA; TFAP2C; EGFR; YY1		16
	0.00981175	0.070901	Removal of the Flap Intermediate from the C-strand	Reactome	R-HSA-174437	TERF2; TERF1; POLD4; TERF2IP		16
	0.00981175	0.070901	p75NTR signals via NF-kB	Reactome	R-HSA-193639	SQSTM1; NFKB1; NGFR; UBC		16
	0.00992138	0.0713347	TP53 Regulates Transcription of DNA Repair Genes	Reactome	R-HSA-6796648	BRCA1; SUPT5H; ATM; ELOB; CDK9; POLR2A; CCNT2; POLR2H; POLR2J		66
	0.00998349	0.0714242	Gastrin signaling pathway	Wikipathways	WP4659	PTGS2; STAT3; SOS1; RAC1; CDKN1B; CDKN1A; EGFR; FOXO3; FOXO1; VEGFA; NFKB1; CLDN1; JAG1		114
